# Supplementary material for: The primitive endoderm supports lineage plasticity to enable regulative development
Source: Cell. 2024 Jul 25;187(15):4010–4029.e16. doi: 10.1016/j.cell.2024.05.051 (PMC11290322; doi:10.1016/j.cell.2024.05.051)
Supplement: Table S1. Overview of n values, lineage allocation and success rates for embryo experiments, related to Figures 1 and S1 [file mmc1.xlsx]

## Sheet: Content
Table S1. Overview of n values, lineage allocation and success rates for embryo experiments, related to Figures 1 and S1
S1A. Quantification of wild type embryos after treatment with FGF4 and recovery from trophectoderm removal
S1B. Quantification of PdgfraCre-ERT2 x mT/mG embryos after treatment with FGF4 and recovery from trophectoderm removal
S1C. Quantification of wild type embryos after treatment with FGF4
S1D. Quantification of PdgfraCre-ERT2 x mT/mG embryos after treatment with FGF4
S1E. Quantification of implantation success at E6.5 for transferred embryos following FGF4 treatment and recovery from trophectoderm removal

## Sheet: S1A. +FGF4 -TE WT blastocysts
Untreated		Treated
A	B	C	D	E	F	G
11	13	34/45 (75.6%)	20/26 (76.9%)	14/22 (63.6%)	9/11 (81.2%)	6/24 (25%)

## Sheet: S1B. +FGF4 -TE Pdgfra-CreERT2
Replicate	Number of embryo before treatment	Number of embryos after treatment	Embryos with recombination	Recombination %	Lineage(s) with recombination
1	30	12	3	10	PrE, PrE + TE
2	10	4	1	10	Epi + PrE + TE
3	11	3	0	0	None
4	38	20	6	15.7895	TE, Epi + TE + PrE, Epi + PrE, PrE
Replicate	Embryo number	Lineage(s) with recombination
1	1	PrE
1	2	TE + PrE
1	3	PrE
2	1	Epi + PrE + TE
4	1	TE
4	2	TE + Epi + PrE
4	3	TE + PrE
4	4	PrE
4	5	PrE
4	6	TE

## Sheet: S1C. +FGF4 WT blastocysts
Untreated		Treated
A	B	H	I	J
12	15	13/16 (81.3%)	13/16 (81.3%)	24/27 (89%)

## Sheet: S1D. +FGF4 Pdgfra-CreERT2
Replicate	Number of embryo before treatment	Number of embryos after treatment	Embryos with recombination	Recombination %	Lineage(s) with recombination
1	20	11	2	10	Epi + PrE
2	30	24	5	16.6667	Epi, Epi + PrE
3	17	15	2	11.7647	Epi + PrE, PrE
Replicate	Embryo number	Lineage(s) with recombination
1	1	Epi + PrE
1	2	Epi + PrE
2	1	Epi + PrE
2	2	Epi + PrE
2	3	Epi
2	4	Epi + PrE
2	5	Epi + PrE
3	1	Epi + PrE
3	2	Epi + PrE
3	3	PrE

## Sheet: S1E. -TE WT transfers E6.5
Condition	Transferred	No implantation	Empty decidua	Embryo
Control transfer	14	7	5	8
-FGF4 -TE	10	8	1	0
+FGF4 -TE	14	1	6	1
