# Supplementary material for: The primitive endoderm supports lineage plasticity to enable regulative development
Source: Cell. 2024 Jul 25;187(15):4010–4029.e16. doi: 10.1016/j.cell.2024.05.051 (PMC11290322; doi:10.1016/j.cell.2024.05.051)
Supplement: Table S2. Analysis of scRNA-seq dataset for nEnd to TSC differentiation, related to Figures 3 and S5 [file mmc2.xlsx]

## Sheet: Content
Table S2 Analysis of scRNA-seq dataset for nEnd to TSC differentiation, related to Figure S5
S2A. Normalized average expression of scRNA-seq for nEnd to TSC differentiation
S2B. Differentially upregulated genes in TE-like and Mes-like clusters

## Sheet: S2A. Average expression
Normalized average expression of scRNA-seq for nEnd to TSC differentiation
Gene	XEN-like 1	XEN-like 2	XEN-like 3	XEN-like 4	TE-like	Mes-like
0610005C13Rik	0.000540282	0.00458346	0.00313073	0.00177355	0	0.00753665
0610006L08Rik	0	0	0	0	0	0
0610009B22Rik	0.226346	0.205619	0.263506	0.218182	0.203328	0.302674
0610009E02Rik	0.0168791	0.00408414	0.0187248	0.0139341	0.0220235	0.00354992
0610009L18Rik	0.0123124	0.0244692	0.0166299	0.0122978	0.00395873	0
0610010F05Rik	0.0766147	0.0908011	0.0920725	0.151455	0.139788	0.0813109
0610010K14Rik	0.704823	0.806385	0.603095	0.74723	0.813234	1.02516
0610012D04Rik	0	0	0	0	0	0
0610012G03Rik	1.9481	1.89256	2.14818	2.55702	1.75745	1.66387
0610025J13Rik	0.00141587	0	0	0.00313219	0	0
0610030E20Rik	0.16469	0.133921	0.174998	0.136368	0.202232	0.17068
0610031O16Rik	0	0.00181875	0	0	0	0
0610033M10Rik	0	0	0.00123256	0	0	0
0610038B21Rik	0.00779267	0.0115128	0.0107364	0.0132544	0.00298491	0
0610039K10Rik	0.00356638	0.00645816	0.0042694	0	0.00364978	0.00594297
0610040B10Rik	0.0256777	0.0153182	0.036624	0.0349548	0.0237087	0.0412229
0610040F04Rik	0	0	0	0	0	0.00312439
0610040J01Rik	0.00596359	0.0015443	0.0047775	0.00794758	0	0.0096518
0610043K17Rik	0	0	0	0	0	0
0710001A04Rik	0	0	0	0	0	0
1010001B22Rik	0.0015023	0.00197714	0	0.00246074	0	0
1010001N08Rik	0.288343	0.319585	0.277133	0.128619	0.00401225	0.0436477
1100001I12Rik	0	0	0	0	0	0
1110002E22Rik	0.00160136	0	0	0	0	0
1110002J07Rik	0.000643963	0	0.00117185	0	0	0
1110002L01Rik	0.0391637	0.0509299	0.0441893	0.0323091	0.141654	0.103869
1110002O04Rik	0	0	0	0	0	0.00391291
1110004F10Rik	2.4771	2.2679	2.32312	2.13595	2.82272	2.85261
1110006O24Rik	0.0178124	0.0143337	0.0203187	0.0229451	0.00750722	0.00347792
1110008E08Rik	0	0	0	0	0	0
1110008P14Rik	1.48616	1.55562	1.58099	1.5535	0.490006	0.62657
1110012L19Rik	0.112452	0.125472	0.174964	0.108371	0.234256	0.293683
1110013H19Rik	0.00505215	0.00119975	0.00503938	0.00311101	0	0
1110015O18Rik	0	0	0	0	0	0
1110017D15Rik	0.00071982	0.00111916	0	0	0.00267016	0.0059666
1110018N20Rik	0	0.000621441	0.00144255	0	0.0102221	0
1110019B22Rik	0	0	0	0	0	0.0108615
1110019D14Rik	0.0325549	0.031777	0.0468731	0.0328673	0.0136517	0.0620167
1110020A21Rik	0.00310612	0.0128252	0.00621571	0.00650194	0.00514692	0.00449474
1110025L11Rik	0.00175187	0.00160384	0	0	0	0
1110028F11Rik	0.02365	0.0261628	0.0264991	0.012466	0.00646741	0
1110028F18Rik	0	0	0	0	0	0
1110032A03Rik	0.129541	0.161096	0.164171	0.12423	0.109137	0.0964822
1110032F04Rik	0.00376166	0	0.00316927	0	0.00848973	0.0128819
1110035H17Rik	0.00364332	0.00732967	0.00958391	0.00224334	0	0.0040123
1110038B12Rik	1.00175	1.11521	0.746064	1.09722	1.19628	1.44721
1110038F14Rik	0.529397	0.584171	0.525754	0.629738	0.666987	0.822933
1110046J04Rik	0.025923	0.0400227	0.0393875	0.0141375	0.012611	0.00520783
1110051M20Rik	0.0371395	0.0356606	0.0257763	0.0407048	0.0750341	0.0414761
1110057P08Rik	0	0	0	0	0	0
1110059E24Rik	0.232355	0.290393	0.267307	0.218698	0.383585	0.329232
1110059G10Rik	0.219944	0.181115	0.237958	0.191358	0.19826	0.270266
1110065P20Rik	0.537985	0.561292	0.565585	0.504925	0.676545	0.515612
1190001M18Rik	0	0	0	0	0	0
1190005I06Rik	0.0296233	0.0151467	0.0261608	0.0202374	0.0446621	0.0443407
1190007I07Rik	0.114459	0.113413	0.0983472	0.219153	0.147875	0.353177
1190028D05Rik	0	0	0.000723544	0	0	0.00385546
1200007C13Rik	0.00125212	0	0	0	0	0
1300002E11Rik	0.108392	0.140302	0.163788	0.195112	0.102271	0.109615
1300014J16Rik	0.000408932	0	0.00170352	0	0	0
1300017J02Rik	0	0.00194317	0.00397479	0	0	0.00520783
1500002C15Rik	0.00422722	0.01268	0.00619315	0.00398239	0.00463326	0.0160298
1500002F19Rik	0	0	0.000691041	0	0	0
1500004A13Rik	0.0177866	0.0109458	0.0181557	0.0213897	0.0221074	0.0276643
1500009C09Rik	0.00336443	0.006268	0.00876103	0.00165144	0	0.00871493
1500009L16Rik	6.05152	3.24883	6.03436	3.12062	1.1194	0.916322
1500011B03Rik	0.522125	0.499531	0.527001	0.56438	0.604045	0.724667
1500012K07Rik	0	0	0	0	0	0
1500015A07Rik	0.131307	0.122706	0.151935	0.146256	0.203424	0.258577
1500015L24Rik	0	0	0	0	0	0
1500026H17Rik	0.00894865	0.00771473	0.0230555	0.00487231	0.00295295	0
1500032F14Rik	0	0	0	0	0	0
1500035N22Rik	0	0	0.00157012	0	0	0
1520401A03Rik	0.000476191	0	0.00225556	0	0.00370809	0
1600002D24Rik	0	0	0	0	0	0
1600002K03Rik	0.312384	0.319891	0.344001	0.291309	0.175707	0.149916
1600010M07Rik	0	0	0	0	0	0
1600012H06Rik	0.274564	0.362336	0.324404	0.291119	0.202267	0.0864694
1600012P17Rik	0	0	0	0	0	0
1600014C10Rik	0.0827881	0.0739831	0.101571	0.0583805	0.0144959	0.0100101
1600014C23Rik	0.000621772	0.00163058	0.00466236	0.00534059	0	0
1600019K03Rik	0	0	0	0	0	0
1600020E01Rik	0.0415896	0.0518612	0.0386558	0.0498668	0.0529412	0.0759879
1600022D10Rik	0	0	0	0	0	0
1600025M17Rik	0	0	0	0	0	0
1600027J07Rik	0	0	0	0	0	0
1700001C02Rik	0	0	0	0	0	0
1700001C19Rik	0	0	0	0	0	0.00385546
1700001D01Rik	0	0	0	0	0	0
1700001F09Rik	0	0	0	0	0	0
1700001G01Rik	0	0	0.0012898	0	0	0
1700001G11Rik	0.0113507	0.00478691	0.00642323	0.00922879	0.00319586	0
1700001J03Rik	0	0	0	0.00182747	0	0
1700001J04Rik	0	0	0	0	0	0
1700001K19Rik	0	0	0	0	0	0
1700001K23Rik	0.00071559	0	0	0	0	0
1700001L05Rik	0.0220604	0.0408824	0.0448892	0.0274502	0.00935275	0.0189864
1700001L19Rik	0.00507928	0.00268133	0.00110832	0	0	0
1700001N15Rik	0	0	0	0	0	0
1700001O22Rik	0	0	0	0	0	0
1700001P01Rik	0.00225082	0.00137346	0.00251998	0	0.00566341	0
1700003C15Rik	0	0	0	0	0	0
1700003D09Rik	0	0	0	0	0	0
1700003E16Rik	0	0	0	0	0	0
1700003E24Rik	0	0	0	0	0	0
1700003F12Rik	0.00320636	0.00449424	0.0118682	0.0142118	0.0125094	0.0331049
1700003G18Rik	0.000636921	0.00304931	0.00195291	0.00503472	0.00285343	0
1700003H04Rik	0	0	0	0	0	0
1700003I16Rik	0	0	0	0	0.00361427	0
1700003I22Rik	0	0	0	0	0	0
1700003L19Rik	0	0	0	0	0	0
1700003M07Rik	0.00712926	0.00600153	0.0104188	0.00186637	0.00371452	0
1700003O11Rik	0	0	0	0	0	0
1700003P14Rik	0	0	0	0	0	0
1700006A11Rik	0	0	0	0	0	0
1700006F04Rik	0	0	0	0	0	0
1700006H21Rik	0	0	0	0	0	0
1700006J14Rik	0	0.00331325	0	0.00148778	0	0.00781417
1700007F19Rik	0	0	0	0	0	0
1700007H22Rik	0	0	0	0	0	0
1700007J10Rik	0.000821563	0.00169714	0.00065466	0.00203419	0	0.00339037
1700007K13Rik	0.127182	0.0877192	0.469645	0.0943498	0.0849503	0.068457
1700007L15Rik	0.0655583	0.0484182	0.0424354	0.055116	0.0496066	0.0979426
1700007M16Rik	0	0	0	0	0	0
1700007P06Rik	0	0	0	0	0	0
1700008B11Rik	0	0	0	0	0	0
1700008C04Rik	0	0	0	0	0	0
1700008J07Rik	0.0286582	0.0372754	0.0364789	0.0328019	0.0509179	0.0536315
1700008K24Rik	0	0	0	0	0	0
1700008N11Rik	0	0	0	0	0	0
1700008O03Rik	0.00580177	0.00642867	0.00713255	0.00964908	0.00589358	0.0272362
1700008P02Rik	0	0	0	0	0	0
1700009C05Rik	0	0	0	0	0	0
1700009J07Rik	0	0	0	0	0	0
1700009N14Rik	0.00175514	0	0	0	0.00549737	0
1700010B08Rik	0	0	0	0	0	0
1700010B13Rik	0	0	0	0	0	0
1700010D01Rik	0	0	0	0	0	0
1700010G06Rik	0	0	0	0	0	0
1700010H22Rik	0	0.000740321	0	0	0	0
1700010I02Rik	0	0	0	0	0	0
1700010I14Rik	0.00383013	0.00908794	0.00648602	0.00727421	0.0122538	0.0140438
1700010J16Rik	0	0	0	0	0	0
1700010K23Rik	0	0	0	0	0	0
1700010K24Rik	0	0	0	0	0	0
1700010L04Rik	0	0	0	0	0	0
1700011B04Rik	0	0	0	0	0	0
1700011C11Rik	0	0	0	0	0	0
1700011D18Rik	0	0.00127647	0	0	0.00292166	0
1700011L03Rik	0	0	0	0	0	0
1700011L22Rik	0	0	0	0	0	0
1700011M02Rik	0	0	0	0	0	0
1700012A03Rik	0	0	0	0	0	0
1700012B07Rik	0.00054357	0	0	0	0	0
1700012B09Rik	0	0	0	0	0	0
1700012C08Rik	0	0	0	0	0	0
1700012C14Rik	0.00308156	0.00272636	0.00277465	0.0017177	0.00344316	0
1700012D14Rik	0.0138781	0.00816167	0.0187024	0.0249833	0.0115969	0.0208367
1700012D16Rik	0	0	0	0	0	0
1700012E03Rik	0	0	0	0	0	0
1700012I11Rik	0	0	0	0	0	0
1700012J15Rik	0	0	0	0	0	0
1700012P22Rik	0	0	0	0	0	0
1700013D24Rik	0	0	0	0	0	0
1700013F07Rik	0	0	0	0	0	0
1700013G24Rik	0.000709809	0	0	0	0	0.00569025
1700013H16Rik	0.00109691	0	0.00327221	0.00165608	0.00495117	0.0264709
1700013M08Rik	0	0	0	0	0	0
1700013N06Rik	0	0	0	0	0	0
1700014D04Rik	0	0	0	0	0	0
1700014F14Rik	0	0	0	0	0	0
1700014L14Rik	0	0	0	0	0	0
1700015C15Rik	0	0	0	0	0	0
1700015C17Rik	0	0	0.00112743	0	0	0
1700015F17Rik	0	0	0	0.00112915	0.00370809	0
1700015G11Rik	0	0	0	0	0	0
1700015H07Rik	0	0	0	0	0	0
1700015I17Rik	0	0	0	0	0	0
1700015O11Rik	0	0	0	0	0	0
1700016B01Rik	0	0	0	0	0	0
1700016C15Rik	0.000649504	0	0	0	0	0
1700016D06Rik	0	0	0.00259757	0	0	0
1700016F12Rik	0	0	0	0	0	0
1700016G22Rik	0	0	0	0.00418277	0	0
1700016H03Rik	0	0	0	0	0	0
1700016H13Rik	0.00158335	0	0.00124983	0	0	0.00551691
1700016J18Rik	0	0.00195377	0	0	0	0.00679554
1700016K05Rik	0	0	0	0	0	0
1700016K19Rik	0.00365795	0.00117056	0	0.00354311	0.00227798	0.00607882
1700016L21Rik	0	0	0	0	0	0
1700016P03Rik	0	0.00173505	0	0	0	0.0040123
1700016P04Rik	0	0	0	0	0	0
1700017B05Rik	0.280183	0.270686	0.286461	0.30313	0.594672	0.5228
1700017D01Rik	0	0	0	0	0	0
1700017G19Rik	0	0	0	0	0	0
1700017I07Rik	0	0	0	0	0	0
1700017J07Rik	0	0	0.00166343	0	0	0
1700017L05Rik	0	0	0	0	0	0
1700017M07Rik	0	0	0	0	0	0
1700017N19Rik	0	0	0	0	0	0
1700018A04Rik	0	0	0	0	0	0
1700018A23Rik	0	0	0	0	0	0
1700018B08Rik	0	0	0	0	0	0
1700018B24Rik	0.00122726	0.00868358	0.00191419	0.00173899	0	0
1700018F24Rik	0	0	0	0	0	0
1700018G05Rik	0	0	0	0	0	0
1700018L02Rik	0.00393552	0	0.0052682	0	0	0
1700018P08Rik	0	0	0	0	0	0
1700019A02Rik	0	0	0	0.0017487	0	0
1700019C18Rik	0	0	0	0	0	0
1700019D03Rik	0.00253309	0.0011503	0.00601616	0.00702544	0.0165219	0.0305618
1700019E08Rik	0.00143175	0	0.00228888	0	0	0
1700019F05Rik	0	0	0	0	0	0
1700019G24Rik	0	0	0	0	0	0
1700019J19Rik	0	0	0	0	0	0
1700019L13Rik	0.00484593	0.0038336	0.015506	0.00113385	0	0.00494723
1700019N19Rik	0	0	0	0	0	0
1700019P21Rik	0	0	0	0	0	0
1700020A23Rik	0	0	0	0	0	0
1700020D05Rik	0.00143974	0.00380053	0.00137768	0.00364546	0	0
1700020D12Rik	0	0	0	0	0	0
1700020G17Rik	0	0	0	0	0	0
1700020L24Rik	0	0	0.00167121	0	0	0.00607882
1700020M21Rik	0	0	0	0	0	0
1700020N01Rik	0.000518635	0	0	0	0	0
1700020N15Rik	0	0	0	0	0.00377543	0
1700020N18Rik	0	0	0	0	0	0
1700021A07Rik	0.00107893	0	0	0.00418277	0.00461866	0.00607706
1700021F02Rik	0	0	0	0	0	0
1700021F05Rik	0.25601	0.312497	0.244136	0.321256	0.359312	0.344065
1700021F07Rik	0	0	0	0	0	0
1700021F13Rik	0	0	0	0	0	0
1700021G15Rik	0	0	0	0	0	0
1700021J08Rik	0	0	0	0	0	0
1700021L23Rik	0	0	0	0	0	0
1700021N21Rik	0	0	0	0	0	0
1700021P04Rik	0	0	0	0	0	0
1700022A22Rik	0	0	0	0	0	0
1700022E09Rik	0	0	0	0	0	0
1700022H01Rik	0	0	0	0	0	0
1700022H16Rik	0	0	0	0	0	0
1700022I11Rik	0	0.00089685	0.0036995	0.00404081	0.00257085	0
1700022N22Rik	0.00257742	0.00949285	0.00627921	0.00428806	0	0.0055039
1700023C21Rik	0	0	0	0	0	0
1700023F02Rik	0.00062098	0	0	0	0	0
1700023F06Rik	0.0125879	0.0213193	0.0211404	0.0198952	0.00510819	0.00673238
1700023G09Rik	0	0	0	0	0	0
1700023H06Rik	0.00467121	0.00817978	0.00183921	0.00377251	0.0032058	0
1700024B05Rik	0.00222514	0.00114948	0	0	0	0
1700024B18Rik	0	0	0	0	0	0
1700024G13Rik	0	0	0	0	0	0
1700024I08Rik	0	0	0	0	0	0
1700024P04Rik	0	0	0	0	0	0
1700025B11Rik	0	0	0	0	0	0
1700025C18Rik	0	0	0	0	0	0
1700025D23Rik	0	0	0	0	0	0
1700025F22Rik	0	0	0	0	0	0
1700025F24Rik	0	0	0	0	0	0
1700025G04Rik	0.574447	0.608647	0.591786	0.44181	0.399452	0.22451
1700025H01Rik	0	0	0	0	0	0
1700025J12Rik	0	0	0	0	0	0
1700025K04Rik	0	0	0	0	0	0
1700025K24Rik	0	0	0	0	0	0
1700025L06Rik	0.00108747	0	0	0	0	0
1700025M24Rik	0	0	0	0	0	0
1700025N21Rik	0	0	0	0	0	0
1700025N23Rik	0	0	0	0	0	0
1700025O08Rik	0	0	0	0	0	0
1700026D11Rik	0	0	0	0.00243793	0	0
1700026F02Rik	0	0	0	0	0	0
1700026J12Rik	0	0	0	0	0	0
1700026J14Rik	0	0	0	0	0	0
1700026N04Rik	0	0	0	0	0	0
1700027A07Rik	0	0	0	0	0	0
1700027A15Rik	0	0	0	0	0	0
1700027F06Rik	0	0	0	0	0	0
1700027F09Rik	0	0	0	0	0	0
1700027H10Rik	0	0	0	0	0	0
1700027I24Rik	0	0	0.00105949	0	0	0
1700027J07Rik	0	0	0	0	0	0
1700028D13Rik	0	0	0	0	0	0
1700028E10Rik	0	0	0.000799122	0	0.00326211	0
1700028I16Rik	0	0	0	0	0	0.00368795
1700028J19Rik	0.0042755	0.0115409	0.00433338	0.00300567	0.00246921	0.0187251
1700028K03Rik	0.00418663	0.00516281	0.0059557	0.00497256	0	0.00949687
1700028M03Rik	0	0	0	0	0	0
1700028N14Rik	0.00152097	0.00203016	0	0	0	0
1700028P14Rik	0	0	0.00107789	0.0022908	0	0
1700028P15Rik	0	0	0	0	0	0
1700029B22Rik	0	0	0	0	0	0
1700029E06Rik	0	0	0	0	0	0
1700029F12Rik	0.00413853	0.00370235	0.0257787	0	0	0
1700029H14Rik	0	0	0	0	0	0
1700029I15Rik	0.00108046	0.000884424	0	0	0.00254176	0
1700029J03Rik	0	0	0	0	0	0
1700029J07Rik	0.00427358	0.00398627	0.00650807	0.00706899	0.00651274	0.0097987
1700029M03Rik	0	0	0	0	0	0
1700029M20Rik	0	0	0	0	0	0
1700029N11Rik	0	0	0	0	0	0
1700029P11Rik	0	0.00100773	0.00139764	0.010173	0.0101527	0.0145725
1700030A11Rik	0	0	0	0	0	0
1700030C12Rik	0.006154	0.00313374	0.00359975	0.00187923	0	0.0112374
1700030C14Rik	0	0	0	0	0	0
1700030E10Rik	0	0	0	0	0	0
1700030F04Rik	0	0	0	0	0	0
1700030J22Rik	0.0134331	0.0144495	0.0076915	0.00851799	0.0111403	0.0315861
1700030K09Rik	0.0292825	0.0311057	0.0400564	0.0346676	0.0254813	0.0197956
1700030L20Rik	0	0	0	0	0	0
1700030L22Rik	0	0	0	0	0	0
1700030M09Rik	0	0	0	0	0	0
1700030N03Rik	0.00164464	0.00100773	0.0164017	0.00145013	0	0.00675729
1700030O20Rik	0	0	0	0	0	0
1700031A10Rik	0	0	0	0	0	0
1700031F05Rik	0	0	0	0	0	0
1700031F10Rik	0	0	0	0	0	0
1700031L13Rik	0	0	0	0	0	0
1700031P21Rik	0	0	0	0	0	0
1700034B16Rik	0	0	0	0	0	0
1700034E13Rik	0	0	0	0	0	0
1700034G24Rik	0	0	0	0	0	0
1700034H15Rik	0.00184105	0	0.00149146	0	0	0
1700034I23Rik	0.0038815	0.00331133	0.00355229	0	0	0
1700034J05Rik	0.00123509	0	0	0	0	0
1700034K08Rik	0	0.00246551	0.00199045	0	0	0
1700034P13Rik	0	0.00231631	0.00259347	0.00342617	0	0.00357407
1700036A12Rik	0	0	0	0	0	0
1700036G14Rik	0	0	0	0	0	0
1700036O09Rik	0	0	0	0	0	0
1700037C06Rik	0	0	0	0	0.00297027	0.00408247
1700037C18Rik	0.0302886	0.0322434	0.0341695	0.0242979	0.0190776	0.00811735
1700037F03Rik	0	0	0	0	0	0
1700037H04Rik	0.996505	1.45871	1.26186	0.580835	0.3912	0.432466
1700039E22Rik	0	0	0	0	0	0
1700039M10Rik	0	0.00276004	0	0	0	0
1700039M15Rik	0	0.00154987	0	0	0	0
1700040D17Rik	0	0	0	0	0	0
1700040E09Rik	0	0	0	0	0	0
1700040F15Rik	0	0	0	0	0	0
1700040F17Rik	0	0	0	0	0	0
1700040L08Rik	0	0	0.00166226	0	0	0.00476057
1700041B01Rik	0	0	0	0	0	0
1700041C23Rik	0	0	0	0	0	0
1700041G16Rik	0.00126155	0	0.00110355	0.00340049	0	0.0126939
1700041I07Rik	0	0	0	0	0	0
1700041M05Rik	0	0	0	0	0	0
1700041M19Rik	0	0	0	0	0	0
1700042D02Rik	0	0	0	0	0	0
1700042G07Rik	0	0	0	0	0	0
1700042G15Rik	0	0	0	0	0	0
1700042O05Rik	0	0	0	0	0	0
1700042O10Rik	0	0	0.00459751	0	0.00748635	0
1700044C05Rik	0.000582253	0	0	0	0	0
1700044K03Rik	0	0	0	0	0	0
1700045H11Rik	0	0	0	0	0	0
1700046C09Rik	0	0	0	0	0	0
1700047A11Rik	0	0	0	0	0	0
1700047E10Rik	0	0	0	0	0	0
1700047F07Rik	0	0	0	0	0	0
1700047G03Rik	0	0	0	0	0	0
1700047G07Rik	0	0	0	0	0	0
1700047I17Rik2	0	0	0.00124265	0	0	0
1700047K16Rik	0.00219193	0.00154615	0	0	0	0
1700047L14Rik	0	0	0	0	0	0
1700047M11Rik	0.000572365	0.00292957	0	0	0	0
1700048F04Rik	0	0	0	0	0	0
1700048M11Rik	0	0	0	0	0	0
1700048O14Rik	0	0	0	0	0	0
1700048O20Rik	0.00350422	0	0.00206655	0.00285694	0	0.00853653
1700048P04Rik	0	0	0	0	0	0
1700049E15Rik	0	0	0	0	0	0
1700049E17Rik1	0	0	0	0	0	0
1700049E17Rik2	0	0	0	0	0	0
1700049E22Rik	0	0	0	0	0	0
1700051A21Rik	0.00264944	0	0.00120408	0	0	0
1700052H01Rik	0	0	0.00319511	0	0	0
1700052I22Rik	0	0	0	0	0	0
1700052K11Rik	0.181663	0.227052	0.216826	0.118673	0.0809832	0.123433
1700054A03Rik	0	0	0	0	0	0
1700054K02Rik	0	0	0	0	0	0
1700054K19Rik	0	0	0	0	0	0
1700054M17Rik	0	0	0	0	0	0
1700054O05Rik	0	0	0	0	0	0
1700055C04Rik	0	0	0	0	0	0
1700055D18Rik	0.00582535	0	0.00403995	0	0	0.0112827
1700056E22Rik	0.0342447	0.0369332	0.0432879	0.0245434	0.0262527	0.0379127
1700056N10Rik	0.0180508	0.0149439	0.0165134	0.00646014	0.00964476	0.026685
1700057G04Rik	0.00148218	0.000785891	0.0014084	0.00255953	0	0
1700057H15Rik	0	0	0	0	0	0
1700057H21Rik	0	0	0	0	0	0
1700058P15Rik	0	0	0	0.00270429	0	0
1700060C16Rik	0	0	0	0	0	0
1700060C20Rik	0	0	0	0	0	0
1700060J05Rik	0	0	0	0	0	0
1700060O08Rik	0	0	0	0	0	0
1700061E17Rik	0	0	0	0	0	0
1700061E18Rik	0	0	0	0	0	0
1700061F12Rik	0	0	0	0	0	0
1700061G19Rik	0.00262729	0.00336372	0.00418008	0.0109764	0.00292197	0.0277038
1700061H18Rik	0	0	0	0	0	0
1700061I17Rik	0	0	0	0	0	0
1700061J23Rik	0	0	0	0	0	0
1700061N14Rik	0.00190782	0	0	0	0	0
1700062C10Rik	0	0	0.000880118	0	0	0
1700063A18Rik	0	0	0	0	0	0
1700063D05Rik	0	0	0.00126871	0	0.00224295	0
1700063H04Rik	0	0	0	0	0	0.0042674
1700063H06Rik	0	0	0	0	0	0
1700063J08Rik	0.00354651	0.00988361	0.00359306	0.0082711	0	0.00865434
1700063O14Rik	0	0	0	0	0	0
1700064H15Rik	0	0	0.0018928	0	0	0
1700064J06Rik	0	0	0	0	0	0
1700064M15Rik	0.00128115	0	0.000659926	0	0	0
1700065D16Rik	0.00112326	0	0	0.00294045	0.00394829	0
1700065J11Rik	0	0	0	0	0	0
1700065J18Rik	0	0	0	0	0	0
1700065L07Rik	0	0	0	0	0	0
1700065O20Rik	0	0	0	0	0	0
1700066B17Rik	0	0	0	0	0.00635092	0
1700066B19Rik	0.000986753	0.00638775	0.00528357	0	0.00867128	0.00993305
1700066C05Rik	0	0	0	0	0	0
1700066J03Rik	0	0	0	0	0	0
1700066M21Rik	0.0311923	0.0311783	0.0350251	0.0290841	0.0445587	0.0105953
1700066N21Rik	0	0	0	0	0	0
1700066O22Rik	0	0	0	0	0	0
1700067G17Rik	0	0	0	0	0	0
1700067K01Rik	0	0.00273953	0.00126826	0.00198111	0	0
1700067P10Rik	0	0	0	0	0	0
1700069B07Rik	0.00200368	0	0	0.00193478	0	0
1700069L16Rik	0.00118197	0.00391563	0.00113496	0	0	0
1700069P05Rik	0	0	0	0	0	0
1700071G01Rik	0	0	0	0	0	0
1700071M16Rik	0	0	0	0	0	0
1700072B07Rik	0	0	0	0	0	0
1700072G22Rik	0	0	0	0	0	0
1700072O05Rik	0	0	0	0	0	0
1700074H08Rik	0.000748681	0	0	0	0	0
1700074P13Rik	0	0	0	0	0	0
1700080C20Rik	0	0	0	0	0	0
1700080G11Rik	0	0.00160905	0	0	0	0
1700080N15Rik	0	0	0	0	0	0
1700080O16Rik	0.00119037	0	0	0	0	0
1700081B01Rik	0	0	0	0	0	0
1700081H04Rik	0	0	0	0	0	0
1700081N11Rik	0.00186136	0	0	0	0	0
1700082M22Rik	0	0	0	0	0	0
1700083H02Rik	0	0	0	0	0	0
1700084C06Rik	0	0.00128205	0	0	0	0
1700084D21Rik	0	0	0	0	0	0
1700084E18Rik	0.00695737	0.0044617	0.0017715	0.00218024	0.00331688	0.00567948
1700084F23Rik	0	0	0	0	0	0
1700084M14Rik	0	0	0	0	0	0
1700085C21Rik	0	0	0	0	0	0
1700085D07Rik	0	0	0	0	0	0
1700086D15Rik	0.00137279	0.000986302	0	0	0	0.0053287
1700086O06Rik	0.0560659	0.0602223	0.0816273	0.0755094	0.0616342	0.102833
1700086P04Rik	0.00819214	0.00572004	0.00712288	0.00566027	0.0145001	0.017157
1700087I21Rik	0	0.00107781	0	0	0	0
1700087M22Rik	0	0	0	0	0	0
1700088E04Rik	0.0192764	0.0109994	0.0185712	0.01302	0.0042391	0.00800527
1700092C02Rik	0	0	0	0	0	0
1700092C10Rik	0	0	0	0	0	0
1700092C17Rik	0	0	0	0	0	0
1700092E19Rik	0	0	0	0	0	0
1700092K14Rik	0	0	0	0	0	0
1700092M07Rik	0.011197	0.012992	0.00984911	0.0041417	0.0105014	0.0206988
1700093J21Rik	0	0	0	0	0	0
1700093K21Rik	0	0	0.00071888	0	0	0
1700094D03Rik	0.609331	0.508955	0.352191	0.401063	0.0707175	0.0737859
1700094J05Rik	0.00455194	0.00498393	0.000946025	0.00459518	0	0.00473056
1700094M23Rik	0	0	0	0	0	0
1700094M24Rik	0	0	0	0	0	0
1700095A13Rik	0	0	0	0	0	0
1700095A21Rik	0.00100791	0	0	0	0.00167984	0
1700095B10Rik	0	0	0	0	0	0
1700095J03Rik	0	0	0	0	0	0
1700095J07Rik	0	0.00338627	0.00127187	0	0.00695683	0
1700095J12Rik	0	0	0	0	0	0
1700095K22Rik	0	0	0	0	0	0
1700096J18Rik	0	0.00141671	0	0	0	0
1700096K18Rik	0.150212	0.149286	0.14968	0.113162	0.0499749	0.0400167
1700097N02Rik	0.0131006	0.0185582	0.00909583	0.0229613	0.0271607	0.109312
1700099I09Rik	0	0	0	0	0	0
1700100I10Rik	0	0	0	0	0	0
1700100L14Rik	0	0	0	0	0	0
1700101I11Rik	0	0.00360236	0.00372767	0.00177783	0	0.00830372
1700101I19Rik	0	0	0	0	0	0
1700101O22Rik	0	0	0	0	0	0
1700102H20Rik	0.00410702	0.00827612	0.00587188	0.0137903	0.0128729	0.0208082
1700102P08Rik	0.00176018	0.00271226	0.00146747	0	0.00228752	0
1700104B16Rik	0	0	0	0	0	0
1700104L18Rik	0	0	0	0	0	0
1700105G05Rik	0	0	0	0	0	0
1700105P06Rik	0.00436745	0.00333978	0.00540932	0.00764742	0.00483093	0.00550823
1700106O07Rik	0	0	0	0	0	0
1700108F19Rik	0	0.000739556	0	0.00111059	0	0
1700108J01Rik	0	0	0	0	0	0
1700108N06Rik	0	0	0	0	0	0
1700108N11Rik	0	0	0	0	0	0
1700109G14Rik	0	0	0.00145224	0.00107587	0	0
1700109G15Rik	0	0	0	0	0	0
1700109H08Rik	0.0079532	0.0106788	0.00690889	0.0137221	0.0160845	0.0115618
1700109I08Rik	0	0	0	0	0	0
1700109K24Rik	0	0	0.00148734	0.00165515	0.0048946	0
1700110C19Rik	0	0	0	0	0	0
1700110I01Rik	0	0	0	0	0	0
1700110I07Rik	0	0	0	0	0	0
1700110K17Rik	0.00281512	0	0	0.00382964	0	0
1700111E14Rik	0	0	0	0	0	0
1700111N16Rik	0	0	0	0	0	0
1700112D23Rik	0.0047572	0.000683138	0.00736354	0.00353732	0.00752697	0
1700112H15Rik	0	0	0	0.0010814	0	0
1700112J05Rik	0	0	0	0	0	0
1700112J16Rik	0.0103826	0.00994945	0.0118279	0.00381739	0	0
1700112K13Rik	0	0	0	0	0	0
1700112M02Rik	0	0	0	0	0	0
1700113A16Rik	0.0045281	0.00927035	0.0105304	0.0076883	0.008038	0.00520783
1700113B09Rik	0	0.00229271	0.00386274	0	0	0
1700113H08Rik	0	0	0	0	0	0
1700116B05Rik	0	0	0	0	0	0
1700116H05Rik	0	0	0	0	0	0
1700119H24Rik	0	0	0	0	0	0
1700119I11Rik	0	0	0	0	0	0
1700120B22Rik	0	0	0	0	0	0
1700120C14Rik	0.0221755	0.023637	0.0172599	0.0243077	0.0659174	0.064664
1700120C18Rik	0	0	0	0	0	0
1700120E14Rik	0	0	0	0	0	0
1700120G07Rik	0	0	0	0	0	0
1700120G11Rik	0	0	0	0	0	0
1700120K04Rik	0	0	0	0	0	0
1700120O09Rik	0	0	0	0	0	0
1700121C08Rik	0	0	0	0	0	0
1700121L03Rik	0	0	0	0	0	0
1700121L16Rik	0	0	0	0	0	0
1700121N20Rik	0	0	0	0	0	0
1700122C19Rik	0	0	0	0	0	0
1700122D07Rik	0	0	0	0	0	0
1700122E12Rik	0.00252826	0.00162979	0.00126871	0.00345312	0	0.00512088
1700122H20Rik	0	0	0	0	0	0
1700122O11Rik	0	0	0	0	0	0
1700123J17Rik	0	0.00258119	0.00219894	0	0	0
1700123K08Rik	0	0	0	0	0	0
1700123L14Rik	0	0	0	0	0	0
1700123M08Rik	0.00583186	0.0141917	0.00912731	0.00468797	0.00344231	0.00511464
1700123O12Rik	0	0	0	0	0	0
1700123O20Rik	0.449522	0.334971	0.53267	0.477051	0.397884	0.410546
1700123O21Rik	0	0	0	0	0	0
1700124L16Rik	0.000490981	0.00423444	0.00338185	0.00290886	0	0.0121366
1700124M09Rik	0	0	0	0	0	0
1700125G02Rik	0	0	0	0	0	0
1700125G22Rik	0	0	0.00159432	0.00314489	0	0
1700125H03Rik	0	0	0	0	0	0
1700125H20Rik	0.00512014	0.0113568	0.00689006	0.00551053	0	0.00476759
1700126A01Rik	0	0	0	0	0	0
1700126G02Rik	0	0	0.00118824	0	0	0
1700126H18Rik	0	0	0	0	0	0
1700127F24Rik	0	0	0	0	0	0
1700128A07Rik	0	0	0	0.00110592	0	0
1700128E19Rik	0	0	0	0	0	0
1700128I11Rik	0	0	0	0	0	0
1700129C05Rik	0	0	0	0	0	0
1700129L04Rik	0	0	0	0	0	0
1810006J02Rik	0	0	0	0	0	0
1810007C17Rik	0	0	0	0	0	0
1810007D17Rik	0	0	0	0	0	0
1810008B01Rik	0	0.00250874	0.00146988	0	0	0
1810008I18Rik	0	0	0	0	0	0
1810009A15Rik	0.066875	0.0639891	0.0451825	0.033099	0.086442	0.104842
1810009J06Rik	0	0	0	0	0	0
1810010H24Rik	0.00329844	0.00936413	0.0124628	0.0123922	0.0022606	0
1810010K12Rik	0	0	0	0	0	0
1810012K08Rik	0	0	0	0	0	0
1810012K16Rik	0	0	0	0	0	0
1810013D15Rik	0	0	0	0	0	0
1810013L24Rik	0.246041	0.240197	0.307116	0.213668	0.159444	0.188118
1810014P07Rik	0.00156901	0.00345668	0	0	0	0
1810019D21Rik	0.00670013	0.00671034	0.00784485	0.00404554	0	0.00278386
1810019N24Rik	0	0	0	0	0	0
1810020O05Rik	0	0	0	0	0.00236703	0
1810021B22Rik	0.0022451	0	0.00396074	0	0.00420288	0
1810024B03Rik	0.0302649	0.0447749	0.0286771	0.0256169	0.02297	0.054984
1810026B05Rik	0.210104	0.301613	0.24774	0.214803	0.271556	0.285045
1810028F09Rik	0	0	0	0	0	0
1810030O07Rik	0.188568	0.248493	0.211363	0.220577	0.153449	0.16162
1810034E14Rik	0.00440415	0.00527436	0.00745321	0.00417748	0	0
1810035K13Rik	0	0	0	0	0	0
1810037I17Rik	2.184	2.79355	3.32401	2.01605	1.34418	1.41582
1810041H14Rik	0.00385993	0.00161631	0.00118371	0.0160892	0.00341991	0
1810044D09Rik	0.0664671	0.0484441	0.061024	0.0204331	0.0719688	0.026425
1810044K17Rik	0	0	0	0	0	0
1810046K07Rik	0	0	0	0	0	0
1810049I09Rik	0	0	0	0	0	0
1810049J17Rik	0	0.00311896	0.000916037	0	0	0
1810053B23Rik	0	0	0	0	0	0
1810055G02Rik	0.276976	0.326419	0.278717	0.262062	0.247755	0.276068
1810058I24Rik	3.04869	3.13031	3.69966	3.94213	2.43725	1.94435
1810058N15Rik	0	0	0	0	0	0
1810059C17Rik	0	0	0	0.00309077	0	0
1810059H22Rik	0.000733414	0.00326197	0	0.00531959	0.00279166	0
1810062G17Rik	0.00882084	0.00635208	0.00729459	0.00138625	0	0
1810062O18Rik	0.00116223	0.00572002	0.00522851	0.00391898	0	0
1810063I02Rik	0	0	0	0	0	0
1810064F22Rik	0	0	0	0	0	0
1810065E05Rik	0	0	0	0	0	0
1810073O08Rik	0	0	0	0	0	0
2010001A14Rik	0.0185385	0.0171617	0.026213	0.0290321	0.0145682	0.00312648
2010001K21Rik	0.00363219	0.00546251	0.00435777	0.00328008	0.00396628	0.00700047
2010001M07Rik	0	0	0	0	0	0
2010003K11Rik	0	0	0	0	0	0
2010007H06Rik	0	0	0	0	0	0
2010009K17Rik	0	0	0	0	0	0
2010013B24Rik	0	0	0	0	0	0
2010016I18Rik	0	0.00107012	0	0	0	0
2010103J01Rik	0	0	0	0	0	0
2010106C02Rik	0	0.000926491	0	0	0	0
2010106E10Rik	0	0	0	0	0	0
2010106G04Rik	0.000725079	0.00152747	0	0	0	0.0130325
2010109A12Rik	0.00714899	0.00554199	0.00206793	0	0.01689	0.015824
2010110E17Rik	0.000626497	0	0.00192965	0	0	0
2010110G14Rik	0	0	0	0	0	0
2010110K18Rik	0.0261684	0.0219284	0.0145358	0.0220645	0.0121529	0.00908119
2010203P06Rik	0	0	0	0	0	0
2010204K13Rik	0.523296	0.506739	0.586988	0.619106	0.439215	0.653294
2010300C02Rik	0	0.000655029	0.00162259	0	0.00301007	0
2010308F09Rik	0	0.00227387	0	0.00162663	0	0
2010309G21Rik	0	0	0	0	0	0
2010310C07Rik	0	0	0	0	0	0
2010315B03Rik	0.0194578	0.0148189	0.0221771	0.0136109	0.00704231	0.0109406
2010320M18Rik	0.19133	0.265658	0.312044	0.259681	0.265434	0.27496
2010320O07Rik	0	0	0.00480762	0	0	0
2200002D01Rik	2.38337	2.65018	2.49015	1.73633	0.369189	0.404439
2200002J24Rik	0	0	0	0	0	0
2210010C04Rik	0	0	0	0	0	0
2210011C24Rik	0.0649021	0.0291598	0.148364	0.446507	0.0330426	0.0310418
2210011K15Rik	0	0.00139284	0	0	0	0
2210016F16Rik	0.11798	0.142604	0.152258	0.0951419	0.0974105	0.183194
2210016L21Rik	0.548087	0.590023	0.615018	0.770263	0.445414	0.46461
2210017I01Rik	0	0.000938631	0.00172535	0.00157784	0	0
2210020O09Rik	0.000439952	0	0	0	0	0
2210039B01Rik	0	0	0	0	0	0
2210404E10Rik	0.00174494	0.00375482	0.00481489	0	0	0
2210406O10Rik	0.000582253	0.00427136	0.00447831	0.00939541	0	0.00781417
2210407C18Rik	0	0	0	0	0	0
2210408F21Rik	0	0.00286012	0.00401309	0.00230514	0	0
2210408I21Rik	0.0499149	0.0505222	0.040351	0.0373199	0.0398944	0.027251
2210409D07Rik	0	0	0	0	0	0
2210411M09Rik	0	0	0	0	0	0
2210414B05Rik	0	0	0	0	0	0
2210414F02Rik	0	0	0	0	0	0
2210417A02Rik	0	0.000655562	0	0	0	0
2210418O10Rik	0	0	0	0	0	0
2210420H20Rik	0	0	0	0	0	0
2300002M23Rik	0	0	0	0	0	0.00524489
2300003K06Rik	0	0	0	0	0	0
2300009A05Rik	0.107526	0.149074	0.177274	0.170736	0.0455165	0.109719
2310001H17Rik	0	0	0.00258802	0	0	0
2310001K24Rik	0	0	0	0	0	0
2310002D06Rik	0	0	0	0	0	0
2310002F09Rik	0	0	0	0	0.00507011	0
2310002L09Rik	0	0	0	0	0	0
2310003L06Rik	0	0	0	0	0	0
2310003N18Rik	0	0	0	0	0.0100468	0
2310005A03Rik	0	0	0	0	0	0
2310005E17Rik	0	0	0	0	0	0
2310008N11Rik	0	0.00132691	0	0	0	0.00390963
2310009A05Rik	0.312381	0.354759	0.465032	0.393105	0.320216	0.360843
2310009B15Rik	0.373503	0.369726	0.444702	0.342662	0.244752	0.307154
2310010J17Rik	0.0611132	0.0651281	0.0640556	0.0457993	0.0388754	0.0381433
2310011J03Rik	0.528755	0.47252	0.544163	0.568416	0.411446	0.435999
2310014F06Rik	0.0144763	0.0127069	0.0126953	0.0155948	0.0122509	0
2310015A10Rik	0.0049219	0.0106384	0.0167818	0.00316326	0.00790617	0
2310015A16Rik	0.000794994	0	0	0	0	0
2310015D24Rik	0	0	0	0.00245459	0	0
2310015K22Rik	0	0	0	0	0	0
2310016D03Rik	0	0	0	0	0	0
2310016D23Rik	0	0	0	0	0	0
2310016G11Rik	0	0	0	0	0	0
2310020H05Rik	0	0	0	0	0	0
2310022A10Rik	0.168733	0.140382	0.200929	0.144553	0.192898	0.103679
2310022B05Rik	0.190277	0.221313	0.207649	0.201056	0.192576	0.176178
2310026I22Rik	0	0	0	0	0	0
2310026L22Rik	0.00154011	0	0	0	0	0
2310030A07Rik	0	0	0	0	0	0
2310030G06Rik	0.372798	0.44706	0.364734	0.388439	0.0507692	0.0489404
2310033P09Rik	0.469942	0.591617	0.49231	0.496609	0.697716	0.865559
2310034C09Rik	0	0	0	0	0	0
2310034G01Rik	0.00241964	0.00225357	0	0	0.00992674	0.0242635
2310034O05Rik	0	0	0	0	0	0
2310039H08Rik	0.259941	0.171504	0.255484	0.240841	0.137527	0.244323
2310039L15Rik	0	0.00108781	0	0	0	0
2310040G24Rik	0.00416702	0.00316365	0.00523316	0.00521967	0.0036412	0.0204245
2310043L19Rik	0	0	0	0	0	0
2310043M15Rik	0.00302772	0.00187426	0.00439717	0.0032755	0.00338335	0.00952522
2310043O21Rik	0	0	0	0	0	0
2310044K18Rik	0.00105743	0	0	0	0	0
2310046K23Rik	0	0	0	0	0	0
2310047D07Rik	0	0	0	0	0.0028473	0.00370323
2310050C09Rik	0	0	0	0	0	0
2310057J18Rik	0	0	0	0	0	0
2310057M21Rik	0.353649	0.342814	0.325688	0.455345	0.272179	0.160271
2310057N15Rik	0	0	0	0	0	0
2310058D17Rik	0.0511916	0.0214985	0.0087055	0.0193546	0.00651009	0.0195716
2310061I04Rik	0.130185	0.133423	0.155397	0.252017	0.192593	0.369282
2310061N02Rik	0	0	0	0	0	0
2310065F04Rik	0	0	0	0	0	0
2310067P03Rik	0.000339009	0	0.00146176	0.00270429	0	0
2310068J16Rik	0.0102219	0.0103448	0.0170011	0.0282966	0.0332424	0.0573467
2310069B03Rik	0	0	0	0	0	0
2310074N15Rik	0.00406674	0.00105974	0.00339489	0.00440779	0.00385912	0.00675729
2310075C17Rik	0	0	0	0	0	0
2310079G19Rik	0	0	0	0	0	0
2310081O03Rik	0	0	0	0	0	0
2400006E01Rik	0.0336298	0.0463051	0.0459866	0.0328984	0.00932661	0.041542
2410002F23Rik	0.318017	0.297843	0.235665	0.273345	0.206886	0.251443
2410003I16Rik	0	0	0	0	0	0
2410003L11Rik	0.120222	0.0957332	0.129728	0.116736	0.0876929	0.142834
2410004B18Rik	0.725846	0.793393	0.673714	0.760537	0.696652	0.472487
2410004I01Rik	0	0	0	0	0	0
2410004P03Rik	0	0.00166773	0.00236283	0.00300439	0	0.0290079
2410006H16Rik	2.38196	1.97864	1.69116	1.36662	1.22485	1.54678
2410012E07Rik	0	0	0	0	0	0
2410017I17Rik	0	0	0	0	0	0
2410018L13Rik	0.0188218	0.028547	0.027163	0.0234466	0.00982278	0.0128243
2410021H03Rik	0.0044165	0.00645224	0.00212896	0.00642022	0.00557207	0.00607706
2410022M11Rik	0.0111847	0.0185509	0.0244067	0.00744759	0.0355206	0.036105
2410080I02Rik	0.00765122	0.0115634	0.0132117	0.00375484	0.00640648	0.00925131
2410124H12Rik	0.0241225	0.0377489	0.0567209	0.0133571	0.00760108	0.00940711
2410131K14Rik	0.405307	0.396372	0.40225	0.514109	0.229824	0.3034
2410137M14Rik	0.000744831	0.00276386	0.00200069	0	0	0.00335678
2410141K09Rik	0.00276714	0	0.0011644	0	0.0138627	0.0155547
2410152P15Rik	0	0	0	0	0	0
2500002B13Rik	0.00997952	0.00177093	0.0135659	0.00632739	0.0153234	0.0130782
2500004C02Rik	0.016904	0.0201036	0.0186444	0.0279807	0.0229106	0.0421065
2510002D24Rik	0.481446	0.413308	0.510033	0.519526	0.263923	0.211572
2510009E07Rik	0.00888843	0.00810679	0.0168163	0.00876398	0.0263441	0.0247266
2510017J16Rik	0.0156329	0.0166114	0.0158268	0.0102806	0.0381176	0.00476759
2510039O18Rik	0.351408	0.37255	0.361093	0.364052	0.276954	0.24641
2510046G10Rik	0.0352253	0.0219177	0.0499849	0.0386835	0.0358864	0.0427949
2600002D14Rik	0.00980512	0.00897646	0.0131463	0.00393881	0.00294732	0
2600006K01Rik	0.0018397	0	0.00547174	0	0.009181	0
2600014E21Rik	0	0	0	0	0	0
2610001J05Rik	0.200088	0.258407	0.252612	0.223514	0.290053	0.282955
2610002M06Rik	0.16212	0.189098	0.193799	0.176822	0.144716	0.112299
2610008E11Rik	0.148671	0.147945	0.178953	0.115923	0.151237	0.142536
2610016A17Rik	0.00225517	0.00119089	0	0	0	0
2610020C07Rik	0.017649	0.0337872	0.0305205	0.0286523	0.0135159	0.0743195
2610021A01Rik	0.0321241	0.0272778	0.0400125	0.0191078	0.0496103	0.0595278
2610027F03Rik	0	0	0	0	0	0
2610027K06Rik	0	0	0	0	0.010169	0
2610028E06Rik	0	0	0	0	0	0.00370323
2610028H24Rik	0	0	0	0	0	0
2610035D17Rik	0.00357265	0.012351	0.00110955	0	0	0.0113554
2610035F20Rik	0	0.00217159	0.00252575	0	0.00264406	0.00632783
2610037D02Rik	0.0430814	0.090176	0.0788656	0.0599351	0.0870198	0.115109
2610042L04Rik	0.0119176	0.0100052	0.00638506	0.010812	0.0272405	0.0110121
2610044O15Rik8	0.0473408	0.0341946	0.0264389	0.0421642	0.0421572	0.0506616
2610203C22Rik	0.00357757	0.0180178	0.0103273	0.00450835	0	0
2610204G07Rik	0.00260264	0.00400215	0.00331842	0.0091069	0	0.00386646
2610206C17Rik	0	0	0	0	0.00269314	0
2610300M13Rik	0	0	0	0	0	0.00330789
2610301B20Rik	0.12935	0.103645	0.0888985	0.200606	0.100075	0.120883
2610303G11Rik	0	0	0	0	0	0
2610306M01Rik	0.0641287	0.0691811	0.0794538	0.0781183	0.0456569	0.0690653
2610307P16Rik	0.00177707	0.0044187	0.00698656	0.00184463	0.0198898	0.0257865
2610316D01Rik	0	0	0	0	0	0
2610318M16Rik	0	0	0	0	0	0
2610318N02Rik	0.10848	0.0963998	0.0776952	0.199704	0.247294	0.258127
2610507B11Rik	0.428321	0.433688	0.456259	0.511166	0.613098	0.670601
2610507I01Rik	0.00136293	0.00119486	0.00248517	0	0.00338335	0
2610528A11Rik	0.0014447	0.00130647	0.00167985	0.0062455	0.0109161	0
2610528J11Rik	0.00174377	0	0.00365644	0.0186767	0	0
2700033N17Rik	0.0336758	0.0417898	0.0418823	0.0599226	0.00424492	0.0333767
2700038G22Rik	0.0708465	0.0657527	0.0557646	0.116506	0.0870626	0.124321
2700046A07Rik	0.00152812	0	0.00165456	0.00349242	0.0110361	0
2700046G09Rik	0.0268718	0.0331302	0.045012	0.024846	0.0178928	0.0260666
2700049A03Rik	0.0786659	0.0994091	0.106026	0.0878693	0.114166	0.191929
2700054A10Rik	0	0.00178303	0.00118646	0	0.00348451	0.00583891
2700062C07Rik	0.28198	0.271085	0.258714	0.195832	0.158567	0.181795
2700068H02Rik	0	0	0	0	0	0
2700069I18Rik	0	0	0	0	0	0
2700081O15Rik	0.11855	0.231912	0.178124	0.181481	0.306624	0.239941
2700089I24Rik	0	0	0	0	0	0
2700097O09Rik	0.183148	0.139504	0.160617	0.172578	0.141519	0.17536
2810001G20Rik	0.111665	0.094149	0.121693	0.0977527	0.131485	0.129574
2810002D19Rik	0.0152118	0.0255604	0.0203527	0.02993	0.0212492	0.029172
2810004N23Rik	1.71455	1.43544	1.32766	1.83952	2.45782	2.76091
2810006K23Rik	0.145967	0.154903	0.16161	0.2377	0.201813	0.281179
2810013P06Rik	0.0592421	0.0787712	0.0866625	0.0774738	0.0633867	0.0850373
2810021J22Rik	0.0709094	0.0454545	0.0543882	0.03365	0.0165902	0.0718047
2810029C07Rik	0.00378703	0.00116464	0.00671895	0	0.0066671	0.00317683
2810030D12Rik	0	0	0	0	0	0.00463813
2810032G03Rik	0	0	0	0	0	0
2810049E08Rik	0	0	0	0	0	0
2810402E24Rik	0.0649648	0.0647152	0.0743209	0.0424342	0.107814	0.0802753
2810403D21Rik	0.161268	0.16302	0.148817	0.171356	0.166972	0.153821
2810403G07Rik	0	0	0.000923982	0	0	0
2810404F17Rik	0	0	0	0	0	0
2810404M03Rik	0	0	0	0	0	0
2810405F17Rik	0.0112741	0.00972588	0.0122371	0.011946	0.0295669	0.0225958
2810407A14Rik	0.000890505	0	0	0	0	0.00368181
2810408A11Rik	0.00292505	0.00354568	0.00267298	0.00391495	0.0320979	0.0409762
2810408I11Rik	0.171519	0.17968	0.152369	0.205886	0.163071	0.225722
2810410L24Rik	0.00190204	0.00664214	0	0.00837168	0.00720322	0.00753665
2810414N06Rik	0.00552438	0	0.00435512	0.00472157	0	0.00367955
2810429I04Rik	0.0542438	0.0331056	0.0349009	0.0800045	0.0848076	0.0465252
2810430I11Rik	0	0	0	0	0	0.00818084
2810432F15Rik	0	0	0	0	0	0
2810433D01Rik	0	0	0	0	0	0
2810442N19Rik	0	0	0	0	0	0
2810454H06Rik	0.0267972	0.0208986	0.0238124	0.0213341	0.0314308	0.0160825
2810455O05Rik	0.00666084	0.00398184	0.0101343	0.012138	0.0111907	0.0101305
2810457G06Rik	0.00619337	0.00238504	0.00628929	0.00400412	0.00877843	0.0059666
2810459M11Rik	0.00223146	0.0103054	0.0090862	0.0381459	0.0115792	0.014441
2810468N07Rik	0.0162583	0.0100804	0.0137487	0.0120788	0.00772688	0.0141878
2810471M01Rik	0	0	0	0	0	0
2900005J15Rik	0	0	0.00334914	0	0	0.0155692
2900009J06Rik	0.00442884	0.00397256	0.00392538	0	0.0171893	0.0130343
2900026A02Rik	0.0014297	0.00418524	0.0229447	0.0193122	0.145397	0.100175
2900040C04Rik	0	0	0	0	0	0
2900041M22Rik	0	0	0	0	0.00484775	0.00607706
2900042K21Rik	0	0	0	0	0	0
2900045O20Rik	0	0	0	0	0	0
2900052L18Rik	0.0824834	0.102246	0.149934	0.126425	0.105803	0.132294
2900052N01Rik	0	0	0.00123427	0	0	0.00587483
2900057B20Rik	0	0	0	0	0	0
2900060B14Rik	0.149138	0.228197	0.150495	0.151086	0.0980017	0.154166
2900060N12Rik	0	0	0	0.00254142	0.00289134	0.00339037
2900072N19Rik	0	0	0	0	0	0.00368181
2900076A07Rik	0.040635	0.0408559	0.048727	0.0569581	0.0322967	0.0354631
2900079G21Rik	0	0	0	0	0	0
2900089D17Rik	0.0116073	0.00392098	0.0170163	0.0271005	0.00417806	0.00398188
2900092C05Rik	0	0	0	0	0	0
2900093K20Rik	0.051787	0.0491239	0.0795014	0.0865088	0.0407995	0.0787334
2900097C17Rik	0.429103	0.484647	0.462907	0.45369	0.64044	0.627287
3010001F23Rik	0.000428656	0.00102945	0.00475062	0.00379408	0.00724491	0
3010003L21Rik	0.0611222	0.0646639	0.0533297	0.0594146	0.0636439	0.0930976
3100003L05Rik	0	0.00227504	0	0	0	0
3110001I22Rik	0.0286897	0.0156885	0.0261317	0.0135157	0.0175181	0.0483323
3110004A20Rik	0	0	0	0	0	0
3110006O06Rik	0	0	0	0	0	0
3110009E18Rik	0.0219365	0.0229361	0.0302609	0.0357684	0.0585294	0.0728706
3110009F21Rik	0	0	0	0	0	0
3110015C05Rik	0	0	0	0	0	0
3110018I06Rik	0	0	0	0	0	0
3110021N24Rik	0.00573175	0.0124156	0.00780564	0.00888393	0.0103977	0.0218864
3110039M20Rik	0	0	0	0	0	0
3110040M04Rik	0	0	0	0	0	0
3110040N11Rik	0.416295	0.44072	0.447023	0.315884	0.273762	0.333269
3110045C21Rik	0	0	0.00161616	0	0	0
3110056K07Rik	0.0808232	0.0826871	0.0694238	0.0436032	0.0754415	0.0792999
3110070M22Rik	0.00261574	0.00304187	0.00112707	0	0.00523325	0.00312648
3110082I17Rik	0.194041	0.175107	0.106764	0.344514	0.575051	0.565375
3110082J24Rik	0	0	0	0	0	0
3110083C13Rik	0.00169301	0.000840278	0.00358726	0.00838147	0.0066671	0.0269457
3110099E03Rik	0	0	0.00142556	0	0	0
3200001D21Rik	0.00498669	0.00610594	0.00471136	0.00379671	0	0
3222401L13Rik	0.0917049	0.117529	0.134149	0.063851	0.06427	0.0589536
3300002A11Rik	0	0	0	0	0	0
3300002I08Rik	0.00702991	0.00975551	0.00363811	0.0117958	0.0121795	0.00689818
3300002P13Rik	0	0	0	0	0	0
3300005D01Rik	0	0.00196329	0.0012355	0	0.0040323	0
3425401B19Rik	0	0	0	0	0	0
3632454L22Rik	0	0	0	0	0	0
3830403N18Rik	0.108842	0.111502	0.148551	0.117719	0.0354665	0.00865434
3830406C13Rik	0.117589	0.198409	0.119257	0.110984	0.115634	0.0881095
3830408C21Rik	0.00315715	0.0129505	0.00417976	0.00111093	0	0.00689591
3830417A13Rik	0	0	0.00205837	0.00168469	0.0385958	0.00579622
3830432H09Rik	0.00329751	0.00246031	0.0231557	0.00345231	0.00343509	0
3930402G23Rik	0.00701538	0.00599895	0.0151176	0.00340607	0.014363	0.00390963
4430402I18Rik	0	0.00353865	0.00127528	0.00904244	0.00819769	0
4631405J19Rik	0	0	0	0	0	0
4632404H12Rik	0.00567288	0.00583989	0.00993948	0.0148644	0.0151431	0.0103913
4632404M16Rik	0.001819	0	0.00123341	0.00305171	0	0
4632411P08Rik	0.00200832	0.0142802	0.0173251	0.0110915	0.00377543	0
4632427E13Rik	0.248956	0.26426	0.224314	0.219041	0.168381	0.336621
4632428C04Rik	0.00496939	0.00429766	0.00146747	0.00545544	0	0
4632433K11Rik	0	0	0	0	0	0
4731419I09Rik	0.00521636	0.00215075	0.000985062	0.00765249	0	0.00700397
4732414G09Rik	0	0.00114033	0	0	0	0
4732419C18Rik	0.0348484	0.0256055	0.025919	0.0370307	0.0355764	0.0364745
4732440D04Rik	0.0178686	0.0224185	0.0337967	0.0251859	0.0495142	0.020814
4732463B04Rik	0.00619014	0.0113216	0.0147876	0.0120205	0.00251992	0
4732465J04Rik	0	0	0	0	0	0
4732471J01Rik	0.00453259	0.00183898	0.000634411	0	0	0.0061455
4732487G21Rik	0	0.00135223	0	0.00292213	0	0
4732490B19Rik	0	0	0	0	0	0
4732491K20Rik	0.0216073	0.0325595	0.0626682	0.0525756	0.00990473	0.0051403
4732496C06Rik	0.00093201	0.00267222	0.00122348	0	0	0.0061844
4831440D22Rik	0.00170593	0	0.0012053	0.00135525	0.00469021	0
4833403J16Rik	0	0	0	0	0	0
4833405L11Rik	0.000761987	0.00180702	0	0	0	0
4833407H14Rik	0	0	0	0	0	0
4833408A19Rik	0.00695822	0.0090524	0.0104579	0.00842866	0	0.0113928
4833411C07Rik	0	0	0	0	0	0
4833412C05Rik	0.000666301	0.0017957	0.00507078	0	0.0145769	0
4833413E03Rik	0	0	0	0	0	0
4833413G10Rik	0.00230047	0	0	0	0.00446683	0.00625064
4833415N18Rik	0	0	0	0	0	0
4833417C18Rik	0.00698941	0.00764037	0.00804206	0.00509902	0.00977926	0.00317683
4833418N02Rik	0.0119062	0.0120188	0.0231255	0.00740791	0.00460416	0.0121039
4833419F23Rik	0	0	0	0	0	0
4833419O12Rik	0	0	0	0	0	0
4833420G17Rik	0.100855	0.152786	0.170329	0.107115	0.164828	0.301459
4833422C13Rik	0	0	0	0	0	0
4833422M21Rik	0	0	0	0	0	0
4833423E24Rik	0	0	0	0	0	0
4833427F10Rik	0	0	0	0	0	0
4833427G06Rik	0	0	0	0	0.00760036	0.00536956
4833428L15Rik	0	0	0	0	0	0
4833438C02Rik	0.0119219	0.0115016	0.0318248	0.0124034	0.0247297	0.0138209
4833439L19Rik	0.303123	0.354181	0.299423	0.291127	0.347752	0.383313
4833445I07Rik	0.00171963	0.00107154	0.00118469	0.00189984	0	0
4921501I09Rik	0	0	0	0	0	0
4921504A21Rik	0.00147065	0.00232727	0.00384425	0.0016324	0	0
4921504E06Rik	0	0	0	0	0	0
4921507G05Rik	0.00115922	0.00144238	0	0	0	0
4921507P07Rik	0.00214035	0	0.00127825	0.00190229	0.0105232	0.00408247
4921508D12Rik	0	0	0	0	0	0
4921509A06Rik	0	0	0	0	0	0
4921509C19Rik	0	0	0	0	0	0
4921509O07Rik	0	0	0.000677592	0	0	0
4921511C10Rik	0	0	0	0	0	0
4921511C20Rik	0	0	0	0	0	0
4921511I17Rik	0	0	0	0	0	0
4921511M17Rik	0	0	0	0	0	0
4921513I03Rik	0	0	0	0	0	0
4921513I08Rik	0	0	0	0	0	0
4921514A10Rik	0.00511069	0.0205374	0.00471743	0.0107737	0.00644777	0.00340162
4921515E04Rik	0	0	0	0	0	0
4921515L22Rik	0	0	0	0	0	0
4921516A02Rik	0.00881805	0.00390842	0.00206652	0.00576359	0	0.00368181
4921517D16Rik	0.00121824	0	0	0	0	0
4921517D22Rik	0	0	0	0	0	0
4921518K17Rik	0	0	0	0	0	0
4921520N01Rik	0	0	0	0	0	0
4921521D15Rik	0	0	0	0	0	0
4921522A10Rik	0	0	0	0	0	0
4921522P10Rik	0	0	0	0	0.0041218	0
4921523L03Rik	0.0473431	0.0166948	0.0137902	0.00726204	0	0
4921524J17Rik	0.774274	0.701173	0.738098	0.676031	0.723035	0.525947
4921524L21Rik	0	0	0	0	0	0
4921525O09Rik	0	0	0	0	0	0
4921528I07Rik	0	0	0	0	0	0
4921529L05Rik	0	0.00121261	0	0	0	0
4921531C22Rik	0.0278733	0.0440931	0.0282149	0.0103947	0.00578328	0.00864004
4921531P14Rik	0	0	0	0	0	0
4921534H16Rik	0	0	0	0	0	0
4921536K21Rik	0	0.00435904	0	0	0	0
4921539E11Rik	0	0	0	0	0	0
4921539H07Rik	0	0	0.000773741	0	0	0
4922502D21Rik	0	0	0	0	0	0
4922502N22Rik	0	0	0.000778636	0	0	0
4930401A07Rik	0	0	0	0	0	0
4930401C15Rik	0	0	0	0	0	0.0097987
4930401G09Rik	0	0.00154764	0	0	0	0
4930401O10Rik	0	0	0	0	0	0
4930401O12Rik	0	0	0	0	0	0
4930402C01Rik	0	0	0	0	0	0
4930402D18Rik	0	0	0	0	0	0
4930402F06Rik	0	0	0	0	0	0
4930402F11Rik	0	0	0	0	0	0
4930402H24Rik	0.14372	0.157217	0.160747	0.0988078	0.120853	0.0697134
4930402K13Rik	0	0	0	0	0	0
4930403D09Rik	0	0	0	0	0	0
4930403P22Rik	0.00128753	0	0.00115554	0	0.0109693	0.00340162
4930404A05Rik	0	0	0	0	0	0
4930404A12Rik	0.000823583	0.00415063	0.00421408	0	0	0
4930404H11Rik	0	0	0	0	0	0
4930404H24Rik	0	0	0	0	0	0
4930404I05Rik	0.00187596	0.00201988	0	0.00122301	0	0
4930404I20Rik	0	0	0	0	0	0
4930404K13Rik	0	0	0	0	0	0
4930404N11Rik	0.0058465	0.00417887	0.000945649	0.0122749	0.00185602	0
4930404O17Rik	0	0	0	0	0	0
4930405A10Rik	0	0	0	0	0	0
4930405A21Rik	0.00582748	0.00556586	0.0106674	0.01088	0.00457993	0.0122171
4930405D01Rik	0	0	0	0	0	0
4930405D11Rik	0	0	0	0	0	0
4930405H06Rik	0	0	0	0	0	0
4930405J17Rik	0	0.0015008	0	0	0	0
4930405L22Rik	0	0	0	0	0	0
4930405O22Rik	0	0	0.00200442	0	0	0
4930406D18Rik	0	0	0	0	0	0
4930407G08Rik	0	0	0	0	0	0
4930407I10Rik	0	0	0	0	0.00281821	0
4930407I19Rik	0	0	0	0	0	0
4930408K08Rik	0	0	0	0	0	0
4930408O17Rik	0	0	0	0	0	0
4930412B13Rik	0	0	0	0	0	0
4930412C18Rik	0	0.00131985	0	0	0	0
4930412E21Rik	0	0	0	0	0	0
4930412F09Rik	0.000428656	0	0	0	0.00483093	0
4930412L05Rik	0	0	0	0.00334945	0	0
4930412M03Rik	0.00307666	0.00198956	0.00344825	0.00640809	0	0.00340162
4930412O13Rik	0	0	0	0	0.00361614	0
4930413E15Rik	0	0	0	0	0	0
4930413F20Rik	0	0	0	0	0	0
4930414F18Rik	0	0	0	0	0	0
4930414N06Rik	0	0	0.00106248	0	0	0
4930415C11Rik	0	0	0	0	0	0
4930415L06Rik	0	0	0	0	0	0
4930415O20Rik	0.002373	0	0.00122474	0.00366266	0	0.00278386
4930417H01Rik	0	0.00138061	0	0	0	0
4930417O13Rik	0	0	0	0	0	0
4930417O22Rik	0	0	0	0	0	0
4930419G24Rik	0	0	0	0	0	0
4930420G21Rik	0	0	0	0	0	0
4930422C21Rik	0	0	0	0	0	0
4930422I22Rik	0.000724295	0	0.000722665	0	0	0
4930422M22Rik	0.000917961	0	0	0	0	0
4930423D22Rik	0	0.00356324	0.00106248	0.0013843	0	0
4930423D24Rik	0	0	0.000841518	0	0	0
4930423M02Rik	0	0	0	0	0	0
4930425K10Rik	0	0	0	0	0	0
4930425L21Rik	0	0	0	0	0	0
4930425O10Rik	0	0	0	0	0	0
4930425P05Rik	0	0	0	0	0	0
4930426D05Rik	0	0	0	0	0.00923897	0.00398717
4930426I24Rik	0.00489789	0.00595571	0.0104576	0.00179364	0.0127344	0.00893594
4930426L09Rik	0.00239808	0.0021945	0.00744908	0.000966882	0	0
4930428D20Rik	0	0	0	0	0	0
4930428E07Rik	0	0	0	0	0	0
4930428N03Rik	0	0	0	0	0	0
4930428O21Rik	0	0	0	0	0	0
4930429C20Rik	0	0	0	0	0	0
4930429D17Rik	0	0	0	0	0	0
4930429F24Rik	0.00141861	0.00221103	0	0	0.0160697	0
4930429H19Rik	0	0	0	0.00208783	0	0.0126939
4930429P21Rik	0	0	0	0	0	0
4930430A15Rik	0	0	0	0	0	0
4930430E12Rik	0	0	0	0	0	0
4930430F08Rik	0.107733	0.118644	0.0881002	0.141684	0.155588	0.102977
4930430F21Rik	0	0.00164812	0	0	0	0
4930430O22Rik	0	0	0	0	0	0
4930431F10Rik	0	0	0	0	0	0
4930431F12Rik	0	0	0	0	0	0
4930431L21Rik	0.000529499	0	0.00117571	0	0	0
4930431P03Rik	0.00055123	0	0.000773238	0	0	0
4930431P22Rik	0	0	0	0	0	0
4930432B10Rik	0	0	0	0.00120421	0	0
4930432H08Rik	0	0	0	0	0	0
4930432J09Rik	0	0	0	0	0	0
4930432K21Rik	0.00285087	0.000739556	0.00286226	0	0.00236703	0
4930432L08Rik	0	0	0	0	0	0
4930432M17Rik	0	0	0	0	0	0
4930432O09Rik	0	0	0.00199434	0	0	0
4930433B08Rik	0	0	0	0	0	0
4930433E05Rik	0	0	0	0	0	0
4930433I11Rik	0	0	0.000807896	0	0	0
4930433J02Rik	0	0	0	0	0	0
4930433N12Rik	0	0.000882246	0.000822417	0.00180087	0	0
4930434B07Rik	0	0	0	0	0	0
4930434F21Rik	0	0	0	0	0	0
4930434J06Rik	0	0	0	0	0	0
4930434O05Rik	0	0	0	0	0	0
4930435F18Rik	0	0	0	0	0	0
4930435M08Rik	0	0	0	0	0	0
4930437M23Rik	0	0	0	0	0	0
4930438A08Rik	0	0	0	0	0.00628784	0
4930438E09Rik	0	0	0	0	0	0
4930439A04Rik	0	0	0	0	0	0
4930439D14Rik	0	0	0.00154497	0	0	0
4930440C22Rik	0	0	0	0	0	0
4930440I19Rik	0	0	0	0	0	0
4930441H08Rik	0	0	0	0	0	0
4930441J16Rik	0	0	0	0	0	0
4930442G10Rik	0	0	0	0	0	0
4930442G15Rik	0	0	0	0	0	0
4930442J19Rik	0	0	0	0	0	0
4930442L01Rik	0	0	0	0	0	0
4930443O20Rik	0	0	0	0	0	0
4930444A19Rik	0	0	0.00143906	0	0	0
4930444E06Rik	0.00229794	0	0.00138168	0.0052714	0	0.00716033
4930444F02Rik	0	0	0	0	0	0
4930444G20Rik	0.000369565	0	0	0	0	0
4930444P10Rik	0.00142041	0	0.00271854	0	0	0
4930445B16Rik	0	0	0	0	0	0
4930445E18Rik	0.00167781	0	0.00293833	0	0	0
4930445N06Rik	0	0	0	0	0	0
4930445N08Rik	0	0	0	0	0	0
4930445N18Rik	0.00220089	0	0.00266606	0	0	0
4930447A16Rik	0	0	0	0	0	0
4930447C04Rik	0.0330273	0.052495	0.042123	0.0565889	0.184533	0.301668
4930447F04Rik	0	0.00130753	0	0	0	0
4930447F24Rik	0	0	0	0	0	0.00744583
4930447J18Rik	0	0	0	0	0	0
4930447K03Rik	0	0	0	0	0	0
4930447M23Rik	0	0	0	0	0	0
4930447N08Rik	0	0.000959585	0	0	0	0
4930448A20Rik	0	0	0	0	0	0
4930448C13Rik	0	0	0	0	0	0
4930448D08Rik	0	0	0	0	0	0
4930448E22Rik	0	0	0	0	0.00423524	0
4930448F12Rik	0	0	0	0	0	0
4930448H16Rik	0	0	0	0	0	0
4930448I06Rik	0	0	0	0	0	0
4930448I18Rik	0	0	0	0	0	0
4930449C09Rik	0	0	0	0	0	0
4930449E01Rik	0	0	0	0	0	0
4930449E18Rik	0	0	0	0	0	0
4930449I24Rik	0	0	0	0	0	0
4930451E10Rik	0	0	0	0	0	0
4930451I11Rik	0	0	0	0	0	0
4930452A19Rik	0	0	0	0	0	0
4930452B06Rik	0.0356309	0.038304	0.0445682	0.0286082	0.0418678	0.0140756
4930452G13Rik	0	0	0	0	0	0
4930452L12Rik	0	0.00127951	0	0	0	0
4930452N14Rik	0	0	0	0	0	0
4930453C13Rik	0.00123509	0.00293836	0.000623331	0	0	0.0138118
4930453H23Rik	0	0	0	0	0	0
4930453L07Rik	0	0	0	0	0	0
4930453N24Rik	0.656234	0.568048	0.539151	0.652722	0.616376	0.6581
4930453O03Rik	0	0	0	0	0	0
4930455B14Rik	0	0	0	0	0	0
4930455C13Rik	0	0.00152819	0	0.00109621	0	0
4930455G09Rik	0.00364386	0.00327597	0.00383802	0.00279142	0	0
4930455H04Rik	0	0	0	0	0	0
4930455J16Rik	0	0	0	0	0	0
4930455M05Rik	0	0	0	0	0	0
4930456L15Rik	0	0	0	0	0	0
4930458A03Rik	0	0	0	0	0	0
4930458B22Rik	0	0	0	0	0	0
4930458D05Rik	0.000916862	0.00337917	0	0	0	0
4930458K08Rik	0	0	0	0	0	0
4930459C07Rik	0	0	0	0	0	0
4930459L07Rik	0	0	0	0	0	0
4930461C15Rik	0.000755968	0	0	0	0	0
4930461G14Rik	0	0	0.000659499	0	0.0121018	0.0168963
4930463O16Rik	0	0	0	0	0	0
4930465I24Rik	0	0	0	0	0	0
4930465K09Rik	0	0	0	0	0.00285635	0
4930465M20Rik	0	0	0	0	0	0
4930466I24Rik	0	0	0	0	0	0
4930467D21Rik	0	0	0	0	0	0
4930467E23Rik	0	0	0	0	0	0
4930467J12Rik	0	0	0	0	0	0
4930467K11Rik	0	0	0	0	0	0
4930469B13Rik	0	0	0	0	0	0
4930469K13Rik	0	0	0.00388655	0	0	0
4930470G03Rik	0.00358249	0.00447522	0.0022327	0	0	0.00998715
4930470H14Rik	0	0	0	0	0	0
4930470O06Rik	0	0	0	0	0	0
4930470P17Rik	0	0	0	0	0	0
4930471C04Rik	0	0	0	0	0	0
4930471C06Rik	0.00201785	0.00205666	0.00691581	0	0	0
4930471D02Rik	0	0	0	0	0	0
4930471E15Rik	0	0	0	0	0	0
4930471E19Rik	0.0130799	0.0177027	0.0059253	0.00509111	0.0056267	0.00357407
4930471G03Rik	0.0274443	0.0430375	0.02266	0.0158999	0.00236703	0
4930471G24Rik	0	0	0	0	0	0
4930471L23Rik	0	0	0	0	0	0
4930473A02Rik	0.00058949	0	0	0	0	0
4930473D10Rik	0	0	0	0	0	0
4930473H19Rik	0	0	0	0	0	0
4930473O22Rik	0	0	0	0	0	0
4930474H06Rik	0	0	0	0	0.00291524	0
4930474H20Rik	0	0	0	0	0	0
4930474M22Rik	0	0	0	0	0	0
4930474N05Rik	0	0	0	0	0	0
4930474N09Rik	0	0	0	0	0	0
4930477E14Rik	0	0	0	0.00219552	0	0
4930477G07Rik	0	0	0	0	0	0
4930477N07Rik	0	0	0.00272566	0	0	0
4930478E11Rik	0	0	0	0	0	0
4930478K11Rik	0	0	0	0	0	0
4930478L05Rik	0	0	0	0.00366266	0	0
4930478M13Rik	0	0	0	0	0.0136714	0.00370323
4930478P22Rik	0	0	0	0	0	0
4930479D17Rik	0	0	0.00159432	0	0	0
4930479H17Rik	0	0	0	0	0	0
4930480E11Rik	0	0	0	0	0	0
4930480G23Rik	0	0	0	0	0	0
4930480K15Rik	0	0	0	0	0	0
4930480M12Rik	0	0	0	0	0	0
4930481A15Rik	0.000754053	0.00483074	0.00302275	0	0	0.00583891
4930481B07Rik	0.00070108	0.00455884	0.00152288	0.00370412	0	0
4930483J18Rik	0.00304473	0	0.0014433	0	0	0
4930483K19Rik	0	0	0	0	0	0
4930483O08Rik	0	0	0	0	0	0
4930483P17Rik	0.000816059	0	0	0	0	0
4930484H19Rik	0	0	0	0	0	0
4930484I04Rik	0	0.00271772	0.000970992	0	0	0
4930486F22Rik	0	0	0	0	0	0
4930486I03Rik	0	0	0	0	0	0
4930486L24Rik	0.00127022	0.000751539	0.0374975	0	0.00285635	0
4930487D11Rik	0	0	0	0	0	0
4930488B22Rik	0	0	0	0	0	0
4930488L21Rik	0	0	0	0	0.00435169	0
4930488N15Rik	0	0	0	0	0	0
4930500A05Rik	0	0	0.000573268	0	0	0
4930500F04Rik	0	0	0	0	0	0
4930500F10Rik	0	0.00212644	0.0015116	0.00238928	0	0
4930500H12Rik	0.000846078	0.00612347	0.000634411	0	0	0
4930500L23Rik	0	0	0	0	0	0
4930500M09Rik	0.00332794	0	0	0.00169379	0	0
4930502A04Rik	0	0	0	0	0	0
4930502E09Rik	0.00417943	0.00137151	0.000659926	0	0.00483093	0
4930502E18Rik	0.00095783	0.00130993	0.000954501	0	0.00227798	0
4930503B20Rik	0	0	0	0	0	0
4930503E14Rik	0.000546285	0.00117397	0	0	0	0
4930503F20Rik	0	0	0	0	0	0
4930503L19Rik	0.165542	0.156609	0.137437	0.0889908	0.285658	0.157889
4930503O07Rik	0	0	0	0	0	0
4930504C09Rik	0	0	0	0	0	0
4930504D19Rik	0	0	0	0	0	0
4930505A04Rik	0	0	0.000707059	0	0	0
4930505G20Rik	0	0	0	0	0	0
4930505K13Rik	0	0.00229284	0	0	0	0
4930505K14Rik	0	0	0	0	0	0
4930505M18Rik	0	0	0	0	0	0
4930505N22Rik	0.00125417	0	0.00233628	0.00217124	0	0
4930505O20Rik	0	0	0	0	0	0
4930506C21Rik	0.00369994	0.00198566	0.000952463	0.00224334	0	0
4930507D05Rik	0.00649806	0.00564412	0.00135031	0.0049668	0.0139022	0
4930507D10Rik	0	0	0	0	0	0
4930509E16Rik	0	0.000455779	0.00182598	0	0.00393991	0
4930509G22Rik	0.00217496	0.000991916	0.00337258	0.00170477	0.00203873	0
4930509H03Rik	0.0242577	0.0303533	0.0315098	0.0320829	0.0256638	0.0350625
4930509J09Rik	0	0	0	0	0	0
4930509K18Rik	0	0	0	0	0	0
4930510E17Rik	0	0	0	0	0	0
4930511A02Rik	0	0	0	0	0	0
4930511E03Rik	0	0	0	0	0	0
4930511J24Rik	0	0	0	0	0	0
4930511M06Rik	0.000522631	0	0	0	0	0
4930511M18Rik	0	0	0	0	0	0
4930511O05Rik	0	0	0	0	0	0
4930512B01Rik	0.00135744	0	0.00167121	0.00322689	0	0
4930512H18Rik	0	0	0	0	0	0
4930512J16Rik	0	0	0	0	0	0
4930512M02Rik	0	0	0	0	0	0
4930512P04Rik	0.00184141	0	0	0.00224334	0	0
4930513D17Rik	0.00450385	0.0031617	0.00744541	0.0143738	0	0
4930513L16Rik	0	0	0	0	0	0
4930513N10Rik	0.0444765	0.0279131	0.0376344	0.0239165	0.0167477	0.0115088
4930513O06Rik	0	0	0	0	0	0
4930515B02Rik	0	0	0	0	0	0
4930515G01Rik	0.00301002	0.00499809	0.00337513	0	0	0
4930515L19Rik	0	0	0	0	0	0
4930516B21Rik	0	0	0	0	0	0
4930516K23Rik	0	0	0	0	0	0
4930517E11Rik	0	0	0	0	0	0
4930517E14Rik	0.00127294	0.00230586	0.00144255	0	0	0.0162041
4930517L18Rik	0	0	0.000562648	0	0	0
4930517M08Rik	0	0	0	0	0	0
4930517O19Rik	0	0	0	0	0	0
4930518C09Rik	0	0	0	0	0	0
4930518I17Rik	0	0	0	0	0	0
4930518J20Rik	0	0	0	0	0	0
4930518J21Rik	0	0	0.000807896	0	0	0
4930518P08Rik	0	0	0	0	0	0
4930519A11Rik	0	0	0	0	0	0
4930519D14Rik	0	0	0	0	0	0
4930519F24Rik	0	0	0	0	0	0
4930519G04Rik	0.000744831	0	0	0	0	0
4930519H02Rik	0	0	0	0	0	0
4930519K11Rik	0	0	0.00113894	0	0	0
4930519L02Rik	0	0	0	0	0	0
4930519P11Rik	0	0	0.00234674	0	0.00435169	0
4930520K02Rik	0	0	0	0	0	0
4930520M14Rik	0	0.00103907	0.00125953	0	0	0
4930520O04Rik	0.00441677	0.00627179	0.00803896	0.0174859	0	0
4930520P13Rik	0	0	0	0	0	0
4930521E06Rik	0	0	0	0	0	0
4930521O17Rik	0	0	0	0	0	0
4930522H14Rik	0	0	0	0	0	0
4930522L14Rik	0.0566594	0.0498087	0.0896437	0.0734692	0.0754782	0.0423989
4930522N08Rik	0	0	0	0	0	0
4930522O17Rik	0	0	0	0	0	0
4930523C07Rik	0.000758858	0	0	0	0	0.0151013
4930523O13Rik	0	0	0	0	0	0
4930524B15Rik	0	0	0	0	0	0
4930524B17Rik	0	0	0	0	0	0
4930524C18Rik	0	0	0	0	0	0
4930524N10Rik	0	0	0	0	0	0
4930524O05Rik	0.00138191	0.00176112	0.00343789	0	0	0
4930524O07Rik	0.00241897	0.00339445	0.00262514	0.00384933	0.00294701	0
4930524O08Rik	0	0	0	0	0	0
4930525C09Rik	0	0	0	0	0	0
4930525G20Rik	0.00093482	0	0	0	0	0
4930526F13Rik	0	0	0	0	0	0
4930526H09Rik	0	0	0	0	0	0
4930526L06Rik	0.000778819	0.00323133	0	0.00173408	0.0027939	0.00401345
4930527A07Rik	0.00115696	0	0	0	0	0
4930527B05Rik	0	0	0	0	0	0
4930527E20Rik	0	0	0	0	0	0
4930527F14Rik	0.000447894	0.00198995	0	0	0.0102517	0
4930527G23Rik	0	0	0	0	0	0
4930527J03Rik	0	0	0	0	0	0
4930528D03Rik	0	0	0	0	0	0
4930528G23Rik	0.00108902	0	0	0	0	0
4930528H21Rik	0	0	0	0	0	0
4930528P14Rik	0	0	0	0	0	0
4930529I22Rik	0	0	0	0	0	0
4930529K09Rik	0	0	0	0	0	0
4930529N20Rik	0	0	0	0	0	0
4930532G15Rik	0.00241677	0.00758584	0.00250041	0.00610545	0	0
4930532I03Rik	0	0	0	0	0	0
4930532M18Rik	0	0	0	0	0	0
4930533B01Rik	0	0	0	0	0	0
4930533D04Rik	0	0	0	0	0	0
4930533I22Rik	0	0	0	0	0	0
4930533K18Rik	0	0	0	0	0	0
4930533N22Rik	0	0	0	0	0	0
4930533P14Rik	0	0	0	0	0	0
4930534D22Rik	0	0	0	0	0	0
4930534H03Rik	0	0	0	0	0.00240941	0
4930534H18Rik	0.000808304	0.00139828	0.000677528	0	0	0
4930535E02Rik	0	0	0	0	0	0
4930535G08Rik	0	0	0.00126466	0	0	0
4930535L15Rik	0	0	0	0	0	0
4930535O05Rik	0	0	0	0	0	0
4930537H20Rik	0.00440083	0.00193869	0.00188882	0	0	0
4930538E20Rik	0	0	0	0	0	0
4930538L07Rik	0	0	0	0	0	0
4930539C22Rik	0	0	0	0	0	0
4930539E08Rik	0.000639658	0.0015963	0.00197503	0	0	0.00476057
4930539J05Rik	0.0027474	0.00632343	0.000952463	0.00779924	0.0126956	0.0100711
4930539M17Rik	0	0	0	0	0	0
4930540M03Rik	0	0	0	0	0	0
4930540M05Rik	0.00226285	0.00953938	0.00279598	0	0	0.00290915
4930541O19Rik	0	0	0	0	0	0
4930542C12Rik	0	0	0.000991493	0	0	0.00593374
4930542C16Rik	0	0	0	0	0	0
4930542D17Rik	0	0	0	0	0	0
4930542M03Rik	0	0	0	0	0	0
4930543E12Rik	0	0	0.00134726	0	0	0
4930543I03Rik	0	0	0	0	0	0
4930543K20Rik	0	0	0	0	0	0
4930543N07Rik	0	0	0	0	0	0
4930544D05Rik	0	0	0	0	0	0
4930544F09Rik	0.0129472	0.0209543	0.0295697	0.0158991	0.00910275	0.00673238
4930544G11Rik	0	0	0	0	0	0
4930544I03Rik	0	0	0	0	0	0
4930544M13Rik	0	0	0	0	0	0
4930545E07Rik	0	0	0	0	0	0
4930545H06Rik	0	0	0	0	0	0
4930545L08Rik	0	0	0	0	0	0
4930545L23Rik	0	0	0	0	0	0
4930546C10Rik	0	0	0	0	0	0
4930546K05Rik	0	0	0	0	0	0
4930547E08Rik	0	0	0	0	0	0
4930547E14Rik	0	0	0	0	0	0
4930547H16Rik	0	0	0	0	0	0
4930547M16Rik	0.00129409	0.000897849	0.00177814	0.00186142	0.00208481	0
4930548G14Rik	0	0	0	0	0	0
4930548H24Rik	0.00741167	0.00810886	0.00629495	0.0218247	0.0261247	0.0203536
4930548J01Rik	0	0	0	0	0	0
4930548K13Rik	0	0	0	0	0	0
4930549C15Rik	0	0	0	0	0	0
4930549G23Rik	0.000913735	0	0	0	0	0.00799863
4930549P19Rik	0	0	0	0	0	0
4930550C14Rik	0.00273729	0.00149767	0.00190315	0.000895346	0.0065281	0
4930550C17Rik	0	0	0	0	0	0
4930550L24Rik	0.00119889	0.00210589	0	0	0	0.00317683
4930551I15Rik	0	0	0	0	0	0
4930551I23Rik	0	0	0	0	0	0
4930551L18Rik	0	0	0	0	0	0
4930551O13Rik	0.00154879	0.00243208	0.00266404	0	0	0
4930553E22Rik	0	0	0	0	0	0
4930553J12Rik	0	0	0	0	0	0
4930553M12Rik	0.000649661	0.00515984	0.000899869	0.00386576	0	0.00386397
4930553P18Rik	0	0	0	0	0	0
4930554C24Rik	0	0	0	0	0	0
4930554G24Rik	0	0	0	0	0	0
4930554H23Rik	0	0	0	0	0	0
4930554I06Rik	0	0	0	0	0	0
4930555A03Rik	0	0.0012991	0	0	0	0
4930555B11Rik	0	0	0	0	0	0
4930555B12Rik	0	0	0	0	0	0
4930555F03Rik	0	0	0	0	0	0
4930555G01Rik	0	0	0	0	0	0
4930555G07Rik	0	0	0	0	0	0
4930555G21Rik	0	0	0	0	0	0
4930555M17Rik	0	0	0	0	0	0
4930555O08Rik	0	0	0	0	0	0
4930556C24Rik	0	0	0	0	0	0
4930556G01Rik	0	0	0	0	0	0
4930556G22Rik	0	0	0.000829972	0	0	0
4930556I23Rik	0	0	0	0	0	0
4930556J02Rik	0	0	0.00123512	0	0	0
4930556J24Rik	0	0	0	0	0	0
4930556L07Rik	0	0	0	0	0	0
4930556M19Rik	0.0415964	0.0545116	0.0656609	0.0484381	0.0143001	0.00335678
4930556N09Rik	0	0	0	0	0	0
4930556N13Rik	0	0	0.000985062	0	0	0
4930557F08Rik	0	0	0	0	0	0
4930557F10Rik	0	0	0	0	0	0
4930557J02Rik	0	0	0	0	0	0
4930557K07Rik	0	0	0	0	0	0
4930558C23Rik	0	0	0	0	0	0
4930558F17Rik	0	0	0	0	0	0
4930558G05Rik	0	0	0	0	0	0
4930558J18Rik	0.0608043	0.0568135	0.0555154	0.0581072	0.0546042	0.0500908
4930558J22Rik	0.000654741	0	0.00106725	0	0	0
4930558K02Rik	0	0	0	0	0	0
4930558N11Rik	0.000660715	0.00477285	0	0	0.00477381	0
4930559C10Rik	0	0	0	0	0	0
4930562A09Rik	0	0	0.000907304	0	0	0
4930562C15Rik	0.000548185	0	0	0	0.00285635	0
4930562D21Rik	0	0	0	0	0	0
4930562F07Rik	0	0	0	0	0	0
4930562F17Rik	0	0	0	0	0	0
4930563E18Rik	0	0	0	0	0	0
4930563E22Rik	0.00926319	0.00472205	0.00806982	0.00396629	0.022592	0.00751171
4930563F08Rik	0	0	0	0	0	0
4930563H07Rik	0	0	0	0	0	0
4930563I02Rik	0	0	0	0	0	0
4930563J15Rik	0	0.0017616	0.00192912	0	0	0
4930563M21Rik	0	0	0	0	0	0
4930563N14Rik	0	0	0	0	0	0
4930564D02Rik	0	0	0	0	0	0
4930565D16Rik	0	0	0	0	0	0
4930565N06Rik	0.00174088	0.00134071	0.0071174	0.00424923	0.0102128	0.00652942
4930566F21Rik	0.0031732	0.00715608	0.00075166	0	0.00848755	0.011891
4930567H12Rik	0	0	0	0	0	0
4930567H17Rik	0	0	0	0	0	0
4930567J20Rik	0	0	0	0	0	0
4930567K12Rik	0	0	0	0	0	0
4930567K20Rik	0	0	0	0	0	0
4930568A12Rik	0	0	0	0	0	0
4930568A13Rik	0	0	0	0	0	0
4930568D16Rik	0	0	0	0	0	0
4930568E12Rik	0	0	0	0	0	0
4930568G15Rik	0	0	0	0	0	0
4930570B17Rik	0	0	0	0	0	0
4930570D08Rik	0.000445326	0.00101487	0	0	0.00294701	0
4930570E03Rik	0	0	0	0	0	0
4930570G19Rik	0	0	0	0	0	0
4930570N18Rik	0	0	0	0	0	0
4930571K23Rik	0	0	0	0	0	0
4930571N24Rik	0	0	0	0	0	0
4930572G02Rik	0	0	0.00219353	0.0016243	0	0
4930572K03Rik	0	0	0	0	0	0
4930572O03Rik	0.000576739	0.00368028	0.00172525	0	0	0
4930572O13Rik	0	0	0	0	0	0
4930573C15Rik	0	0	0	0	0	0
4930573H18Rik	0	0	0	0	0	0
4930573I07Rik	0	0	0	0	0	0
4930577H14Rik	0	0	0	0	0	0
4930578E11Rik	0	0	0	0	0	0
4930578G10Rik	0	0	0	0	0	0
4930578I06Rik	0	0	0	0	0	0
4930578M01Rik	0.000571024	0.00492361	0.000830841	0	0.00986753	0.00369314
4930578M07Rik	0	0.00150712	0	0.00237771	0.00371452	0.00451405
4930578N18Rik	0	0	0	0	0	0
4930579C12Rik	0	0	0	0	0	0
4930579D07Rik	0	0	0	0	0	0.00324755
4930579D09Rik	0	0	0	0	0	0
4930579F01Rik	0	0	0	0	0	0
4930579G18Rik	0.000689534	0	0	0.00121264	0	0
4930579G24Rik	0.117549	0.11838	0.170558	0.138759	0.0688995	0.0630192
4930579H20Rik	0	0	0	0	0	0
4930579J19Rik	0.00711998	0.000849131	0.0107685	0.0054079	0	0
4930579K19Rik	0.0114003	0.0146232	0.0134841	0.0112964	0.0061179	0
4930579M01Rik	0	0	0	0	0	0
4930579O11Rik	0	0	0	0	0	0
4930579P08Rik	0	0	0	0	0	0
4930580E04Rik	0	0	0	0	0	0
4930581F22Rik	0.00778377	0.00940479	0.00751047	0.00635859	0.0138046	0.0131084
4930583I09Rik	0	0	0	0	0	0
4930583K01Rik	0	0	0	0	0	0.00368181
4930583P06Rik	0	0	0	0	0	0
4930584F24Rik	0	0	0	0.00255864	0	0
4930586N03Rik	0	0	0	0	0	0
4930587A21Rik	0	0	0	0	0	0
4930587E11Rik	0	0	0	0	0	0
4930588A03Rik	0	0	0	0	0	0
4930588G17Rik	0	0	0	0	0	0
4930588J15Rik	0	0	0	0	0	0
4930588K23Rik	0	0	0	0	0	0
4930589L23Rik	0.000730017	0.00564186	0.00132796	0	0	0
4930589P08Rik	0	0	0	0	0	0
4930590J08Rik	0.00436654	0.00358181	0.0112306	0.0059367	0.00721259	0.00995383
4930590L14Rik	0	0	0	0	0	0
4930590L20Rik	0	0	0	0	0	0
4930591A17Rik	0	0	0	0	0	0
4930591E09Rik	0	0	0	0	0	0
4930592A05Rik	0	0	0	0	0	0
4930592C13Rik	0.00351805	0	0.0064543	0.00350244	0	0.00530448
4930592I03Rik	0	0	0.000988335	0	0.00424492	0
4930593A02Rik	0	0	0	0	0	0
4930593C16Rik	0	0	0	0	0	0
4930594M17Rik	0	0	0	0	0	0
4930594M22Rik	0.0116599	0.00940355	0.0228258	0.00625184	0.0117893	0.00700397
4930594M22Rik.1	0	0	0	0	0	0
4930594O21Rik	0	0	0	0	0	0
4930595D18Rik	0	0	0	0	0	0
4930595L18Rik	0	0	0	0	0	0
4930595M18Rik	0	0	0	0	0	0
4930596D02Rik	0	0	0	0	0	0
4930596I21Rik	0.00065715	0	0	0	0	0
4930597A21Rik	0	0	0	0	0	0
4930597G03Rik	0	0	0	0	0	0
4930597O21Rik	0	0	0.00178266	0	0	0
4930598F16Rik	0	0	0	0	0	0
4930598N05Rik	0	0	0	0	0	0
4930599A14Rik	0	0	0	0	0	0
4930599N23Rik	0	0	0	0	0	0.00716033
4931400O07Rik	0	0	0	0	0	0
4931403E22Rik	0	0	0	0	0	0
4931406B18Rik	0	0	0	0	0	0
4931406C07Rik	0.0819723	0.12452	0.131008	0.114922	0.138113	0.0441355
4931406G06Rik	0	0	0	0	0	0
4931406P16Rik	0.671028	0.694023	0.959443	0.544715	0.586671	0.554398
4931407E12Rik	0	0	0	0	0	0
4931408C20Rik	0	0	0	0	0	0
4931413I07Rik	0	0	0	0	0	0
4931413K12Rik	0.00043344	0	0	0	0	0
4931414P19Rik	0.0460059	0.0102772	0.0658359	0.0200324	0.0423597	0.0263103
4931415C17Rik	0	0.00324644	0.00456471	0	0	0
4931417E11Rik	0	0	0	0	0	0
4931419H13Rik	0	0	0	0	0	0
4931420L22Rik	0	0	0	0	0	0
4931422A03Rik	0	0	0	0	0	0
4931423N10Rik	0.000718854	0.00346666	0	0	0	0
4931428F04Rik	0.0976229	0.119067	0.103084	0.035915	0.0813617	0.0574995
4931428L18Rik	0	0	0	0	0	0
4931429L15Rik	0	0	0	0	0	0
4931429P17Rik	0	0	0	0	0	0
4931431B13Rik	0	0	0	0	0	0
4931431C16Rik	0	0	0	0	0	0
4931439C15Rik	0	0	0	0	0	0
4931440F15Rik	0.0010157	0.000633159	0	0	0	0
4932411K12Rik	0	0	0	0	0	0
4932411N23Rik	0	0	0	0	0	0
4932412D23Rik	0	0	0	0	0	0
4932413F04Rik	0	0	0	0	0.00424492	0
4932414J04Rik	0	0	0	0	0	0
4932414N04Rik	0	0	0	0	0	0
4932415D10Rik	0	0	0	0	0	0
4932416K20Rik	0	0.00117056	0.00245686	0.00163367	0	0
4932422M17Rik	0.0137392	0.00811054	0.00984595	0.0112675	0.0242025	0.032697
4932429P05Rik	0	0	0	0	0	0
4932435O22Rik	0	0	0	0	0	0
4932438A13Rik	0.464318	0.508413	0.505261	0.360558	0.373495	0.425924
4932438H23Rik	0.00228751	0.00116464	0.00262598	0	0.00452121	0
4932441J04Rik	0	0	0.00192237	0	0.010104	0.0362847
4932443L11Rik	0	0	0	0	0.00243787	0
4932702P03Rik	0.00314453	0.00113933	0.000946276	0	0	0
4933400A11Rik	0	0	0	0	0.00712408	0
4933400B14Rik	0	0	0	0	0	0
4933400C23Rik	0	0	0	0	0	0
4933400F21Rik	0.00168684	0	0	0	0	0.00889056
4933400L20Rik	0	0	0	0	0	0
4933401D09Rik	0	0.00101487	0	0.00173245	0	0
4933401H06Rik	0	0	0.00290082	0	0	0
4933401L05Rik	0	0	0	0	0	0
4933402C05Rik	0	0	0	0	0	0
4933402C06Rik	0	0	0	0	0	0
4933402D24Rik	0	0	0	0	0	0
4933402E13Rik	0.1223	0.162837	0.288583	1.01131	0.00459201	0.0122497
4933402J07Rik	0	0	0	0	0	0
4933402J10Rik	0	0	0	0	0	0
4933402J15Rik	0	0	0	0	0	0
4933402N03Rik	0	0	0	0	0	0
4933402N22Rik	0	0	0	0	0	0
4933403O08Rik	0	0	0	0	0	0
4933404G15Rik	0	0	0	0	0	0
4933404I11Rik	0	0	0	0	0	0
4933404K08Rik	0	0	0	0	0	0
4933404K13Rik	0	0	0	0	0	0
4933404O12Rik	0.106404	0.0955207	0.0815773	0.065677	0.0973683	0.0643911
4933405D12Rik	0	0	0.00264811	0	0.00535706	0.00805846
4933405E24Rik	0	0	0	0	0	0
4933405L10Rik	0.00048803	0	0	0	0	0
4933405O20Rik	0	0	0	0	0	0
4933406B15Rik	0	0	0	0	0	0
4933406B17Rik	0.000707186	0	0	0	0.00924076	0
4933406C10Rik	0	0	0	0	0.00192463	0
4933406D12Rik	0	0	0	0	0	0
4933406F09Rik	0	0	0	0	0	0
4933406G16Rik	0	0	0	0	0	0
4933406I18Rik	0	0	0	0	0	0
4933406J09Rik	0	0	0	0	0	0
4933406J10Rik	0.00109101	0	0	0.00183773	0	0
4933406K04Rik	0	0	0	0	0	0
4933406M09Rik	0	0	0	0	0	0
4933406P04Rik	0.00569996	0.00619437	0.0101742	0.00481868	0.00479848	0
4933407E24Rik	0	0	0	0	0	0
4933407I05Rik	0	0	0	0	0	0
4933407I08Rik	0	0	0	0	0	0
4933407K13Rik	0.0576864	0.0522501	0.0819552	0.0353333	0.0365786	0.0505863
4933407L21Rik	0	0	0	0	0	0
4933408A14Rik	0	0	0	0	0	0
4933408B17Rik	0.0154963	0.0171806	0.0258323	0.0095918	0.0100391	0.00502714
4933408J17Rik	0.00091749	0	0	0	0	0
4933408N05Rik	0	0	0	0	0	0
4933409D19Rik	0	0	0	0	0	0
4933409F18Rik	0	0	0	0	0	0
4933409G03Rik	0	0	0	0	0	0
4933409K07Rik	0	0	0	0	0	0
4933411E02Rik	0	0	0	0	0	0
4933411E06Rik	0.00306062	0.00107012	0.00191927	0	0	0
4933411E08Rik	0	0	0.00071349	0	0	0
4933411G06Rik	0	0	0	0	0	0
4933411K16Rik	0.000854714	0	0.00112035	0	0	0
4933411O13Rik	0	0	0	0	0	0
4933412E12Rik	0.0111968	0.0064639	0.01388	0.00451682	0.0186212	0.0246311
4933412E24Rik	0	0	0	0	0	0
4933412O06Rik	0	0	0	0	0	0
4933413C19Rik	0	0	0.00077559	0	0	0
4933413J09Rik	0.00124369	0.00136976	0.00292896	0.00321141	0.00870926	0.00980981
4933413L06Rik	0	0	0	0	0	0
4933414I15Rik	0	0	0	0	0	0
4933415A04Rik	0.000708401	0	0.00292278	0.0065172	0.0838836	0.0559696
4933415F23Rik	0	0	0	0	0	0
4933416E03Rik	0	0	0	0	0	0
4933416M07Rik	0	0	0	0	0	0
4933416O17Rik	0	0	0	0	0	0
4933417A18Rik	0	0	0	0	0	0
4933417D19Rik	0	0	0.00261511	0	0.00267375	0
4933417E11Rik	0	0	0.00119201	0	0	0
4933417O13Rik	0	0	0	0	0	0
4933421A08Rik	0	0	0	0	0	0
4933421D24Rik	0.00202118	0	0.00167043	0	0	0
4933421I07Rik	0	0	0	0	0	0
4933421O10Rik	0.01835	0.0196972	0.0215842	0.018284	0.00717489	0.010012
4933422A05Rik	0	0.00135082	0	0	0	0
4933423P22Rik	0	0.00137355	0.00125931	0	0	0
4933424G05Rik	0.00342973	0.00697572	0.00261894	0.00235114	0.0041218	0
4933424G06Rik	0	0	0	0	0	0.00546738
4933424H11Rik	0	0	0	0	0	0
4933424L21Rik	0	0	0	0	0	0
4933424M12Rik	0	0	0	0	0	0
4933425B07Rik	0	0	0	0	0.00483093	0
4933425D22Rik	0.000467591	0.00233603	0.00588861	0.00120421	0	0
4933425L06Rik	0	0	0	0	0	0
4933426B08Rik	0	0	0	0	0	0
4933426K07Rik	0	0.00342842	0.0103261	0.00933238	0.00570101	0.0109963
4933427D06Rik	0	0	0	0	0	0.00607882
4933427D14Rik	0.00412036	0.00671702	0.00597739	0.00350473	0.00463507	0.00839782
4933427E11Rik	0.00157707	0	0.00167043	0.00126765	0	0
4933427E13Rik	0	0	0	0	0	0
4933427I04Rik	0	0.00198383	0	0	0	0
4933427I22Rik	0	0	0	0	0	0
4933427J07Rik	0.000705603	0	0	0	0	0
4933428C19Rik	0	0	0	0	0	0
4933428G20Rik	0.00184726	0.0036514	0.00722664	0.00110584	0	0.00751374
4933428M09Rik	0.000847684	0	0	0	0	0
4933428P19Rik	0.0025879	0	0.00131088	0	0	0
4933429H19Rik	0.00259763	0.00117826	0.00514038	0.0025489	0.00628926	0.00943826
4933429O19Rik	0	0	0	0	0	0
4933430A20Rik	0	0	0	0	0	0
4933430H16Rik	0	0	0	0	0	0
4933430I17Rik	0.0020472	0	0	0.00191765	0.00529063	0
4933430L12Rik	0	0	0	0	0	0
4933430M04Rik	0	0	0	0	0	0
4933430N04Rik	0	0	0	0	0	0
4933431E20Rik	0.00444375	0.00511355	0.00264322	0.00117473	0	0
4933431G14Rik	0	0	0	0.00212672	0	0
4933431J24Rik	0.00264509	0.00270456	0.00331417	0	0	0
4933431K23Rik	0	0	0	0	0	0
4933431M02Rik	0	0	0	0	0	0
4933432G23Rik	0	0	0	0	0	0
4933432I03Rik	0	0	0	0	0	0
4933432I09Rik	0	0	0	0	0	0
4933432K03Rik	0	0	0	0	0	0
4933433F19Rik	0	0	0	0	0	0
4933433G08Rik	0	0	0	0	0	0
4933433G15Rik	0.00297247	0.00622637	0	0.0121118	0	0.00753665
4933433G19Rik	0.00557548	0.00667102	0.00268102	0.00184834	0.00675073	0
4933433H22Rik	0	0.00245057	0	0	0	0
4933433N18Rik	0	0	0	0	0	0
4933434E20Rik	0.331269	0.345804	0.370919	0.338918	0.317306	0.283866
4933434M16Rik	0	0	0	0	0	0
4933434P08Rik	0	0	0	0	0	0
4933435E02Rik	0	0	0	0	0	0
4933435F18Rik	0	0	0	0	0	0
4933435G04Rik	0	0	0	0	0	0
4933436E23Rik	0	0	0	0	0	0
4933436H12Rik	0	0	0	0	0	0
4933436I01Rik	0	0	0	0	0	0
4933436I20Rik	0	0.00369482	0	0	0	0
4933438A12Rik	0	0	0	0	0	0
4933438B17Rik	0	0	0	0	0	0
4933438K21Rik	0.00161904	0.00547826	0.00394565	0.00311335	0.023701	0.0318527
4933439C10Rik	0.0610561	0.0433208	0.074662	0.0695055	0.0325067	0.0276412
4933439J24Rik	0	0	0	0	0	0
4933439K11Rik	0.0466017	0.0354092	0.039565	0.0378715	0.0175554	0.0822388
4933439N14Rik	0	0	0.00151867	0	0	0
4933440J02Rik	0.000847684	0	0	0	0	0
4933440M02Rik	0	0	0	0	0	0
5031410I06Rik	0	0	0	0	0	0
5031415H12Rik	0	0.000837876	0.000948287	0	0.00430528	0.00449474
5031425E22Rik	0.0716985	0.116027	0.118554	0.0545795	0.128525	0.0823219
5031425F14Rik	0	0	0	0	0	0
5031434C07Rik	0	0	0	0	0	0
5031434O11Rik	0.00496576	0.00702349	0.00184691	0.00249583	0.00396289	0.00340162
5031439G07Rik	0.375195	0.380407	0.459501	0.314386	0.191981	0.214922
5033403F01Rik	0.00624695	0.004412	0.00934461	0.0147861	0.00828686	0
5033403H07Rik	0.000327071	0	0.00184715	0.00666512	0	0
5033406O09Rik	0.0126616	0.024069	0.0297091	0.0170229	0.0251944	0.0118783
5033417F24Rik	0.00982899	0.0135788	0.00235833	0	0.00300552	0
5033421B08Rik	0	0	0	0	0	0
5033426E14Rik	0	0	0	0	0	0
5033426O07Rik	0	0	0	0	0	0
5033428I22Rik	0	0	0	0	0.037926	0.00675729
5033430I15Rik	0.00702594	0.0136261	0.0106189	0.0126995	0.0129222	0.0231587
5330411J11Rik	0.000496945	0	0	0.00165144	0	0.00291682
5330411O13Rik	0.000947332	0.00160384	0.000996059	0	0	0
5330413D20Rik	0	0	0	0	0	0
5330413P13Rik	0	0	0	0.00257745	0	0.0104728
5330416C01Rik	0	0	0	0	0	0
5330417C22Rik	0	0	0	0	0	0
5330426L24Rik	0	0	0	0.0051601	0	0
5330429C05Rik	0	0	0	0	0	0
5330434G04Rik	0	0	0	0	0	0
5330438D12Rik	0.0159921	0.0257314	0.0260064	0.0159416	0.0097588	0.0158457
5330438I03Rik	0	0	0	0	0	0
5330439A09Rik	0	0	0	0	0	0
5330439B14Rik	0	0	0	0	0	0
5330439K02Rik	0.00110839	0	0.00219353	0	0.00405933	0
5330439M10Rik	0	0	0	0	0	0
5430400D12Rik	0.00880401	0.0123111	0.0061335	0	0.00417431	0.00398717
5430401F13Rik	0	0	0	0	0	0
5430401H09Rik	0	0	0	0	0	0
5430402E10Rik	0	0	0	0	0	0
5430402O13Rik	0	0	0	0	0	0
5430402P08Rik	0	0	0	0	0	0
5430403G16Rik	0.0316815	0.0325424	0.0641657	0.0568926	0.0240859	0.047645
5430403N17Rik	0	0	0	0	0	0
5430405H02Rik	0.0465678	0.0588011	0.0838895	0.0692359	0.0543832	0.0592903
5430414B19Rik	0.00348022	0	0.00191609	0.00353857	0	0
5430416N02Rik	0.131604	0.117883	0.0798022	0.100199	0.153603	0.266463
5430419D17Rik	0	0.00141671	0	0	0	0
5430421F17Rik	0	0.00150431	0	0	0	0
5430425K12Rik	0	0	0	0	0	0
5430427M07Rik	0.000748681	0.00265194	0.00198281	0	0.00224295	0.00608586
5430427N15Rik	0.0132286	0.00396446	0.0111382	0.00279142	0	0.00907582
5430427O19Rik	0	0	0	0	0	0
5430431A17Rik	0.000373949	0.00200045	0.00176372	0	0	0
5430434I15Rik	0	0	0	0	0	0
5430435K18Rik	0	0	0	0	0	0
5430440P10Rik	0	0	0	0	0	0
5530400C23Rik	0	0	0	0	0	0
5530401A14Rik	0	0.000577315	0	0	0	0
5530601H04Rik	0.0566442	0.0648485	0.0467376	0.0634823	0.0696662	0.0764773
5730403I07Rik	0	0	0	0	0.00332639	0
5730405O15Rik	0	0.00384763	0	0.00192542	0.00319586	0.00324906
5730409E04Rik	0.00308082	0.00755057	0.00509321	0	0	0.0192874
5730412P04Rik	0	0	0	0	0	0
5730414N17Rik	0.00441866	0.00562666	0.0117102	0.0119224	0.0200279	0.0290931
5730419F03Rik	0.00732068	0.0169304	0.0156234	0.0153216	0.00984964	0.00312439
5730420D15Rik	0	0	0	0	0	0
5730435O14Rik	0	0	0	0	0	0
5730437C11Rik	0	0	0	0	0	0
5730455P16Rik	0.10184	0.0700173	0.106953	0.0746129	0.15846	0.108275
5730460C07Rik	0.00385092	0.00162688	0.00567177	0.00466877	0.00300617	0
5730480H06Rik	0.127093	0.153813	0.130224	0.144567	0.142088	0.240671
5730507C01Rik	0.019292	0.0314252	0.0247124	0.0052075	0.031431	0.035824
5730522E02Rik	0	0	0	0	0	0
5830405F06Rik	0	0	0	0	0	0
5830408C22Rik	0.00454117	0.00679437	0.0109589	0.00316886	0.00294701	0.022698
5830411N06Rik	0	0	0	0	0	0
5830416I19Rik	0.029932	0.0226522	0.0321712	0.0270067	0.0217638	0.0267445
5830418P13Rik	0.00542342	0.00163766	0.0278003	0.00306504	0	0
5830428M24Rik	0	0	0	0	0	0
5830432E09Rik	0	0	0	0	0	0
5830444B04Rik	0	0	0.00293413	0	0	0
5830448L01Rik	0.021225	0.0170847	0.0125721	0.0135899	0.00815718	0.0136547
5830454E08Rik	0.00831892	0.0093249	0.0207276	0.00433968	0.00446755	0.00806881
5830468F06Rik	0	0	0	0	0	0
5830487J09Rik	0.00330295	0.00357271	0	0.00136177	0.00698934	0.0159596
5930403N24Rik	0.000809403	0	0.00105949	0	0	0
5930430L01Rik	0.0131196	0.00663427	0.0140725	0.0188306	0.0167001	0
5930435M05Rik	0	0	0	0	0	0
5930438M14Rik	0	0	0	0	0	0
6030407O03Rik	0.00230031	0	0.00360769	0.00224917	0	0
6030440G07Rik	0.000692385	0	0	0	0	0
6030442E23Rik	0	0	0	0	0	0
6030442K20Rik	0.0108421	0.00781688	0.00898459	0.0116898	0.00913557	0.0378422
6030443J06Rik	0.00516628	0.0048409	0.00357385	0.00331123	0.00646741	0.0107167
6030445D17Rik	0.0039324	0.00251833	0.00703523	0.00386932	0.00287255	0.00367955
6030452D12Rik	0	0	0	0	0	0
6030458C11Rik	0.221195	0.240843	0.200585	0.151755	0.197216	0.233054
6030466F02Rik	0	0.00126669	0	0.00394734	0	0
6030468B19Rik	0	0	0	0	0	0
6030469F06Rik	0	0.00138566	0	0	0	0
6030471H07Rik	0	0	0	0	0	0
6030498E09Rik	0	0	0	0.0040827	0	0
6230400D17Rik	0.0288362	0.0393308	0.0368994	0.0188934	0.0223733	0.0202761
6330403K07Rik	0.00253557	0	0.00125205	0	0.271758	0.144559
6330403L08Rik	0.000812471	0.00330671	0.0018661	0	0.00810214	0.00994616
6330408M09Rik	0.0141922	0.0161155	0.00948325	0.0149829	0.0159875	0.025634
6330409D20Rik	0	0	0	0	0	0
6330410L21Rik	0.00409215	0.00134071	0.00113785	0.00435592	0	0
6330411D24Rik	0	0	0.00207553	0	0	0
6330415G19Rik	0.000964727	0.0023095	0.00385182	0	0	0
6330418K02Rik	0.0348743	0.0583649	0.0255346	0.0426237	0.0398206	0.0388506
6330420H09Rik	0	0	0	0	0	0
6330562C20Rik	0.00149236	0.00122692	0.00127633	0	0.0308913	0.00938713
6330576A10Rik	0	0	0	0	0	0
6430503K07Rik	0.000905858	0	0.00151609	0.00217992	0	0
6430531B16Rik	0.00439798	0.0106023	0.0109154	0.0154839	0	0
6430548M08Rik	0.0099196	0.0291912	0.0189791	0.0208401	0.00669678	0.00660019
6430550D23Rik	0	0	0.00395211	0	0.00236703	0
6430553K19Rik	0	0	0	0	0	0
6430562O15Rik	0	0.0023701	0	0.00379869	0.00429003	0.00781417
6430571L13Rik	0.00201168	0.000871042	0.00170622	0.00240058	0	0
6430573P05Rik	0.00658377	0.00376571	0.00803349	0.00353366	0.00242071	0.0136643
6430584L05Rik	0	0	0	0	0	0
6430590A07Rik	0.017259	0.0203517	0.006622	0.0140991	0.019199	0.0255662
6430628N08Rik	0	0	0	0	0	0
6430710C18Rik	0	0	0	0	0	0
6530401F13Rik	0	0	0.00176084	0	0	0
6530402F18Rik	0	0	0	0	0	0.00459702
6530403H02Rik	0	0	0	0	0	0
6530409C15Rik	0.00625991	0.0154918	0.00482124	0.00923319	0.00384633	0.00487264
6530411M01Rik	0	0	0	0	0	0
6530413G14Rik	0	0	0	0	0	0
6530437J22Rik	0.0099205	0.0105191	0.00771181	0.00592295	0.00277387	0
6720427I07Rik	0.0819828	0.111077	0.104478	0.0518889	0.111709	0.124275
6720468P15Rik	0	0	0	0	0	0
6720483E21Rik	0	0	0	0	0	0
6720489N17Rik	0.0298434	0.0341422	0.0365526	0.0235387	0.098967	0.0553069
6820408C15Rik	0.000493695	0	0.00051046	0	0	0
6820426E19Rik	0	0	0	0	0	0
7330404K18Rik	0	0	0	0	0	0
7420426K07Rik	0	0	0.00103028	0	0	0
7420700N18Rik	0	0	0	0	0	0
7420701I03Rik	0	0	0	0	0	0
7530414M10Rik	0.00200169	0.00494553	0.000898962	0	0	0
7530416G11Rik	0	0	0	0	0	0
7630403G23Rik	0	0	0	0	0	0
8030423F21Rik	0	0	0	0	0	0
8030423J24Rik	0	0	0	0	0	0
8030442B05Rik	0	0	0	0	0	0
8030443G20Rik	0	0	0	0	0	0
8030451A03Rik	0	0	0	0	0	0
8030451O07Rik	0	0	0	0	0	0
8030453O22Rik	0.000618115	0.00302919	0.0015116	0	0	0
8030455M16Rik	0	0	0	0	0	0
8030456M14Rik	0.00856232	0.0167987	0.021569	0.00469055	0.00986643	0.0206637
8030462N17Rik	0.164355	0.153915	0.15934	0.172955	0.168925	0.222844
8030474K03Rik	0.00637964	0.0114317	0.00913737	0.0115866	0.00755618	0.00710103
8430419K02Rik	0.00299828	0.00614936	0.00755929	0	0	0
8430422H06Rik	0	0	0	0	0	0
8430423G03Rik	0	0.00105127	0	0	0	0
8430426J06Rik	0	0	0	0	0	0
8430429K09Rik	0.0483861	0.0445696	0.0432909	0.0508779	0.0567272	0.144983
8430430B14Rik	0	0	0	0	0	0.00414981
8430432A02Rik	0.000746803	0.00119133	0.00224829	0	0	0
8430436N08Rik	0	0	0	0	0	0
8430437L04Rik	0	0	0	0	0	0
9030025P20Rik	0.0415719	0.0434086	0.0640765	0.0366882	0.0604397	0.041112
9030204H09Rik	0	0	0	0.00563266	0	0
9030404E10Rik	0.00310086	0.00439107	0.00487393	0.00324324	0	0
9030407P20Rik	0.00433573	0.0030198	0.00241137	0.00403827	0.0147379	0.00560673
9030612E09Rik	0	0	0.00140259	0	0	0
9030616G12Rik	0	0	0	0	0	0
9030622O22Rik	0.0778009	0.0998989	0.0883404	0.0644746	0.00471919	0.00386504
9030624G23Rik	0.0432203	0.0513995	0.0349784	0.019092	0.0495801	0.0164716
9030625G05Rik	0.00184097	0	0	0	0	0
9130008F23Rik	0.03613	0.0212103	0.0551281	0.00406868	0.0408969	0.0328975
9130015A21Rik	0	0	0	0	0	0
9130015G15Rik	0	0	0	0	0	0
9130015L21Rik	0	0	0	0	0	0
9130016M20Rik	0	0	0	0	0	0
9130017K11Rik	0	0	0.001819	0.00391898	0.00269314	0.0167551
9130019O22Rik	0.00472579	0.0071706	0.0100219	0.00314728	0.0183804	0.0314258
9130019P16Rik	0.0304882	0.023664	0.0168417	0.0125649	0.00452121	0
9130023H24Rik	0.0146677	0.0137811	0.0126151	0.00447788	0.00496792	0
9130024F11Rik	0.0694136	0.0863242	0.0520511	0.0456003	0.0199968	0.0224708
9130204K15Rik	0	0	0	0	0	0
9130204L05Rik	0.00207283	0.0120747	0.00898559	0.0131537	0.0036412	0
9130209A04Rik	0	0	0	0	0	0
9130213A22Rik	0	0.00236865	0	0	0	0
9130221F21Rik	0	0	0	0	0	0
9130221H12Rik	0.0205659	0.0311328	0.0395636	0.0244859	0.0342038	0.00557918
9130227L01Rik	0	0	0	0	0	0
9130230L23Rik	0.000663578	0.0116217	0.00859746	0.0098733	0	0.031285
9130230N09Rik	0.000539901	0.00120965	0.00322489	0.000861663	0	0
9130401M01Rik	0.495056	0.45812	0.509534	0.583112	0.880452	0.885455
9130409I23Rik	0	0	0	0	0	0
9130410C08Rik	0	0	0	0	0	0
9130604C24Rik	0.00682989	0.00506714	0.00570798	0.0105881	0.0148692	0.0146071
9230009I02Rik	0	0	0	0	0	0
9230019H11Rik	0	0	0	0	0	0
9230020A06Rik	0	0	0	0	0	0
9230102K24Rik	0	0	0.000802085	0	0	0
9230102O04Rik	0	0	0	0	0.0198556	0
9230104M06Rik	0	0.00118411	0	0	0	0
9230105E05Rik	0.00126155	0	0	0	0	0
9230106D20Rik	0	0	0	0	0	0
9230109A22Rik	0	0	0	0	0	0
9230110F11Rik	0	0	0	0	0	0
9230111E07Rik	0	0	0.00473643	0	0	0
9230112D13Rik	0	0	0	0	0	0
9230112E08Rik	0.0149814	0.0278508	0.0242019	0.0133876	0.00484562	0.0131456
9230112J17Rik	0	0	0	0	0	0
9230114J08Rik	0	0	0	0	0	0
9230114K14Rik	0.396852	0.166579	0.483271	0.14357	0.197932	0.158529
9230116L04Rik	0.000725471	0.0023488	0.00163186	0.00257745	0.00575044	0.0113928
9230116N13Rik	0.00929009	0.0037245	0.00651891	0.00655088	0.0141672	0.0131012
9230117E06Rik	0	0	0	0	0	0
9330020H09Rik	0.0307969	0.0279316	0.0375697	0.0367244	0.00450658	0.0224298
9330102E08Rik	0.0054068	0.00582818	0.00239673	0.0146182	0	0
9330104G04Rik	0.00244583	0.00491385	0.00533398	0.00379538	0	0.00619487
9330111N05Rik	0	0	0	0.00280685	0	0
9330117O12Rik	0	0	0	0	0	0
9330118I20Rik	0	0	0	0	0	0
9330121J05Rik	0	0	0	0	0	0
9330136K24Rik	0	0.00485191	0.00216727	0	0	0
9330151L19Rik	0.00298657	0.00700503	0.00691976	0.00201086	0.00928138	0.0448271
9330154J02Rik	0.00125062	0.00186657	0.00688477	0.00164187	0	0.00787198
9330154K18Rik	0	0	0.00141035	0	0	0
9330158H04Rik	0	0	0	0	0	0
9330159F19Rik	0.00259879	0.0119288	0.0112396	0	0.00520754	0.0130506
9330159M07Rik	0.00286259	0.0208424	0.0148304	0.00419236	0.0072691	0.0231986
9330160F10Rik	0.0141855	0.0104245	0.00675757	0.00690786	0.0148656	0
9330162012Rik	0.000375126	0	0.00126848	0	0.00292166	0
9330162B11Rik	0	0	0	0	0	0
9330171B17Rik	0.000608431	0	0	0	0	0
9330175E14Rik	0	0	0	0	0	0
9330175M20Rik	0	0	0	0	0	0
9330178D15Rik	0	0	0	0	0	0
9330179D12Rik	0.00154865	0	0	0	0	0
9330182L06Rik	0	0	0	0	0.00493623	0.0055039
9330182O14Rik	0	0	0	0	0	0
9330185C12Rik	0.000798191	0	0.00256293	0	0	0.0165891
9330188P03Rik	0	0	0	0	0	0
9330198I05Rik	0	0	0.00126984	0	0.00400909	0
9330198N18Rik	0	0	0.00215524	0	0	0
9330199G10Rik	0	0	0	0	0	0
9430002A10Rik	0.00238698	0.00664516	0.00257786	0.00256443	0.00730023	0
9430007A20Rik	0	0	0	0	0	0
9430014N10Rik	0	0	0	0	0	0
9430015G10Rik	0.0689727	0.0801508	0.0731834	0.0662873	0.0817315	0.107136
9430018G01Rik	0.00191794	0	0.00137662	0	0	0
9430021M05Rik	0	0	0	0	0	0
9430024E24Rik	0	0	0	0	0	0
9430037G07Rik	0	0	0.00446258	0.002037	0	0.0111757
9430038I01Rik	0.171356	0.156504	0.115529	0.202734	0.199193	0.263079
9430041J12Rik	0	0	0.000447312	0	0	0
9430060I03Rik	0.00616459	0.0130489	0.00693211	0.00669371	0.0125226	0.00494723
9430065F17Rik	0.000618472	0.00327199	0.00777218	0.0018243	0.00261994	0
9430069I07Rik	0	0	0	0	0	0
9430073C21Rik	0	0	0	0	0	0
9430078K24Rik	0	0	0	0	0	0
9430085M18Rik	0	0	0	0	0	0
9430091E24Rik	0.00204897	0.0011147	0.00250261	0.00238348	0.00598699	0
9430093N23Rik	0	0	0	0	0	0
9430097D07Rik	0	0	0	0	0	0
9530002B09Rik	0	0	0	0	0	0
9530003J23Rik	0	0	0	0	0	0
9530014B07Rik	0	0	0	0	0	0
9530018F02Rik	0.0155183	0.0246074	0.0229741	0.0372554	0.0243304	0
9530020I12Rik	0	0	0	0	0	0
9530026F06Rik	0	0	0	0	0	0
9530026P05Rik	0.0440746	0.0489786	0.0436933	0.0155213	0.0203155	0.0223947
9530034A14Rik	0	0	0	0	0	0
9530034E10Rik	0.0035141	0.00477567	0.0134371	0.0060363	0	0.00387967
9530036M11Rik	0.0159899	0.014386	0.0166256	0.00558661	0	0
9530036O11Rik	0	0	0	0	0	0
9530046B11Rik	0.00233733	0	0.000753882	0.00102467	0.00905409	0
9530051G07Rik	0.0013897	0	0.000949549	0	0.00560987	0.0102405
9530052C20Rik	0.00193533	0.00241315	0	0	0	0.00410762
9530052E02Rik	0	0.00165362	0	0	0	0
9530053A07Rik	0.094084	0.0512382	0.213036	0.0314907	0.0337744	0.0271074
9530059O14Rik	0.069171	0.1215	0.0769744	0.0553028	0.0145299	0.00999647
9530062K07Rik	0.0130045	0.0199609	0.0260602	0.0156702	0	0
9530068E07Rik	0.275686	0.422384	0.416765	0.167976	0.352883	0.188131
9530077C05Rik	0.00180993	0.00306613	0.00221605	0	0.00364978	0.00398717
9530080O11Rik	0	0	0	0	0	0
9530082P21Rik	0.00485916	0.00693294	0.0133045	0.00679055	0.0118357	0.0222485
9530097N15Rik	0.0131704	0.0183923	0.0163485	0.0106321	0.0234306	0
9630001P10Rik	0.00062701	0	0.00254215	0	0	0
9630002D21Rik	0	0	0	0	0	0
9630009A06Rik	0	0	0	0	0	0
9630013A20Rik	0	0	0	0	0	0
9630013D21Rik	0.000499213	0	0	0	0	0
9630013K17Rik	0	0	0.000949549	0	0	0
9630014M24Rik	0.000618472	0.00221529	0	0.00259699	0.00345769	0.00660019
9630015K15Rik	0	0	0	0	0	0
9630028B13Rik	0.0019629	0.00115899	0	0.00138625	0	0
9630028H03Rik	0	0	0	0	0	0
9630028I04Rik	0	0	0	0	0	0
9630041A04Rik	0	0	0	0	0	0
9830004L10Rik	0	0	0	0	0	0
9830107B12Rik	0	0	0	0	0	0
9830132P13Rik	0	0	0	0	0	0
9830144P21Rik	0.0022086	0.000722404	0.00568926	0.00103766	0	0
9830166K06Rik	0	0.00150431	0	0	0	0
9930004E17Rik	0.00320188	0.00119841	0.00423789	0	0	0
9930012K11Rik	0.018754	0.0145779	0.0162347	0.00901417	0.0621296	0.0457952
9930014A18Rik	0.000518635	0	0.000945649	0.00734989	0.0182085	0
9930021J03Rik	0.244737	0.314244	0.315325	0.188643	0.317933	0.22344
9930022D16Rik	0.000508546	0.00166386	0	0	0	0
9930038B18Rik	0	0	0	0	0	0
9930104L06Rik	0.0823646	0.0969862	0.0863997	0.0699304	0.0788413	0.114921
9930111H07Rik	0	0	0	0	0	0
9930111J21Rik1	0	0	0	0	0	0
9930111J21Rik2	0	0	0.00870456	0	0.00319367	0
a	0.000364339	0.008877	0	0	0	0
A030001D20Rik	0.00755377	0.0132449	0.0112749	0.00303269	0.00912594	0
A030003K21Rik	0	0.00223559	0	0	0	0
A030005K14Rik	0	0	0	0	0	0
A030005L19Rik	0.00508252	0.00653092	0.00781918	0.00391826	0.0101114	0
[truncated: 30,287 more rows]

## Sheet: S2B. TE-like and Mes-like DEGs
TE-like (LogFC > 0.25, p < 0.05)							Mes-like (LogFC > 0.25, p < 0.05)
Genes	p_val	avg_log2FC	pct.1	pct.2	p_val_adj		Genes	p_val	avg_log2FC	pct.1	pct.2	p_val_adj
Krt18	3.08419e-54	1.8695	0.961	0.633	9.95731e-50		Tdgf1	8.01174e-78	-2.68348	0.078	0.824	2.58659e-73
Igf2	3.69731e-47	2.04394	0.737	0.113	1.19368e-42		Fgf8	6.61773e-50	-1.83148	0.12	0.688	2.13653e-45
Cald1	4.54698e-47	1.626	0.986	0.751	1.46799e-42		T	1.70939e-41	-1.45165	0.022	0.48	5.51876e-37
Pmp22	3.60336e-44	1.78569	0.857	0.371	1.16335e-39		Mixl1	6.42134e-41	-1.49901	0.104	0.611	2.07313e-36
Tuba1a	7.90711e-44	1.30766	0.986	0.869	2.55281e-39		Lhx1	2.11826e-34	-1.77892	0.073	0.498	6.83882e-30
Csrp2	6.11844e-43	2.21332	0.888	0.48	1.97534e-38		Fst	7.11809e-34	-1.4328	0.137	0.606	2.29808e-29
Cd24a	6.81595e-43	1.72121	0.838	0.376	2.20053e-38		Mesp1	8.27304e-32	-2.05367	0.036	0.416	2.67095e-27
Krt8	7.41491e-43	1.35035	0.975	0.846	2.3939e-38		Ptma	8.28014e-29	-0.461259	1	1	2.67324e-24
Tpm1	8.54729e-42	1.14795	0.997	0.991	2.75949e-37		Eomes	1.81285e-28	-1.13684	0.21	0.629	5.85279e-24
Ahnak	1.67832e-40	1.50316	0.902	0.516	5.41846e-36		Psmb10	7.81168e-28	-1.0922	0.331	0.719	2.522e-23
Lgals1	9.02705e-40	1.52859	0.941	0.62	2.91438e-35		Upp1	1.19588e-27	-1.49986	0.244	0.629	3.86091e-23
Tceal9	3.94661e-39	1.15178	0.986	0.932	1.27416e-34		Cyp26a1	2.92451e-25	-1.06689	0.235	0.624	9.44177e-21
Bex3	4.50214e-37	0.967023	0.986	0.991	1.45352e-32		Sp5	4.61984e-25	-1.04381	0.084	0.434	1.49151e-20
Slc25a4	1.13644e-34	0.782176	0.989	0.95	3.669e-30		Car2	3.05639e-24	-1.15941	0.513	0.851	9.86756e-20
Acta2	1.35451e-32	2.55152	0.566	0.086	4.37303e-28		Psmb8	1.04626e-23	-0.961922	0.067	0.407	3.37785e-19
Vim	5.1327e-31	1.14973	0.986	0.837	1.65709e-26		Gsc	1.77008e-23	-0.707046	0.025	0.317	5.71469e-19
Bex1	1.45534e-30	1.09011	0.975	0.905	4.69856e-26		Igfbp3	1.57175e-22	-1.10127	0.109	0.457	5.07441e-18
Ppic	7.96828e-30	1.00663	0.871	0.493	2.57256e-25		Aldh2	6.80371e-22	-0.919224	0.252	0.611	2.19658e-17
Basp1	3.26731e-29	0.937907	0.969	0.9	1.05485e-24		Psme2	1.11049e-21	-0.854728	0.459	0.774	3.5852e-17
Col1a1	1.78323e-28	2.07873	0.465	0.032	5.75715e-24		Dut	1.80554e-21	-0.71054	0.821	0.955	5.82917e-17
Tagln	3.54015e-28	2.00361	0.877	0.611	1.14294e-23		Sprr2a3	6.23398e-21	-1.0044	0.02	0.281	2.01264e-16
Fth1	9.98026e-28	0.914177	0.994	0.991	3.22213e-23		Npm3	1.08211e-19	-0.751163	0.759	0.919	3.4936e-15
Hand1	1.67909e-27	1.56389	0.667	0.235	5.42095e-23		L1td1	3.3318e-19	-1.12202	0.255	0.57	1.07567e-14
Wnt4	3.55267e-27	1.13542	0.728	0.294	1.14698e-22		Lgals3	2.09681e-18	-0.884251	0.07	0.353	6.76956e-14
Igfbp2	1.38155e-25	1.26269	0.832	0.489	4.46033e-21		Irf1	2.7443e-18	-0.709223	0.078	0.362	8.85996e-14
Tmsb4x	8.2798e-24	1.31305	0.964	0.814	2.67313e-19		Tapbp	3.2135e-18	-0.753465	0.179	0.502	1.03748e-13
Csrp1	1.27088e-22	1.03258	0.79	0.448	4.10305e-18		Dusp6	7.84424e-18	-0.818638	0.137	0.434	2.53251e-13
C430049B03Rik	1.36495e-22	1.05719	0.479	0.09	4.40673e-18		Zic2	9.90023e-18	-0.560243	0.048	0.303	3.19629e-13
Map1b	6.52867e-21	1.30211	0.7	0.348	2.10778e-16		Pgk1	2.96948e-17	-0.531118	0.916	0.991	9.58696e-13
Spin2c	1.79572e-20	1.19751	0.56	0.195	5.7975e-16		Psme1	3.88627e-17	-0.896611	0.527	0.76	1.25468e-12
Slc2a1	2.98067e-19	1.30922	0.81	0.575	9.62311e-15		Epcam	4.50981e-16	-0.768073	0.216	0.525	1.45599e-11
Myl6	3.86118e-19	0.546998	1	0.977	1.24658e-14		Lefty2	1.09464e-15	-0.99102	0.025	0.235	3.53406e-11
Nexn	1.59331e-18	0.790325	0.331	0.023	5.14401e-14		Ppp4r4	1.18441e-15	-0.407532	0.008	0.195	3.82387e-11
Tubb2b	2.75673e-18	0.810589	0.709	0.335	8.9001e-14		Gbp2b	4.0063e-15	-0.581495	0.034	0.249	1.29343e-10
Lrrfip1	1.13371e-17	0.775301	0.675	0.344	3.66018e-13		Zic5	7.09434e-15	-0.420531	0.042	0.258	2.29041e-10
Actb	1.33847e-17	0.412422	1	1	4.32126e-13		Pop5	2.96964e-14	-0.680214	0.622	0.805	9.58748e-10
Fhl1	1.76831e-17	0.759759	0.51	0.158	5.709e-13		Gas1	4.58001e-14	-0.753998	0.143	0.407	1.47866e-09
Arhgap29	8.43481e-17	0.784314	0.462	0.145	2.72318e-12		Evx1os	4.73946e-14	-0.445758	0.042	0.249	1.53013e-09
Glipr2	9.2843e-17	0.745462	0.807	0.534	2.99744e-12		Psors1c2	5.00874e-14	-0.490488	0.014	0.19	1.61707e-09
Clic1	2.1039e-16	0.637456	0.933	0.765	6.79243e-12		Sms	5.28066e-14	-0.632247	0.286	0.557	1.70486e-09
Mest	2.8447e-16	1.39072	0.644	0.394	9.18411e-12		Ifitm1	5.74359e-14	-0.768196	0.529	0.778	1.85432e-09
Phlda1	3.49963e-16	1.05417	0.616	0.308	1.12986e-11		Cabp1	6.15429e-14	-0.512053	0.025	0.213	1.98691e-09
Arl4c	5.00725e-15	0.747951	0.622	0.308	1.61659e-10		Fam162a	7.88543e-14	-0.575984	0.768	0.905	2.54581e-09
Cnn2	8.18409e-15	0.730769	0.84	0.652	2.64223e-10		Car3	8.32216e-14	-0.586992	0.05	0.262	2.68681e-09
St3gal5	1.21837e-14	0.680868	0.426	0.131	3.9335e-10		Sox4	9.51328e-14	-0.650836	0.493	0.756	3.07136e-09
Tspan9	1.67993e-14	0.631714	0.401	0.109	5.42364e-10		Evx1	1.10145e-13	-0.446934	0.056	0.276	3.55603e-09
Serpinh1	1.83865e-14	0.597252	0.894	0.679	5.93609e-10		Sub1	2.03646e-13	-0.380468	0.989	1	6.5747e-09
Calm2	2.68117e-14	0.499953	0.975	0.941	8.65615e-10		Gbp2	2.34307e-13	-0.577222	0.073	0.299	7.56459e-09
Pakap.1	2.88252e-14	0.667782	0.594	0.276	9.30621e-10		Efna3	3.33497e-13	-0.580534	0.112	0.357	1.0767e-08
Klf6	3.1576e-14	0.715628	0.723	0.421	1.01943e-09		Stmn2	5.18757e-13	-0.579414	0.384	0.674	1.67481e-08
Palld	5.9385e-14	0.638368	0.594	0.276	1.91724e-09		Chst7	7.53216e-13	-0.308578	0.014	0.176	2.43176e-08
Tagln2	5.95054e-14	0.668739	0.944	0.814	1.92113e-09		Dll3	1.15859e-12	-0.39208	0.022	0.195	3.7405e-08
Aprt	6.0119e-14	0.510903	0.964	0.905	1.94094e-09		Mif	1.2079e-12	-0.330006	0.994	1	3.8997e-08
Gnas	2.26671e-13	0.427842	0.992	0.973	7.31808e-09		Ypel3	1.25886e-12	-0.552232	0.126	0.371	4.06422e-08
Bmp4	2.56008e-13	0.632083	0.745	0.425	8.26522e-09		Fn1	1.41001e-12	-0.716633	0.832	0.869	4.55221e-08
Daam1	2.66102e-13	0.723426	0.499	0.204	8.59109e-09		H2afv	2.42119e-12	-0.536659	0.737	0.9	7.81682e-08
Vat1	2.74715e-13	0.555457	0.336	0.072	8.86916e-09		Ssbp1	2.84781e-12	-0.560757	0.591	0.76	9.19414e-08
Gadd45g	2.83267e-13	0.64122	0.286	0.041	9.14526e-09		Isg15	3.06552e-12	-0.43399	0.031	0.208	9.89704e-08
Igfbp5	3.09899e-13	0.842631	0.238	0.014	1.00051e-08		Tle4	6.59317e-12	-0.565791	0.319	0.584	2.1286e-07
Marcks	3.34545e-13	0.805154	0.815	0.638	1.08008e-08		Cachd1	1.16212e-11	-0.507703	0.143	0.38	3.7519e-07
Slc38a4	3.43422e-13	0.784749	0.689	0.425	1.10874e-08		Slc7a7	3.21606e-11	-0.356538	0.022	0.176	1.0383e-06
Podxl	5.60718e-13	0.708391	0.529	0.258	1.81028e-08		H3f3b	3.4727e-11	-0.310289	0.997	0.995	1.12116e-06
Vcan	9.76041e-13	0.681698	0.546	0.258	3.15115e-08		Cyb5a	8.4607e-11	-0.597304	0.745	0.837	2.73154e-06
Iqgap1	1.10635e-12	0.638489	0.717	0.457	3.57184e-08		Anp32b	1.21327e-10	-0.337113	0.992	0.991	3.91705e-06
Cd63	1.30848e-12	0.723014	0.908	0.733	4.22442e-08		Pou5f1	1.30437e-10	-0.282439	0.008	0.136	4.21115e-06
Cgnl1	1.46435e-12	0.615738	0.532	0.231	4.72766e-08		Pcdh7	2.05978e-10	-0.604407	0.476	0.665	6.64999e-06
Tubb6	1.52215e-12	0.580754	0.824	0.597	4.91426e-08		H3f3a	2.06504e-10	-0.292936	0.997	1	6.66699e-06
Rbms1	2.58735e-12	0.546443	0.821	0.665	8.35326e-08		Apln	2.12827e-10	-0.306555	0	0.109	6.87111e-06
Pcsk5	3.12125e-12	0.577934	0.361	0.104	1.0077e-07		Zic3	2.48498e-10	-0.371025	0.048	0.217	8.02275e-06
Nrp1	3.2241e-12	0.643198	0.426	0.154	1.0409e-07		Fgf5	2.57325e-10	-0.546914	0.101	0.303	8.30774e-06
Pfn1	4.67586e-12	0.348415	1	0.991	1.5096e-07		Ldha	4.04878e-10	-0.378915	0.983	0.986	1.30715e-05
Timp2	6.31798e-12	0.68128	0.496	0.204	2.03976e-07		Ifitm3	5.40695e-10	-0.675991	0.532	0.706	1.74563e-05
Lmna	9.29505e-12	0.606009	0.457	0.181	3.00091e-07		Dusp4	6.81326e-10	-0.531397	0.134	0.339	2.19966e-05
Fxyd6	1.40395e-11	0.607076	0.473	0.19	4.53266e-07		Sumo2	7.62979e-10	-0.316049	0.983	0.991	2.46328e-05
Arpc2	1.4494e-11	0.434727	0.95	0.905	4.67938e-07		Sgk1	1.29549e-09	-0.438969	0.134	0.339	4.18249e-05
Lsp1	1.86186e-11	0.486394	0.308	0.068	6.01103e-07		Cxxc5	1.55111e-09	-0.534273	0.308	0.52	5.00777e-05
F2r	2.6877e-11	0.614369	0.401	0.149	8.67725e-07		Rftn1	1.72572e-09	-0.423372	0.143	0.348	5.5715e-05
Anxa2	2.89632e-11	0.618467	0.681	0.412	9.35078e-07		Ncl	2.05955e-09	-0.318237	0.989	1	6.64925e-05
Dstn	2.98547e-11	0.539606	0.994	1	9.63858e-07		Cox7c	2.4696e-09	-0.36345	0.947	0.991	7.97309e-05
Capn6	3.98723e-11	0.561515	0.275	0.054	1.28728e-06		Otx2	2.53723e-09	-0.408738	0.034	0.176	8.19145e-05
Tpm2	4.19169e-11	0.708397	0.77	0.57	1.35329e-06		Epha1	2.73019e-09	-0.309643	0.017	0.14	8.8144e-05
Sh3bgrl3	6.20623e-11	0.510506	0.829	0.652	2.00368e-06		Dctpp1	2.83566e-09	-0.490549	0.787	0.896	9.15491e-05
Suv39h1	8.96746e-11	0.739142	0.504	0.271	2.89514e-06		Bst2	6.30722e-09	-0.523516	0.21	0.416	0.000203629
2011-09-01	1.01321e-10	0.711644	0.723	0.502	3.27115e-06		Slco5a1	6.74084e-09	-0.256632	0.011	0.122	0.000217628
Cd44	1.30755e-10	0.475479	0.269	0.059	4.22144e-06		Etv5	7.3965e-09	-0.415809	0.126	0.321	0.000238796
Nudt4	2.06574e-10	0.527542	0.765	0.561	6.66926e-06		Agpat5	1.00685e-08	-0.508916	0.317	0.516	0.000325062
Runx1	2.07164e-10	0.584828	0.44	0.199	6.6883e-06		Utp14a	1.31694e-08	-0.441111	0.272	0.48	0.000425173
Fscn1	3.077e-10	0.485965	0.885	0.805	9.9341e-06		Pcolce2	1.69455e-08	-0.432695	0.168	0.367	0.000547085
Capzb	3.25437e-10	0.441752	0.894	0.805	1.05067e-05		Agtrap	1.69811e-08	-0.3844	0.092	0.258	0.000548236
Hbegf	3.37584e-10	0.673572	0.423	0.176	1.08989e-05		Emb	1.75897e-08	-0.454761	0.333	0.538	0.000567885
Cd151	3.52655e-10	0.510061	0.529	0.281	1.13855e-05		Arid3b	1.91662e-08	-0.439873	0.443	0.661	0.000618782
Lpp	3.74551e-10	0.574662	0.644	0.43	1.20924e-05		Taf7	2.06508e-08	-0.502886	0.529	0.683	0.000666712
Atg3	5.49312e-10	0.510084	0.454	0.204	1.77345e-05		Kdm2b	2.11368e-08	-0.385299	0.269	0.48	0.000682402
Slc2a3	6.01715e-10	0.640563	0.793	0.638	1.94264e-05		Gm45889	2.15686e-08	-0.571154	0.263	0.466	0.000696341
Jpt1	6.18532e-10	0.496264	0.863	0.742	1.99693e-05		Gata6	2.51537e-08	-0.417097	0.182	0.389	0.000812086
Fhl2	7.83084e-10	0.511523	0.303	0.09	2.52819e-05		Rif1	2.65961e-08	-0.50657	0.513	0.665	0.000858655
Specc1	8.91827e-10	0.4953	0.378	0.145	2.87926e-05		Msx1	4.68478e-08	-0.541851	0.373	0.611	0.00151248
Tnnc1	9.29877e-10	0.532593	0.322	0.104	3.00211e-05		Utf1	4.73713e-08	-0.352841	0.02	0.131	0.00152938
Cdc42	9.40694e-10	0.443441	0.902	0.814	3.03703e-05		Arl4d	5.07341e-08	-0.403135	0.05	0.19	0.00163795
Gas6	9.55133e-10	0.55321	0.305	0.095	3.08365e-05		Acvr2b	5.16588e-08	-0.396604	0.255	0.457	0.0016678
Ugdh	9.80224e-10	0.494919	0.367	0.14	3.16465e-05		Gar1	5.2591e-08	-0.419948	0.692	0.81	0.0016979
Rbpms	9.87109e-10	0.489155	0.874	0.76	3.18688e-05		Ina	5.36083e-08	-0.302333	0.028	0.149	0.00173074
Anxa5	1.14037e-09	0.603412	0.667	0.425	3.68168e-05		H2afz	5.69978e-08	-0.280141	0.994	1	0.00184018
Hcfc1r1	1.14843e-09	0.47402	0.625	0.376	3.7077e-05		Pycr2	5.77336e-08	-0.437694	0.37	0.593	0.00186393
Tgfb2	1.21297e-09	0.640495	0.541	0.308	3.91608e-05		Pbx3	8.18278e-08	-0.466577	0.207	0.394	0.00264181
Fkbp1a	1.24635e-09	0.380474	0.975	0.946	4.02384e-05		Sash1	9.16768e-08	-0.349194	0.143	0.326	0.00295978
Igf2r	1.25622e-09	0.783732	0.406	0.19	4.05571e-05		Smarcc1	9.35441e-08	-0.3828	0.77	0.887	0.00302007
Frmd6	1.27493e-09	0.579771	0.381	0.172	4.11612e-05		Pcmtd1	1.01769e-07	-0.43933	0.154	0.326	0.00328562
Reep5	1.4702e-09	0.48638	0.815	0.579	4.74655e-05		Acer2	1.17021e-07	-0.412079	0.134	0.308	0.00377802
Prdm6	1.47348e-09	0.538664	0.496	0.249	4.75714e-05		Mcm7	1.31162e-07	-0.407608	0.793	0.896	0.00423456
Bambi	1.98433e-09	0.567415	0.577	0.348	6.40641e-05		Cth	1.44735e-07	-0.39275	0.148	0.33	0.00467277
Tnnt3	2.18351e-09	0.456895	0.23	0.045	7.04947e-05		Fzd10	1.55605e-07	-0.32174	0.053	0.19	0.0050237
Rhoc	2.34999e-09	0.678153	0.557	0.33	7.58694e-05		Cdh2	1.56732e-07	-0.59489	0.557	0.67	0.00506011
2007-09-01	4.02594e-09	0.395341	0.902	0.86	0.000129977		St6galnac4	1.65475e-07	-0.34476	0.092	0.249	0.00534235
Emp3	4.32832e-09	0.575914	0.401	0.181	0.00013974		Idnk	2.02318e-07	-0.40564	0.224	0.407	0.00653183
mt-Co3	4.68513e-09	0.279862	0.994	1	0.00015126		Baz1a	2.07343e-07	-0.50301	0.398	0.584	0.00669407
Gchfr	4.93575e-09	0.559712	0.353	0.136	0.000159351		Nolc1	2.32676e-07	-0.34003	0.773	0.873	0.00751195
Myh10	5.23075e-09	0.666791	0.737	0.575	0.000168875		Atl2	2.564e-07	-0.437736	0.224	0.398	0.00827787
Cmtm7	5.49264e-09	0.455593	0.577	0.335	0.00017733		Crot	2.7816e-07	-0.410147	0.148	0.317	0.0089804
Pkp2	5.78621e-09	0.425754	0.389	0.154	0.000186808		Sfn	3.05054e-07	-0.893984	0.235	0.443	0.00984867
Tead1	6.23927e-09	0.471414	0.706	0.511	0.000201435		Hdgf	3.59081e-07	-0.326007	0.978	0.986	0.0115929
Zfp462	6.63817e-09	0.420812	0.373	0.149	0.000214313		Lyar	3.65683e-07	-0.358005	0.81	0.923	0.0118061
Chd3	6.76755e-09	0.457995	0.395	0.167	0.00021849		Impdh2	3.72484e-07	-0.382751	0.7	0.833	0.0120256
App	6.80688e-09	0.496963	0.493	0.244	0.00021976		Wnt5b	4.04663e-07	-0.267218	0.053	0.186	0.0130646
Fut8	7.01579e-09	0.492327	0.317	0.113	0.000226505		Brd8	4.18837e-07	-0.403808	0.336	0.511	0.0135222
Mme	7.84472e-09	0.416253	0.387	0.167	0.000253267		Jarid2	4.29134e-07	-0.485072	0.246	0.43	0.0138546
Ilk	8.06257e-09	0.511673	0.7	0.502	0.0002603		Tap2	4.72503e-07	-0.266279	0.017	0.113	0.0152548
Sh3glb1	9.49378e-09	0.443676	0.835	0.67	0.000306507		B3gnt7	4.93448e-07	-0.287102	0.048	0.172	0.015931
Mbnl2	9.89672e-09	0.438098	0.311	0.104	0.000319515		Optc	5.06056e-07	-0.307009	0.025	0.131	0.016338
Hs6st2	1.37496e-08	0.380901	0.221	0.045	0.000443906		Klhl6	5.577e-07	-0.388479	0.059	0.19	0.0180053
Ccdc80	1.43686e-08	0.472288	0.232	0.054	0.000463889		Trim28	6.80506e-07	-0.394983	0.703	0.824	0.0219701
Tbrg1	1.54498e-08	0.435682	0.866	0.756	0.000498798		Mcm4	6.88978e-07	-0.4532	0.406	0.561	0.0222437
Tmsb10	1.91334e-08	0.313513	0.994	0.995	0.000617723		Msh2	7.75238e-07	-0.419699	0.437	0.62	0.0250286
Mfge8	2.25734e-08	0.479549	0.482	0.24	0.000728782		Nanog	9.00124e-07	-0.2762	0.048	0.167	0.0290605
Pdgfb	2.2669e-08	0.445403	0.266	0.072	0.000731869		Taf15	9.76106e-07	-0.350939	0.493	0.67	0.0315136
Tln1	2.30906e-08	0.550605	0.714	0.507	0.00074548		Nin	1.00313e-06	-0.457499	0.202	0.367	0.032386
Prc1	2.50794e-08	0.561742	0.655	0.471	0.00080969		Vrtn	1.00687e-06	-0.319041	0.165	0.339	0.0325067
Smad7	2.54871e-08	0.465661	0.681	0.475	0.000822851		Aldoa	1.0159e-06	-0.257158	0.989	1	0.0327985
Csf1	2.73343e-08	0.419827	0.255	0.068	0.000882488		Lig1	1.06114e-06	-0.436758	0.683	0.81	0.034259
Bmp2	3.82993e-08	0.58366	0.487	0.271	0.00123649		Mycl	1.11657e-06	-0.255762	0.053	0.176	0.0360486
Cd81	3.94407e-08	0.559062	0.829	0.661	0.00127334		Adgrl2	1.1287e-06	-0.389559	0.317	0.52	0.0364402
Prph	4.04488e-08	0.356587	0.179	0.027	0.00130589		Ddx21	1.39252e-06	-0.295829	0.922	0.964	0.0449574
Gap43	4.36472e-08	0.676778	0.258	0.081	0.00140915		Ndufaf4	1.40252e-06	-0.434736	0.406	0.57	0.0452802
Tpm4	5.3101e-08	0.42488	0.91	0.81	0.00171437		Dnd1	1.4676e-06	-0.262033	0.003	0.072	0.0473815
Pcgf5	5.32445e-08	0.527653	0.443	0.249	0.001719
Msx2	6.35511e-08	0.526862	0.557	0.335	0.00205175
Gnai2	6.70723e-08	0.355404	0.961	0.932	0.00216543
Tubb3	7.44337e-08	0.59006	0.196	0.041	0.00240309
Clta	9.46532e-08	0.342939	0.969	0.937	0.00305588
Sri	1.01394e-07	0.546628	0.577	0.389	0.00327352
Unc5c	1.07587e-07	0.347931	0.179	0.032	0.00347344
Rnd2	1.36205e-07	0.330993	0.171	0.027	0.00439736
Tab2	1.53958e-07	0.390889	0.524	0.294	0.00497054
Msmo1	1.60553e-07	0.448438	0.423	0.222	0.00518345
Ccn4	1.65266e-07	0.322061	0.154	0.018	0.00533562
Myo18a	1.70144e-07	0.330641	0.252	0.081	0.00549311
Tubb2a	2.29748e-07	0.470061	0.221	0.063	0.0074174
Efhd2	2.41144e-07	0.455509	0.409	0.208	0.00778534
Cast	2.55753e-07	0.407808	0.342	0.149	0.00825699
Rbms2	2.75584e-07	0.39701	0.42	0.217	0.00889723
Dok4	2.96496e-07	0.292182	0.157	0.023	0.00957238
Sox11	3.06343e-07	0.497918	0.678	0.498	0.00989029
Cnih4	3.17567e-07	0.380425	0.852	0.715	0.0102527
Dbn1	3.38756e-07	0.420559	0.538	0.326	0.0109367
Cttn	3.55265e-07	0.447247	0.681	0.493	0.0114697
Jdp2	3.6922e-07	0.257851	0.154	0.023	0.0119203
Ccnd1	3.75356e-07	0.514064	0.768	0.624	0.0121184
Cdkn2a	3.99121e-07	0.472189	0.49	0.276	0.0128856
Tspan4	4.25886e-07	0.364742	0.345	0.158	0.0137497
Igfbp4	4.37746e-07	0.48306	0.555	0.353	0.0141326
Fermt2	4.42592e-07	0.42629	0.798	0.679	0.0142891
Kmt5a	4.69131e-07	0.352727	0.807	0.67	0.0151459
Speg	4.71774e-07	0.309897	0.218	0.063	0.0152312
Anxa6	4.72316e-07	0.469875	0.35	0.172	0.0152487
Eif4e2	4.92534e-07	0.365376	0.868	0.738	0.0159015
Hspa5	5.76326e-07	0.377372	0.947	0.891	0.0186067
Ankrd1	5.7951e-07	0.92996	0.241	0.081	0.0187095
Gnb2	6.1786e-07	0.3843	0.818	0.688	0.0199476
Pdlim7	6.2781e-07	0.443392	0.754	0.633	0.0202688
Nup62cl	7.30488e-07	0.355918	0.235	0.072	0.0235838
Vps35	7.64504e-07	0.40462	0.627	0.475	0.024682
Fdps	8.77379e-07	0.502706	0.594	0.425	0.0283262
Zfhx3	1.1086e-06	0.477673	0.524	0.33	0.035791
Rnf128	1.11258e-06	0.387818	0.303	0.131	0.0359196
Capn2	1.19911e-06	0.362458	0.403	0.208	0.0387133
Cap1	1.21506e-06	0.369585	0.728	0.584	0.0392281
Bnip2	1.23485e-06	0.411943	0.616	0.43	0.0398671
Parva	1.3159e-06	0.468611	0.387	0.208	0.0424838
Fstl1	1.34082e-06	0.487828	0.345	0.167	0.0432884
