# Supplementary material for: The primitive endoderm supports lineage plasticity to enable regulative development
Source: Cell. 2024 Jul 25;187(15):4010–4029.e16. doi: 10.1016/j.cell.2024.05.051 (PMC11290322; doi:10.1016/j.cell.2024.05.051)
Supplement: Table S3. Analysis of scRNA-seq dataset for nEnd, 3D nEnd, and 2iLIF ESCs, related to Figures 5, S6, and S7 [file mmc3.xlsx]

## Sheet: Content
Table S3. Analysis of scRNA-seq dataset for nEnd, 3D nEnd and 2iLIF ESCs, related to Figures 5 and S6, S7
S3A. Normalized average expression of scRNA-seq for OCT4-mCherry nEnd
S3B. Gene ontology analysis for DP nEnd
S3C. Enriched OCT4 targets
S3D. Differentially expressed genes for all clusters
S3E. Gene ontology analysis for cluster 14 (Apoptotic)
S3F. Differentially expressed genes between DP and Pdgfra+ clusters
S3G. Differentially expressed genes between DP and Oct4+ clusters
S3H. Differentially expressed genes between Oct4LOF nEnd -4OHT and +4OHT
S3I. Differentially expressed genes between Oct4LOF nEnd clusters

## Sheet: S3A. Average expression
Normalized average expression of scRNA-seq for nEnd and 2iLIF
Gene	2iLIF 1	Pdgfra+ 1	Pdgfra+ 2	Pdgfra+ 3	Pdgfra+ 4	Pdgfra+ 5	2iLIF 2	DP	2iLIF 3	2iLIF 4	2iLIF 5	Oct4+	Pdgfra+ 6	2C
Xkr4	0	0.0048513	0.00102039	0	0.00787492	0.00460962	0	0.00278603	0	0	0.0206267	0.014532	0.00587321	0
Gm1992	0	0	0	0	0	0	0	0	0	0	0	0	0	0
Gm19938	0	0.0154928	0.00321745	0	0.00741555	0.00525117	0	0.0220772	0	0	0.00770555	0.00754566	0	0
Gm37381	0.00357379	0	0	0	0	0.00113304	0.00393189	0	0.00405974	0.00370792	0.0127593	0.00264251	0	0
Rp1	0	0	0	0	0	0	0	0	0	0	0	0	0.0312507	0
Sox17	0.0628165	3.34559	2.77747	3.45902	4.4221	2.12538	0.0834003	1.89242	0.0933526	0.0796691	0.143269	0.696318	1.48242	0.253014
Gm37587	0	0.0395807	0.0428857	0.0648407	0.0515087	0.0193125	0.000959159	0.0372705	0	0	0.016984	0.00623655	0.0456402	0
Gm37323	0	0	0	0	0	0	0	0	0	0	0	0	0	0
Mrpl15	2.59716	1.56886	1.93192	1.31918	1.44742	2.08588	2.35461	2.04983	2.82916	2.90464	1.52135	2.56409	1.27191	2.41954
Lypla1	0.57477	0.499919	0.49391	0.42098	0.370797	0.484674	0.665532	0.444055	0.762608	0.663574	1.47574	0.505907	0.317587	0.319434
Tcea1	2.22978	0.89196	1.07026	0.895848	1.07692	1.11284	2.19702	0.876918	2.39117	2.81331	2.88542	2.03129	1.39098	1.95813
Rgs20	0.00324043	0.0143149	0.00281805	0.00343146	0.00221381	0.00206061	0.00690946	0.0046903	0.00396552	0	0.0170185	0.00284923	0	0
Gm16041	0	0	0	0	0	0	0	0	0	0	0	0	0	0
Atp6v1h	0.328458	0.449676	0.47794	0.425594	0.363589	0.51017	0.368466	0.492186	0.401645	0.388912	0.428448	0.337524	0.899449	0.399357
Oprk1	0	0	0	0	0	0	0	0	0	0	0	0.00264158	0	0
Npbwr1	0	0	0	0	0	0	0.000963326	0	0	0	0	0	0	0
Rb1cc1	0.378576	0.783728	0.58849	0.827006	0.792155	0.639548	0.501867	0.563517	0.46793	0.442466	0.781701	0.497817	1.43916	0.528092
4732440D04Rik	0.0141786	0.0418788	0.0722769	0.0770832	0.069851	0.0333136	0.0139126	0.0893096	0.0186274	0.00810828	0	0.0214379	0.189813	0.0416243
Alkal1	0	0	0	0	0	0	0	0	0	0.00217914	0	0	0	0
St18	0	0	0	0	0	0	0	0	0	0.00324434	0	0	0	0
Pcmtd1	0.673169	0.363281	0.34262	0.607639	0.405136	0.301607	0.658052	0.512046	0.951015	0.623483	1.11503	0.500939	0.870477	0.563105
Gm26901	0.0711236	0.0530588	0.051279	0.0507383	0.0191409	0.0613744	0.0837962	0.0491247	0.0834855	0.0814422	0.0499334	0.0828204	0.0217755	0
Gm30414	0.0045947	0.0124141	0.00265845	0.0107443	0.0030075	0.00216745	0.00755254	0.0121164	0.000834968	0.00216979	0.00519699	0.00170023	0.0107855	0.00968201
Sntg1	0.00688362	0	0	0	0	0	0.00692671	0	0.01149	0.00554687	0	0.0153764	0	0
Rrs1	1.12327	0.438498	0.465677	0.362477	0.372066	0.595669	1.14958	0.613229	1.13995	1.51249	1.28197	1.12723	0.50813	1.01985
Adhfe1	0.0166653	0.00410847	0	0	0	0	0.0136553	0	0.0182103	0.0165461	0.0247063	0.00895021	0	0.0157482
2610203C22Rik	0.00105492	0.00611224	0.00182685	0.00417259	0.00178762	0.00473398	0.00294842	0.00443392	0	0	0	0	0.0100804	0
Vxn	0	0	0	0	0	0	0	0	0	0	0	0	0	0
Gm29520	0	0	0	0	0	0	0	0	0	0	0	0	0	0
Mybl1	0.0924056	0.0573547	0.0473099	0.0497254	0.12525	0.0576468	0.140355	0.0686638	0.147439	0.177787	0.24423	0.127029	0.240743	0.251489
Vcpip1	0.267773	0.250461	0.296821	0.334688	0.282771	0.285002	0.249225	0.206409	0.252563	0.290277	0.552251	0.209925	0.467355	0.236379
1700034P13Rik	0.00351178	0	0.00531987	0	0.00201228	0.00169356	0.00277176	0	0.00213153	0.00567928	0	0.00500377	0	0
Sgk3	0.0786863	0.16699	0.307514	0.32044	0.143405	0.213188	0.0801984	0.207337	0.0645249	0.0454411	0.051977	0.0566329	0.269848	0.0829799
Mcmdc2	0.0115074	0	0.00341993	0	0.00773533	0	0.0154608	0.00175153	0.00149806	0.0125254	0.0218732	0.00414903	0.00965229	0
Snhg6	0.751612	0.396181	0.394629	0.576589	0.406128	0.305738	0.798424	0.446548	0.94384	0.659784	0.359742	0.482238	1.13778	0.666761
Tcf24	0.0139453	0.0444198	0.0209212	0.0395185	0.0171075	0.0192964	0.0180472	0.038707	0.0125904	0.0121651	0.0235303	0.0171914	0.09619	0.0102317
Ppp1r42	0	0	0	0	0	0	0	0	0	0	0	0	0	0
Gm15818	0	0	0	0	0	0	0	0	0	0	0	0	0	0
Cops5	1.44776	0.989471	1.1097	1.10634	1.01437	1.03099	1.32098	1.09788	1.4096	1.49915	1.0481	1.03226	0.890195	1.10607
Cspp1	0.725245	0.763576	0.956649	1.20161	0.825753	0.717118	0.908588	0.699522	0.90111	0.889546	1.29228	0.515717	1.09268	0.680378
Arfgef1	0.235219	0.965666	0.777703	0.905344	0.84689	0.896795	0.227097	0.890772	0.347841	0.288469	0.565734	0.302903	0.878279	0.265369
Cpa6	0.00212721	0	0	0	0.00288636	0	0.00116267	0.00143952	0	0	0	0	0	0
Prex2	0.120242	0.460136	0.288543	0.3811	0.255542	0.321575	0.165455	0.448726	0.122473	0.116438	0.299409	0.313464	0.965248	2.98473
A830018L16Rik	0.158076	0.00581974	0.00331818	0	0.00411242	0.00252735	0.16721	0.00913192	0.222133	0.182183	0.206401	0.0798471	0	0.0548592
Gm17644	0	0	0	0	0	0	0	0	0	0	0	0	0	0
Gm29663	0.0012674	0	0	0	0	0	0	0	0	0	0	0	0	0
Sulf1	0.27701	0.0155912	0.0225947	0.0369715	0.0163308	0.0277588	0.270004	0.0575474	0.202029	0.124317	0.578715	0.150344	0.0659761	0.101146
Slco5a1	0.0225272	0.000672822	0.00225681	0	0.00686669	0	0.0264676	0.00144891	0.030923	0.0436533	0.0298625	0.0282188	0	0
Gm29283	0	0	0	0	0	0	0	0	0	0	0	0	0	0
Prdm14	0.11855	0.0085806	0	0	0.0072766	0.00442221	0.156206	0.00630292	0.117539	0.115957	0.163297	0.0921821	0.0250065	0.0553768
Ncoa2	0.128314	0.175773	0.222858	0.331265	0.218052	0.157261	0.173663	0.139308	0.177985	0.132472	0.301197	0.114774	0.535284	0.0553182
Gm29570	0	0	0	0	0	0	0	0	0	0	0	0	0	0
Tram1	0.581429	1.97356	2.00745	2.0738	2.04552	2.0987	0.552458	1.93436	0.573303	0.6973	0.638486	0.829204	1.23155	0.453794
Lactb2	1.1616	0.519249	0.548963	0.4803	0.422049	0.533813	1.08267	0.789002	1.31832	1.39044	0.922431	0.680379	0.579335	1.03348
Xkr9	0.000703541	0	0.00505195	0.00188455	0	0.00165671	0	0.000962265	0.00519796	0	0	0.00264158	0.017507	0.012835
Eya1	0.0901108	0.00224742	0	0	0	0	0.110192	0.00212697	0.0648797	0.0524657	0.0994044	0.0165157	0.00467968	0
Gm9947	0.00440958	0	0	0	0	0	0.00247832	0.00857851	0.00995431	0.00364491	0.0286249	0.00609634	0	0
Msc	0.187627	0.00231173	0	0.00212341	0.0057383	0.00388429	0.198096	0.0283295	0.179002	0.215947	0.147053	0.10298	0	0.0278003
Trpa1	0.00536195	0	0.00145905	0	0	0.000919303	0.0132955	0.00171263	0.00603815	0.00318163	0.00765186	0.00475898	0	0
Kcnb2	0	0	0	0	0	0	0	0	0	0	0	0	0	0
Terf1	2.05295	0.873469	1.6987	0.808385	0.872782	1.49036	2.73252	1.6553	1.80313	2.34323	1.61908	1.56932	0.751403	1.4321
Sbspon	0.0835924	0.0308156	0.0491278	0.0299106	0.0145398	0.0253879	0.05946	0.0303856	0.0696031	0.0652579	0.00829825	0.0439476	0.0850185	0.0222781
4930444P10Rik	0	0.00712518	0.00139126	0	0	0	0	0.0167581	0.00365441	0	0	0.00206354	0	0
Rpl7	20.3079	15.9228	15.5682	15.9513	14.8694	15.4537	20.2168	17.5619	21.9631	19.2766	10.4146	18.0262	18.8461	21.1185
Rdh10	0.0476604	0.575522	0.373326	0.4474	0.230732	0.314918	0.0369197	0.281627	0.0423696	0.0571479	0.0409347	0.0915478	1.26393	0.0251669
Gm28095	0	0	0	0	0	0	0	0	0	0	0	0	0	0
Stau2	0.0523331	0.0769716	0.0748324	0.0597929	0.101907	0.0653373	0.0234384	0.0407766	0.0507802	0.046691	0.0309397	0.0559553	0.0280308	0.0256335
Gm7568	0	0	0	0	0	0	0	0	0	0	0	0	0	0
Ube2w	0.124619	0.19917	0.150501	0.165684	0.183732	0.143837	0.117088	0.124761	0.137205	0.137647	0.240167	0.151044	0.108072	1.1437
Eloc	1.13616	1.51268	1.38593	1.33536	1.64336	1.73157	0.977758	1.31818	0.959787	1.33129	0.664792	1.38482	1.41659	2.37446
D030040B21Rik	0	0.00164596	0.00212435	0	0	0.00307949	0.00117712	0	0	0	0.00934987	0	0	0
Tmem70	0.179341	0.501924	0.38506	0.305375	0.465079	0.523317	0.178389	0.40425	0.35985	0.363711	0.167853	0.328075	0.344005	0.329973
Ly96	0.0106736	0.0251327	0.0200052	0.0340606	0.0160079	0.0211691	0.00505182	0.022157	0.013728	0.0170117	0.00854502	0.00808723	0.132933	0.00820881
Gm28376	0	0	0	0	0	0	0	0	0	0	0	0	0	0
Jph1	0.00756555	0.0331583	0.0275732	0.00759715	0.0137971	0.027343	0.00143299	0.0592519	0.00842956	0.00625215	0.0134216	0.0937621	0.0771881	0.0181123
Gm28783	0	0	0	0	0	0	0	0	0	0	0	0	0	0
Gdap1	0.0017492	0.00187099	0	0.0061361	0	0	0	0	0	0.00174018	0.00641529	0	0	0
Gm28784	0	0	0	0	0	0	0	0	0	0	0	0	0	0
Pi15	0.000930638	0	0	0	0	0	0	0	0	0	0	0	0	0
Gm28154	0	0	0	0	0	0	0	0	0	0	0	0	0	0
Gm16070	0	0	0	0	0	0	0	0	0	0	0	0	0	0
Crispld1	0.00222205	0	0	0	0	0	0.00348846	0	0.00176997	0.00156226	0	0.00544246	0	0
Gm28153	0	0	0	0	0	0	0	0	0	0	0	0	0	0
Gm28756	0	0	0	0	0	0	0	0	0	0	0	0.00411875	0	0
Crisp4	0	0	0	0	0	0	0	0	0	0	0	0	0	0
Defb18	0	0	0	0	0	0	0	0	0	0	0	0	0	0
Defb41	0	0	0	0	0	0	0	0	0	0	0	0	0	0
Gm15825	0	0.0038241	0	0	0.00119756	0.00165793	0	0.00428713	0	0	0	0.0044028	0	0
Tfap2d	0	0	0	0	0	0	0	0	0	0	0	0	0	0
Tfap2b	0	0	0	0	0	0	0.00278946	0	0.00832897	0.0018782	0	0	0	0
Gm28340	0	0	0	0	0	0	0	0	0	0	0	0	0	0
Pkhd1	0	0.00515179	0.00431809	0	0.00474456	0.00826964	0.00228399	0	0.00216249	0	0.00910191	0	0.0099718	0
4930486I03Rik	0	0	0	0	0	0	0	0	0	0	0	0	0	0
Gm28653	0	0	0	0	0	0	0	0	0	0	0	0	0	0
Il17a	0	0.00214857	0	0	0	0	0	0	0	0	0	0	0	0
Il17f	0.00202838	0	0	0.00203858	0	0	0	0	0.0120226	0.00643067	0	0	0	0
Mcm3	3.29651	0.619204	1.03898	0.728313	0.937218	0.90642	2.99022	1.0088	2.37439	3.38864	2.30265	2.26289	0.446813	1.93964
Gm28065	0	0	0	0	0	0	0	0	0	0	0	0	0	0
6720483E21Rik	0	0	0	0	0	0	0	0	0	0	0	0	0	0
Paqr8	0.0383429	0.00933112	0.00431587	0.01195	0.00656421	0.00794516	0.043502	0.0207122	0.0536025	0.0269182	0.0361306	0.0363408	0.0262992	0
Efhc1	0.00479602	0.00315927	0	0.0061945	0.0169181	0.00302959	0.00614615	0	0.00503605	0.00487776	0.00280464	0	0	0
Tram2	0.0766794	0.137823	0.32181	0.493866	0.345931	0.128796	0.0743268	0.046552	0.0810435	0.0662686	0.146593	0.128763	0.0762983	0.0839326
Gm28287	0	0	0	0	0	0	0	0	0	0	0	0	0	0
Tmem14a	0.0515706	0.0486622	0.0656547	0.0886564	0.0749043	0.0386763	0.0682487	0.044304	0.0455298	0.049509	0.017219	0.0405776	0.0444981	0.00607513
Gsta3	0.0739323	0.00331581	0.0010127	0.00259996	0.00167122	0.000747273	0.0991213	0.00154722	0.0651337	0.108922	0.111296	0.0647976	0.033142	0.0748578
Gm28836	0.00854826	0	0	0	0	0	0.00854758	0.00179826	0.0153208	0.0205479	0.00830785	0.00933802	0	0
Khdc1a	0.00235166	0	0.00258439	0	0	0.00169477	0.00503894	0.00396133	0.0149191	0.0555579	0.00656092	0	0	0.0761332
Khdc1c	0.00158599	0	0	0	0	0	0.00111723	0	0.00325651	0.00121618	0.0123961	0	0	0
Khdc1b	0	0	0.000906262	0	0.00312557	0	0.00245536	0	0	0.0119115	0	0.00212984	0	0
Kcnq5	0.00222209	0.0451394	0.0189869	0.00915679	0.0496359	0.0321601	0.0010986	0.0111357	0	0.00119974	0	0.0163243	0.0120329	0
Rims1	0.0273796	0	0.000899702	0.00158325	0.00161777	0.00452216	0.0230796	0	0.0844931	0.0968026	0.129266	0.00492059	0	0.00895396
Gm29506	0	0	0	0	0	0	0	0	0	0	0	0	0	0
4933415F23Rik	0	0	0	0	0	0	0	0	0	0	0	0	0	0
Gm27028	0	0	0	0	0	0	0	0	0	0	0	0	0	0
Gm29107	0.00520851	0.000683301	0	0.00307333	0	0	0.00243313	0	0.0147288	0	0	0.00195136	0	0.00833535
Ogfrl1	0.119142	0.426529	0.426429	0.471571	0.763427	0.283038	0.112137	0.257271	0.167333	0.0752523	0.0973007	0.171958	0.371261	0.26415
Gm28822	0	0	0	0	0	0	0	0	0	0	0	0	0	0
B3gat2	0.0511385	0.0850363	0.0791134	0.124003	0.11624	0.0782754	0.0633719	0.103514	0.0908619	0.076397	0.035034	0.0612541	0.145333	0.0574598
Smap1	1.03535	1.94077	1.9383	1.76626	1.97948	1.96449	1.03921	2.05611	1.42914	1.12948	0.612754	1.40439	1.8683	1.20043
Sdhaf4	0.111987	0.199839	0.261094	0.294182	0.288146	0.176725	0.130854	0.219046	0.151228	0.124014	0.0505195	0.172206	0.085905	0.0689715
Fam135a	0.0464347	0.314495	0.271539	0.316465	0.31554	0.308003	0.0594243	0.192884	0.0705633	0.0622631	0.0963369	0.101424	0.664189	0.21907
Col9a1	0	0	0	0	0	0	0	0	0	0	0	0	0	0
Col19a1	0	0	0	0	0	0	0	0	0	0	0	0	0	0
Lmbrd1	0.0928175	0.427777	0.373949	0.441888	0.31192	0.301404	0.0625701	0.346754	0.106504	0.09379	0.108694	0.143718	0.744026	0.202289
Gm28237	0	0	0	0	0	0	0	0	0	0	0	0	0	0
Gm29414	0	0	0	0	0	0	0	0	0	0	0	0	0	0
Adgrb3	0	0	0	0.00452572	0	0	0	0	0.00188257	0	0.00949537	0	0	0
4931408C20Rik	0	0	0	0	0	0	0	0	0	0.0013289	0	0	0	0
Gm5524	0	0	0	0	0	0	0	0	0	0	0	0	0	0
Gm597	0	0	0	0	0	0	0	0	0	0	0	0	0	0
Gm9898	0	0	0	0	0	0	0	0	0	0	0	0	0	0
Phf3	2.23142	1.8054	1.91453	2.54827	2.27075	1.71661	2.35465	1.68397	2.50267	2.57669	3.79526	1.76881	3.6319	1.74954
Ptp4a1	0.00810393	0.00871415	0.00423613	0.0102537	0.00750437	0.0109633	0.00906681	0.0174286	0.00831716	0.0217864	0.050326	0.0122633	0.0463158	0.0116064
Ptp4a1.1	0.002159	0.00171465	0.00883295	0.00988094	0.0122256	0.00406407	0.00681715	0.00658461	0.00516643	0.0103003	0.0749341	0	0.0211205	0
Gm5698	0	0	0	0	0	0	0	0	0	0	0.00915248	0	0	0.177382
4931428L18Rik	0.00204519	0	0	0	0	0	0.00133906	0	0.00309467	0	0.00578051	0.00170023	0	0.833396
Gm28644	0	0	0	0	0	0	0	0	0	0	0	0	0	0
Gm29128	0	0	0	0	0	0	0	0	0	0	0	0	0	0
Lgsn	0	0	0	0	0	0	0	0	0	0	0	0	0	0
Pih1d3	0	0	0	0	0	0	0	0	0	0	0	0	0	0
Khdrbs2	0	0	0	0	0	0	0	0	0	0	0	0.00233887	0	0
Gm5415	0	0	0	0	0	0	0	0	0	0	0	0	0	0
Gm37724	0	0	0	0	0	0	0	0.00121032	0	0	0	0	0	0
Gm37591	0	0	0	0	0	0	0	0	0	0	0	0	0	0
Prim2	0.227978	0.0974064	0.121033	0.054967	0.164174	0.158927	0.174344	0.187806	0.149139	0.211921	0.172016	0.175429	0.0866807	0.243389
Rab23	0.240148	0.148967	0.0946269	0.166674	0.153169	0.121654	0.177457	0.104746	0.25783	0.222623	0.259769	0.290435	0.160307	0.157974
Bag2	0.0397414	0.82703	1.03728	0.897987	1.23633	0.921799	0.0234272	0.481923	0.0427391	0.0257913	0.0856615	0.278407	0.322616	0.0403868
Zfp451	0.405094	0.360214	0.360177	0.41072	0.424593	0.291486	0.45023	0.203384	0.548154	0.535121	0.766422	0.451061	0.51573	0.389319
Bend6	0.00510358	0.0147593	0.00480195	0.0153825	0.016817	0.0114695	0.00100541	0.00501036	0.00239308	0.00121618	0.00503806	0.00905018	0	0
Dst	1.78767	1.98439	0.300815	0.469905	1.35485	1.03263	2.27818	1.13405	2.20575	1.84453	5.70702	1.44009	1.82582	12.9074
Gm26788	0.00983433	0.0145756	0.0122143	0.0375949	0.0142999	0.011317	0.00972523	0.0120583	0.013654	0.0204237	0.0417887	0.0146936	0.0340014	0.219405
Gm37958	0	0	0	0	0	0	0	0	0	0	0	0.00328249	0	0
Gm37233	0	0.00877463	0.0103123	0.0113189	0.00532882	0.00820957	0	0.00536945	0.00670661	0.0046072	0.034949	0.0040007	0	0
Ccdc115	0.482661	0.328495	0.484693	0.417137	0.295532	0.388363	0.434954	0.379994	0.451351	0.438091	0.54064	0.391325	0.232083	0.484825
Gm28306	0	0	0	0	0	0	0	0	0	0	0	0.00232148	0	0
Imp4	0.801257	0.743598	0.919323	0.697784	0.623167	1.02179	0.655329	0.850194	0.806133	0.768938	0.311764	0.890939	0.364185	1.08711
Ptpn18	0.00943964	0.217263	0.134099	0.169262	0.11585	0.17587	0.00555023	0.287755	0.00503466	0.0144846	0.0727584	0.0691093	0.15438	0
Gm28417	0	0	0.00255777	0.00297089	0.00513968	0.00177533	0	0.00105977	0	0	0	0.00565995	0	0
4930568A12Rik	0	0	0	0	0	0	0	0	0	0	0	0	0	0
Prss39	0	0	0	0	0	0	0	0	0	0	0	0	0	0
Cfc1	0.0145471	0.0128532	0.0713147	0.050979	0.0102453	0.0196219	0.0174051	0.0809114	0.0265856	0.030054	0.0105606	0.0402649	0.0289785	0
Prss40	0	0	0	0	0	0	0	0	0.0023701	0	0	0	0	0
1700101I19Rik	0	0	0	0	0	0	0	0	0	0	0	0	0	0
Amer3	0	0	0	0	0	0	0.00101643	0	0	0	0	0	0	0
Arhgef4	0.0425674	0.0199447	0.0324934	0.0376555	0.0334891	0.0243957	0.0304828	0.0385014	0.0379819	0.0398125	0.0882444	0.045067	0.0754447	0.0194721
Arhgef4.1	0	0	0	0	0	0	0	0	0	0	0	0	0	0
Gm38336	0.0209554	0.0125222	0.00418397	0.0124466	0.00671064	0.00083535	0.0095599	0.0122189	0.0111067	0.00395829	0.0203896	0.0081397	0	0
Fam168b	0.362177	0.411994	0.485216	0.526886	0.481597	0.443194	0.344444	0.402069	0.354521	0.383984	0.484145	0.297659	0.861278	0.182941
Plekhb2	0.169427	0.338309	0.214961	0.273192	0.124209	0.194471	0.162601	0.198317	0.183514	0.16841	0.278375	0.0872114	0.571987	0.0702211
Gm37068	0	0	0	0	0	0	0	0	0	0	0	0	0	0
Gm28415	0	0	0	0	0	0	0	0	0	0	0	0	0	0
1110002O04Rik	0.00218346	0	0	0	0	0	0.00114538	0	0.005313	0.00552383	0	0	0	0
Gm37146	0	0	0	0	0	0	0	0	0	0	0	0	0	0
Gm33222	0.0110588	0.00767332	0.00175717	0	0.010966	0.00377042	0.0053752	0	0.00798423	0.00348527	0.0118436	0.00584154	0	0
4930535G08Rik	0.00253447	0.0011207	0	0	0.00493031	0.00560214	0.00561944	0	0	0	0	0.00349921	0	0.023298
Hs6st1	0.360925	0.406463	0.296761	0.334682	0.455521	0.377181	0.350746	0.258469	0.359608	0.472339	0.529294	0.232661	0.430866	0.380557
Gm37335	0	0.00145882	0	0	0.00170469	0.00146237	0	0.00112963	0	0.00319975	0	0	0	0
Gm33280	0.00400704	0.00303981	0.00349388	0.00367482	0	0.00600058	0.00353022	0.00333386	0.00487571	0.00601641	0	0	0	0
Uggt1	0.361911	0.703216	0.527683	0.560899	0.737564	0.70984	0.355254	0.503236	0.391959	0.427394	0.678594	0.388128	0.647286	0.412701
Neurl3	0.00116768	0.0127894	0.0109495	0.0156488	0.004573	0.00725151	0	0.00499272	0	0	0	0.00816164	0.126507	0
Arid5a	0.0250365	0.0339005	0.013886	0.0240294	0.0210582	0.0126097	0.0306023	0.0107666	0.023096	0.0244494	0.060225	0.0262232	0.0789987	0.0733062
4930403P22Rik	0.00261799	0.00223468	0.00389549	0	0	0	0.00148982	0.00207365	0.0023695	0	0	0	0	0
Kansl3	0.188802	0.217575	0.250515	0.370371	0.260925	0.189961	0.184376	0.19638	0.18537	0.180611	0.178352	0.20093	0.676355	0.0651894
Fer1l5	0	0	0	0	0	0	0	0	0	0.00254217	0	0	0	0
Lman2l	0.118433	0.167411	0.194887	0.201129	0.195258	0.14458	0.110886	0.109702	0.151903	0.105737	0.194316	0.121335	0.226061	0.0372297
Cnnm4	0.00425189	0.00942255	0.00766831	0.0259516	0.00251785	0.012188	0.00287149	0.00546297	0.0134928	0.00704039	0	0.0317098	0.0729238	0
Cnnm3	0.167864	0.114092	0.119493	0.130682	0.110032	0.0575529	0.144402	0.0891901	0.189726	0.174618	0.31133	0.142177	0.295444	0.122333
Gm38033	0.000944453	0	0.000929404	0	0.00311877	0.00229673	0.00155294	0	0.0023266	0	0.00569656	0.00326674	0	0
Ankrd23	0.012754	0.0294781	0.0286875	0.0347064	0.0376488	0.0277612	0.0153537	0.035453	0.0064221	0.0155297	0.046409	0.0162912	0.065623	0
Ankrd39	0.113866	0.392685	0.235803	0.275413	0.299605	0.352853	0.111467	0.36411	0.124092	0.129111	0.0483589	0.196485	0.0922483	0.0343899
Sema4c	0.0182485	0.375999	0.1828	0.298391	0.411795	0.260398	0.0110807	0.0886904	0.0102421	0.0115166	0.0417559	0.103643	0.165357	0
D430040D24Rik	0.0208273	0.00985412	0.0082925	0.0103941	0.0256277	0.00243523	0.020007	0.00369887	0.0338358	0.027496	0.00669422	0	0.0201923	0
Fam178b	0.231073	0.0163165	0.0165145	0.0173239	0.0319362	0.0103121	0.244829	0.020071	0.264541	0.234737	0.176095	0.134793	0.00797621	0.214247
Cox5b	3.75001	5.05789	4.66206	3.7881	4.78309	5.44075	3.26717	5.89667	3.73904	3.57471	1.87985	4.82253	3.31163	2.89301
Actr1b	0.422919	0.668352	0.645056	0.594713	0.676125	0.760485	0.390091	0.571478	0.514214	0.549959	0.393904	0.455054	0.566712	0.342912
4933424G06Rik	0	0	0	0	0.00194491	0	0	0	0.00244803	0	0	0	0	0
Gm33533	0	0	0	0	0	0	0	0	0	0	0	0	0	0
Zap70	0.03021	0.00342905	0.00478072	0.00495882	0	0	0.0210266	0	0.0468464	0.0136433	0.0322859	0.0215085	0	0
Tmem131	0.534398	0.455149	0.458621	0.57639	0.336656	0.396388	0.502867	0.428599	0.776857	0.52167	1.12574	0.661932	0.549813	0.342288
Gm38115	0.0445507	0.0223999	0.0182743	0.0323735	0.0249181	0.0264831	0.0363261	0.018876	0.0396511	0.0364478	0.060668	0.042127	0.00657198	0.0211942
Vwa3b	0.0870328	0	0.00415964	0.00127324	0.00107052	0.000808488	0.0828523	0	0.165128	0.071064	0.149794	0.0908857	0	0.293509
Gm37020	0.00725813	0	0	0	0	0	0.0111463	0	0.0172101	0.00571681	0.0774047	0	0	0.0120689
Cnga3	0.0036739	0	0	0	0.00354283	0	0	0	0.0109946	0	0	0.00150626	0	0.0154646
Inpp4a	0.0176608	0.0213395	0.0183044	0.0156235	0.0246951	0.00830124	0.0158033	0.0164516	0.0250646	0.015561	0.0262913	0.032334	0.0387869	0.0340213
4930439A04Rik	0	0	0	0	0	0	0	0	0	0	0	0	0	0
Coa5	0.333184	0.327062	0.329835	0.305363	0.330892	0.341958	0.266101	0.390742	0.243821	0.282812	0.311737	0.296251	0.476692	0.232587
Unc50	0.380252	0.827485	0.720752	0.736836	0.922193	0.743755	0.349001	0.714467	0.297964	0.28301	0.162286	0.409335	0.84104	0.322449
Mgat4a	0.0271851	0.0703118	0.0421658	0.0585108	0.0378933	0.0553985	0.0302476	0.0310737	0.0364986	0.0281656	0.0517175	0.0294321	0.071014	0.084272
2010300C02Rik	0.000472321	0.00893907	0.00290291	0	0.00403305	0.00530937	0.00508202	0.0459335	0.00262953	0.00322099	0.0122416	0.00179747	0.0099718	0
4930556I23Rik	0	0	0	0	0	0	0	0	0	0	0	0	0	0
Tsga10	0.0171247	0.0140052	0.0225168	0.0336466	0.0261561	0.0168964	0.0186513	0.0104929	0.0183697	0.0283817	0.0469446	0.0199457	0	0.0166346
Gm26805	0	0	0	0	0	0	0.00204566	0	0	0	0	0	0	0
Lipt1	0.043449	0.0360379	0.0367739	0.0447677	0.0475182	0.0357661	0.044608	0.0275587	0.0586769	0.0357239	0.0593379	0.0385802	0.027465	0.0148904
Mitd1	0.381021	0.487092	0.423487	0.444496	0.351506	0.466773	0.312779	0.517759	0.359081	0.329397	0.226838	0.415738	0.388778	0.243592
Mrpl30	1.285	1.16324	1.35615	1.26849	1.30867	1.32509	1.30201	1.43045	1.09048	1.33541	0.674396	1.29059	1.11409	0.852158
Lyg2	0	0	0	0	0	0	0	0	0	0	0	0	0	0
Gm15457	0	0	0	0	0	0	0	0	0	0	0	0	0	0
Lyg1	0.00366415	0	0	0	0	0.00104625	0.0047248	0	0.00544608	0	0.011154	0	0	0
Txndc9	0.754023	1.07155	0.963185	0.979355	0.886599	1.06399	0.887832	1.12654	0.744827	0.890315	0.778156	0.773323	1.0512	0.894386
Eif5b	5.12482	5.18864	5.63265	5.56098	5.8861	5.94884	4.63338	5.57742	5.00313	5.25256	7.698	4.62568	5.76519	5.06457
Rev1	0.517992	0.65428	0.46863	0.665042	0.722644	0.531949	0.423916	0.423456	0.614774	0.586921	0.834358	0.466104	1.30069	0.335958
Gm37062	0.00215078	0	0	0	0	0.00325412	0.00150215	0.00157208	0.00295553	0	0	0	0.00928557	0
Gm5099	0	0	0	0	0	0	0	0	0	0	0	0	0	0
Aff3	0.0103571	0.0495766	0.0187845	0.0546045	0.017571	0.0263005	0.014231	0.0237519	0.0148684	0.00457472	0.0222346	0.0436028	0.0288562	0.0406915
Gm16150	0.000797307	0.00230459	0	0	0	0	0.00155934	0	0	0.00185364	0	0	0	0
Gm16151	0	0	0	0	0	0	0	0	0	0	0	0	0	0
Gm16152	0.00142869	0.00481833	0.0055392	0.0109958	0.00606663	0.0062212	0.00276547	0	0.00274374	0.00209739	0	0	0	0
Lonrf2	0.00948224	0	0	0	0	0	0.0113885	0	0.025511	0.00409547	0.0589577	0.0435087	0.0234027	0.0110696
Chst10	0.0375208	0.00175695	0	0.00988468	0.00340941	0.00232161	0.0274441	0	0.0422131	0.025575	0.0567049	0.00677783	0	0
Gm37707	0	0	0	0	0	0	0	0	0	0	0	0	0	0
Nms	0	0	0	0	0	0	0	0	0	0	0	0	0	0
Pdcl3	0.52593	0.578953	0.553999	0.55663	0.705904	0.523041	0.552316	0.622956	0.54124	0.444283	0.268815	0.476892	0.472318	0.499276
Gm37821	0	0	0	0	0	0	0	0	0	0	0	0	0	0
Npas2	0.000810763	0.0135279	0.0181559	0.0289715	0.00361128	0.00729652	0.00227671	0.0125503	0.0077812	0	0.00524664	0	0.0189	0
Rpl31	10.4754	7.77097	8.10398	8.76742	7.7509	7.59683	10.3415	8.72804	10.7152	10.4014	11.4406	10.2915	8.8364	12.5163
Tbc1d8	0.0682247	0.0183637	0.0111655	0.0185391	0.0226198	0.0279618	0.0749382	0.0283484	0.154269	0.088463	0.0997253	0.0214511	0.0417372	0.0624435
Cnot11	0.664695	0.31704	0.300775	0.289597	0.339461	0.37413	0.511702	0.332783	0.582278	0.709643	0.612072	0.468896	0.407582	0.526321
Gm15832	0.00281969	0.00619169	0.00594377	0.0100266	0.00756145	0	0.00634607	0	0.00162806	0.00510367	0.0246545	0.00387848	0.0624024	0
Rnf149	0.0635383	0.0797452	0.0756345	0.0950381	0.100359	0.035361	0.0754731	0.0457509	0.121981	0.146284	0.226369	0.0809761	0.142154	0.0786871
Creg2	0.0116626	0.00130875	0	0	0	0	0.0172313	0	0.0165663	0.0126805	0.00653489	0	0	0
D930019O06Rik	0.00878081	0.00114324	0.00258338	0	0	0.00197388	0.00225306	0.00196654	0.00323216	0.0101314	0	0.00275256	0.00668388	0
Rfx8	0.00260112	0	0	0	0	0	0.00330467	0	0	0.00184981	0	0	0	0
Gm3646	0	0	0	0	0	0	0	0	0	0	0	0	0	0
1700066B17Rik	0.00106881	0	0	0	0	0	0	0	0.00315005	0	0	0.00133793	0	0
Map4k4	0.776442	0.774162	0.520763	0.749497	0.726921	0.66586	0.977235	0.582541	0.997054	1.23789	1.75091	1.04098	1.41975	0.581229
Il1r2	0.00108507	0	0	0	0	0	0	0	0	0	0	0	0	0
Gm16894	0	0	0	0.00284568	0	0	0	0	0	0	0	0	0	0
Il1r1	0.00326614	0.011187	0	0.00212273	0.00385738	0.00355065	0.00379315	0	0.0102235	0.00381621	0	0.00928475	0.0455552	0
Il1rl2	0	0	0	0	0	0	0	0	0.00517925	0.00139457	0	0	0	0.0266008
Il1rl1	0	0	0	0	0.00128297	0	0	0	0	0	0	0	0	0
Il18r1	0	0	0	0	0	0	0	0	0	0	0	0	0	0
Il18rap	0	0	0	0	0	0	0	0	0	0	0.00541923	0	0	0
Gm35801	0	0	0	0	0	0	0	0	0	0	0	0	0	0
Slc9a4	0	0	0	0	0	0	0	0	0	0	0	0	0	0
Slc9a2	0.00126869	0	0	0	0	0	0.00191227	0.00465901	0.0068571	0	0	0	0.0275311	0
Gm37623	0	0	0	0	0	0	0	0	0	0	0	0	0	0
Gm37915	0	0	0	0	0	0	0	0	0	0	0	0	0	0
Mfsd9	0.00181348	0.0340826	0.0191125	0.0182443	0.0272035	0.0136488	0	0.0211277	0.00534864	0.00226975	0	0.0121906	0	0
Tmem182	0	0	0	0	0	0	0	0	0	0	0	0	0	0
4930448I06Rik	0	0	0	0	0	0	0	0	0	0	0	0	0	0
Gm28634	0	0	0	0	0	0	0	0	0	0	0	0	0	0
Gm29260	0	0	0	0	0	0	0	0	0	0	0	0	0	0
Gm9915	0	0	0	0	0	0	0	0	0	0	0	0	0	0
Gm29664	0	0	0	0	0	0	0	0	0	0	0	0	0	0
Gm28175	0	0	0	0	0	0	0	0	0	0	0	0	0	0
Gm28140	0	0	0	0	0	0	0	0	0	0	0	0	0	0
Pantr1	0.000449847	0	0.00275057	0	0	0	0	0.00287312	0	0.00150953	0	0	0.0134511	0
Gm20646	0	0	0	0	0	0	0	0	0	0	0	0	0	0
Pou3f3	0.00623176	0.00212032	0.00614903	0.0145083	0.00513705	0.00322246	0.0108048	0.00662686	0.0136941	0	0.00680482	0.00167102	0.0600614	0
Pantr2	0	0	0	0	0	0	0	0	0	0	0	0	0	0
Dalir	0	0	0	0	0	0	0	0	0	0	0	0	0	0
Mrps9	0.927646	0.407765	0.590972	0.515086	0.422725	0.554718	0.935712	0.62921	0.95189	0.915811	0.5621	0.873464	0.457235	0.972684
Gpr45	0.000977392	0.00131019	0.0021271	0	0	0	0	0	0	0.00195066	0	0.00333312	0	0
Tgfbrap1	0.062984	0.299313	0.411221	0.474975	0.373974	0.385649	0.0642463	0.571759	0.0908113	0.0713539	0.0660925	0.125277	0.456852	0.0815577
Gm28782	0	0	0	0	0	0	0	0	0	0	0	0	0	0
8430432A02Rik	0.000723544	0.00484808	0.00117217	0.00443269	0.00349389	0	0.00281896	0.00295209	0.00202174	0	0.00625454	0.00213876	0.0123896	0
AI597479	0.0991597	0.0848285	0.105494	0.137766	0.126103	0.0789762	0.0944048	0.0606939	0.0899814	0.0869124	0.136942	0.0845589	0.144328	0.0613447
Fhl2	0.0112589	0.507416	0.221073	0.225541	0.55357	0.305003	0.0111031	0.218486	0.0158767	0.00979301	0.0115438	0.0959392	0.830395	0
Gm29040	0.000837889	0	0	0	0	0	0	0	0	0.00466312	0	0	0	0
Nck2	0.0363701	0.0603251	0.0686708	0.0765337	0.0822107	0.026854	0.0542972	0.0536069	0.051818	0.0375915	0.083224	0.0538129	0.116623	0.0705432
Ecrg4	0.00748534	0	0	0	0	0.00104153	0.000850731	0	0.00862129	0	0	0.0229907	0	0
Gm29155	0	0.00151475	0	0.00443563	0	0	0	0.00337632	0	0	0.00541033	0	0	0
Gm29157	0	0	0	0	0	0	0	0	0	0	0	0	0	0
Gm29156	0	0	0	0	0	0	0.00200993	0.00220908	0	0	0	0	0	0
Uxs1	0.147005	0.183987	0.124569	0.11621	0.189668	0.170607	0.132781	0.144056	0.203348	0.161971	0.15438	0.140783	0.0844216	0.170081
Tpp2	0.725187	0.469962	0.578813	0.67809	0.520077	0.529479	0.675268	0.428244	0.905763	0.817186	1.09154	0.683802	0.776463	0.72914
Mettl21c	0.00449303	0.00448295	0.00138921	0.00395131	0.00284811	0.0059845	0.00068621	0.00721497	0.00751019	0.00426843	0	0.00372176	0	0
Gm8251	0.0107204	0.0127519	0.00487236	0	0.0126987	0.014241	0.00426302	0.00906366	0.0231703	0.0119163	0	0.0194364	0.311123	0
Tex30	0.291888	0.283459	0.311262	0.161377	0.32521	0.40459	0.282618	0.289445	0.305444	0.324376	0.196185	0.340354	0.355213	0.492311
Poglut2	0.15266	0.170175	0.145529	0.149337	0.248387	0.210106	0.135521	0.154696	0.133985	0.136244	0.116437	0.0986327	0.0822869	0.202271
Bivm	0.0686636	0.0676119	0.0771726	0.0780603	0.0501261	0.0790194	0.0532874	0.0517658	0.0669269	0.0575001	0.0992753	0.0417522	0.0506525	0.0371964
Ercc5	0.251209	0.490611	0.222842	0.335358	0.415518	0.373884	0.213361	0.301247	0.297211	0.181008	0.43249	0.358649	0.653216	0.177251
Mettl21e	0	0	0	0	0	0	0	0	0	0	0	0	0	0
Gm28893	0.00042511	0	0.00133137	0	0	0.000942108	0	0	0	0	0	0	0	0
Gulp1	0.0228589	0	0.00162377	0	0.00345805	0.00138774	0.0202146	0	0.00839409	0.0127243	0.0473902	0.0219203	0	0
4930521E06Rik	0	0	0	0	0	0	0	0	0	0	0	0	0	0
Col3a1	0	0	0.00386041	0	0.152702	0.00158634	0	0	0	0	0	0	0	0
Col5a2	0.00523255	0	0	0	0.0210139	0	0.00763998	0	0.00867164	0.00709539	0.00757795	0.00418238	0	0
Wdr75	0.958348	0.457445	0.454339	0.367551	0.469449	0.535616	1.02492	0.572918	0.948472	1.09521	0.659996	1.04387	0.315471	0.973605
Gm5269	0	0	0	0	0	0	0	0	0	0	0	0	0	0
Slc40a1	0.00274895	0.138216	0.232821	0.10488	0.0530619	0.0999294	0.0056639	0.0757743	0	0.00282498	0	0.0501193	0.0879583	0
Dnah7b	0	0.00390625	0.00335389	0	0	0.00478854	0	0.00976627	0	0	0.00534538	0	0	0
Dnah7c	0	0.00134808	0	0	0	0.00274147	0	0	0	0.00123635	0	0	0	0.136262
Slc39a10	0.34384	0.39157	0.262353	0.442292	0.419228	0.358654	0.331119	0.35587	0.45531	0.491944	0.748788	0.835547	0.363805	0.275375
Gm28151	0.00387346	0	0	0.00570836	0	0.00155028	0	0.00236527	0	0.00563067	0.00635344	0.00402578	0.0234662	0
Gm28826	0.00576238	0.00119165	0.00139627	0	0.00191247	0	0.00159967	0.00315834	0.0062514	0.00404475	0	0	0	0.0434906
C230029F24Rik	0	0	0	0	0	0	0.00111723	0	0	0	0	0	0	0
4933411E06Rik	0.000707878	0.00166432	0	0.00512614	0	0	0	0	0	0.00160873	0	0	0.0162221	0
Gm29665	0	0	0	0	0	0	0	0	0	0	0	0	0	0
Gm28321	0	0	0	0	0	0	0	0	0	0	0	0	0	0
Tmeff2	0.00100794	0.00287329	0	0	0	0	0	0	0	0	0	0.00900444	0	0
Gm28322	0	0	0	0	0	0	0	0	0	0	0	0	0.00788877	0
Gm28319	0	0	0	0	0	0	0	0	0	0	0	0	0	0
Gm28320	0.000455505	0	0	0	0.0036465	0	0.00162309	0	0	0	0	0	0	0
Gm29325	0.0107151	0.00839029	0.0082766	0.00926834	0.011995	0.00357545	0.011642	0.00866974	0.0131869	0.0225593	0.0130957	0.0142358	0.0138503	0.0264938
9330175M20Rik	0	0	0	0	0	0	0	0	0	0	0	0	0	0
Cavin2	0	0	0	0	0.0359806	0	0	0	0	0	0	0	0	0
1700072G22Rik	0.00108083	0	0	0	0	0	0	0	0	0	0	0	0	0
Nabp1	0.113733	0.295823	0.349295	0.386495	0.152767	0.277497	0.0989769	0.381467	0.150938	0.17515	0.418074	0.200254	0.516666	0.136121
Gm17767	0	0.00113823	0.00124412	0.0173885	0	0.00526775	0	0.00379147	0	0.00140434	0.0071318	0.00790318	0.0219177	0.112847
Gm28055	0	0	0	0	0	0	0	0	0	0	0	0	0	0
Myo1b	0.418287	0.425971	0.4443	0.226637	0.101035	0.414462	0.49508	0.2255	0.41766	0.313056	0.590946	0.324154	0.311506	0.425609
Gm29453	0.00245169	0	0	0	0	0.00249169	0	0.00152364	0.00213784	0	0	0	0	0
Gm28323	0.000857733	0.00179016	0.00481639	0.0064952	0.00301806	0.00308154	0.00427619	0.00401286	0.00236294	0	0.0183286	0.00265155	0	0
Stat4	0.0112415	0	0	0	0	0.00267725	0.0131855	0	0.015288	0.0157089	0.00913725	0.0133894	0	0.0149263
Gm31812	0.00116508	0.00906318	0.00629375	0.0125625	0.00484181	0	0.00383288	0.00533675	0.00167905	0	0	0.00251871	0	0
Stat1	0.105911	0.0519387	0.055283	0.0556552	0.0470391	0.0649885	0.0787556	0.0489818	0.106189	0.0497447	0.0875394	0.033775	0.0464178	0.0939018
Gls	0.347021	0.668358	0.552813	0.661804	0.509171	0.605168	0.389299	0.668297	0.415681	0.391385	0.692623	0.528721	0.692232	0.254992
Nab1	0.0121116	0.119238	0.0375895	0.0167216	0.0370014	0.0983921	0.0175409	0.157615	0.0383347	0.0158147	0.0550928	0.0702402	0.232982	0.0403714
Gm553	0	0	0	0	0	0	0	0	0	0	0	0	0	0
Gm28178	0	0	0	0	0	0	0	0	0	0	0	0	0	0
Nemp2	0.0256075	0.0271797	0.0403972	0.0595096	0.0311808	0.0269346	0.0234763	0.0292525	0.0383208	0.0362974	0.0998709	0.0451249	0.0441828	0.0725937
Mfsd6	0.00476868	0.00766446	0.00766388	0.00706769	0.00577428	0.00657958	0.00162367	0	0.00900022	0.00389163	0.00522005	0	0.031973	0.0114176
Gm29670	0	0	0	0	0	0	0	0	0	0	0	0	0	0
Inpp1	0.0142391	0.0308417	0.018815	0.00736987	0.0211424	0.0194716	0.0107872	0.0199274	0.0199498	0.015333	0.0222648	0.0170817	0	0
Hibch	0.0901171	0.0418088	0.0390099	0.040402	0.0211918	0.045906	0.0917284	0.0582837	0.123311	0.101238	0.0756652	0.106901	0.041579	0.034645
1700019D03Rik	0.589751	0.0113947	0.0318474	0.045364	0.00265139	0.0104608	0.580783	0.0185332	0.642122	0.463853	0.534432	0.192852	0.174047	0.203036
Mstn	0	0	0	0	0	0	0	0	0	0	0	0	0	0
1700019A02Rik	0	0	0	0	0	0	0	0	0	0	0	0	0	0
Pms1	0.142333	0.065356	0.116477	0.12332	0.0966191	0.0894303	0.104262	0.0717211	0.10396	0.191437	0.199393	0.172545	0.0503443	0.12021
Gm28777	0	0	0	0.00318461	0	0	0	0	0	0.000980431	0	0	0	0
Ormdl1	0.127348	0.168491	0.221413	0.203177	0.201723	0.209968	0.10098	0.226233	0.122878	0.118206	0.119918	0.166301	0.253744	0.0276845
Osgepl1	0.0437803	0.0745619	0.0976727	0.087992	0.0818828	0.0736709	0.0370178	0.0560325	0.0523891	0.0562086	0.085878	0.0686807	0.0239657	0.104469
Asnsd1	0.346528	0.442776	0.536719	0.544397	0.459694	0.496135	0.336604	0.632331	0.346918	0.319562	0.270093	0.612982	0.348049	0.457835
Asdurf	0	0	0	0	0	0	0	0	0	0	0	0	0	0
Dnah7a	0.00307975	0	0	0	0	0	0.00260196	0	0.00190436	0.00943522	0	0.00912051	0	0.0218476
Stk17b	0.049027	0.0958954	0.0942595	0.070557	0.0440149	0.123976	0.087438	0.182065	0.0690606	0.067355	0.0340612	0.135487	0.302913	0.259016
Hecw2	0.00477187	0.0226052	0.00591875	0.0179965	0.00721239	0.0106687	0.00633446	0.0149047	0.00151304	0.00545954	0.0429466	0.0335383	0.0407872	0
Ccdc150	0.00241053	0.0182535	0.0210193	0.00249421	0.00248295	0.0192723	0	0.0345447	0.00185539	0.00203108	0.0112377	0.00422821	0.0148548	0
Gtf3c3	0.468221	0.395855	0.450735	0.521749	0.4802	0.411913	0.555584	0.393269	0.500377	0.464102	0.581466	0.37264	0.362216	0.481919
Gm34066	0	0	0	0	0	0	0	0	0	0	0	0	0	0
Pgap1	0.131906	0.479155	0.593312	0.591979	0.297659	0.445974	0.16672	0.475983	0.233335	0.168769	0.349206	0.196307	0.240611	0.0785187
Ankrd44	0.00561833	0.0180634	0.020275	0.0223984	0.016614	0.0162725	0	0.0122811	0.00764639	0.00314513	0	0.0195225	0.0248309	0.0155403
4930444A19Rik	0	0	0	0	0	0	0	0	0	0	0	0	0	0
Sf3b1	2.8454	2.07477	2.63453	2.37719	2.24524	2.28325	3.00264	2.32864	2.87092	3.164	2.69496	2.12779	2.13158	1.99549
Coq10b	0.145299	0.523782	0.313303	0.315397	0.444309	0.442781	0.135217	0.31257	0.215184	0.13196	0.164584	0.177408	0.836823	0.270251
Hspd1	12.7604	7.68009	9.13336	5.77459	8.82134	11.3038	11.9677	10.6136	11.1185	12.0899	7.45173	14.2981	3.49475	9.18457
Hspe1	11.2772	5.00175	6.58203	4.91155	6.72732	6.73734	10.2439	6.77589	10.7898	11.1771	4.8788	13.2726	3.28517	7.09018
Mob4	0.459249	0.663719	0.618839	0.6792	0.734231	0.730919	0.470897	0.623343	0.522944	0.552439	0.577091	0.573766	0.871313	0.508591
Rftn2	0.0217278	0	0	0	0	0.00114051	0.0271767	0	0.0193113	0.0273519	0	0	0	0
Gm10561	0	0.00143981	0	0	0	0	0	0	0.00161655	0	0	0	0	0
Mars2	0.0923971	0.0424856	0.0479659	0.0293282	0.0339723	0.0641613	0.0774831	0.0726804	0.07466	0.115465	0.116069	0.0875101	0.0789043	0.0487777
Boll	0.00338019	0.00239867	0	0	0	0.00174233	0.0068303	0	0.00701238	0.0139376	0.00979457	0.00487409	0.0125578	0.0859774
Plcl1	0	0	0	0	0.00496733	0	0.000968767	0	0	0.0013696	0	0	0	0.0212559
9130227L01Rik	0	0	0	0	0	0.00161278	0	0	0	0	0.00691914	0	0	0.0542407
1700003I22Rik	0	0	0	0	0	0	0	0	0	0	0	0	0	0
Gm28240	0	0	0	0	0	0	0	0	0	0	0	0	0	0
Hsfy2	0	0	0	0	0	0	0	0	0	0	0	0	0	0
Satb2	0.0461174	0.0430677	0.0841408	0.16995	0.0375565	0.0578392	0.0350748	0.0848274	0.055286	0.0629771	0.0597021	0.0581638	0.0272696	0.0731976
9130024F11Rik	0.00177037	0.0172424	0.0140269	0.0184257	0.0158332	0.00928216	0.00613976	0.0405348	0.00843551	0	0.039024	0.0164254	0.0117704	0
1700126A01Rik	0	0	0	0	0	0	0	0	0	0	0	0	0	0
BC055402	0	0	0	0	0	0	0	0	0	0	0	0	0	0
4930558J18Rik	0.0357784	0.000531829	0.0476247	0.00839683	0.0341502	0.0336879	0.0511492	0.0277666	0.00206536	0.038899	0.0305499	0.0490644	0	0.0448137
1700066M21Rik	0.0595492	0.0349247	0.0306915	0.0247232	0.0550254	0.0383367	0.0637957	0.0479514	0.0616946	0.0403365	0.0846023	0.0460945	0.0117651	0.0160169
Tyw5	0.124011	0.100974	0.112846	0.103311	0.147136	0.118447	0.106606	0.121379	0.106474	0.135464	0.0559171	0.100475	0.131584	0.0385038
Maip1	0.42352	0.450326	0.409686	0.357984	0.532889	0.463841	0.37061	0.484273	0.359409	0.397879	0.197483	0.312177	0.546515	0.260257
Spats2l	0.0379458	0.110761	0.043286	0.0582022	0.058232	0.0581513	0.0494205	0.125315	0.0667799	0.0311104	0.0376736	0.0540393	0.142872	0
Gm17234	0	0	0	0	0	0	0	0	0	0	0	0	0	0
Kctd18	0.0731717	0.0657689	0.0721393	0.0925134	0.0918091	0.0507348	0.0656452	0.0577577	0.0801156	0.107165	0.08388	0.0840285	0.0393362	0.139514
Sgo2a	0.848875	0.112969	0.745975	0.14749	0.580704	0.742683	1.85474	0.321453	0.375019	1.61338	1.22406	0.991977	0.208054	1.01482
Aox1	0.00084739	0.00110574	0	0	0.00217682	0.000550884	0.000711506	0	0.00320713	0.0023467	0.0144133	0	0	0
Aox3	0.0553264	0.00122896	0.000878935	0.00886547	0	0	0.0352885	0	0.073154	0.047301	0.0335014	0.0088904	0	0.0140552
Aox4	0	0	0.00278625	0	0	0	0.00211923	0	0.00214862	0.00274211	0.00519699	0	0.0316708	0
Gm15759	0	0	0	0	0	0	0	0	0	0	0	0	0	0
Aox2	0.00171766	0.00570252	0	0.00798625	0	0.00293961	0	0.00670256	0	0	0	0	0	0
Bzw1	4.67057	3.18483	3.82125	3.38302	3.57181	3.93042	3.98043	3.87019	4.32952	4.56954	2.81426	4.24106	3.74199	3.70009
Clk1	1.66105	1.36109	1.484	2.38565	1.31749	1.06691	1.74104	1.10544	1.93225	1.58312	2.48584	1.18385	3.80169	2.13221
Ppil3	0.349368	0.446427	0.338238	0.267183	0.383306	0.421725	0.297362	0.42855	0.361147	0.34704	0.142585	0.287461	0.308496	0.235535
Nif3l1	0.226979	0.195562	0.165889	0.132891	0.181014	0.214913	0.179524	0.203939	0.214783	0.16855	0.220592	0.164965	0.147322	0.116711
Orc2	0.861967	0.383092	0.362481	0.334091	0.406433	0.561268	0.61689	0.502923	0.729122	0.851763	0.646616	0.852198	0.195388	0.924399
Gm15834	0.00975115	0.0326377	0.0307038	0.0506699	0.0175374	0.00850061	0.0125035	0.0192402	0.0137327	0.010542	0.0552598	0.0146356	0.107385	0
Fam126b	0.132024	0.371264	0.391672	0.465932	0.293733	0.355036	0.115128	0.401598	0.116307	0.153001	0.205167	0.179373	0.429908	0.176081
Ndufb3	0.750709	1.16434	1.10672	1.00359	0.898529	1.20225	0.638684	1.36428	0.684839	0.631522	0.587386	0.712529	0.881778	0.545368
Flacc1	0	0.00112007	0.00791582	0.00733166	0.0040406	0	0	0.00557622	0	0	0	0.00209119	0	0
Cflar	0.0236395	0.190583	0.151323	0.220788	0.206724	0.154194	0.0315815	0.0931143	0.0327718	0.0200128	0.0401142	0.0956826	0.166078	0.0684271
Casp8	0.019595	0.256838	0.381908	0.334688	0.316449	0.228958	0.02208	0.138391	0.033254	0.0204629	0.0133343	0.109133	0.23423	0.0124582
Trak2	0.0952589	0.176009	0.171663	0.222031	0.171496	0.172144	0.104296	0.167106	0.103489	0.0897749	0.201566	0.158773	0.23884	0.63563
Stradb	0.0327903	0.0674042	0.043588	0.0559909	0.075187	0.0496138	0.0434307	0.0439073	0.0587111	0.0307756	0.026796	0.0327328	0.104201	0.0326132
C2cd6	0.00350207	0	0	0	0	0	0	0	0	0.00501619	0.0140447	0	0	0
AC169382.1	0	0	0	0	0	0	0	0	0	0	0	0	0	0
Gm29018	0.000891348	0	0	0	0	0	0	0	0	0	0	0	0	0
Tmem237	0.0948566	0.111189	0.123767	0.111056	0.222349	0.126159	0.0943807	0.0609708	0.135203	0.119277	0.0616975	0.172337	0.0190752	0.100226
G730003C15Rik	0.00400295	0.00637295	0.00440745	0.0241201	0.00753916	0.00304157	0.00198189	0.0127146	0	0.00183319	0	0.00188808	0	0
Mpp4	0.000485421	0	0	0.00510282	0.00272792	0	0.00145153	0	0	0.00157517	0	0.0111432	0.0155503	0
Gm29017	0	0	0.00139185	0	0	0	0.00248318	0	0.00877379	0.0015314	0	0	0	0
Als2	0.0777622	0.0664427	0.0959615	0.138231	0.0853871	0.0823477	0.0784189	0.0883909	0.100014	0.101123	0.195365	0.0772768	0.196372	0.0399071
Cdk15	0.00140835	0	0.00140881	0.00222446	0	0.00111757	0.00203513	0	0	0	0	0.00338534	0	0
Gm29016	0	0	0	0	0	0	0.000590472	0	0	0	0	0.0091275	0	0
Fzd7	0.0424416	0.0721212	0.0935744	0.175368	0.112738	0.0265149	0.0531147	0.0701211	0.0639212	0.0503714	0.0730224	0.151074	0.138076	0.0303468
Gm26813	0	0	0	0	0	0	0	0.00221015	0.00322256	0	0	0	0	0
Gm973	0.00684026	0	0.00345968	0.0143999	0.0145274	0.00395966	0.0088382	0.01455	0.00897406	0.025715	0.0200816	0.0277712	0.00928557	0.0705583
Gm28411	0	0	0	0	0	0	0	0	0	0	0	0	0	0
1700122D07Rik	0	0	0	0	0	0	0	0	0	0	0	0	0	0
Sumo1	3.84701	2.12873	2.38924	2.18469	2.62806	2.43102	3.29386	2.21211	3.56462	3.67367	2.18514	3.43338	2.22495	2.28773
Nop58	4.8168	3.12511	3.64812	2.81626	3.60321	4.0704	4.6411	3.83838	4.7447	5.23959	5.5773	5.56881	1.98182	5.08175
Bmpr2	0.0817361	0.451093	0.491171	0.693112	0.627647	0.444746	0.0744927	0.394	0.148837	0.102504	0.202298	0.180036	0.463466	0.159953
Fam117b	0.177793	0.176274	0.143986	0.188766	0.141711	0.107344	0.165108	0.0571339	0.224433	0.257296	0.380282	0.176478	0.406569	0.193312
Ica1l	0.0230359	0.0107703	0.00544031	0.00209677	0.0192221	0.0027753	0.0251738	0.00954539	0.0287662	0.0559532	0.0349576	0.0130341	0.0267587	0.0771747
Wdr12	1.04711	0.396096	0.533709	0.458094	0.453349	0.547787	1.08528	0.463495	0.935068	1.08199	0.807612	1.00899	0.11443	0.739884
Carf	0.039883	0.0537746	0.0654177	0.0878116	0.0665553	0.0368714	0.0382414	0.0486009	0.0711102	0.0573653	0.0686714	0.0295192	0.139355	0.105019
Nbeal1	0.306409	0.629654	0.469831	0.703158	0.765097	0.327678	0.338978	0.364019	0.471916	0.317346	0.67159	0.441924	0.750695	0.435892
Cyp20a1	0.211441	0.258945	0.30699	0.190636	0.216804	0.299012	0.138357	0.374389	0.185427	0.18584	0.173	0.207616	0.210667	0.0526546
Abi2	0.184984	0.142512	0.16946	0.132043	0.116151	0.124772	0.201003	0.0803434	0.234572	0.234737	0.332631	0.191099	0.0678519	0.20753
Raph1	0.416484	0.479023	0.429102	0.45302	0.454519	0.393246	0.404205	0.364039	0.45091	0.440364	0.52055	0.373245	0.369321	0.282459
Cd28	0	0.0047302	0	0	0.00757042	0.00142249	0	0.00147403	0	0	0	0.00703579	0	0
Gm11579	0	0	0	0	0	0	0	0	0	0	0.00642029	0	0	0
2310016D23Rik	0	0	0	0	0	0	0	0	0	0	0	0	0	0
Ctla4	0	0	0	0	0	0	0	0	0	0	0	0	0	0
Icos	0.000812021	0	0	0	0	0	0	0.00165079	0	0	0	0	0	0
Gm28083	0	0	0	0	0	0	0	0	0	0	0	0	0	0
Gm11587	0	0	0	0	0	0	0	0	0	0	0	0	0	0
9530026F06Rik	0	0	0	0	0	0	0	0	0	0	0	0	0	0
Gm11588	0	0	0	0	0	0	0	0	0	0	0	0	0	0
Gm28449	0	0	0	0	0	0	0	0	0	0	0	0	0	0
4930587A21Rik	0	0	0	0	0	0	0	0	0	0	0	0	0	0
Pard3b	0.00424096	0.0131303	0.0133875	0.00923619	0.0151675	0.0141527	0.0110744	0.0124748	0.0205497	0.00524362	0.0414707	0.00453978	0.0371575	0
Pard3bos1	0	0	0	0	0.00310638	0	0	0	0	0	0	0	0	0
Pard3bos2	0	0	0	0	0	0	0	0	0	0	0	0	0	0
Pard3bos3	0	0	0	0	0	0	0	0	0	0	0	0	0	0
Gm29084	0	0	0	0	0	0	0	0	0	0	0	0	0	0
Nrp2	0.361958	0.0677116	0.0193978	0.0225476	0.0185435	0.0376306	0.40293	0.0379311	0.228821	0.185547	0.321509	0.058464	0.115657	0.136086
Gm29083	0	0.00127709	0	0	0	0	0	0	0	0	0	0	0	0
Gm4208	0.00121187	0	0	0	0	0	0	0	0	0	0	0	0	0
Ino80d	0.591329	0.315412	0.370048	0.48371	0.372296	0.280518	0.605057	0.251099	0.704702	0.686785	1.05599	0.611533	1.0737	0.442756
Ino80dos	0.0374752	0.0207276	0.0139745	0.0370518	0.0305845	0.0143575	0.0250191	0.0125343	0.0493657	0.031871	0.135686	0.0333066	0.0717111	0.0114176
Gm20342	0.130285	0.0469855	0.0603264	0.116442	0.0501946	0.0498786	0.115812	0.0428824	0.114712	0.117969	0.162338	0.0719229	0.12207	0.118617
Ndufs1	0.587618	0.416167	0.498245	0.346974	0.392054	0.555701	0.56708	0.527151	0.561776	0.534495	0.510126	0.540713	0.481607	0.656294
Eef1b2	25.3352	22.1073	20.9431	19.2736	20.8581	20.8961	24.3991	23.614	27.234	21.6465	8.74195	25.4844	16.0758	28.9994
Gpr1	0.00177413	0	0	0	0	0	0	0	0.0017787	0	0	0.00412707	0	0
Platr12	0.00906848	0	0	0	0	0	0.00497219	0.0075262	0.00389013	0.00313278	0.0151867	0.0428182	0	0
Gm11608	0	0	0	0	0	0	0	0	0.00356958	0	0	0	0	0
Zdbf2	0.442505	0.0902478	0.0495842	0.138777	0.112598	0.0406694	0.408126	0.0420208	0.430254	0.323363	0.820808	1.02873	0.150436	0.228458
Adam23	0.0745808	0.00318613	0.00310404	0.00635208	0	0.00114051	0.0980644	0	0.0466335	0.0398455	0.157842	0.378101	0.0548874	0.0776736
Gm39653	0	0	0	0	0	0	0	0	0	0	0	0	0	0
Dytn	0	0	0	0	0	0	0	0	0	0	0	0	0	0
Mdh1b	0	0	0	0	0	0	0	0	0	0	0	0	0	0
Fastkd2	0.152772	0.114842	0.211548	0.178609	0.139425	0.168663	0.183104	0.171129	0.153045	0.149261	0.130757	0.178812	0.142556	0.137152
4933402D24Rik	0	0	0	0	0	0	0	0	0	0	0	0	0	0
Gm13749	0	0	0	0	0	0	0	0	0	0	0	0	0	0
Klf7	0.0421445	0.11891	0.0916804	0.155233	0.121394	0.103828	0.0504962	0.0840857	0.0791818	0.0335814	0.099223	0.0990518	0.750724	0.0801963
Gm13748	0	0	0	0	0	0	0	0	0	0	0	0	0	0
Gm28981	0	0	0	0	0	0	0	0	0	0	0	0	0	0
Creb1	0.182176	0.234152	0.270038	0.295842	0.317186	0.225896	0.191502	0.188656	0.209027	0.198496	0.517145	0.17732	0.466519	0.193475
Mettl21a	0.0565064	0.211006	0.241357	0.186938	0.222729	0.188081	0.062281	0.15929	0.0596277	0.0586326	0.0606979	0.101539	0.135479	0.0463019
Gm28982	0	0	0	0	0	0	0	0	0	0	0	0	0	0
Gm29152	0	0	0	0	0	0	0	0	0	0	0	0	0	0
2810408I11Rik	0.158018	0.0622702	0.161961	0.0959047	0.12289	0.176489	0.14017	0.281469	0.0862004	0.105539	0.0460056	0.240398	0.151579	0.237225
Ccnyl1	0.111409	0.143076	0.130551	0.146324	0.170071	0.136309	0.10472	0.1822	0.106525	0.119265	0.157358	0.121857	0.160808	0.0886011
Fzd5	0.212205	0.178481	0.17828	0.282686	0.541689	0.0763315	0.245068	0.0437188	0.167113	0.154478	0.28553	0.156447	0.185399	0.0721111
Plekhm3	0.0323429	0.0375903	0.0137789	0.023892	0.0424227	0.0342027	0.0438486	0.0160287	0.052105	0.0823962	0.0683424	0.0372276	0.0721677	0.00895396
Akr1cl	0.00708103	0.00243534	0	0	0	0.000823052	0.0028433	0	0.0175086	0.0226839	0.00847452	0	0	0.0263697
Cryge	0.0182284	0	0.00308243	0	0	0.0014717	0.0323915	0.0115869	0.0317072	0.0271938	0.00925532	0.121652	0	0
Crygd	0.0448585	0.00345703	0	0	0	0.000981666	0.0642457	0.0184447	0.0565989	0.0608144	0.00910191	0.070987	0	0.0473268
Crygc	0.00243135	0.00621777	0.00527083	0	0.00517616	0.00231638	0.00492292	0.0214923	0	0.00484527	0.00593247	0.0222105	0.02061	0.0166346
Crygb	0.00107835	0	0	0	0	0	0	0	0	0	0	0.00678254	0	0
Cryga	0.00657959	0	0.00422316	0	0.00251785	0.00138241	0.0086238	0.00313549	0.0176077	0.0214958	0	0.0113056	0	0
D630023F18Rik	0.0889601	0.0296871	0.0133294	0.00842844	0.0113724	0.0286997	0.0864486	0.0396209	0.141226	0.121731	0.0951292	0.0977492	0.0588265	0.0417167
Idh1	1.03028	1.1756	1.12345	1.10916	1.02821	1.13785	1.12555	1.81857	0.916367	0.83791	1.10839	0.908036	0.605562	0.756758
Pikfyve	0.246882	0.189515	0.303721	0.37193	0.263299	0.236012	0.222175	0.246664	0.242033	0.24764	0.525345	0.181153	0.400215	0.164188
Pth2r	0.00145807	0	0	0	0	0	0.0010299	0	0	0	0	0	0	0
Crygf	0	0	0	0	0	0	0	0	0	0	0	0	0	0
Map2	0.0175187	0.00184896	0.0022343	0	0.00422834	0	0.0145015	0.000958111	0.00714556	0.0254412	0.00570051	0.00731673	0	0
Gm10558	0	0	0	0	0	0	0	0	0	0.0036474	0	0	0	0
Unc80	0	0	0	0	0	0.00160817	0	0	0	0	0	0	0	0.11582
Rpe	0.334356	0.384837	0.401035	0.312538	0.353906	0.426611	0.324968	0.569222	0.495359	0.454262	0.500195	0.241461	0.346641	0.254995
Kansl1l	0.0863441	0.0388544	0.121286	0.12565	0.0819086	0.0606344	0.137694	0.0726264	0.0954894	0.0823484	0.104927	0.0651304	0.290497	0.0836047
Acadl	0.173313	0.955824	0.877155	0.742936	0.438798	1.00956	0.180735	2.21041	0.235469	0.186963	0.184764	0.354619	1.25847	0.313768
Myl1	0.000735066	0	0	0	0	0	0	0	0	0.00153443	0	0	0	0
Lancl1	0.16634	0.282197	0.222128	0.234684	0.349593	0.290813	0.182881	0.257906	0.205392	0.147004	0.147674	0.217809	0.169454	0.167944
Cps1	0.00413124	0.00300505	0	0	0.0037979	0	0.00238421	0.00769015	0.00743583	0.00628483	0.00770555	0.00436094	0.0275311	0
Gm15668	0	0	0	0	0	0	0	0	0	0	0	0	0	0
Gm15669	0	0	0	0	0	0	0	0	0	0	0	0	0	0
Gm15671	0	0	0	0	0	0	0	0	0	0	0	0	0	0
Erbb4	0	0	0	0	0	0	0	0	0	0	0	0	0	0
Gm16076	0	0	0	0	0	0	0	0	0	0	0	0	0	0
Gm28497	0	0	0	0	0	0	0	0	0	0	0	0	0	0
Gm29113	0	0	0	0	0	0	0	0	0.00229361	0	0	0	0	0
Gm29114	0	0	0	0	0	0	0	0	0	0	0	0	0	0
Ikzf2	0.0223222	0.0241215	0.00549755	0.0320093	0.00775157	0.00628314	0.016808	0.00161162	0.0305566	0.00470222	0.0368794	0.00800673	0	0.0264637
Gm29112	0	0	0	0	0	0	0	0	0	0	0	0	0	0
Gm28112	0.000846019	0.00208914	0	0	0	0	0	0	0	0	0	0.00529454	0	0
Spag16	0.000869455	0.00112513	0	0	0	0	0	0	0.00228134	0	0.0115126	0.00555411	0	0
Vwc2l	0	0	0	0	0	0	0	0	0	0	0	0	0	0
Bard1	0.30576	0.019764	0.0960672	0.0473491	0.0887581	0.0691628	0.292707	0.074733	0.179616	0.441007	0.359455	0.209576	0.0562037	0.332229
Abca12	0.00160248	0	0.000765646	0	0	0	0	0	0.00563703	0	0.0177682	0	0	0.0339738
Atic	1.25093	0.592147	0.715807	0.555534	0.519668	0.760687	1.08991	0.836087	1.20476	1.13328	1.24231	1.55419	0.202328	0.598381
Fn1	2.76023	0.104919	0.174984	0.172979	0.212858	0.060178	3.12022	0.100439	3.46942	2.86143	5.09024	1.1013	0.11096	2.00325
Apol7d	0.0336679	0.00179825	0.00346352	0	0	0.0036411	0.0344474	0	0.0273604	0.0546344	0.00631206	0.0337377	0	0
Gm8883	0	0	0	0	0	0	0	0	0	0	0	0	0	0
Gm28818	0	0	0	0	0	0	0	0	0	0	0	0	0	0
4933417E11Rik	0	0	0.00262664	0	0	0	0	0	0	0	0	0	0	0
4930556G22Rik	0	0	0	0	0	0	0	0	0	0	0	0	0	0
Gm4319	0	0	0	0	0	0	0	0	0	0	0	0	0	0
Mreg	0.163958	0.272107	0.186631	0.164867	0.188058	0.320451	0.14527	0.216409	0.171627	0.166932	0.18438	0.341168	0.43751	0.959139
Pecr	0.124344	0.186581	0.252795	0.234553	0.168318	0.216405	0.13225	0.181228	0.119577	0.160519	0.075151	0.202503	0.0204466	0.2032
Tmem169	0	0.00124589	0.00544755	0.00358995	0.0018144	0.00323904	0.0026445	0	0	0	0	0	0	0
Xrcc5	0.824573	0.430755	0.54133	0.427521	0.443587	0.576639	0.973774	0.554722	0.82406	0.983312	0.93768	0.685329	0.169241	0.616444
2004-03-01	0	0	0	0	0	0	0	0	0	0.00128386	0	0	0	0
Smarcal1	0.146707	0.0818686	0.121184	0.0902905	0.120127	0.0989227	0.15888	0.0905338	0.162458	0.134179	0.310275	0.111425	0.0716472	0.0614798
Gm39662	0.00147034	0	0.00116657	0	0	0	0.00268232	0.000788081	0	0	0.0150727	0	0	0.023298
Ankar	0	0	0	0	0	0	0	0	0	0	0	0	0	0
Rpl37a	24.7112	17.0409	18.4632	20.7094	16.8116	16.941	23.8445	19.2457	26.3379	22.4478	30.6282	21.7374	16.0939	27.2818
Igfbp2	3.04817	0.0559108	0.128028	0.100002	0.50817	0.0412687	2.9989	0.050751	3.14524	3.28295	2.8895	2.96869	0.035264	4.28439
Igfbp5	0.00229198	0.00104916	0.0377118	0.0155537	0.0231946	0.00430871	0.00731898	0.00897645	0.00573757	0.0114137	0.0153111	0.00475634	0.0212003	0
1700027A15Rik	0	0	0	0	0	0	0	0	0	0	0	0	0	0
Tnp1	0	0	0	0	0	0	0	0	0	0	0	0	0	0
Gm29185	0	0	0	0	0	0	0	0	0	0	0	0	0	0
Pinc	0	0	0	0	0	0	0	0	0	0	0	0	0	0
D530049I02Rik	0	0	0	0	0	0	0	0	0	0	0	0	0	0
C530043A13Rik	0.000793946	0.0049019	0.00824927	0.024732	0	0	0.003044	0	0.00222506	0.0014441	0	0	0	0
Gm29186	0	0	0	0	0	0	0	0	0	0	0	0	0	0
6030407O03Rik	0.000857733	0.00290225	0.00170664	0.00601184	0	0.00135781	0.0018762	0.00447982	0	0.00165263	0	0	0	0.028399
Gm29183	0	0	0	0	0	0	0	0	0.00412527	0	0	0	0	0.0591034
Tns1	0.0594781	0.0406322	0.0106208	0.0250209	0.0157523	0.0150986	0.0864732	0.0330079	0.0835416	0.0879892	0.160484	0.0637786	0	0.0368858
Rufy4	0.00110286	0.00213762	0	0	0.00490921	0.00178024	0	0.00199182	0	0.0013218	0	0.00169267	0	0
Cxcr2	0.00424346	0.00626152	0.000625011	0.00842366	0.00152997	0.0114579	0.00813213	0.00286811	0.0107637	0.0178575	0.0187557	0.0253183	0.0340642	0.076329
Cxcr1	0	0	0	0	0	0	0	0	0	0	0	0	0	0
Arpc2	2.46202	8.74862	5.93793	5.68427	5.98458	7.11712	2.06481	7.77461	2.66362	2.74292	1.25582	3.20855	8.42767	1.55543
Gpbar1	0	0	0	0	0	0	0	0	0	0	0	0	0	0
Aamp	2.22409	1.70621	2.29885	2.53617	2.39092	1.88886	2.21871	1.48425	2.47689	2.43946	2.31594	1.90419	1.2451	1.85797
Gm28364	0	0	0	0	0	0	0	0	0	0	0	0	0	0
Pnkd	0.979699	0.660733	0.821595	0.75506	0.810247	0.761449	0.905668	0.919547	0.91698	1.06894	0.594042	0.868106	0.325394	0.66475
Tmbim1	0.0786587	0.412369	0.269585	0.253753	0.328253	0.273255	0.0852279	0.212912	0.123738	0.10336	0.101996	0.150827	0.514559	0.0993938
Gm29358	0.015164	0.00718301	0.00762508	0.0281535	0.0149234	0.00575945	0.0262649	0.0116152	0.0154922	0.00517463	0.0228798	0.011845	0.0521531	0.00820881
Catip	0.00751163	0.0150667	0.00193299	0.0182988	0.0277795	0.0186538	0.00251197	0.0352764	0.00552705	0.00824889	0	0.00572848	0.00732035	0
Slc11a1	0.00533236	0.00275339	0.00251339	0	0	0.00303278	0.012013	0.0063116	0.0152809	0.0227574	0.0216845	0.00554419	0.00802066	0
Ctdsp1	0.137559	0.248175	0.212243	0.210057	0.206423	0.260201	0.134258	0.21239	0.106871	0.102269	0.309167	0.131597	0.158654	0.0499098
Vil1	0.00726547	0.00820289	0.117288	0.0749879	0.0132075	0.00645369	0.00217195	0.00356566	0.00932612	0.00571178	0	0.00761066	0	0
Usp37	0.629047	0.198099	0.391871	0.377931	0.30445	0.248976	0.431929	0.279164	0.612695	0.669452	0.993634	0.416983	0.223505	0.743761
Cnot9	0.409478	0.241415	0.340183	0.384588	0.330608	0.30428	0.310865	0.372814	0.350551	0.412082	0.443668	0.325791	0.300793	0.483036
Plcd4	0.00195575	0	0.00525528	0	0.00169061	0.00636427	0.0106631	0.00577325	0.023102	0.0102565	0.00924027	0.00152673	0	0.0218476
Zfp142	0.148853	0.113525	0.0873733	0.135596	0.12153	0.1357	0.151905	0.0768573	0.163446	0.16777	0.230002	0.105099	0.193124	0.0928049
Bcs1l	0.118287	0.106477	0.108876	0.0864941	0.124946	0.120896	0.118398	0.14875	0.129866	0.115463	0.0593846	0.051125	0.0353596	0.047311
Rnf25	0.104795	0.12026	0.140571	0.164566	0.129506	0.120099	0.110049	0.0934319	0.125816	0.143987	0.205475	0.118983	0.11397	0.128285
Stk36	0.0156502	0.0196309	0.00850864	0.0311839	0.0458924	0.00636033	0.0194221	0.0145345	0.0202628	0.0105259	0.0259967	0.00625957	0.0146201	0.0120689
Ttll4	0.13469	0.305216	0.366565	0.24447	0.41746	0.396212	0.14215	0.270603	0.0849134	0.169909	0.332026	0.255604	0.198414	0.172067
Cyp27a1	0.0060067	0.201234	0.0903691	0.118822	0.140637	0.0860529	0.00403303	0.11173	0.0244851	0.00465183	0.0181038	0.0231208	0.490246	0.0328796
Prkag3	0	0.00737037	0.00246471	0	0	0.0115561	0	0.0360305	0	0.00115689	0	0.00326959	0.00587321	0
Wnt6	0.0148836	0.0700262	0.010991	0.0074853	0.0115387	0.0625818	0.0187923	0.273403	0.0260784	0.0271731	0.0304332	0.0429131	0.0814132	0.0201526
Gm29539	0.00103657	0	0	0	0.00337062	0	0.00365848	0	0.00412527	0	0	0	0	0
Wnt10a	0.00297473	0.00737297	0.00122287	0	0	0.00354557	0.00122206	0.00616384	0	0	0	0	0	0
Gm16582	0	0	0	0	0	0	0	0	0.00321593	0	0	0	0	0
Cdk5r2	0.00435676	0.00555813	0.0030388	0.00345988	0	0.00479941	0.00708048	0.0301522	0.0118182	0.004463	0.00560165	0.00223579	0	0
Fev	0.00145043	0.00390602	0	0.00199776	0	0.0105317	0	0.00463394	0	0	0	0.00276068	0	0
Cryba2	0	0	0	0	0	0	0	0.00524842	0	0	0	0	0	0
Cfap65	0	0	0	0	0	0	0	0	0	0.00146318	0	0	0	0
Gm15841	0	0	0	0	0	0	0	0	0	0	0	0	0	0
Ihh	0.00998884	0.297565	0.705109	0.779235	0.129474	0.314659	0.00990447	0.228952	0.0198211	0.0153038	0.0266949	0.0636702	0.156987	0.0451671
Nhej1	0.0617467	0.0405665	0.0690144	0.0341318	0.0686502	0.0429704	0.0512148	0.0690095	0.0358631	0.0632228	0.0556121	0.0677607	0.0196224	0.0616212
Slc23a3	0	0.00478148	0.00584746	0.00621324	0.00313927	0.0057023	0.000959159	0	0	0	0	0	0.036245	0
Cnppd1	0.0809808	0.527794	0.582636	0.686841	0.463208	0.499261	0.0544054	0.559602	0.0871863	0.0931864	0.104034	0.165838	1.70495	0.111821
Retreg2	0.132963	0.292409	0.325624	0.402439	0.322008	0.303631	0.103297	0.281348	0.107436	0.143381	0.158543	0.165942	0.626588	0.125714
Zfand2b	0.180933	0.321135	0.28261	0.282261	0.282156	0.28047	0.191038	0.322783	0.235821	0.239345	0.216628	0.265364	0.489	0.163063
Abcb6	0.10669	0.0680087	0.0967789	0.0732176	0.131206	0.0918518	0.0845805	0.11419	0.0961587	0.091099	0.156215	0.0718843	0.0895321	0.0403369
Atg9a	0.0646629	0.126514	0.106858	0.156134	0.0989241	0.0993671	0.062293	0.107385	0.0556946	0.0309569	0.0603103	0.0814664	0.103892	0.108328
Ankzf1	0.175181	0.181104	0.182458	0.195967	0.210789	0.150275	0.194357	0.13386	0.203796	0.163062	0.197396	0.216341	0.183383	0.259483
Glb1l	0.0382382	0.0085872	0.0160151	0.0186482	0.00825009	0.00551329	0.0448335	0.00184874	0.0488116	0.0238394	0.0631531	0.00813048	0	0
Stk16	0.369643	0.408558	0.391934	0.389927	0.454812	0.484386	0.411694	0.406654	0.283979	0.3737	0.312326	0.437581	0.206427	0.197853
Tuba4a	0.974289	0.418476	0.927517	0.622163	0.433542	0.574141	1.11352	0.573114	0.703632	0.857157	0.517046	0.822267	0.555627	0.73046
A630095N17Rik	0.00170139	0	0	0	0	0	0.00111449	0	0.00199976	0.0013651	0	0.00170023	0	0
Dnajb2	0.0988477	0.190947	0.13756	0.195663	0.293722	0.139977	0.0907611	0.157556	0.0946546	0.0839406	0.118996	0.0597309	0.289096	0.091454
Ptprn	0	0.00818398	0	0.00234873	0.0201623	0.00443692	0.00255356	0.00460583	0.00457702	0.00410632	0	0.0199388	0	0
Gm28294	0	0	0	0	0	0	0	0	0	0	0	0	0	0
Resp18	0	0	0	0	0	0	0	0	0	0	0	0	0	0
Gm28902	0	0	0	0	0	0	0	0	0	0	0	0	0	0
Dnpep	1.09245	1.39886	0.810206	0.93036	1.31427	1.06907	1.02033	1.07204	1.57101	1.39101	1.61535	0.661251	0.928128	1.52112
Des	0.0347517	0.0217921	0.00356848	0.0122918	0	0.0179592	0.0236096	0.0909144	0.0497108	0.0753398	0.0954009	0.0664071	0	0.0808544
Gm15179	0	0	0	0	0	0	0	0	0	0	0	0	0	0
Speg	0.000894735	0.0691012	0.0431257	0.0406304	0.0426687	0.0703741	0.00528153	0.0456326	0.00211758	0.00797707	0.00603903	0.0257727	0.0369149	0.0342686
Gm15178	0	0.00157015	0	0	0	0	0	0.00104588	0	0	0	0	0	0
Gmppa	0.145213	0.434519	0.30137	0.346636	0.401771	0.39918	0.152458	0.407442	0.134957	0.13799	0.179409	0.188485	0.334616	0.133016
Asic4	0	0	0.00152951	0	0	0	0	0	0	0	0	0	0	0
Chpf	0.0842292	0.265889	0.152764	0.282276	0.162903	0.227237	0.0911499	0.150294	0.133312	0.0836418	0.220825	0.163262	0.241963	0.0764134
Obsl1	0.0668686	0.333632	0.33729	0.348051	0.390544	0.350888	0.0514636	0.204412	0.0784742	0.0673992	0.0532079	0.185401	0.100693	0.0541466
Tmem198	0.000952093	0.00540418	0.00190994	0.00778652	0.00322039	0.00505789	0.00149793	0.0120584	0	0.00229786	0.0155713	0.00181782	0	0
Inha	0.00203202	0.0154118	0.00900393	0.0248056	0.0220523	0.00511464	0	0	0.00226372	0	0	0.0107823	0.0630975	0
Stk11ip	0.064589	0.0563237	0.0748333	0.08675	0.0637038	0.0685142	0.0617902	0.0659656	0.0465161	0.0673113	0.116941	0.0792756	0.0790603	0.0330795
Slc4a3	0.00253878	0.00523659	0.0092564	0.0208546	0.00900299	0.01389	0	0.000736955	0	0	0.0081235	0.0223484	0	0
Gm29065	0	0	0	0	0	0	0	0	0	0	0	0	0	0
Gm29069	0	0	0	0	0	0	0	0	0	0	0	0	0	0
Gm17751	0	0	0	0	0	0	0	0	0	0	0	0	0	0
Gm816	0	0	0	0	0	0	0	0	0	0	0	0	0	0
Epha4	0.661723	0.441777	0.169705	0.190684	0.0510154	0.299035	0.805409	0.805258	0.999417	0.673354	1.08373	0.335217	1.36197	0.419634
Gm28386	0.00170831	0	0	0	0	0.002598	0	0.0088094	0	0	0.00656092	0	0.00587321	0
Gm28387	0.00129166	0	0	0	0	0	0	0	0	0	0	0	0	0
Pax3	0.00141288	0	0.00139627	0.00909224	0	0	0.00224548	0	0.0129154	0.00403669	0	0	0	0
Sgpp2	0	0.00976762	0.00156998	0.00203858	0	0.00443066	0	0.0028677	0	0	0.00570051	0	0.0529611	0
Gm28410	0	0	0	0	0	0	0	0	0	0	0	0	0	0
Farsb	0.58238	0.398025	0.387359	0.28737	0.315888	0.450955	0.576038	0.429374	0.492901	0.532337	0.400303	0.529722	0.256713	0.679291
BC035947	0.000591098	0.00286472	0.000977246	0	0	0	0.0016742	0	0.0023695	0	0	0	0	0
Mogat1	0	0	0.00714424	0.011882	0.0291192	0.00187989	0	0	0.0026425	0.00296002	0	0.0157967	0	0
5730419F03Rik	0.00159219	0.0253917	0.0174541	0.00736913	0.00434837	0.0322663	0.0016742	0.0573855	0.00333021	0.00160363	0.00977713	0.00542666	0.0364918	0
Gm29611	0	0	0	0	0	0	0	0	0	0.00263671	0	0	0	0
Acsl3	0.896595	1.14877	1.15649	0.705102	1.23925	1.59895	1	1.16246	0.969891	1.14844	1.36543	0.759671	3.03528	0.794857
Utp14b	0.471218	0.484683	0.594557	0.287689	0.378971	0.757517	0.569435	0.834611	0.465845	0.63981	0.991609	0.476988	1.61473	0.609016
Gm29536	0	0	0	0	0	0	0	0	0	0	0	0	0.0298809	0
Kcne4	0	0	0	0	0	0	0	0	0	0	0	0	0	0
Gm29187	0	0	0	0	0	0	0	0	0	0	0	0	0	0
Scg2	0	0	0	0	0	0.0024157	0	0	0	0	0	0	0	0
Ap1s3	0.00919027	0.188341	0.152761	0.172665	0.219081	0.179205	0.000719502	0.101932	0.00736634	0.0012917	0.00609488	0.0617794	0.0718966	0
Wdfy1	0.499962	1.34962	1.49524	1.45266	1.14852	1.46292	0.494309	1.90017	0.519048	0.49568	0.415326	0.534624	1.09838	0.302764
Mrpl44	0.351403	0.44549	0.492753	0.39395	0.498366	0.464397	0.385994	0.594561	0.357815	0.385256	0.261756	0.371688	0.43943	0.286645
Serpine2	0.0327198	0.87571	0.209353	0.193924	0.458208	0.606435	0.0328871	0.412339	0.0812338	0.0488058	0.0699491	0.221407	0.598269	0.0267913
9830004L10Rik	0.000961032	0	0	0	0	0	0	0	0.00470663	0.00206571	0	0	0	0
Fam124b	0	0	0	0	0	0	0.00450423	0.00210776	0.00878356	0	0	0	0.00456426	0
2310015K22Rik	0	0	0	0	0	0	0	0	0	0	0	0	0	0
Cul3	1.11772	1.07377	1.35185	1.24029	1.58447	1.19224	1.21731	1.00822	1.06728	1.21868	1.0078	1.26992	1.55586	1.5574
Gm29125	0	0	0	0	0	0	0	0	0	0	0	0	0	0
1700016L21Rik	0.00281645	0	0	0	0	0	0.00209371	0	0	0.00275217	0	0.00304415	0	0.0953226
Gm45261	0	0	0	0	0	0	0	0	0	0	0	0	0	0
Dock10	0.00133791	0	0	0.00303289	0.00189393	0	0.000991051	0	0	0	0	0.0025392	0	0
Nyap2	0	0	0	0	0	0	0	0	0	0	0	0	0	0
Irs1	0.00487086	0.0259628	0.00668211	0.00691558	0.0270439	0.00379075	0.00287782	0.0014781	0.00449921	0.00205367	0.0118749	0.00284491	0	0
Gm9747	0	0	0	0	0	0.000987699	0	0.000897444	0	0	0	0	0	0
Rhbdd1	0.026359	0.0446909	0.0549341	0.0873497	0.059336	0.0499754	0.0290492	0.0468	0.0381651	0.0250541	0.0748988	0.009891	0.0510494	0
Gm28940	0.00395918	0.00381308	0.00545097	0.00161931	0.00181555	0.00389444	0.000596203	0.00143475	0	0.00358096	0	0.018543	0.0364551	1.00924
Col4a4	0.00294882	0.00503559	0.00272779	0	0	0.00298388	0.00131068	0.00425271	0.0023749	0.00184424	0	0	0.0181547	0
Col4a3	0	0	0	0	0	0	0	0	0	0	0	0	0	0
C430014B12Rik	0	0.00733279	0.0034831	0	0.00231639	0.000950465	0	0.00339648	0	0.00186285	0.00762707	0.00373598	0	0
Mff	0.688756	0.726516	0.746252	0.580482	0.759908	0.840953	0.723868	0.730464	0.694671	0.667152	0.549036	0.768526	0.657934	0.674269
Gm28941	0.0011258	0	0.00419611	0.00104233	0.00301912	0.00083535	0	0.00159523	0	0	0	0	0	0
Tm4sf20	0.00071324	0.00219764	0.00508208	0	0.00466265	0	0.00303618	0	0.0048401	0.00412708	0	0	0.0116018	0
Gm47791	0	0	0	0	0	0	0	0	0	0	0	0	0	0
Gm28942	0	0	0	0	0	0	0	0	0	0	0	0	0	0
Agfg1	0.555466	0.882244	1.05841	1.03311	0.691782	0.984172	0.565559	0.55328	0.390311	0.507313	0.701274	0.540147	0.885995	0.419233
A030005L19Rik	0.00415946	0.00549875	0.00428611	0.00446228	0.0021352	0.00251176	0.00157473	0.00964656	0.00808089	0	0	0	0	0
A030014E15Rik	0	0	0	0	0	0	0	0	0	0	0.00667793	0	0.0340878	0
Gm6217	0	0	0	0	0	0	0	0	0	0	0	0	0	0
A030003K21Rik	0	0	0	0	0	0	0	0	0	0	0	0	0	0
Gm7544	0	0	0	0	0	0	0	0	0	0	0	0	0	0
Gm47955	0	0	0	0	0	0	0	0	0	0	0	0	0	0
Gm47959	0	0	0	0	0	0	0	0	0	0	0	0	0	0
Slc19a3	0.00204152	0.00252548	0	0.00941146	0	0	0.00261956	0	0	0	0	0	0	0.0195586
Krtap28-10	0	0	0	0	0	0	0	0	0	0	0	0	0	0
Gm47969	0	0	0	0	0	0	0	0	0	0	0	0	0	0
A030005K14Rik	0	0	0	0	0	0	0	0	0	0	0	0	0	0
Krtap28-13	0	0	0	0	0	0	0	0	0	0	0	0	0	0
Ccl20	0	0	0	0	0	0	0.00143186	0	0	0	0	0	0.0142816	0
Daw1	0	0	0	0	0	0	0	0	0	0	0	0	0	0
Sphkap	0	0	0	0	0	0	0.00158932	0.00159523	0	0	0	0.0103619	0	0
4933436I20Rik	0	0	0	0	0	0	0	0	0	0	0	0	0	0
Pid1	0.217253	0.082149	0.0463086	0.0223946	0.0513443	0.111172	0.234326	0.167451	0.259307	0.118902	0.258799	0.169083	0.0974356	0.119129
Dner	0.04188	0	0	0.00461318	0.00150428	0	0.0500644	0.00057846	0.0750411	0.0888431	0.0857385	0.0066105	0	0.281153
Trip12	1.58918	1.49938	1.7621	2.11834	1.73228	1.4889	1.87622	1.08314	2.092	2.16959	4.0798	1.70216	1.21277	1.57116
Fbxo36	0.0189191	0.0232856	0.0258138	0.0260468	0.0396209	0.0198669	0.0181042	0.0213647	0.024113	0.0432348	0.0516362	0.0147856	0.0307476	0.00895396
Slc16a14	0.00212068	0.00264239	0	0	0	0.00228856	0.00591103	0	0.0122414	0.0120453	0	0.00237848	0.00797621	0.023298
C130026I21Rik	0	0.00358055	0	0	0.00675274	0.00145387	0	0.00686318	0	0	0	0	0	0.156659
A530032D15Rik	0.00102977	0	0	0	0	0.00345265	0	0.00259754	0	0.00152477	0	0.00698536	0.00663935	0.0390963
Gm10553	0	0	0	0	0	0	0	0	0	0	0	0	0	0.0474864
A530040E14Rik	0	0	0	0	0	0.00127926	0	0	0	0	0	0	0	0.11363
Gm16028	0	0	0	0	0	0	0	0	0	0	0	0	0	0.0942043
Gm16025	0	0	0	0	0	0	0	0	0	0	0	0	0	0
Gm16092	0	0	0	0	0	0.00240601	0	0	0	0	0	0	0	0
G530012D18Rik	0	0	0	0	0	0	0	0	0	0	0	0	0	0
Sp110	0	0	0	0	0	0.00226528	0.000963326	0.00213195	0.00747102	0.00187094	0	0	0	3.84443
Gm16094	0	0	0	0	0	0	0	0	0	0	0	0	0	0
Sp140	0.00709721	0.0105797	0.00592827	0.0127253	0.0137315	0.0112477	0.00228565	0.0125596	0	0.00125939	0	0.00371239	0.0127998	0.421416
Gm10552	0	0	0	0	0	0	0	0	0	0	0	0	0	0
Gm17017	0.000766916	0	0	0	0	0	0	0	0	0	0	0	0	0
Sp100	0.0980882	0	0.00127469	0	0.00233654	0.000811696	0.138036	0	0.150259	0.0568871	0.178032	0.00189764	0	0.0102133
A630001G21Rik	0.00378508	0.00251861	0	0	0	0	0	0	0.00839958	0.00734296	0	0	0.0340272	0
9930111H07Rik	0	0	0	0	0	0	0	0	0	0	0	0	0	0
Cab39	0.436608	0.324148	0.383126	0.36703	0.401017	0.341794	0.472156	0.346874	0.454203	0.425684	0.506133	0.36785	0.584976	2.3836
Itm2c	0.17425	0.56045	0.693254	0.843455	0.474974	0.336446	0.151324	0.231362	0.222467	0.13937	0.236243	0.216523	0.308351	0.152901
4933407L21Rik	0	0	0	0	0	0	0	0.00276739	0	0	0	0	0	0
Gm28884	0	0	0	0	0	0	0.00116015	0	0	0	0	0	0	0
Gpr55	0	0	0	0	0	0	0	0.00129563	0.003166	0	0	0	0	0
Gm28100	0	0	0	0	0	0	0	0	0	0	0	0	0	0
Spata3	0.000455505	0.00114346	0	0	0	0.00134022	0.00146604	0	0	0	0	0	0	0
2810459M11Rik	0	0.13433	0.179553	0.0997002	0.0234638	0.24171	0.00159967	0.423109	0.00562703	0.00365267	0	0.0340427	0.117832	0
Psmd1	2.14345	1.28864	1.47283	1.18645	1.5981	1.72543	2.04838	1.39438	1.91924	2.25592	2.42994	2.11911	0.645243	1.86633
Htr2b	0.00311822	0.00240685	0	0	0	0.0010613	0	0	0	0	0	0	0.0318656	0
Armc9	0.13966	0.0627631	0.0949439	0.107003	0.0794877	0.0744156	0.13952	0.064984	0.195251	0.1258	0.256259	0.0522106	0.0230487	0.150556
Gm16341	0	0	0	0	0	0	0	0	0	0	0	0	0	0
B3gnt7	0.267606	0.443902	0.248493	0.210425	0.0763706	0.469086	0.229469	0.712238	0.229355	0.277586	0.274871	0.304536	0.28354	0.135401
Gm28626	0.0011386	0.00139504	0.00150761	0	0	0.000729941	0.00194666	0	0.00280528	0	0	0	0	0
Ncl	34.7811	11.7766	19.0606	12.5199	12.1924	18.3388	35.8694	20.4636	29.3764	37.6852	42.2561	35.0778	8.68963	33.2083
C130036L24Rik	0.0375115	0.0266788	0.0354761	0.0425967	0.0374046	0.0297597	0.0167945	0.0357666	0.04061	0.0171512	0.0275014	0.0303089	0.0214469	0
Nmur1	0	0	0	0	0	0	0	0	0	0	0	0	0	0
Tex44	0	0	0	0	0	0	0	0	0	0	0	0	0	0
Ptma	71.2712	29.4471	40.0276	26.1617	32.5531	43.8297	65.662	39.3992	48.5622	64.3591	53.8201	76.5281	21.9029	46.0071
Pde6d	0.241688	0.291454	0.306549	0.223004	0.322105	0.320882	0.257841	0.249371	0.207076	0.246117	0.136758	0.211596	0.199551	0.337299
Cops7b	0.17466	0.129851	0.110997	0.119171	0.0999739	0.136495	0.22668	0.166442	0.152357	0.155911	0.193764	0.10068	0.044535	0.0631563
Nppc	0	0	0.00135214	0.00284446	0.00278718	0	0	0.00278945	0.00308784	0.00163958	0	0	0	0
Dis3l2	0.128467	0.0680852	0.105025	0.0999096	0.112532	0.113849	0.138773	0.0552118	0.147435	0.123616	0.210593	0.108175	0.0640423	0.0373979
Gm29055	0.00878923	0.00152637	0.00925112	0.0173603	0.0105659	0.00652126	0.0103414	0.00864474	0.010172	0.0110804	0.0304665	0.00229071	0.0103835	0
Gm28375	0	0	0	0	0	0	0.00155987	0	0.00216249	0	0	0	0	0
Gm29371	0	0	0	0	0	0	0.00102757	0	0	0	0	0	0	0
Alppl2	0	0	0	0	0	0	0	0	0	0	0	0	0	0
Alpi	0	0	0	0	0	0	0	0	0	0	0	0	0	0
Akp3	0.00108959	0	0	0	0	0	0	0	0	0	0	0	0	0
Gm29374	0	0	0	0	0	0	0	0	0	0	0	0	0	0
Ecel1	0.000449289	0	0	0	0.00080187	0	0	0	0.0090706	0.00300838	0	0	0	0.0540017
Prss56	0.00245316	0.00150481	0	0	0	0	0	0	0.00395317	0	0.00541033	0.00847951	0	0
Chrnd	0	0	0	0	0	0	0.00117941	0	0	0	0	0	0	0
Chrng	0	0.00263775	0	0	0	0	0	0	0	0	0	0	0	0
Eif4e2	3.55156	2.77245	2.38913	2.1252	2.50586	3.00224	3.12282	3.07018	3.44886	3.44649	2.33918	3.27383	1.92814	2.89527
Efhd1	0.00138148	0.00133347	0	0	0.0026151	0.00131881	0.0049139	0.00244667	0.0065869	0.00531002	0	0.00206354	0.304065	0
Efhd1os	0	0	0	0	0	0	0	0	0	0	0	0	0	0
Gigyf2	1.22358	0.91752	1.25914	1.23891	0.956628	0.929043	1.28855	0.905092	1.26326	1.2462	2.12441	1.1448	1.25689	0.96779
Kcnj13	0.00705666	0.0078889	0.00469567	0.00466794	0.00482391	0.00548448	0.0038812	0.00500748	0.00958204	0.00196285	0	0.0050082	0	0.0157482
Snorc	0	0	0.00254054	0	0	0	0	0	0	0.00169401	0.00388549	0.00983767	0	0
Ngef	0.00112392	0	0.00441817	0	0	0.00138967	0.00221511	0	0	0.00132195	0	0.00441752	0	0.0327762
Neu2	0	0	0	0	0	0	0	0	0	0	0	0	0	0
Inpp5d	0.364857	0.0958405	0.0176277	0.0195831	0.022703	0.0929344	0.493694	0.104915	0.384869	0.339577	0.538962	0.187771	0.190402	0.329112
Atg16l1	0.278159	0.247395	0.258385	0.419036	0.2909	0.260468	0.25464	0.256146	0.262767	0.34079	0.382812	0.248778	0.313822	0.346374
Sag	0.129481	0.0696706	0.0377595	0.0321833	0.0214226	0.0494308	0.154885	0.034286	0.107287	0.130683	0.269054	0.216373	0.0634478	0.263751
Dgkd	0.171908	0.145754	0.213759	0.205164	0.207205	0.171343	0.182362	0.140051	0.20104	0.226831	0.307524	0.187511	0.248884	0.0979332
Gm19582	0	0	0	0	0	0	0	0	0	0	0	0	0	0
Usp40	0.109886	0.111216	0.169034	0.156664	0.147957	0.115596	0.117915	0.0979203	0.134594	0.0991352	0.148718	0.111727	0.192926	0.0218679
Ugt1a10	0	0	0	0	0	0	0	0	0	0	0	0	0	0
Gm20528	0	0	0	0	0	0	0	0	0	0	0	0	0	0
Ugt1a9	0	0.00137542	0	0	0	0	0	0	0	0	0	0	0	0
Ugt1a8	0	0	0	0	0	0	0	0	0	0	0	0	0	0
Ugt1a7c	0	0.00479786	0.000991066	0	0	0.00167865	0	0.00433338	0	0	0	0	0	0
Ugt1a6b	0	0	0	0	0	0.00174504	0	0	0	0	0	0	0	0
Ugt1a6a	0	0.00149277	0	0	0	0.00167865	0	0	0	0	0	0	0	0
Ugt1a5	0	0	0	0	0	0	0	0	0	0	0	0	0	0
Ugt1a2	0	0	0	0	0	0	0	0	0	0	0	0	0	0
Dnajb3	0.0163443	0.0174663	0.0170004	0.0164572	0.0262127	0.0102411	0.0118927	0.0290968	0.0113185	0.0160717	0.00635344	0.00797901	0	0.0948225
Ugt1a1	0	0	0	0	0	0	0	0	0	0	0	0	0	0
Mroh2a	0.0190115	0.00343363	0.0104003	0.0130149	0.00983147	0.0101699	0.0297939	0.00750315	0.0153101	0.021022	0.0337714	0.0293688	0	0.0485228
Hjurp	0.601733	0.160045	0.671289	0.239635	0.483263	0.487447	1.11785	0.31437	0.344152	0.741715	1.1193	0.551544	0.350341	0.697518
Trpm8	0	0	0	0	0	0	0	0	0	0	0	0	0	0
4930453O03Rik	0	0	0	0	0	0	0	0	0	0	0	0	0	0
Spp2	0	0	0.00764149	0	0	0	0	0.00817181	0	0	0	0	0.00928557	0
Gm29538	0	0	0	0	0	0	0	0	0	0	0	0	0	0
Gm28888	0.00258874	0	0	0	0	0	0.00256911	0	0	0.00230347	0	0	0	0
Glrp1	0	0	0	0	0	0	0	0	0	0	0	0	0	0
Gm19589	0	0	0	0	0	0	0	0	0	0	0	0	0	0
Gm29336	0	0	0	0	0	0	0	0	0	0	0	0	0	0
Arl4c	0.042063	0.54446	0.534605	0.613385	0.642644	0.496213	0.0554604	0.16222	0.0372551	0.019392	0.100656	0.222466	0.500612	0.0271309
Platr5	0.00438223	0.00951702	0.00467357	0	0	0.00381235	0.00253649	0.00789596	0.00193141	0.00144142	0.0219555	0.158901	0	0.0672359
Gm29337	0	0	0	0	0	0	0	0	0	0	0	0	0	0
1700067G17Rik	0	0	0	0	0	0	0	0	0	0	0.00680482	0	0	0
Sh3bp4	0.0986245	0.0873985	0.0708203	0.082297	0.126931	0.0780574	0.100769	0.0290596	0.0663593	0.0650815	0.0750411	0.0801786	0.106159	0.173059
Gm28342	0	0	0	0	0	0	0	0	0	0	0	0	0	0
C030007H22Rik	0	0	0	0	0	0	0	0	0	0	0	0	0	0
Agap1	0.242579	0.356226	0.292288	0.59208	0.366788	0.269591	0.244011	0.237536	0.270596	0.186872	0.520391	0.236932	0.622725	0.117265
Gm28499	0.000980649	0	0.00322985	0	0.0015751	0	0	0	0.00305267	0	0	0	0	0
4933400F21Rik	0.00223324	0	0	0.00212611	0.00453642	0.00294931	0.000807794	0.00275773	0	0.00280339	0	0	0.00660718	0
Gbx2	0.276215	0.00442279	0.00722801	0.0117362	0.00598811	0.00917205	0.264531	0.0109479	0.18524	0.135931	0.221654	0.0775215	0	0.131606
D130058E05Rik	0.0616763	0.00755243	0.0159507	0.0135407	0.0102096	0.0188781	0.0558295	0.0260834	0.0573077	0.0608089	0.0695238	0.0202664	0	0
Asb18	0	0	0	0	0	0	0	0	0	0	0	0	0	0
Iqca	0.0136635	0	0	0	0	0.00153363	0.00531117	0.00125679	0.0123754	0.0151341	0.0154971	0.00408114	0	0
4930434B07Rik	0	0	0	0	0	0	0	0	0	0	0	0	0	0
Ackr3	0.0313782	0.0850076	0.0626668	0.121454	0.314041	0.0278817	0.0430193	0.00371845	0.0393416	0.0647386	0.0535898	0.0142891	0.171241	0.0391002
Gm28721	0	0	0	0	0	0	0	0	0	0	0	0	0	0
Gm28723	0.00517032	0	0	0	0	0	0.00233632	0	0	0	0.00384558	0.00352114	0	0
Gm28722	0	0	0	0	0	0	0	0	0	0	0	0.0240042	0	0
Cops8	0.628971	0.513568	0.557187	0.460416	0.795991	0.632109	0.546944	0.537629	0.472437	0.624743	0.197729	0.547321	0.700588	0.354497
Gm9991	0	0	0	0	0	0	0	0	0	0	0	0	0.00782917	0
Col6a3	0	0	0	0	0.00338579	0	0.0010903	0	0	0	0	0	0	0
Mlph	0.00071519	0.00579871	0.00271994	0.00986283	0	0	0	0.00260999	0	0	0	0	0.0330443	0.0110696
Prlh	0	0	0	0	0	0	0	0	0	0	0	0	0	0
Rab17	0.0102096	0.0956351	0.135402	0.129107	0.0463751	0.0533844	0.0054404	0.0815369	0.0234753	0.00444052	0.0147249	0.00951932	0.262515	0.0148874
Gm28199	0	0	0	0	0	0	0	0	0	0	0	0	0	0
Lrrfip1	0.0329085	2.10529	0.67797	0.675943	1.31529	1.9396	0.0589888	1.45258	0.0810961	0.0523064	0.121009	0.417141	1.7591	0.08036
Rbm44	0.00748941	0	0	0	0	0	0.0146963	0	0.00413633	0.0282494	0.00996203	0.0185361	0	0.0168886
Ramp1	0	0.0202611	0	0	0.00374549	0.00215901	0	0.00124527	0	0	0	0.00208517	0.101131	0
Ube2f	0.26107	0.544995	0.426763	0.306284	0.498063	0.57785	0.33979	0.46686	0.25718	0.350249	0.236917	0.505298	0.754349	0.271483
Scly	0.117348	0.213514	0.291046	0.242881	0.154964	0.199904	0.123718	0.173107	0.172613	0.103988	0.124121	0.119866	0.0651394	0.0702008
Gm17090	0	0	0	0	0	0	0.00150065	0	0	0	0	0	0	0
Espnl	0	0	0	0.00211803	0	0	0	0	0	0	0	0	0	0
Klhl30	0	0	0	0	0	0	0	0	0	0	0	0	0	0
Erfe	0.00269118	0.00553498	0.00358736	0	0.0127567	0.0128379	0.00181809	0.000857281	0.00355442	0.00342683	0.033314	0.00759467	0.0255792	0
Ilkap	0.599232	0.794149	0.803901	0.815455	1.04412	0.833749	0.527951	0.695277	0.560546	0.558142	0.507261	0.688163	0.417584	0.512461
1700020N18Rik	0	0	0	0	0	0	0	0	0	0	0	0	0	0
Hes6	0.12883	0.420117	0.383967	0.358126	0.43798	0.359377	0.132608	0.292185	0.183349	0.151501	0.110766	0.200596	0.274446	0.0890076
Per2	0.000813143	0.0013357	0.00120432	0.0143787	0.00437498	0.00790427	0	0.00608363	0	0	0.00536278	0.00602384	0.0375808	0
Gm28382	0	0	0	0	0	0	0	0	0	0	0	0	0	0
Traf3ip1	0.274809	0.228543	0.308076	0.240928	0.2475	0.265861	0.308746	0.182663	0.25773	0.314697	0.423967	0.196236	0.190942	0.196807
Asb1	0.0744758	0.0991783	0.0925969	0.081173	0.0725667	0.100207	0.056785	0.143561	0.0990378	0.0844459	0.0459042	0.045278	0.1541	0.00604194
Gm28380	0	0	0	0	0	0	0	0	0	0	0	0	0	0
Gm29100	0	0	0	0	0	0	0	0	0	0	0	0	0	0
Twist2	0	0	0	0	0.00607021	0	0	0.00173947	0	0	0	0	0	0
Gm29101	0	0	0	0	0	0	0	0	0	0	0	0	0	0
Hdac4	0.249434	0.103575	0.147057	0.115453	0.127417	0.105029	0.240069	0.100841	0.17769	0.194051	0.362535	0.168785	0.224026	0.200182
Gm29099	0	0	0	0	0	0	0	0	0	0	0	0	0	0
Ndufa10	2.06243	1.77642	1.83837	1.69777	1.73306	2.01753	2.05003	2.09881	1.96718	1.93798	1.9608	2.02848	0.779257	2.0817
Olfr1416	0	0	0	0	0	0	0	0	0	0	0	0	0	0
Olfr1415	0	0	0	0	0	0	0	0	0	0	0	0	0	0
Olfr1414	0	0	0	0	0	0	0.000850731	0	0	0	0	0	0	0
Olfr1413	0	0	0	0	0	0	0	0	0	0	0	0	0	0
1700054K02Rik	0	0	0	0	0	0	0	0	0	0	0	0	0	0
Olfr1412	0	0	0	0	0	0	0	0	0	0	0	0	0	0
Olfr1411	0	0	0	0	0	0	0	0	0	0	0	0	0	0
Olfr1410	0	0.00253036	0	0	0	0.00103685	0	0	0	0.00215371	0	0	0	0
Olfr12	0.00386991	0	0	0	0	0	0.00425893	0.00295332	0.0017787	0.00563677	0.0552208	0	0.0311307	0
Cops9	0.923953	1.54328	1.38303	1.33134	1.42541	1.57743	0.823072	1.6908	0.860505	0.943509	0.593068	0.93394	1.10494	0.809322
Otos	0	0	0	0	0	0	0	0	0	0	0	0.00251392	0	0
Gm29483	0	0	0	0	0	0	0	0	0	0	0	0	0	0
Gm29482	0	0	0	0	0	0	0	0	0	0	0	0	0	0
Gm29481	0	0	0	0	0	0	0	0	0	0	0	0	0	0
Gpc1	0.0233498	0.027591	0.00693674	0.00882997	0.00784382	0.0342827	0.0243934	0.014676	0.0418201	0.0289077	0.0346295	0.0336712	0.0104463	0.00413814
Gm29480	0.00124652	0.00137988	0.00532211	0	0.00460549	0.00296358	0.00187596	0	0	0	0	0.00416919	0.0252995	0
Ankmy1	0	0.00494837	0.000975943	0.00464846	0	0.00789775	0.00137866	0	0	0.00807481	0	0.00433904	0	0
Dusp28	0.0702614	0.0595036	0.0510012	0.0435309	0.0626083	0.0809385	0.0731881	0.0643362	0.0607371	0.0669696	0.0418155	0.07383	0.0686086	0.0656325
5033417F24Rik	0	0.00211356	0.00347729	0	0.00806591	0.00168147	0.00353022	0	0	0	0	0.0024029	0	0
Rnpepl1	0.238169	0.595982	0.507109	0.601812	0.518884	0.576328	0.19839	0.450077	0.254706	0.21555	0.420597	0.265052	0.760095	0.159618
9430060I03Rik	0.00426828	0.00621317	0.0117679	0.0272175	0.0108498	0.00349368	0.00441944	0.0115729	0.00101218	0	0.0273768	0.0104124	0.0304086	0
Capn10	0.109376	0.170935	0.17743	0.18716	0.219735	0.170859	0.103795	0.231269	0.129365	0.0934349	0.0320675	0.0997462	0.168864	0.0880247
Gpr35	0	0	0.00123502	0.0027373	0.000771646	0.00250025	0	0	0.00147174	0.000750381	0	0.00185841	0	0
Aqp12	0	0	0	0	0	0	0	0	0	0	0	0	0	0
Kif1a	0.00110312	0.0070266	0.00835812	0.0111811	0.0118013	0.00160472	0.0010986	0.00677755	0	0.00130212	0	0.0231012	0.00844693	0
Gm28086	0	0	0	0	0	0	0	0	0	0	0	0	0	0
Agxt	0	0	0	0	0	0	0	0	0	0	0	0	0	0
Mab21l4	0	0	0	0	0.00282658	0	0	0	0	0	0	0	0	0
Crocc2	0	0	0	0	0	0	0	0	0	0	0	0.0111478	0	0
Sned1	0.000719673	0.00444675	0.00165977	0.00356696	0.00384792	0.00159798	0	0.00480929	0.00342367	0.00565738	0	0.0200752	0	0
Mterf4	0.164893	0.174587	0.167441	0.334892	0.224715	0.187916	0.13909	0.19392	0.184223	0.143012	0.0622221	0.186919	0.234396	0.149508
Gm28535	0.00515402	0.00452381	0.00473706	0.00500378	0.00292365	0.00444359	0	0.00366877	0.00266881	0.00884123	0	0.0108033	0	0
Pask	0.0765708	0.0257055	0.0610761	0.0432713	0.0503704	0.0342706	0.039819	0.0304574	0.0325905	0.0986359	0.0670949	0.0877096	0	0.0573966
Ppp1r7	1.02336	0.660678	0.851856	0.768147	0.802173	0.855445	0.932092	0.868525	0.776982	1.05739	0.721069	0.743035	0.318234	0.910679
Ano7	0	0.00532196	0.00123874	0.00334894	0	0.00378521	0	0	0	0	0	0.00267714	0	0
Hdlbp	1.33208	4.3266	4.0242	4.7207	4.89303	4.28777	1.3625	3.66787	1.16047	1.45457	2.44256	2.36225	3.0186	1.3379
2002-09-01	0.235586	0.254569	0.255994	0.321057	0.248198	0.192097	0.205288	0.204448	0.236583	0.228327	0.230759	0.117041	0.291663	0.0985734
Sept2.1	0	0	0	0	0	0	0	0	0	0	0	0	0	0
Farp2	0.0278525	0.0325873	0.0266446	0.0255332	0.0237737	0.0233119	0.0257657	0.0233931	0.0393559	0.0208288	0.0367483	0.0208	0.055104	0
Stk25	0.142253	0.25142	0.204415	0.296472	0.286025	0.238791	0.146905	0.145053	0.17233	0.143382	0.201336	0.141468	0.295003	0.202865
Gm28536	0	0	0	0	0	0	0	0	0	0	0	0	0	0
Bok	0.0784041	0.02795	0.00870502	0.00640479	0.0930829	0.020055	0.0681437	0	0.0908054	0.119875	0.0696569	0.0827619	0	0.00604194
Thap4	0.287108	0.179856	0.195287	0.300758	0.285001	0.166962	0.256785	0.145325	0.31641	0.341074	0.272188	0.215747	0.306049	0.278381
Gm10550	0	0	0	0	0	0	0.00142491	0	0	0	0	0	0	0
Atg4b	0.271836	0.237727	0.242917	0.293281	0.278414	0.269612	0.269384	0.18833	0.379329	0.382979	0.400563	0.192568	0.357506	0.0546494
Dtymk	4.03702	1.54156	2.37093	1.20231	1.99548	2.45259	3.55929	2.35019	2.87139	4.47281	1.64828	3.17343	0.521721	2.00713
Ing5	0.554764	0.390749	0.535336	0.567659	0.517289	0.443356	0.598562	0.401296	0.510482	0.687978	0.663906	0.540601	0.407085	0.352387
D2hgdh	0.0196313	0.0739742	0.0468242	0.0544115	0.0307629	0.0341042	0.01262	0.0604795	0.0256701	0.0188976	0.020001	0.0298026	0.0252256	0.0166498
Gal3st2	0	0	0	0	0	0	0	0	0	0	0	0	0.0118729	0
Gal3st2b	0	0	0	0	0	0	0	0	0	0	0	0	0	0
Gal3st2c	0	0.00229669	0.0017906	0	0	0.00187753	0	0.00896812	0	0	0	0	0.0112491	0.0201526
Neu4	0	0	0	0	0	0	0	0	0	0	0	0	0	0
Pdcd1	0	0	0	0	0	0	0	0	0	0	0	0	0	0.0166346
4930440C22Rik	0	0	0	0	0	0	0	0	0	0	0	0	0	0
Fam174a	0.0949668	0.285218	0.204823	0.20834	0.249955	0.266253	0.0765365	0.275916	0.114682	0.111256	0.009666	0.168847	0.151184	0.109989
St8sia4	0	0	0	0.0051858	0	0	0.00232183	0	0.00631355	0	0	0	0	0
4930598F16Rik	0	0	0	0	0	0	0.0013986	0	0	0	0	0	0	0
1700063A18Rik	0	0	0	0	0	0	0	0	0	0	0	0	0	0
Gm29601	0	0	0	0	0	0	0	0	0	0	0	0	0	0
4930533P14Rik	0	0	0	0	0	0	0	0	0	0	0	0	0	0
Slco4c1	0.0161399	0.0762699	0.033237	0.0359474	0.0098293	0.0679692	0.0466422	0.100108	0.032593	0.0361366	0.107188	0.0341092	0.137277	0.0312222
Panct2	0.041696	0.0495263	0.0357597	0.0492321	0.00489378	0.0489652	0.0562094	0.0976069	0.0389256	0.0442094	0.0444702	0.0584953	0.0613654	0.0148874
Gm28901	0	0	0	0	0	0	0.001229	0	0	0	0	0.00352114	0	0
Slco6c1	0	0	0	0	0	0	0	0	0	0	0	0	0	0
D1Ertd622e	0.0192664	0.0542258	0.0225708	0.0367683	0.0206358	0.0341978	0.0229474	0.0613385	0.013274	0.0122851	0.0208424	0.047541	0.105446	0
Ppip5k2	0.262253	0.411443	0.689848	0.847159	0.597672	0.39248	0.265175	0.340782	0.299421	0.233087	0.467172	0.329347	0.333999	0.202806
Gin1	0.146129	0.135757	0.185538	0.181103	0.158062	0.173752	0.139641	0.169591	0.142399	0.165833	0.10269	0.146339	0.138095	0.130386
Pam	0.102103	0.0517919	0.0480162	0.0360014	0.0751448	0.0439822	0.0781842	0.0261743	0.169391	0.081526	0.285198	0.0429949	0.0398516	0.0359896
B230216N24Rik	0.006142	0.00572719	0.0102835	0.00337771	0.0110561	0.00369618	0.0166514	0.00822529	0.00690702	0.00211493	0	0.0127217	0	0
1810006J02Rik	0	0	0	0	0	0	0	0	0	0	0	0	0	0
Gm29461	0	0	0	0	0	0	0	0	0	0	0	0	0	0
Slco6d1	0	0	0	0	0	0	0	0	0	0	0	0	0	0
Gm7967	0	0.00113823	0	0.00249701	0	0	0	0	0	0	0	0.00261089	0	0.0529316
Cntnap5b	0	0	0	0	0	0	0	0	0	0	0	0	0	0
Gm20268	0	0	0	0	0	0	0	0	0	0	0	0	0.0180158	0
Gm28187	0	0	0	0.00295905	0	0	0	0	0	0	0	0	0.0106612	0
Cdh20	0	0	0	0	0	0	0	0	0	0.00488283	0	0.00177307	0	0
Gm15699	0	0	0	0	0	0	0	0	0	0	0	0	0	0
Gm29012	0	0	0	0	0	0	0	0	0	0	0	0	0	0
Rnf152	0.00100514	0.00593632	0.0043836	0.00930791	0.00631546	0.0117445	0.00149645	0.0396702	0.00478701	0.00159834	0	0.0127863	0	0
Gm17634	0	0.00300949	0.000988389	0.0027852	0	0.0039215	0	0.0200326	0	0	0	0	0	0
Gm28403	0	0	0	0	0	0	0.0022119	0	0	0	0	0	0	0
Pign	0.0623714	0.0940932	0.113115	0.14737	0.143184	0.0617012	0.0674594	0.0671252	0.0765163	0.0504876	0.210888	0.0542738	0.056753	0.141518
Gm28404	0.000931006	0.00172844	0.002584	0.00778879	0.00497793	0	0.00275786	0	0	0.00473246	0.00141752	0.00392866	0	0.0159408
Relch	0.249363	0.280276	0.304275	0.398986	0.323259	0.2891	0.314249	0.230882	0.364942	0.298215	0.372306	0.215293	0.318058	0.447955
Tnfrsf11a	0.00526156	0	0	0	0	0	0.00301313	0.00309581	0	0.00462724	0.0164256	0.00206032	0.012934	0
Gm7160	0.00968493	0.0077413	0.00442365	0.00465243	0.00178762	0.0126849	0.00468976	0.0123013	0.0103733	0.00648721	0.0177512	0.0109576	0.0111763	0
Zcchc2	0.169042	0.0917938	0.0655424	0.0846041	0.110408	0.0588907	0.104293	0.129875	0.118152	0.140742	0.297892	0.0932072	0.170638	0.0576924
Gm20753	0	0	0	0	0	0	0	0	0	0	0	0	0	0
Phlpp1	0.106904	0.104368	0.0738616	0.137139	0.106039	0.0986282	0.13112	0.0901738	0.12911	0.10181	0.182792	0.0428411	0.267534	0.0340636
A530053M12Rik	0	0	0	0	0	0	0	0	0	0	0	0	0	0
Bcl2	0.00361532	0.0210655	0.0147653	0.0155899	0.0178906	0.010827	0.0012097	0.0247608	0.0118674	0.0122251	0.0193366	0.0198838	0	0
D630008O14Rik	0	0	0	0	0	0	0	0	0	0	0	0	0	0
Kdsr	0.293762	0.407302	0.45346	0.453606	0.352217	0.404001	0.298362	0.486781	0.36502	0.286042	0.313097	0.218705	0.409401	0.401458
Vps4b	0.503364	0.817446	0.803428	0.939667	0.794315	0.774906	0.68625	0.829536	0.615199	0.576687	0.506556	0.568179	1.08758	0.487386
Serpinb5	0.00064832	0	0	0	0.00146282	0.000699208	0	0.00197336	0	0	0	0	0.012249	0
Serpinb12	0	0	0	0	0	0	0	0	0	0	0	0	0	0
Serpinb13	0	0	0	0	0	0	0	0	0	0	0	0	0	0
Serpinb3a	0	0	0	0	0	0	0	0	0	0	0	0	0	0
Serpinb3d	0	0	0	0	0	0	0	0	0	0	0	0	0	0
Serpinb3b	0	0	0	0	0	0	0	0	0	0	0	0	0	0
Serpinb3c	0	0	0	0	0	0	0	0	0	0	0	0	0	0
Serpinb11	0	0	0	0	0	0	0	0	0	0	0	0	0	0
Gm15391	0	0	0	0	0	0	0	0	0	0	0	0	0	0
Serpinb7	0	0	0	0	0	0	0	0	0	0	0	0	0	0
Serpinb2	0	0	0	0	0	0	0	0	0	0	0	0	0	0
Serpinb8	0.00940662	0.00356245	0	0	0	0	0.0248796	0	0.0158318	0.002869	0	0	0.0120609	0
Gm15389	0	0	0	0	0	0	0	0	0	0.00157731	0	0.00856481	0.02061	0
D830032E09Rik	0	0	0	0	0	0	0	0	0	0	0	0	0	0
Cdh7	0.000862605	0	0.000883769	0	0	0	0	0	0	0	0	0	0	0.00833535
Cdh19	0	0	0	0	0	0	0	0	0	0	0	0	0	0
Gm29088	0	0	0	0	0	0	0	0	0	0	0	0	0	0
Dsel	0.0467336	0.0448928	0.0528274	0.100098	0.0423642	0.0556206	0.043515	0.058859	0.0693641	0.0489804	0.0720847	0.0827281	0.043374	0.0330117
Gm28189	0	0	0	0	0	0	0	0	0	0	0	0	0	0
9330185C12Rik	0.11865	0.00102501	0.00153522	0	0.00153106	0.0030049	0.151815	0.00310065	0.175902	0.129568	0.227788	0.171827	0	0.174288
Cntnap5a	0	0	0.00148537	0	0	0	0	0	0	0	0	0	0	0
Gm19965	0	0	0	0	0	0	0	0	0	0	0	0	0	0
Zfp813-ps	0	0	0	0	0	0	0	0	0	0	0	0	0	0
Gm28363	0	0	0	0	0	0.00106646	0	0	0	0	0	0	0	0
B020011L13Rik	0	0	0	0	0.0021829	0	0.00112525	0	0	0	0	0	0	0
Gm28360	0	0	0.00192564	0	0	0	0	0	0	0	0	0	0	0
Gm28168	0	0	0	0	0	0	0	0	0	0	0.00421881	0	0	0
Gm7145	0	0	0	0	0	0	0	0	0	0	0	0	0	0
Gm29106	0.000753416	0.000815553	0	0	0	0.000989001	0.000587268	0.00220908	0	0	0	0	0.0357541	0
Tsn	2.58613	2.25486	2.66466	2.32572	2.89719	2.58058	2.52682	2.34571	2.10498	2.958	1.79729	2.55224	1.54822	1.79592
Nifk	1.90918	1.29644	1.19633	1.08195	1.36268	1.46169	1.76136	1.28333	1.78871	1.71213	1.17307	2.05774	0.788688	1.92704
Gm28867	0	0	0	0	0	0	0	0	0.00165011	0	0	0	0	0
Clasp1	0.253127	0.274478	0.261826	0.449034	0.421196	0.215444	0.293867	0.172222	0.343215	0.345863	0.730124	0.270696	0.251144	0.310357
2900060B14Rik	0.246332	0.161999	0.140631	0.163961	0.168373	0.163137	0.225639	0.164673	0.157912	0.224705	0.601981	0.171267	0.252908	0.0964779
Tfcp2l1	4.41972	0.174393	0.122747	0.119108	0.181695	0.153046	4.59614	0.614186	5.10915	3.83496	5.19907	1.21712	0.297155	2.02464
Gli2	0.187098	0.00409096	0.00239811	0	0.0048195	0.00128897	0.177581	0	0.146448	0.184147	0.379088	0.0830501	0	0.203528
Gm26831	0.0007127	0	0	0	0	0	0	0	0	0	0	0	0	0
Gm29456	0	0	0	0	0	0	0	0	0	0	0	0.00149008	0	0
Gm29455	0	0	0	0	0	0	0.00116267	0	0	0	0	0	0	0
Inhbb	0.0052351	0.0189659	0.00274313	0	0	0.0104412	0.00411894	0.0187304	0.00932855	0.00725529	0.0320462	0.092519	0	0
Ralb	0.473876	1.36737	1.22866	1.24183	1.08609	1.17675	0.44617	1.08672	0.599541	0.518773	0.409459	0.436697	1.66275	0.105213
Gm27184	0.0033035	0.00312008	0.00134469	0	0.00231639	0	0.00090125	0.00102955	0	0	0.00771638	0	0.0268174	0
Tmem185b	0.056728	0.137348	0.146343	0.143771	0.137889	0.105026	0.0592029	0.138483	0.103565	0.0852906	0.239916	0.0897953	0.227434	0
3830432H09Rik	0.000858046	0.0144254	0.00394555	0	0.00241394	0.00523371	0	0.00124527	0	0.00156795	0	0.00289028	0	0
Epb41l5	0.20118	0.121148	0.257955	0.285631	0.226843	0.175806	0.206179	0.092168	0.241889	0.203208	0.233271	0.176707	0.190814	0.107109
Ptpn4	0.0709574	0.0957941	0.088913	0.121984	0.0494163	0.0803188	0.0631926	0.0811694	0.139555	0.0724169	0.230396	0.130244	0.147831	0.145332
Gm28209	0	0	0	0	0	0	0	0	0	0	0	0	0	0
Tmem177	0.0406352	0.0290517	0.033639	0.04262	0.0312448	0.0228272	0.0354333	0.0473876	0.0413784	0.0416204	0.0325491	0.0367501	0.0164019	0.0318145
Cfap221	0	0	0.000947177	0	0	0.00146858	0	0	0.00274374	0	0	0	0	0
Sctr	0	0	0.00117741	0	0	0.003731	0	0	0	0	0	0	0	0
Tmem37	0.0250829	0.148963	0.730087	0.468015	0.16883	0.16462	0.012031	0.054685	0.0148716	0.0336722	0.0224902	0.119933	0.0439532	0.0520415
Dbi	1.45305	2.36389	4.51842	2.55529	2.91737	2.99517	1.38135	3.3167	1.24729	1.46222	1.55184	2.45757	1.17201	1.76821
3110009E18Rik	0.0358773	0.0451569	0.0821733	0.0755657	0.0837837	0.0608566	0.0522025	0.0675569	0.0400701	0.0710717	0.0364697	0.0784272	0.043113	0.0309437
Steap3	0.0247074	0.00982766	0.00665144	0.00681129	0	0.00611279	0.0121791	0.0159769	0.0185418	0.0127805	0.017284	0.0805795	0.0121003	0
C1ql2	0	0	0	0	0	0	0	0	0.00515715	0	0	0	0	0
1700012E03Rik	0	0	0	0	0	0	0	0	0	0	0	0	0	0
Marco	0	0	0	0	0	0	0	0	0	0	0	0	0	0
En1	0.0261427	0.0230634	0.0246668	0.0382023	0.00384374	0.00856665	0.0260858	0.00616631	0.0410941	0.0152213	0.0154925	0.0391293	0	0
2610027F03Rik	0	0	0	0	0	0	0	0	0	0	0	0	0	0
Gm29346	0	0	0	0	0	0	0	0	0	0	0	0	0	0
Gm29345	0	0	0	0	0	0	0	0	0	0	0	0	0	0
Gm29348	0	0	0	0	0	0	0	0	0	0	0	0	0	0
Gm29347	0	0	0	0	0	0	0	0	0	0	0	0	0	0
Celrr	0	0	0	0	0	0	0	0	0.0048355	0	0.00638545	0	0	0
Gm29359	0	0	0	0	0	0	0	0	0	0	0	0	0	0
Insig2	0.133064	0.260196	0.295496	0.278378	0.266477	0.211701	0.142132	0.224922	0.132976	0.130729	0.190437	0.215002	0.374049	0.269384
2210011K15Rik	0	0	0	0.00219451	0	0	0	0	0	0	0	0	0.0134511	0
Ccdc93	0.14052	0.224658	0.212829	0.206531	0.133725	0.173598	0.173877	0.23195	0.180932	0.077854	0.163531	0.141757	0.177337	0.0698663
Gm15392	0.000675093	0	0.00118803	0	0	0	0	0.000970476	0	0.00467343	0	0	0	0
Htr5b	0	0	0.0012041	0	0	0	0	0	0.00291875	0	0	0	0	0
Ddx18	2.25858	1.10391	1.30161	1.13699	1.13568	1.54479	2.22438	1.47453	2.16548	2.5107	2.13153	2.76671	0.89416	2.3219
Gm28590	0	0	0	0	0	0	0	0	0	0	0	0	0	0
Dpp10	0	0	0	0	0	0	0	0	0	0	0	0	0	0
1700121L03Rik	0	0	0	0	0	0	0	0	0	0	0	0	0	0
Actr3	1.27193	1.88771	1.52582	1.46731	1.76851	2.08047	1.30405	2.04096	1.2229	1.2621	1.09214	1.31875	2.4658	0.889969
Gm28706	0	0	0	0	0	0	0	0	0	0	0	0	0	0
Slc35f5	0.0379201	0.48182	0.248433	0.323514	0.257372	0.326138	0.039218	0.290301	0.0439895	0.0289717	0.0460079	0.130269	0.505381	0.00413814
Gpr39	0.000671722	0.0648262	0.0093576	0.0379592	0.057025	0.0322741	0	0.0366442	0	0	0	0.0164022	0.0324544	0
Lypd1	0.0294298	0.0248324	0.0220077	0.0214927	0.0186429	0.020495	0.0173656	0.00777921	0.00807796	0.0267509	0.0377042	0.036314	0.0482435	0.00584643
Nckap5	0.00108532	0.0588951	0.0120582	0.0336831	0.00656287	0.0193379	0	0.0484251	0.00167127	0.00113189	0	0.00228211	0.0122202	0
4930599A14Rik	0	0	0	0	0	0	0	0	0	0	0	0	0	0
Mgat5	0.130244	0.133431	0.0614003	0.100342	0.0557666	0.0875696	0.146298	0.107935	0.170695	0.165706	0.352754	0.0715568	0.189597	0.0390334
Tmem163	0.00145922	0.05387	0.00268437	0.00510274	0.0774394	0.0168242	0.00241362	0.00431905	0	0.00159003	0.00977713	0.0249204	0.0123896	0.011555
Acmsd	0.00194443	0	0	0.0019381	0	0	0.00119256	0	0	0.00230667	0.00408289	0	0	0.00684542
2900009J06Rik	0.00943323	0.0121847	0.00754991	0.00949532	0.0135405	0.0103698	0.00754785	0.0134127	0.00603281	0.0073753	0.00764831	0.0273582	0.0269888	0
Ccnt2	0.670525	0.460554	0.552951	0.701243	0.453488	0.38842	0.720151	0.376428	0.657418	0.59707	0.994167	0.574138	0.665556	0.515555
Map3k19	0	0	0	0	0	0	0	0	0	0	0	0	0	0
Rab3gap1	0.304527	0.393094	0.401418	0.423691	0.350025	0.419276	0.348845	0.382427	0.244432	0.300169	0.2156	0.274683	0.544388	0.204234
Zranb3	0.174791	0.0499566	0.10469	0.0699736	0.124993	0.0875904	0.202772	0.0823223	0.148873	0.17253	0.279277	0.106737	0.0440387	0.151071
Gm28800	0	0	0	0.00176232	0	0	0.0020577	0	0	0	0	0	0.0352953	0.0127654
R3hdm1	0.662368	0.634491	0.665455	0.726545	0.646119	0.625436	0.657266	0.554969	0.93298	0.752686	0.927214	0.572168	0.610715	0.452424
Ubxn4	1.38419	2.1653	2.00846	1.91939	2.30887	2.24893	1.41022	2.20458	1.51422	1.50397	1.25487	1.74429	3.06053	1.56005
Lct	0	0	0.00115816	0.0029063	0	0	0	0	0	0	0	0	0	0
Mcm6	2.52725	0.553486	0.843261	0.698346	0.808306	0.753249	1.5917	0.83669	1.95607	2.62844	0.998457	1.44459	0.296939	0.921572
Dars	1.11936	0.455291	0.667783	0.673839	0.478641	0.562153	1.21399	0.535239	1.29008	1.25477	1.19063	0.868353	0.361539	0.777763
Cxcr4	0.0025378	0.000945876	0.000978407	0	0	0.00316192	0.0135448	0.0115902	0.001851	0.0216187	0.0253876	0.00830906	0.116216	0
Gm26686	0	0	0	0	0	0	0	0	0	0	0	0	0	0
Thsd7b	0	0.00531784	0.00511248	0.00981856	0.0130406	0.00612877	0.00180626	0	0.0038804	0	0	0.00790986	0	0.00607513
Gm16081	0	0	0	0	0	0	0	0	0	0	0	0	0	0
Cd55b	0	0	0	0	0	0	0	0	0	0	0	0	0	0
Gm15674	0	0	0	0.00310762	0	0	0.000898489	0	0.00239308	0	0	0	0	0
Gm15675	0.00708724	0.0020137	0.00318974	0.0034122	0.00316108	0.00454344	0.0111352	0.00235852	0.0211776	0.00137869	0	0.0054774	0.0117544	0
Cd55	0.124243	0.207294	0.14068	0.120332	0.128783	0.148946	0.14593	0.185916	0.157965	0.102096	0.205383	0.105747	0.123947	0.27274
Gm16083	0	0.00533913	0.0096916	0.00952516	0.00436631	0	0	0.00515509	0.00212622	0	0.00441083	0.00194175	0	0
Zp3r	0	0	0	0	0	0.000970134	0	0	0	0	0	0	0.0209432	0
C4bp	0	0.00659449	0.00494118	0.00472402	0	0.00141346	0	0.0562593	0	0.00180642	0	0.00165454	0	0
Pfkfb2	0.0140987	0.0349661	0.0462565	0.0432912	0.0187115	0.0227041	0.0154293	0.0619947	0.0311615	0.0291193	0.0718422	0.0245544	0.0779557	0.0148874
Yod1	0.0395603	0.0842539	0.0618157	0.0711331	0.0833881	0.0739132	0.0528112	0.0525699	0.0496806	0.0381264	0.076149	0.0374773	0.317433	0.0438535
AA986860	0.0351536	0.42868	0.311218	0.224267	0.238164	0.454336	0.0415967	0.382587	0.0320896	0.0101882	0.0365056	0.0602522	0.54967	0.0789578
Gm28857	0	0.00193657	0	0.00279102	0	0	0	0	0	0	0	0	0	0
Gm28856	0	0	0	0	0	0	0	0.00156612	0	0	0	0	0	0
Fcamr	0	0	0	0	0	0	0	0	0	0	0	0	0	0
Gm15848	0	0	0	0	0	0	0	0.00201131	0	0	0	0	0.0145136	0
Pigr	0	0.00443759	0.0059579	0.0127199	0	0.00118076	0	0	0	0.000828553	0	0	0	0
Fcmr	0	0	0.00122835	0	0	0	0	0	0	0	0	0	0	0
Il24	0	0	0	0	0	0	0	0	0	0	0	0	0	0
Il20	0	0	0	0	0	0	0	0	0	0	0	0	0	0
Il19	0	0	0	0	0	0	0	0	0	0	0	0	0.00529574	0
Il10	0	0	0	0	0	0	0	0	0	0	0	0	0	0
Mapkapk2	0.118269	0.460855	0.397445	0.377218	0.537247	0.492574	0.116895	0.397503	0.118936	0.116888	0.11983	0.134577	0.578534	0.147703
Dyrk3	0.465357	0.181137	0.110814	0.112317	0.247636	0.195565	0.507845	0.157452	0.411665	0.50525	0.191049	0.425671	0.420258	0.439994
Eif2d	0.552042	0.344387	0.350827	0.317312	0.360588	0.401506	0.467525	0.361589	0.579526	0.60018	0.42655	0.572916	0.292224	0.470497
Rassf5	0.0041435	0.00863724	0.0012197	0.00238561	0	0.00516745	0.00379251	0.0213285	0.00626106	0.00729796	0.00949537	0	0.0733187	0
Ikbke	0.0208313	0.0356785	0.00539884	0.00466468	0.00972911	0.0246886	0.00918874	0.0218899	0.01262	0.0296487	0.0257216	0.00820503	0.0496194	0
Gm28914	0	0	0	0	0	0	0	0	0	0	0	0	0	0
Gm28913	0	0.00114215	0	0	0	0	0	0	0	0	0	0	0	0
Srgap2	0.274025	0.369877	0.371812	0.293611	0.412597	0.400284	0.446943	0.288884	0.341961	0.287327	0.620182	0.283089	0.505515	0.14493
Gm29488	0.011037	0.0215545	0.0168525	0.012141	0.0170377	0.0161904	0.0317531	0.0119174	0.0226151	0.00939016	0.0204193	0.00886968	0	0
Fam72a	0.0343801	0.0319535	0.0594029	0.0410886	0.0445563	0.0838355	0.0813283	0.0262878	0.0397815	0.0599276	0.100086	0.0620572	0.172991	0.0391157
Avpr1b	0	0	0	0	0	0	0	0	0	0	0	0	0	0
Ctse	0	0	0	0	0	0	0	0	0	0	0	0	0	0
Rab7b	0	0.00250332	0	0	0.0060539	0	0	0	0	0	0	0	0	0
Slc26a9	0.00139276	0.00993562	0	0.00999224	0.00907864	0.0113027	0	0.0043263	0.0153634	0.00800342	0	0.00727681	0.0626858	0
Pm20d1	0.0144697	0.0204354	0.0179807	0.0185717	0.0314667	0.0141935	0.0281633	0.0103835	0.0512953	0.024464	0.0458037	0.0231446	0.00788877	0.00607513
Slc41a1	0.228326	0.138544	0.102245	0.122322	0.0779968	0.0987659	0.247021	0.127457	0.186656	0.147185	0.231409	0.141038	0.0682101	0.165069
Rab29	0.0659433	0.0483275	0.03719	0.055319	0.0739626	0.0360988	0.0468124	0.060016	0.0673319	0.0520348	0.107319	0.0388661	0.0538349	0.0159408
Nucks1	7.15209	3.42672	5.36192	3.2474	4.72554	5.4937	8.06335	5.26313	6.61916	7.00836	10.3578	5.91521	3.45419	6.10697
Slc45a3	0.0107267	0.153722	0.0323407	0.0684554	0.129972	0.091375	0.0240897	0.022594	0.00216398	0.00877514	0.00712255	0.0201308	0.0678296	0
Elk4	0.0685464	0.124506	0.0799402	0.210049	0.141569	0.100817	0.0679943	0.0768991	0.0407154	0.0730502	0.108575	0.0764142	0.242629	0.0577642
Mfsd4a	0.0220501	0.0436959	0.0264986	0.0678115	0.0380417	0.0358302	0.0414118	0.0455536	0.0206273	0.0181227	0.00937559	0.0374013	0.0270403	0.0692859
Cdk18	0.0387598	0.014887	0.00735284	0.0144802	0.0085479	0.00939087	0.0519679	0.00275695	0.036187	0.0419247	0.0727823	0.0704453	0.0549629	0.159588
Gm29629	0	0	0	0	0	0	0	0	0	0	0	0	0	0
Lemd1	0.00216125	0	0	0	0	0	0	0	0	0	0	0	0	0
Gm29695	0.00176152	0	0	0	0	0	0	0	0.00201956	0	0	0.00742324	0	0
Gm10188	0	0	0	0	0	0	0	0	0	0	0	0	0	0.0168886
Gm29630	0.00465731	0	0	0	0	0	0.00616102	0	0.00705352	0.00185423	0	0.00188808	0	0
Klhdc8a	0	0.00804353	0	0	0.001989	0	0	0	0.0026972	0	0	0	0	0
Nuak2	0.00911715	0.0015542	0.000899702	0.00207078	0.00196177	0.00187324	0.00851516	0.0018011	0.0135111	0.00998487	0.0194561	0.0227564	0	0.0141982
F730311O21Rik	0	0	0	0	0	0	0	0	0	0	0	0	0	0
Tmcc2	0.0060456	0	0	0.00130966	0	0	0.00717218	0	0.0103135	0.00768205	0	0.00914985	0	0
Gm15849	0	0	0	0	0	0	0	0	0	0	0	0	0	0
Dstyk	0.085739	0.0906133	0.0580931	0.0899954	0.0796149	0.0546556	0.0788114	0.0420146	0.113188	0.108454	0.138207	0.04827	0.159434	0.0494745
6030442K20Rik	0.0212992	0.00163111	0.0171079	0.0150994	0.032288	0.00706891	0.0121013	0.0275849	0.0212111	0.0146914	0.0243416	0.0105841	0	0
Rbbp5	0.29895	0.168571	0.186653	0.198916	0.178467	0.160737	0.266793	0.116257	0.27075	0.329082	0.560608	0.239126	0.166183	0.180633
Tmem81	0.00518409	0.0035872	0.00642983	0	0.0131384	0.00654344	0.00999609	0.00469545	0.00302024	0.00660828	0.0132219	0.00828743	0	0
Cntn2	0.0110116	0.00388618	0.00710127	0	0.00245951	0.0027691	0.00885206	0.0115729	0.00564102	0.00474159	0.0298853	0.0165369	0	0
Nfasc	0.00135207	0.00466156	0	0	0	0.00359941	0	0.00182312	0.00418003	0.0011391	0.00475042	0.0190388	0	0
Gm10538	0	0	0	0	0	0	0	0	0	0	0	0	0	0
Lrrn2	0.152566	0.0485364	0.00221549	0.00475088	0	0.0150111	0.205011	0.0164759	0.143247	0.0929591	0.160817	0.0342787	0.0366051	0.0556024
Mdm4	1.24571	0.852833	0.6271	0.746825	0.724012	0.851765	1.42947	0.789607	1.49957	1.35697	2.55313	0.773082	1.45837	0.606039
Pik3c2b	0.0154831	0.0117751	0.0118852	0.00720609	0.0208528	0.0118572	0.026788	0.00905284	0.0353557	0.055003	0.0260966	0.0326353	0.0556823	0.0281389
Gm28609	0	0	0	0	0	0	0	0	0	0	0	0	0	0
Ppp1r15b	0.427562	0.514481	0.532615	0.492652	0.515756	0.484264	0.455085	0.494867	0.411135	0.435368	1.03018	0.314926	0.963282	0.353554
Plekha6	0.0113162	0.349389	0.270692	0.255395	0.374428	0.299488	0.0058528	0.179528	0.00634503	0.00851276	0.00868448	0.0658685	0.300074	0.0447533
Gm19461	0	0.00271877	0	0	0	0	0	0	0	0	0	0	0	0
Gm28040	0	0	0	0	0	0	0.00206003	0	0	0	0	0	0	0
Kiss1	0	0	0.00591183	0	0	0	0	0.00114498	0.00271988	0	0	0	0	0
Ren1	0	0	0.000788181	0	0	0	0.00310857	0	0.0038248	0.00143572	0.00666712	0	0	0
Etnk2	0.0675365	0.0303315	0.0164223	0.0187063	0.00178096	0.0124225	0.0806301	0.0157162	0.103438	0.0463541	0.0237601	0.0323325	0	0
Sox13	0.167337	0.0461726	0.0799085	0.107024	0.0558086	0.027422	0.196774	0.0152262	0.242869	0.272914	0.138098	0.136704	0.0766294	0.0634652
Snrpe	3.67537	2.88298	3.61449	3.33107	3.19655	3.19329	3.46492	2.6848	3.14638	3.7921	1.94173	4.1294	2.41439	3.31158
Zc3h11a	0.032367	0.0284343	0.0311255	0.0509116	0.0321689	0.0268512	0.0249112	0.0244392	0.0388929	0.0314472	0.0491694	0.0438437	0.0518316	0.0166346
Zc3h11a.1	0	0	0	0	0	0	0	0	0	0	0	0	0	0
Gm38394	0.0222299	0.0204442	0.0236768	0.0349795	0.0269814	0.0155708	0.020551	0.0159773	0.0226306	0.0193533	0.0508914	0.0261745	0.0120721	0.084519
Zbed6	0	0	0	0	0	0	0	0	0	0	0	0	0	0
Lax1	0.00437911	0	0	0	0	0	0.00697645	0	0.00221822	0.0017936	0.0187367	0	0	0
Atp2b4	0.171552	0.101186	0.0526416	0.0843574	0.0831246	0.0862531	0.170587	0.0118539	0.285463	0.382692	0.362125	0.0355762	0.0297121	0.128045
Gm28441	0	0	0	0	0	0	0	0	0	0	0	0	0	0
Optc	0.000894056	0	0	0	0	0	0	0	0	0	0	0	0.0100804	0
Gm15851	0	0	0	0	0	0	0	0	0	0	0	0	0	0
Prelp	0	0	0	0	0.00802301	0	0	0	0	0	0	0	0	0
Gm1627	0	0	0	0	0	0	0	0	0	0	0	0	0	0
Fmod	0	0	0	0	0.00217682	0	0	0	0	0	0	0	0	0
Btg2	0.222032	1.49294	0.781367	1.07046	1.26392	1.10701	0.202413	0.699337	0.541573	0.305361	0.455534	0.439466	3.72079	0.647905
Chit1	0.000744599	0.0395763	0.0118373	0.00602589	0.0069455	0.00789884	0	0	0	0.00849287	0	0.00167102	0.0108907	0.0181123
Chil1	0.00432583	0.023203	0.0267706	0.0365137	0.0357515	0.00846751	0.00208481	0.0228899	0	0.00156647	0.00375872	0.0146191	0	0.0109042
Mybph	0.000543786	0.00661424	0.00181577	0.00268561	0.00275239	0.0026173	0	0	0	0.00123899	0	0	0	0
Adora1	0.01393	0.495274	0.413648	0.652686	0.66039	0.39537	0.00911719	0.165416	0.00969365	0	0.00845921	0.0853927	0.243642	0
Myog	0.00101119	0	0	0	0	0	0	0	0	0	0	0.0043736	0	0
Ppfia4	0.12741	0.0256413	0.0227319	0.0390534	0.0329472	0.0198501	0.0802588	0.0458715	0.109976	0.104272	0.265518	0.0498417	0.059713	0.183962
Tmem183a	0.647124	0.84866	0.645719	0.590028	0.665604	0.948155	0.62805	1.12409	0.663053	0.62096	0.630103	0.710016	1.45551	0.269479
4933406M09Rik	0.000977392	0	0	0	0	0	0	0	0.00475825	0	0	0	0	0
Cyb5r1	0.529363	0.228555	0.258631	0.15823	0.22209	0.275544	0.5451	0.430787	0.566985	0.658677	0.617138	0.624157	0.356928	0.32873
Adipor1	0.642151	1.02437	0.858085	0.933439	1.09938	0.997011	0.594347	0.929091	0.695849	0.652153	0.701815	0.706357	1.26379	0.33455
Platr1	0.00444019	0.00814743	0.0045065	0.0051678	0	0.00199488	0.00408222	0.0076978	0.00809592	0	0.0283628	0.0112674	0	0
Klhl12	0.146658	0.190427	0.180242	0.223531	0.215887	0.175658	0.160071	0.263305	0.179108	0.194103	0.224254	0.231281	0.21334	0.0490932
Rabif	0.382559	0.261146	0.205582	0.196558	0.209536	0.265146	0.335518	0.28238	0.368107	0.405327	0.309341	0.234233	0.162091	0.169296
Mgat4e	0	0	0	0	0	0	0	0	0	0	0	0	0	0
Kdm5b	3.30618	0.73558	0.670386	1.39889	0.981512	0.662827	4.57331	0.360061	4.62086	4.36963	4.51132	2.64291	0.841389	4.06903
Gm26783	0	0	0.000971911	0	0	0	0	0	0	0	0	0	0	0
Syt2	0	0.00100178	0.00112474	0	0	0	0.0015466	0	0.00692601	0	0	0	0	0.0201526
Ppp1r12b	0.0247553	0.0331725	0.0360161	0.0269374	0.0265808	0.0255761	0.0383053	0.0293891	0.0376122	0.0271353	0.0646659	0.0242743	0.0277152	0
Gm28892	0	0	0	0	0	0.00140815	0	0	0	0	0	0	0	0
Ube2t	0.247883	0.0984081	0.268569	0.148215	0.134475	0.258044	0.349583	0.141118	0.223649	0.316743	0.280254	0.311673	0.246662	1.0048
Lgr6	0	0.00153541	0	0	0	0	0	0	0	0	0	0.00382045	0	0
Gm10535	0	0	0	0	0	0	0	0	0	0	0.00873977	0	0	0
Ptpn7	0.00042511	0	0	0.000755737	0.00168564	0	0	0	0.0150673	0.00819136	0.00950633	0.00758593	0	0
Arl8a	0.227764	0.932157	0.524407	0.713257	0.607063	0.708444	0.213031	0.57469	0.327505	0.229626	0.184657	0.293481	1.52216	0.318757
Gm15445	0.00296393	0.00438729	0.00512735	0.0118406	0.00173531	0.00534816	0.0013	0.00494232	0.00199466	0.0015314	0	0	0.0273856	0
Gpr37l1	0	0.00286167	0.00160634	0.00176232	0.00251123	0	0	0	0	0	0	0.00408952	0	0
Gm26642	0	0	0.00322075	0	0.000757173	0.00227181	0.00144026	0	0	0	0	0	0	0
Elf3	0.500332	1.51525	0.746552	0.830994	0.510293	1.27786	0.594773	1.83941	0.575026	0.507716	0.415896	0.33656	1.27022	0.383646
Rnpep	0.156543	0.917182	0.927901	0.616229	0.725604	1.17184	0.111958	1.2992	0.177253	0.161906	0.0793318	0.294815	0.388521	0.176266
Timm17a	0.87054	1.26026	1.28141	0.947327	1.55937	1.37774	0.910658	1.23952	0.778232	1.0537	0.469003	1.31055	0.94169	0.872717
Lmod1	0.00278277	0.0016937	0	0	0.0430722	0.00114486	0	0	0	0.00165263	0.029115	0.00185841	0	0
Shisa4	0.00953607	0.112982	0.0319734	0.0346456	0.0682022	0.0573397	0.00246483	0.0619809	0.0145244	0.0135869	0.0356903	0.0428354	0.0848705	0
Ipo9	0.289657	0.183667	0.290723	0.243378	0.246201	0.25786	0.254564	0.188546	0.254443	0.273106	0.630082	0.37122	0.121078	0.238584
Gm28277	0.000875762	0	0.00362616	0	0.0021315	0	0.00117941	0	0	0.00430784	0	0	0	0
Nav1	0.194686	0.651745	0.957304	0.884975	0.650021	0.749676	0.285052	0.501135	0.313744	0.294445	0.48299	0.324537	0.420244	0.0854424
Gm4793	0	0	0.00120586	0	0	0.00348561	0	0.00117348	0	0.00263612	0	0	0	0
Csrp1	0.455872	1.06803	0.622102	0.501834	0.996832	0.850971	0.422007	0.772021	0.393571	0.479043	0.419076	0.347136	0.906234	0.102765
Phlda3	1.6055	2.64768	1.13032	1.01829	2.25829	2.38042	1.62401	1.49047	1.67181	1.51648	0.647921	1.28447	3.28599	1.17282
Tnni1	0.614479	0.0165419	0.0040119	0	0.00200851	0.010433	0.681316	0.0249561	0.530779	0.370282	0.353304	0.0300939	0.0320334	0.18051
Lad1	0.105662	0.288891	0.21355	0.355629	0.157104	0.230231	0.107513	0.195082	0.169053	0.141963	0.0667183	0.0375814	0.238307	0.028344
Tnnt2	0.0109936	0.00449923	0.00115148	0	0.00641644	0.00693357	0.0042377	0.00198672	0.00137751	0.0130375	0.00625454	0.00234302	0.0230898	0.0120689
Pkp1	0	0	0	0	0	0	0	0	0	0	0	0	0	0
Igfn1	0.000826272	0.00129539	0.00336109	0	0	0.00168115	0	0	0	0	0	0	0	0
Tmem9	0.243827	0.948913	0.726778	0.801803	1.43615	0.868776	0.205839	0.402173	0.287025	0.207299	0.113784	0.335308	0.413285	0.259104
Ascl5	0	0	0	0	0	0	0	0	0	0	0	0	0	0
Cacna1s	0.000903319	0.00690298	0.00406925	0.0123755	0	0.00212622	0.00121228	0.00767133	0	0.00217792	0	0	0.0266195	1.42385
Gm37759	0	0.000964531	0	0	0	0	0	0	0	0	0.00880987	0	0	0.167095
Gm15850	0	0	0	0	0	0	0	0	0	0	0	0	0	0
Kif21b	0.0108753	0	0.00450459	0	0.00187208	0.00730913	0.00845894	0.00623988	0.0110075	0.00565816	0.0116757	0.0121787	0.021625	0.0579767
Mroh3	0	0	0.00134469	0	0	0	0	0	0	0	0	0	0.0257778	0
Inava	0.025887	0.0561289	0.0396218	0.122176	0.0854907	0.0353039	0.0367727	0.0131734	0.0244442	0.0244928	0.0403111	0.0603785	0.0983241	0.0208431
Gm26568	0	0	0	0.00209874	0	0	0	0	0	0	0	0	0	0
A430034D21Rik	0	0	0	0	0	0	0	0	0	0	0	0	0	0
Gm37552	0	0	0	0	0	0	0	0	0	0	0	0	0.0114682	0
Gm26781	0	0	0	0	0.00166766	0	0	0	0	0	0	0	0	0
Gpr25	0	0	0	0	0	0	0	0	0	0	0	0	0	0
Camsap2	0.111042	0.252129	0.213279	0.427596	0.254798	0.208	0.102703	0.136897	0.153033	0.116171	0.347279	0.210221	0.303156	0.213035
9230116N13Rik	0.00577263	0.0152096	0.0189447	0.00973055	0.00868078	0.00718281	0.00369156	0.00706164	0.0134011	0.00345222	0.0394913	0.0169417	0	0.0109451
Ddx59	0.0779744	0.0392272	0.0725533	0.0859724	0.051943	0.0391908	0.0740375	0.0526119	0.0601788	0.0762068	0.0569491	0.0950958	0.0647968	0.0380132
Kif14	0.105021	0.0209722	0.210666	0.0249807	0.191342	0.193984	0.297555	0.0843784	0.0240574	0.174554	0.3155	0.171692	0.145959	0.4067
Gm37799	0	0	0	0	0	0	0.00213703	0	0	0	0	0	0	0
Gm33994	0.000653721	0	0	0	0	0	0	0	0	0	0	0	0	0
4933409D19Rik	0.00204487	0	0	0	0	0	0	0	0	0	0	0	0	0
Platr23	0.00867424	0	0	0	0	0	0.00920721	0	0.0278461	0.00407723	0.0247369	0.0206482	0	0
Zfp281	0.388979	0.176214	0.19022	0.191435	0.203705	0.179126	0.415844	0.119038	0.379252	0.341261	0.613831	0.573357	0.337576	0.447357
Gm19705	0.0190274	0.000672822	0.00170664	0.00442682	0.00720395	0.00364159	0.027263	0.00527128	0.0287615	0.0248476	0.00280464	0.0919455	0.0671522	0.0236989
Platr22	0.00950881	0.00132297	0	0	0.00388706	0.00417947	0.00377001	0	0.0139827	0.00323652	0.0184296	0.0334001	0	0.0251179
Nr5a2	0.41566	0.00678912	0.0117761	0.025215	0.0122758	0.0120057	0.499892	0.00810601	0.551281	0.547776	0.927049	0.168047	0.0355695	0.516078
Gm4258	0	0	0	0	0	0	0	0	0	0	0	0	0	0
Gm26979	0	0	0	0	0	0	0	0	0	0	0	0	0	0
Gm26936	0	0	0	0	0	0	0	0	0	0	0	0	0	0
Gm26930	0	0	0	0	0.00248367	0	0	0	0	0	0	0	0	0
A430106G13Rik	0	0	0	0	0	0	0	0	0	0	0	0	0	0
Ptprc	0	0	0	0	0	0	0	0	0	0.00119703	0	0	0.00851355	0
Gm28556	0	0	0	0	0	0	0	0	0	0	0	0	0	0
Atp6v1g3	0	0	0	0	0	0	0	0	0	0	0	0	0	0
Nek7	0.1438	0.20121	0.166289	0.171303	0.263922	0.245761	0.178149	0.173824	0.148207	0.130516	0.218973	0.150361	0.50738	0.206943
Gm28501	0	0	0	0	0	0	0	0	0	0	0	0	0	0
Gm5833	0.00054612	0	0	0	0	0	0	0	0	0	0	0	0	0
Lhx9	0	0.00494268	0	0	0.00736794	0.00143807	0	0.00691158	0	0.0033597	0	0.00270942	0.0419413	0
2310009B15Rik	0.184084	0.270696	0.328941	0.241847	0.251696	0.251162	0.177236	0.199315	0.267346	0.252624	0.10637	0.300185	0.301392	0.327229
1700019P21Rik	0	0	0	0	0	0	0	0	0	0	0	0	0	0
Dennd1b	0.146097	0.318502	0.300032	0.353677	0.256952	0.250034	0.141992	0.237472	0.225956	0.198669	0.409076	0.123293	0.366512	0.169338
4930596I21Rik	0	0	0	0.00471735	0	0	0	0.0018929	0	0.00133073	0	0	0	0
Crb1	0	0.0197433	0.00146132	0	0.0110848	0.00405912	0	0.00198153	0.00288553	0.00141579	0	0	0	0
4933436E23Rik	0	0	0	0	0	0	0	0	0	0	0	0	0	0
Gm34816	0	0	0	0	0	0	0	0	0	0	0	0	0	0
Zbtb41	0.0745364	0.136717	0.100282	0.137532	0.150029	0.0960632	0.105299	0.11425	0.145914	0.102338	0.164119	0.143908	0.15736	0.0782179
Aspm	0.306589	0.0402941	0.435834	0.0605398	0.329302	0.399461	1.00798	0.178708	0.120805	0.391094	0.724822	0.35664	0.14434	0.345427
F13b	0	0	0	0	0	0	0	0	0	0	0	0.00168987	0	0
Cfhr1	0	0	0	0	0	0.00114632	0	0	0	0	0	0	0	0
Gm4788	0	0	0	0	0	0	0	0	0	0	0	0	0	0.0200364
Cfhr2	0	0	0	0	0	0	0	0	0	0	0	0	0	0.0179704
Cfh	0.00663863	0	0	0	0.00608267	0	0.00718023	0	0.00824756	0.00820838	0.0102682	0	0.034559	0.135473
Kcnt2	0.00248281	0.0140902	0.00237912	0	0.00276389	0.00580934	0.00242609	0.00145773	0.00487775	0	0	0.00218216	0	0
4930590L20Rik	0	0	0	0	0	0	0	0	0	0	0	0.00237848	0	0
Cdc73	0.788471	0.545167	0.628467	0.674856	0.642327	0.666604	0.775398	0.627433	0.856494	0.704888	1.00102	0.676831	0.812055	0.788176
B3galt2	0.0218397	0.0351631	0.00744505	0.0179571	0.0259752	0.0170691	0.0198257	0.00864359	0.0308059	0.0265687	0.00800508	0.0164801	0.0117544	0.0302063
Glrx2	0.663674	0.637611	0.609351	0.42722	0.727628	0.664071	0.676028	0.674415	0.91499	1.09824	0.469814	0.868692	0.258418	6.87458
Ro60	0.165931	0.135628	0.0880591	0.162101	0.193102	0.12346	0.179611	0.121197	0.230169	0.15009	0.435945	0.171204	0.156455	0.372785
Uchl5	0.802021	0.577811	0.738697	0.493853	0.628195	0.793231	0.819804	0.746972	0.679762	1.08255	0.74128	1.00235	0.717957	0.811133
Gm29170	0.0289853	0.0249102	0.0400721	0.0374316	0.0327048	0.0449171	0.0377623	0.0561331	0.0640273	0.0330093	0.136215	0.0416805	0.0297162	0.0626252
Rgs2	0.0017864	0	0	0	0	0.00114632	0.00162309	0	0	0.00201244	0	0.0218361	0	0
Rgs13	0	0	0	0	0	0	0	0	0	0	0	0	0	0
Rgs1	0	0	0	0	0	0	0	0	0	0	0	0	0	0
Rgs21	0	0	0	0	0	0	0	0	0	0	0	0	0	0
Rgs18	0	0	0	0	0	0	0	0	0	0	0	0	0	0
Gm29514	0	0	0	0	0	0	0	0	0	0	0	0	0	0.0504415
Brinp3	0.00722063	0	0	0	0	0	0.0107216	0	0.0195715	0.0164862	0.033785	0.00945056	0	0.00895396
A230059L01Rik	0	0.00255091	0	0	0.00137334	0	0	0	0	0	0	0	0	0
Gm15584	0	0	0	0	0	0	0	0	0	0	0	0	0	0
Gm29515	0	0	0	0	0	0	0	0	0	0	0	0	0	0
Gm29020	0	0	0	0	0	0	0	0	0	0	0	0	0	0
Gm29398	0	0	0	0	0	0	0	0	0	0	0	0	0	0
Pla2g4a	0.00631594	0.00367293	0	0	0.00594861	0.00370717	0.00389194	0	0.00316067	0.00432725	0.00498169	0	0	0.00710737
Ptgs2os	0	0	0	0	0	0	0	0	0	0	0	0.00133793	0	0.0105649
Ptgs2	0.00059199	0	0	0	0.00128297	0	0.00146415	0	0	0	0	0.00261058	0	0.00970777
Ptgs2os2	0	0	0	0	0	0	0	0	0	0.00204933	0	0	0	0
Pdc	0	0	0	0	0	0	0.00157119	0	0	0	0	0	0.0119057	0
2310030A07Rik	0	0	0	0	0	0	0	0	0	0	0	0	0	0
Odr4	0.123266	0.256322	0.358825	0.443003	0.298901	0.251092	0.112999	0.324064	0.167693	0.145557	0.25575	0.12411	0.439867	0.0948554
Tpr	6.08891	4.31006	4.80544	5.08861	5.625	4.51589	5.88115	3.84858	6.41417	6.27059	7.69321	5.19104	4.16641	6.49233
Prg4	0.00283481	0	0.00123781	0	0.00257362	0	0.00327354	0.00242386	0	0.00194903	0	0	0	0
Hmcn1	0.012113	0.00113823	0.00315251	0	0.00768657	0.00182238	0.0106506	0.016596	0.0231474	0.00807258	0.0327254	0.00492688	0	0.0906382
Gm20631	0	0	0	0	0	0	0	0.00088686	0	0	0	0.0019707	0	0
Gm29188	0	0	0	0	0	0	0	0	0	0	0	0	0	0
C730036E19Rik	0	0	0	0	0	0	0	0	0	0	0	0	0	0
Gm47985	0	0	0	0	0	0	0	0	0	0	0	0	0	0
Gm8947	0	0	0	0	0	0	0	0	0	0	0	0	0	0
Gm47995	0	0	0	0	0	0	0	0	0	0	0	0	0	0
3110040M04Rik	0	0	0	0	0	0	0	0	0	0	0	0	0	0
Gm47996	0	0	0	0	0	0	0	0	0	0	0	0	0	0
Gm10138	0.0253442	0.224047	0.151843	0.181148	0.12901	0.125948	0.0374371	0.125537	0.037671	0.0115636	0.0538331	0.0903851	0.172702	0.038875
Ivns1abp	0.423629	0.967222	0.960104	0.878611	0.682998	1.02874	0.388125	0.875868	0.400251	0.483215	0.728262	0.673921	0.856835	0.414434
Swt1	0.589317	0.506118	0.55631	0.598118	0.725244	0.645456	0.643241	0.411678	0.676352	0.755665	1.01331	0.459873	1.07543	1.04506
Trmt1l	0.158153	0.191752	0.268502	0.326824	0.276264	0.210841	0.222683	0.177185	0.27429	0.184862	0.171662	0.186404	0.342638	0.234799
Rnf2	0.460898	0.352226	0.427514	0.416201	0.562942	0.415574	0.488965	0.358549	0.448614	0.44469	0.428069	0.371702	0.542914	0.573197
Gm28181	0	0	0	0	0	0	0	0	0	0	0	0	0	0
Fam129a	0.102913	0.225454	0.0756379	0.0588676	0.0456473	0.253503	0.0801615	0.294851	0.086649	0.0957359	0.0581103	0.0943518	0.469928	0.0595401
2810414N06Rik	0.00392553	0.00256308	0.0023204	0.00412623	0.00511542	0.000938767	0.00177176	0.00120919	0.00620503	0	0	0	0	0
Edem3	0.0925827	0.132707	0.108114	0.162235	0.110699	0.139203	0.0918034	0.102868	0.0732101	0.110702	0.252602	0.125885	0.194441	0.0818778
1700025G04Rik	0.0706299	1.0766	1.04694	1.23123	0.767766	0.839216	0.0932646	0.762009	0.08083	0.0853698	0.113892	0.213173	0.918989	0.267947
Gm28610	0	0	0	0	0	0	0	0	0	0	0	0	0	0
Tsen15	0.316045	0.215301	0.301702	0.223618	0.265857	0.333768	0.257639	0.28646	0.316356	0.337441	0.284795	0.381354	0.256554	0.128869
Colgalt2	0	0	0	0.00208175	0	0	0	0	0	0	0	0	0	0
Rgl1	0.0165554	0.0743659	0.179728	0.193877	0.0615824	0.0564686	0.023696	0.0290147	0.0238199	0.0170315	0.0291307	0.0591589	0.0555986	0.0369583
Gm15479	0	0	0	0	0	0	0	0	0	0	0	0	0	0
Gm28792	0.00358073	0.00283179	0	0.00973688	0.00135858	0	0	0	0	0	0	0	0	0
Apobec4	0	0	0	0	0	0	0	0	0	0	0	0	0	0
Arpc5	0.863386	2.92506	2.33286	2.19938	2.15937	2.77894	0.839696	2.87515	0.821247	0.844425	0.537543	1.15656	1.75192	0.602663
Ncf2	0.033525	0	0.00366896	0	0.00968767	0	0.0360458	0.00172333	0.0403792	0.0431208	0.0483694	0.0207626	0	0.0214691
Smg7	0.477468	0.257494	0.330835	0.488039	0.346593	0.244171	0.48499	0.242502	0.496458	0.638764	1.13127	0.559793	0.477894	0.301301
Gm28791	0.070134	0.0473044	0.0728785	0.080672	0.0419606	0.0486404	0.0647701	0.0252516	0.076308	0.0605886	0.0803064	0.0843951	0.0799751	0.0138322
Nmnat2	0.0489785	0	0.00460122	0.00187556	0.00233273	0	0.0456447	0.00233672	0.0346352	0.0238989	0.0540118	0.0737014	0	0.00895396
Gm28960	0	0	0	0	0	0	0	0	0	0	0	0	0	0
Lamc2	0.0142672	0.116373	0.0770748	0.177416	0.210272	0.0357775	0.0249817	0.0120008	0.0235802	0.0144449	0.0561556	0.0228355	0.0466464	0.0148904
Lamc1	1.09342	9.60476	6.28298	9.70302	9.88959	6.95907	1.04111	4.86711	1.1352	0.938603	2.59618	3.43493	3.9499	1.80479
E330020D12Rik	0.096376	0.0368006	0.0149138	0.00109188	0.0035891	0.00815802	0.104142	0.0544928	0.246014	0.107317	0.0872993	0.0697718	0.436667	0.145333
Shcbp1l	0.00360779	0	0.00251479	0.00663548	0	0	0.00151313	0	0.00182685	0.00141614	0.0211582	0.00363212	0	0
Dhx9	2.73272	1.74905	2.10905	2.02437	1.85398	2.2541	2.69873	1.6931	2.62619	2.83865	3.84721	2.25425	1.09197	1.91573
Npl	0.0430008	0.834489	1.64071	1.082	0.180573	0.873821	0.0480619	2.01801	0.0374621	0.0404217	0.0809731	0.218058	1.4346	0.121094
Rgs8	0	0	0	0	0	0	0	0	0	0	0	0	0	0
Gm29529	0	0	0	0	0	0	0	0	0	0	0	0	0	0
C230024C17Rik	0	0	0	0	0	0	0	0	0	0	0	0	0	0
Rgs16	0.00360812	0.00291266	0.0021665	0	0.0054216	0.00575903	0.00122569	0.00120919	0.00586125	0.00409934	0	0.00629142	0	0
Gm28513	0	0	0	0	0	0	0	0	0	0	0	0	0	0
Rnasel	0.00247822	0.0560071	0.0238994	0.0574434	0.0174826	0.038159	0.00222762	0.214538	0.0032516	0.00116477	0.0186959	0.0154521	0.121591	0
Gm28512	0	0.00483643	0	0	0	0	0	0.034351	0.00216798	0	0	0	0.0336279	0
Rgsl1	0	0	0	0	0	0	0	0	0	0	0	0	0	0
Teddm2	0.00776569	0.00478856	0.00185619	0.00792847	0.00377013	0.00572849	0.0053223	0.0109695	0.00501382	0.0016985	0.0158297	0.029007	0.00941037	0
Teddm1b	0	0	0	0	0	0.00134966	0	0.00658328	0	0	0	0	0	0
Teddm1a	0	0	0	0	0	0	0	0	0	0	0	0	0	0
Glul	0.975918	1.21073	1.83305	1.78674	0.91806	1.26748	1.03844	1.43139	0.916111	0.737382	1.47613	1.26595	1.96326	1.284
Gm29290	0	0	0	0	0	0	0	0	0	0	0	0	0	0
Gm29291	0	0	0	0	0	0	0	0	0	0	0	0	0	0
Gm28286	0	0	0	0	0	0	0	0	0	0	0	0	0	0
A830008E24Rik	0	0	0.0016686	0	0	0.00141346	0.00111463	0	0.00190668	0	0	0.00699636	0.00844693	0
Zfp648	0	0	0	0	0	0	0	0	0	0	0	0	0	0
4930452N14Rik	0	0	0	0	0	0	0	0	0	0	0	0	0	0
4930532M18Rik	0	0	0	0	0	0	0	0	0	0	0	0	0	0
Cacna1e	0.00288215	0	0	0	0.00313812	0	0.00387206	0	0	0	0.00619108	0	0	0
Gm29282	0	0	0	0	0	0	0	0	0	0	0	0	0	0
Gm9530	0.00448177	0.00334075	0.00142651	0	0	0	0.00103482	0	0.00630369	0.00294825	0	0	0	0
Ier5	0.0875159	0.101743	0.140295	0.0826692	0.0796088	0.14697	0.134036	0.0858502	0.143924	0.0672452	0.0663898	0.0616544	0.337867	0.0745376
Mr1	0	0	0	0.00347066	0	0	0	0	0	0	0	0	0	0
Stx6	0.146985	0.127624	0.110368	0.153302	0.126383	0.142232	0.125686	0.0761914	0.155992	0.142755	0.153353	0.147355	0.171411	0.0704334
BC034090	0.00809724	0.00366721	0.00155405	0.00448925	0.00696654	0.00385215	0.00413324	0.00601958	0	0.00909684	0.0186329	0.00871674	0.00971017	0
Gm37622	0	0	0	0	0	0	0	0	0	0	0	0	0	0
Xpr1	0.101118	0.175002	0.195385	0.281791	0.202651	0.143273	0.0778992	0.12084	0.0845526	0.0767113	0.226036	0.118715	0.29866	0.311222
Gm5532	0	0	0.000763781	0	0	0	0	0	0	0	0	0	0	0
Acbd6	0.588568	0.672014	0.750491	0.737467	0.760149	0.752129	0.616774	0.690806	0.587997	0.598264	0.374634	0.643721	0.729188	0.379526
Lhx4	0	0	0	0	0	0	0	0	0	0	0	0	0	0
Qsox1	0.041332	1.56535	0.529123	0.83668	0.627898	0.845055	0.0515575	1.03391	0.0560387	0.0309501	0.127219	0.257334	1.9154	0.170168
Gm37571	0	0	0	0	0	0	0	0	0	0.00265235	0	0	0	0
Cep350	0.213827	0.632036	0.608394	0.679757	0.697864	0.467176	0.254084	0.445139	0.263987	0.234193	0.584161	0.281611	0.726099	0.449254
Tor1aip1	0.203487	0.665873	0.713107	0.893644	1.15513	0.693659	0.166482	0.458236	0.237396	0.189215	0.265222	0.313965	0.758129	0.258209
Tor1aip2	0.673324	1.17289	1.13828	1.37945	1.22804	0.903906	0.76004	0.769537	0.72512	0.633693	1.27185	0.54184	2.128	0.708503
Fam163a	0	0.0344269	0.0123741	0.0324722	0.0848485	0.0161614	0	0.00689036	0.00246023	0	0	0.00701353	0	0
Tdrd5	0.00183261	0.127843	0.0375246	0.0581935	0.172811	0.10103	0.00559507	0.0148625	0.00343991	0.00658243	0	0.0407567	0.132398	0.0912917
4930518J20Rik	0	0	0	0	0	0	0	0	0	0	0	0	0	0
Nphs2	0.00062616	0	0	0	0.00264324	0	0	0	0	0	0	0	0	0
Axdnd1	0.000581821	0.0183055	0.00391968	0.00362893	0.0160733	0.0127592	0.000737659	0.00598032	0	0	0	0.00810772	0.0447859	0
Gm2000	0.52148	0.498403	0.509804	0.536416	0.390833	0.483898	0.469645	0.460591	0.542398	0.600082	0.587428	0.604994	0.611835	0.688728
Soat1	0.138355	1.84801	2.87314	3.69492	2.44702	1.62692	0.110667	1.30476	0.202418	0.180519	0.226728	0.705986	2.36997	0.250275
Abl2	0.195934	0.165709	0.13665	0.199263	0.243681	0.175771	0.214495	0.118631	0.243284	0.179973	0.74028	0.265811	0.345293	0.381461
Tor3a	0.0362096	0.121763	0.0202654	0.0421617	0.06994	0.0463063	0.0376359	0.0618987	0.0551599	0.0617137	0.0333932	0.151111	0.0601494	0.0323406
Fam20b	0.0692541	0.230497	0.22032	0.286896	0.242682	0.207026	0.06636	0.196789	0.0818157	0.123196	0.114463	0.120576	0.35652	0.0598527
Ralgps2	0.495188	0.185015	0.180539	0.284268	0.187507	0.154642	0.4917	0.170259	0.52008	0.46569	0.489092	0.357711	0.115671	0.448624
Angptl1	0.00258276	0	0	0.00378296	0	0	0.00159882	0.00349565	0.00185063	0	0	0	0	0
4930439D14Rik	0.000987437	0	0	0	0	0	0.00494883	0	0.00162806	0	0	0	0	0
Gm28694	0.000904186	0	0	0	0	0	0	0	0	0	0	0	0	0
Tex35	0.000708091	0	0	0	0	0	0.00127484	0	0	0	0	0	0	0
Rasal2	0.0930655	0.0524866	0.0413851	0.0433819	0.0249085	0.061483	0.109834	0.058994	0.152787	0.109382	0.114421	0.165618	0.0940039	0.137289
Cryzl2	0.0468218	0.00978127	0.00902004	0.010265	0.00800732	0.00287463	0.044668	0.0242614	0.0782673	0.051861	0.0218649	0.0194227	0.0223844	0.130722
Gm15486	0	0	0	0	0	0	0	0	0	0	0	0	0	0
Sec16b	0	0	0	0	0	0	0	0.00249909	0	0	0	0	0	0
Brinp2	0.00112715	0.00153068	0	0	0	0	0	0	0	0.00220769	0.00691623	0.0176898	0	0
Astn1	0	0	0	0	0	0	0	0	0	0	0	0	0	0
Gm37679	0	0	0	0	0	0	0	0	0	0	0	0	0	0
Pappa2	0	0	0	0	0	0	0.00147078	0	0	0	0	0	0	0
1600012P17Rik	0	0	0	0	0	0	0	0	0	0	0	0	0	0
4930562F17Rik	0	0	0	0	0	0	0	0	0	0	0	0	0	0
Cop1	0.39332	0.485985	0.548237	0.674597	0.518075	0.513769	0.345585	0.41776	0.3487	0.416181	0.5814	0.427577	0.298455	0.349257
Tnr	0	0	0	0	0	0	0	0	0	0	0	0	0	0
Gm10530	0	0	0	0	0	0	0	0	0	0	0	0	0	0
Gm38039	0	0	0	0	0	0	0	0	0	0	0	0	0	0
Gm37294	0	0	0	0	0	0	0	0	0	0	0	0	0	0
4930523C07Rik	0	0	0	0.00240796	0.00545074	0	0	0	0	0.00168594	0	0	0	0
4930562F07Rik	0	0	0	0	0	0	0	0	0	0	0	0	0	0
Tnn	0	0.0018086	0	0	0	0	0	0.00374861	0	0	0.00415392	0	0.02061	0
Mrps14	1.64326	1.30403	1.45999	1.20118	1.35541	1.44968	1.62693	1.65801	1.59288	1.56824	0.749712	1.446	0.857648	1.08599
Cacybp	5.46074	1.86186	2.25679	1.65278	3.07475	2.51675	5.30826	2.05085	4.87444	6.58668	2.44458	5.58977	1.19071	4.18447
Rabgap1l	0.0374582	0.0789449	0.0707685	0.119995	0.113828	0.0844618	0.0493427	0.0451202	0.0814009	0.031972	0.0865465	0.0812138	0.0696415	0.0663762
Gm36975	0	0	0	0	0	0	0	0	0	0	0	0	0	0
Gm37529	0.00546554	0.00876177	0.0127346	0.0291157	0.00957341	0.0101713	0.00446204	0.0117051	0.0100759	0.00450581	0.0255801	0.00267427	0.0106612	0
Gpr52	0	0.00105249	0.00242817	0	0.00144318	0.00118511	0	0	0	0	0	0	0	0
Gm37328	0.00105397	0	0	0	0.00141306	0	0	0	0	0	0	0	0	0
Gm37083	0	0	0	0	0	0	0	0	0	0	0	0	0	0
Gm38060	0	0	0	0	0	0	0	0	0	0	0	0	0	0
Rc3h1	0.229924	0.58597	0.517359	0.818249	0.571246	0.46779	0.330253	0.490035	0.339804	0.268003	0.609911	0.311029	1.73278	0.185104
Serpinc1	0.0137566	0.0206986	0.0191864	0.0169136	0.0162037	0.0187862	0.00479101	0.00812235	0.00565615	0.00638754	0.00495324	0.0339788	0.0376635	0
Zbtb37	0.11868	0.141372	0.177216	0.234995	0.186862	0.123231	0.134118	0.0984207	0.0983144	0.116997	0.250893	0.164303	0.202376	0.106633
Gm37362	0.00394389	0	0	0	0	0.00282961	0.00428419	0.00804807	0.00215503	0.0112696	0	0	0	0.078837
Gas5	4.4097	2.77927	3.23973	4.56124	2.2025	2.11118	4.75663	2.81229	5.34879	3.7125	4.32508	3.44117	4.79784	4.25798
Dars2	0.0590733	0.0435661	0.111586	0.102952	0.113621	0.127242	0.0767425	0.0863217	0.0858707	0.0940871	0.0369547	0.100001	0.109207	0.0705484
Gm37634	0.00186956	0.0014196	0	0	0.00479455	0.00249194	0.00242278	0.00152033	0.00225719	0.00333273	0	0	0	0
Cenpl	0.146439	0.0582562	0.198275	0.108495	0.176911	0.22608	0.350059	0.108551	0.0423796	0.183597	0.132121	0.179646	0.122657	0.216151
Klhl20	0.0979399	0.0893217	0.0930192	0.0784903	0.0937971	0.0913078	0.10327	0.0959616	0.161354	0.126341	0.16854	0.0913458	0.110858	0.0487305
Ankrd45	0.0724929	0.00169553	0	0	0	0.00421941	0.0483278	0.000637421	0.0593004	0.110396	0.109731	0.0275173	0	0.023298
Tex50	0	0	0	0	0	0	0	0	0	0.00219602	0	0	0	0
Prdx6	1.86778	1.67399	1.79582	1.31976	0.958386	2.1336	1.55244	2.84219	1.97191	1.86797	1.42292	3.17259	1.51991	1.77269
Tnfsf4	0	0	0	0	0	0	0	0	0	0	0	0	0	0
Tnfsf18	0	0	0	0	0	0	0	0	0	0	0	0	0	0
Fasl	0	0	0	0.00212611	0	0	0	0	0	0	0.00543353	0	0	0
Suco	0.229734	0.333516	0.39307	0.483847	0.4387	0.331546	0.280047	0.281688	0.280608	0.293663	0.487125	0.30484	0.449635	0.265546
Gm31925	0	0	0	0	0	0	0	0	0.00596774	0	0	0.00264624	0	0
4930558K02Rik	0	0	0	0	0	0	0	0	0	0.00125939	0.0121583	0	0	0
Pigc	0.0311528	0.0667139	0.0807841	0.0938942	0.0638436	0.0521662	0.0323964	0.0887144	0.0486688	0.0167008	0.0399215	0.0260843	0.123582	0.0116064
Gm38304	0	0	0	0	0	0	0	0	0	0	0	0	0.0133954	0
Dnm3	0	0.0104673	0.00135214	0.00638703	0.00783511	0.00274748	0.0011946	0.00506245	0.00186018	0	0	0.0100159	0	0
2810442N19Rik	0	0	0	0	0	0	0	0	0	0	0	0	0	0
Dnm3os	0	0	0	0.00109188	0.00458914	0	0	0	0	0	0	0	0	0
Eef1aknmt	0.127738	0.100623	0.150523	0.159886	0.127986	0.137682	0.0991131	0.108606	0.173315	0.146474	0.187706	0.189002	0.209509	0.13546
Vamp4	0.120142	0.0382888	0.0845178	0.0995913	0.143079	0.0472287	0.0930898	0.0335536	0.153726	0.103418	0.0780846	0.106897	0.0817311	0.17141
Myoc	0	0	0	0	0	0	0	0	0	0	0	0	0	0
Myocos	0	0	0	0	0	0	0	0	0	0	0	0	0	0
Prrc2c	6.78846	5.04352	6.40168	6.49233	6.28913	5.91251	7.54874	4.93587	7.18812	7.11401	13.7087	6.84858	4.62597	7.50825
Fmo4	0	0	0	0	0	0	0.00146391	0	0	0	0	0	0	0
Fmo1	0.00543324	0.00472754	0.101454	0.0786682	0.0791568	0.00551213	0.00512851	0	0.00524042	0.016223	0.00857598	0.00452694	0.0123601	0
Fmo2	0	0	0	0	0	0	0	0	0	0	0	0	0	0
Fmo6	0	0	0	0	0	0	0	0	0	0	0	0	0	0
Fmo3	0	0	0	0	0	0	0	0	0	0	0	0	0	0
Gm37273	0	0	0	0	0	0	0	0	0	0	0	0	0	0
Mroh9	0	0	0	0	0	0	0	0	0	0	0	0	0	0
Prrx1	0	0	0	0	0.00466209	0	0	0	0	0	0	0.00430249	0	0
Gm20471	0	0	0	0	0	0	0	0	0	0	0	0	0	0
Gorab	0.104449	0.141907	0.141678	0.117028	0.117332	0.101123	0.0799964	0.09409	0.150493	0.098218	0.201776	0.11015	0.210583	0.142743
Gm29500	0	0	0	0	0	0	0	0	0	0	0	0	0	0
Mettl11b	0	0.00095649	0	0	0	0	0	0	0	0	0.00415392	0	0	0
Kifap3	0.522868	0.403743	0.410456	0.470436	0.523631	0.470699	0.616957	0.653104	0.543108	0.457328	0.515184	0.493815	0.573136	0.344125
Scyl3	0.0947049	0.10034	0.103556	0.129029	0.0736781	0.0999632	0.0734155	0.105217	0.123586	0.0944061	0.110252	0.104098	0.147611	0.102812
BC055324	0.160341	0.0664669	0.144685	0.054888	0.122155	0.0894464	0.177772	0.0812119	0.171474	0.23131	0.482914	0.16127	0.0378084	0.172668
Mettl18	0.0646509	0.0304888	0.0715225	0.0540486	0.0479641	0.050455	0.054277	0.0520125	0.0638508	0.0404658	0.0731191	0.0628811	0.0443241	0
Sele	0	0	0	0	0	0	0	0	0	0	0	0	0	0
Sell	0	0	0.00130267	0	0	0	0	0	0	0	0	0	0	0
Selp	0	0	0	0	0	0	0	0	0	0	0	0	0	0
Gm16587	0	0	0	0	0	0	0	0	0	0	0	0	0	0
Gm16548	0	0	0	0	0	0	0	0	0	0	0	0	0	0
F5	0	0.00114259	0.00538556	0	0	0	0	0	0	0.00137869	0	0.0233599	0	0
Slc19a2	0.130212	0.274123	0.133862	0.133054	0.221586	0.230864	0.109794	0.127425	0.135607	0.143715	0.238341	0.174576	0.538501	0.155053
Ccdc181	0.0417323	0.0379578	0.0942285	0.0691593	0.0767642	0.0519028	0.0304186	0.0787882	0.0410945	0.0499702	0.0609802	0.0524354	0.0780883	0.0407536
Blzf1	0.130639	0.157816	0.191782	0.169527	0.16896	0.176497	0.124839	0.185274	0.212879	0.171416	0.177912	0.144011	0.339757	0.178659
Nme7	0.655576	0.681473	0.841758	0.71375	0.645051	0.584371	0.711047	0.502968	0.644955	0.569609	0.457846	0.371682	0.787677	0.472133
Atp1b1	2.06207	4.02525	4.3493	3.55879	2.97658	3.94619	2.23146	2.50109	2.0225	1.96692	2.05219	1.23185	3.71246	1.86282
Gm32391	0	0	0	0	0	0	0	0	0	0	0	0	0	0
Gm26685	0.00209114	0	0	0	0	0	0.00212593	0.00184455	0.0042125	0.00451456	0	0	0	0
Gm37754	0	0	0	0	0	0	0	0	0	0	0	0	0	0
Gm37853	0	0	0	0	0	0	0	0	0	0	0	0	0	0
Gm37184	0	0	0	0	0	0	0	0	0	0	0	0	0	0
Gm36945	0	0	0.000780431	0.0024228	0	0	0	0	0	0	0	0	0	0
Dpt	0	0	0	0	0.00489089	0	0	0	0	0	0	0	0	0
Gm32569	0	0	0	0	0	0	0	0	0	0	0	0	0	0
Gm20743	0	0	0	0	0	0	0	0	0	0	0	0	0	0
Xcl1	0	0	0	0	0	0	0	0	0	0	0	0	0	0
1700029M03Rik	0	0	0	0	0	0	0	0	0	0	0	0	0	0
4930568G15Rik	0	0	0	0	0.00311877	0	0	0	0	0	0	0.00383779	0	0
Tbx19	0	0	0	0	0	0	0	0	0	0	0	0	0.020742	0
Sft2d2	0.024162	0.549656	0.325711	0.40774	0.395392	0.460655	0.0297556	0.454448	0.0383943	0.0286688	0.0719507	0.115029	1.26806	0.0322325
Tiprl	0.458188	0.881451	0.886175	0.847556	1.12113	0.887131	0.44557	0.834984	0.466801	0.471961	0.242792	0.672243	1.34327	0.500647
Gm38190	0.018032	0.0348642	0.0299939	0.0819526	0.0410385	0.0421017	0.0200833	0.0176795	0.0135532	0.024262	0.054497	0.0172601	0.123271	0.0467232
Gpr161	0.00349183	0.0121765	0.0098278	0.0259079	0.040982	0.00574745	0.00534199	0.00414269	0.00368746	0.00165428	0.00379859	0.00520482	0	0.0743644
Dcaf6	0.0652661	0.10721	0.115874	0.180512	0.140516	0.100794	0.0801255	0.0708829	0.111758	0.0810346	0.207663	0.0576329	0.243412	0.0829484
Gm37864	0.00201209	0.00861925	0.00281027	0.0136261	0.00399024	0.00319666	0.00346731	0	0.00456329	0	0.00949537	0	0.0106612	0
Mpc2	0.72686	1.09679	0.770096	0.661039	1.19902	1.14348	0.681984	0.966126	0.736662	0.736247	0.335285	0.686512	1.07001	1.21791
Adcy10	0.000730958	0.00200221	0.00471217	0	0.00164218	0.00665226	0	0.00603089	0.00404637	0.0077605	0	0	0.0173521	0
Gm38325	0	0	0	0	0	0	0	0	0	0	0	0	0	0
Mpzl1	0.567025	0.525497	0.516184	0.490658	0.685351	0.550781	0.581651	0.424325	0.601483	0.61748	0.49914	0.362198	0.525152	0.491347
Rcsd1	0.00123346	0.0646239	0.0813752	0.0777784	0.0640537	0.0464807	0.00978943	0.0665295	0.00307973	0.00772802	0.0054443	0.0553269	0.038617	0.0196799
Gm37073	0	0	0	0	0	0	0	0	0	0	0	0	0	0
Creg1	0.289003	0.488764	0.489701	0.646556	0.58096	0.381224	0.286098	0.493621	0.560742	0.523536	0.133867	0.235605	0.397717	0.242832
Gm36972	0	0	0	0	0	0	0	0	0	0	0	0	0	0
Gm16565	0	0	0.00135214	0	0	0	0	0	0	0	0	0	0	0
Cd247	0.0043165	0.0032893	0.00128439	0	0	0.00437212	0.01464	0.013443	0.00886638	0.0137503	0.0102581	0.00544549	0.0223989	0
Gm37469	0	0	0	0	0	0	0	0	0	0	0	0	0	0
Pou2f1	0.512614	0.207238	0.333126	0.375618	0.273683	0.28426	0.578392	0.256814	0.416977	0.471753	1.22681	0.461806	0.500401	0.268069
Gm26665	0	0	0	0	0	0	0	0	0	0	0	0	0	0
Gm37923	0	0	0	0	0	0	0	0	0	0	0	0	0	0
Dusp27	0.270963	0.0028289	0.00082811	0	0.00187249	0.00375563	0.356892	0.00116462	0.219971	0.221134	0.277168	0.232709	0	0.0643587
Gpa33	0.416006	0.00744879	0.00506206	0.00378725	0	0.00638688	0.45312	0.0117872	0.37579	0.242745	0.275116	0.211646	0.0246496	0.101108
Mael	0.010128	0.0139932	0	0.00510267	0.00274974	0.0142474	0.0108075	0.0309586	0.00986981	0.0129776	0	0.0380785	0	0.0312779
Ildr2	0.00145659	0.138289	0.0430415	0.0517941	0.0492094	0.0700954	0	0.0994928	0	0	0	0.0108763	0.0656994	0.00584643
5330438I03Rik	0	0	0	0	0	0	0	0	0	0	0	0	0	0
Gm15853	0	0	0	0	0	0	0	0	0	0	0	0	0	0
Tada1	0.048624	0.106944	0.125831	0.117915	0.0948608	0.126482	0.0540861	0.131261	0.0904963	0.0518346	0.0379836	0.0861727	0.196461	0.0614552
Pogk	0.00614568	0.0339215	0.0434295	0.0536988	0.0234886	0.0276422	0	0.025324	0.00294163	0.00591962	0	0.0307354	0.132349	0
Gm4846	0	0	0	0	0	0	0	0	0	0	0	0	0	0
Gm4847	0	0	0	0	0	0	0	0	0	0	0	0	0	0
Fmo9	0	0	0	0	0	0	0	0	0	0	0	0	0	0
Gm16701	0	0	0.00296787	0.00627063	0	0	0	0	0	0	0	0	0	0
Gm16701.1	0.00069822	0	0.00264958	0.00240709	0.00126299	0	0.00411268	0.00640787	0	0	0	0	0	0
Fam78b	0.00874621	0	0.0088187	0.0127961	0.00197893	0.00281522	0.00886249	0.00501709	0.0245405	0.0185128	0.0163851	0.00157025	0	0
Uck2	1.26329	1.88477	1.65217	1.58703	1.73495	1.70664	1.21305	1.75297	1.0809	1.30148	0.913411	1.11879	1.51479	0.920678
Gm37982	0	0	0.00195246	0	0.00301594	0	0	0	0	0	0	0	0	0
Gm2453	0	0	0	0	0	0	0	0	0	0.00120922	0	0	0	0
Tmco1	1.01847	3.00841	1.99513	1.62589	1.89719	2.99607	0.768794	2.91123	0.836788	0.849472	0.920694	1.37573	1.59001	0.756582
Aldh9a1	0.0820915	0.240696	0.342134	0.235812	0.327182	0.234685	0.0827474	0.228809	0.0893954	0.128143	0.0778809	0.284598	0.0931198	0.114488
Mgst3	0.0940799	3.49657	1.22373	1.10601	1.1449	2.71928	0.0833511	4.09264	0.120578	0.0832335	0.103487	0.480586	1.3987	0.0615769
Lrrc52	0	0	0	0	0	0	0	0	0	0	0	0	0	0
Rxrg	0	0	0	0	0	0	0	0	0	0	0	0.0163807	0	0.0278124
Lmx1a	0.000983107	0	0.00139627	0.00341743	0.00107052	0	0	0.00242969	0	0	0	0	0	1.19489
Gm20711	0	0.000993438	0	0	0	0	0	0	0	0	0	0	0	0
Pbx1	0.17085	0.0207881	0.0265789	0.0779197	0.0730907	0.0126297	0.226528	0.00672646	0.251432	0.189122	0.274384	0.255944	0.0731445	0.0528862
Gm37839	0	0	0	0	0	0	0	0	0	0	0	0	0	0
Nuf2	0.212674	0.0518288	0.257927	0.0626296	0.183158	0.297796	0.434594	0.138675	0.0689331	0.278261	0.243271	0.247888	0.0582643	0.118986
Rgs5	0.000463989	0	0	0	0	0.00147338	0.00187441	0	0.00308988	0.0020805	0	0	0	0
Rgs4	0	0	0	0	0	0	0	0	0	0	0	0.00244579	0	0
Ccdc190	0.00327299	0.00245943	0.00120432	0	0	0.00131881	0.00276535	0.00308761	0.0029923	0.00221864	0	0	0.0577299	0.0332238
Gm15852	0	0.00217441	0	0	0	0	0	0	0	0	0	0	0.00764436	0
Hsd17b7	0.0896559	0.449626	0.327908	0.230171	0.396174	0.442698	0.0744686	0.455252	0.0760008	0.0516032	0.123376	0.172051	0.197562	0.0389869
3110045C21Rik	0	0	0.00143427	0.00878383	0	0	0	0	0.00256799	0	0	0	0	0
Ddr2	0.012262	0.0190424	0.00346979	0.011029	0.00949733	0.0104833	0.0197648	0.157167	0.0361098	0.0401543	0.0311017	0.00843611	0.12265	0.620117
Uap1	0.146805	0.274262	0.20503	0.151067	0.301581	0.281707	0.120041	0.226707	0.109648	0.106966	0.161749	0.238468	0.237061	1.72598
Gm37748	0	0	0	0.0086699	0	0	0	0	0	0	0	0	0	0
Gm37502	0	0	0	0	0	0	0	0	0	0	0	0	0	0
Uhmk1	0.113982	0.266456	0.230205	0.311505	0.241484	0.212707	0.127675	0.232441	0.133807	0.131629	0.348785	0.185034	0.322912	0.147003
4930500M09Rik	0	0	0	0	0	0	0	0	0	0	0	0	0.0092162	0
Sh2d1b2	0	0	0	0	0	0	0	0	0	0	0	0	0	0
Sh2d1b1	0	0	0	0	0	0	0	0	0	0	0	0	0	0
Gm7694	0	0.00547055	0	0	0	0.00177673	0	0.00135951	0	0	0	0	0	0
Nos1ap	0.00123865	0.00478781	0	0.0032449	0.0116357	0.00467854	0.00200993	0.0151492	0.00614674	0	0	0.00807447	0	0
Spata46	0	0	0	0	0	0	0	0	0	0	0	0	0	0
Olfml2b	0	0.00131336	0.00151405	0	0.0120036	0.00307133	0	0.00212697	0	0	0	0	0	0
Atf6	0.0832864	0.257263	0.155716	0.190038	0.224523	0.256179	0.0824747	0.395021	0.0868136	0.0722063	0.235412	0.10898	0.418178	0.07279
Gm9929	0.00435937	0.00255528	0.00127667	0.00560873	0.0056596	0	0.00357759	0.0017011	0.00245508	0.00591948	0	0	0	0
Dusp12	0.358972	0.41533	0.301236	0.19799	0.306455	0.453032	0.356246	0.887721	0.27931	0.389621	0.134924	0.300503	0.166278	0.220782
Gm26620	0.00380949	0.0236166	0.0155578	0.0140252	0.0117571	0.027272	0.00443407	0.0996838	0.00611609	0.0053719	0.0124294	0.0348426	0	0
Fcrlb	0	0	0	0	0	0	0	0	0	0	0	0	0	0.0116064
Fcrla	0	0	0	0	0	0	0	0	0	0	0	0	0	0
Fcgr2b	0.00972024	0	0	0	0	0	0.0107247	0.00224893	0.0104947	0.00235361	0	0.0122271	0	0
Gm38204	0	0	0	0	0	0	0	0	0	0	0	0	0	0
Gm10522	0.00137676	0	0	0	0	0.00105249	0.00513204	0	0.00138198	0.00362255	0	0	0	0
Fcgr4	0	0	0	0	0	0	0	0	0	0	0	0	0	0
Fcgr3	0.00476064	0.0142697	0.0276933	0.0121276	0.00170469	0.00573118	0	0.0441118	0.00256799	0.00405261	0	0.00989095	0.0260997	0
Cfap126	0.00651766	0.0108494	0.0123638	0.00700797	0.0136507	0.00513622	0.000807794	0.0108691	0.0132972	0.00390046	0	0	0	0
Sdhc	0.829467	0.660654	0.665965	0.652883	0.613608	0.787656	0.888719	0.985475	0.658414	0.649368	0.553028	0.703931	0.462423	0.587069
Mpz	0.000881501	0.000892133	0.00208865	0	0.00436798	0	0	0	0	0	0	0	0	0
Pcp4l1	0.0135259	0.00317784	0	0	0.0117132	0.00134764	0.0205628	0	0.0378059	0.0599178	0.0540566	0.0221645	0	0
Nr1i3	0.0105134	0.00336294	0.00560992	0.00715294	0.00830263	0.0105577	0.0159563	0.0019476	0.0256867	0.0179631	0.0274204	0.00520041	0	0.00413814
Tomm40l	0.114547	0.0454178	0.0707934	0.0869696	0.0888297	0.0584499	0.124797	0.0683587	0.161973	0.14529	0.204998	0.0651437	0.0463769	0
Apoa2	0.0015917	0.0040098	0.0223088	0.0261519	0.00464612	0.0017991	0	0.00200688	0	0.00793572	0	0	0	0.0155403
Fcer1g	0.000717588	0.0372483	0.0024719	0.00668616	0.0262883	0.0214488	0	0.0112906	0	0.00335993	0.00631206	0.00606207	0.0112394	0
Ndufs2	1.9649	1.63921	1.71368	1.50733	1.6809	1.7857	1.95028	2.11078	1.90947	1.85153	1.18549	1.77228	0.91948	1.87675
Adamts4	0.0168344	0.0128476	0.0033232	0	0	0.00950074	0.0128407	0.00482904	0.00888103	0.00720548	0.0346859	0.0146041	0	0.0150469
B4galt3	0.176598	0.479881	0.456882	0.44321	0.365192	0.46931	0.177355	0.507567	0.206875	0.199508	0.14746	0.31801	0.400032	0.155037
Ppox	0.0749078	0.0423876	0.0715136	0.0492689	0.065591	0.0438808	0.0781235	0.0567505	0.0724574	0.0721291	0.10476	0.0299175	0.043349	0.115732
Usp21	0.127312	0.094874	0.133469	0.137894	0.139295	0.12194	0.169202	0.126075	0.14255	0.178499	0.0697686	0.153167	0.0939234	0.0638359
Ufc1	0.905082	1.07956	1.16299	1.16332	1.2617	1.27217	0.945768	1.32441	0.812911	0.963114	0.412768	1.09226	0.749962	0.592015
Gm20045	0.05492	0.0552644	0.0596714	0.0623129	0.050172	0.0453985	0.0739132	0.0635652	0.0711207	0.0344846	0.062719	0.0569992	0.160373	0.0394115
Dedd	0.13594	0.204244	0.205992	0.218959	0.185362	0.157662	0.149728	0.154598	0.190015	0.168686	0.0807947	0.209693	0.236576	0.139031
Nit1	0.28521	0.491674	0.525551	0.612564	0.670651	0.438845	0.253415	0.539186	0.328177	0.256179	0.201168	0.291392	0.827573	0.329645
Pfdn2	2.43834	1.79793	2.11684	1.87603	2.16867	2.09836	2.27305	2.07116	2.1573	2.71526	1.12361	2.4168	4.18582	2.28445
Klhdc9	0.00303133	0	0	0	0.001989	0	0.00162987	0.00140485	0.00673981	0	0	0.00496617	0	0
Nectin4	0.00705038	0.014075	0.00187148	0	0.00317873	0.00281726	0.00187441	0.00139408	0.00383049	0	0.00712255	0.0138639	0.154654	0.0116064
Arhgap30	0.217438	0.0145579	0.00415227	0.00432473	0.00752587	0.0114952	0.274785	0.0339285	0.331337	0.252215	0.533547	0.0855211	0.0215526	0.267479
Usf1	0.463563	0.196725	0.268418	0.291549	0.232264	0.235435	0.481394	0.177318	0.433313	0.466101	0.432549	0.43337	0.241263	0.56466
Tstd1	0.00307087	0	0.00492972	0.00158852	0.00278808	0.00266316	0.00807782	0.000869487	0.0040276	0.0017163	0.0298384	0.028987	0	0
F11r	0.114304	1.00237	0.761126	0.866439	0.953203	0.652145	0.113121	0.458928	0.232216	0.237464	0.333297	0.307099	1.23791	0.189973
B930036N10Rik	0.970625	0.730455	0.630247	0.678873	0.841101	0.856366	0.737506	0.782235	0.426121	0.727631	1.37479	0.779034	1.00884	0.880449
Alyref2	0.0334319	0.0543819	0.066783	0.0468665	0.0449684	0.0591737	0.0226945	0.0842149	0.0424645	0.028281	0.0469959	0.0372774	0.00485873	0.0478341
Itln1	0.00109567	0	0	0	0	0	0	0	0.00214077	0	0	0.00328249	0	0
Cd244a	0.00553397	0	0	0.0032961	0.00668225	0	0.0012621	0	0.00406863	0	0.00700147	0	0	0
Ly9	0	0	0	0	0	0	0	0	0	0	0	0	0	0
Slamf7	0	0	0	0	0	0	0	0	0	0	0	0	0	0
Gm37787	0	0	0	0	0	0	0	0	0	0	0	0	0	0
A630035G10Rik	0	0	0	0	0	0	0	0	0	0.00477143	0	0	0	0
Cd48	0	0	0	0	0	0	0	0	0	0	0	0	0	0.0155403
Slamf1	0.0381515	0.0108962	0.00355233	0.0282085	0.0253674	0.00784424	0.0267203	0.0196803	0.0168206	0.0338151	0.0599743	0.0548378	0	0.106954
Cd84	0	0.00162666	0	0	0.0129485	0.00416224	0	0.00106823	0.00313636	0	0	0.00208517	0	0
Gm10521	0	0	0	0	0	0	0	0	0	0.00270731	0	0	0	0
Gm37065	0.00687142	0.00591671	0	0	0	0.00368058	0.00100065	0.00240545	0.00766155	0.00911898	0.0090519	0.00254553	0.0146201	0
Slamf6	0.00429818	0	0	0	0	0	0.00354513	0	0	0.00594773	0	0.0031513	0	0
Vangl2	0.252949	0.0992372	0.130266	0.118319	0.115104	0.119667	0.352539	0.0850236	0.248097	0.2039	0.476061	0.182654	0.0599125	0.101555
Nhlh1	0.00205456	0	0	0	0	0	0.00455049	0	0	0	0.0141048	0	0	0
Ncstn	0.129494	0.343599	0.32392	0.367634	0.259021	0.301844	0.127389	0.252036	0.152161	0.151327	0.192114	0.184555	0.21474	0.114362
Copa	0.795565	1.4208	1.14184	1.52479	1.48447	1.13191	0.711404	0.918651	0.858398	0.618972	0.991342	0.708018	1.23165	0.59662
Gm37756	0.00168422	0	0	0.00771355	0.00233654	0	0.00237857	0.00212498	0	0	0	0	0	0
Pex19	0.251183	0.209649	0.230038	0.30133	0.251163	0.182371	0.240418	0.191538	0.273092	0.306771	0.264666	0.218674	0.133154	0.18352
Dcaf8	0.642291	0.329032	0.402438	0.573121	0.424503	0.346847	0.761234	0.374791	0.76162	0.651226	0.684654	0.505926	0.410397	0.366814
Pea15a	0.025902	0.140945	0.12112	0.0699244	0.146191	0.159518	0.0174767	0.129362	0.023768	0.0190968	0.0161661	0.0889377	0.203675	0.0721136
Casq1	0.00467909	0	0	0	0	0	0.00222206	0	0.0014222	0.00130212	0	0	0	0.0107232
Gm17224	0	0	0	0	0	0	0	0	0.00245508	0.00192866	0	0	0	0
Atp1a4	0	0	0	0	0	0	0	0	0	0	0	0	0	0
Gm37950	0	0	0	0	0	0	0	0	0	0	0	0	0	0
Igsf8	0.108463	0.194018	0.232709	0.143549	0.187223	0.253107	0.0905137	0.188528	0.137411	0.12358	0.0758599	0.187031	0.0329975	0.0551695
Atp1a2	0	0	0	0	0	0	0.00241291	0	0.0017469	0	0.00735467	0.00133793	0	0
Kcnj9	0	0	0	0	0	0	0.00319205	0.00197679	0.00172126	0	0	0.00587697	0	0
Gm36937	0.001006	0	0	0	0	0	0.0013	0	0	0	0	0	0	0
Kcnj10	0.00102954	0	0.00202883	0	0	0	0.00121131	0	0.00403825	0.00161387	0	0.00641706	0	0
Pigm	0.119063	0.203396	0.165387	0.189703	0.158768	0.196888	0.0875775	0.142587	0.113647	0.0819931	0.369998	0.115202	0.144529	0.137326
Slamf9	0.000703752	0.0126173	0	0.00334894	0	0.00122645	0	0.00823282	0	0	0	0.0130717	0	0
Igsf9	0.00421029	0.0373396	0.0233857	0.0431317	0.0369487	0.0117284	0.0033386	0.00296807	0.00888	0.00534568	0.0060769	0.0888176	0	0.0152577
Tagln2	0.663065	6.72602	4.03665	2.27571	4.88204	7.23895	0.740374	3.08667	0.523349	0.800881	0.508184	3.11391	3.18735	1.08133
Cfap45	0.0277433	0.00478749	0.00579297	0.00230182	0.0144487	0.00737062	0.0183634	0	0.0218319	0.00978529	0.0299189	0.0458716	0.00587321	0.00820881
4933439K11Rik	0.0343749	0.016994	0.0285615	0.00501195	0.0170515	0.0456642	0.0210954	0.030621	0.0203479	0.0301825	0.097056	0.106116	0.165339	0.86855
Vsig8	0	0	0	0	0	0	0.0024484	0	0	0.000802423	0	0	0	0
Slamf8	0	0	0	0	0	0	0	0	0	0	0	0	0	0
Fcrl6	0	0	0	0	0	0	0	0	0	0	0	0	0	0
Dusp23	0.00732412	0.0278351	0.0330134	0.0253427	0.010986	0.0156588	0.00906693	0.00801991	0.029595	0.00212732	0.00835843	0.016117	0	0
Crp	0	0	0	0	0	0	0	0	0	0	0	0	0	0
Apcs	0	0	0	0	0	0	0	0	0	0	0	0	0	0
Olfr16	0	0	0	0	0	0	0	0	0	0	0	0	0	0
Olfr1408	0	0	0	0	0	0	0	0	0	0	0	0	0	0
Olfr1406	0	0.00250381	0.00233603	0	0	0	0.00126421	0.00119742	0	0	0	0	0	0
Olfr218	0	0	0	0	0	0	0	0	0	0	0	0	0	0
Olfr1404	0	0	0	0	0	0	0	0	0	0	0	0	0	0
Fcer1a	0	0	0	0	0	0	0	0	0	0	0	0	0	0
Olfr418	0	0	0	0	0	0	0	0	0	0	0	0	0	0
Mptx2	0	0	0	0	0	0	0	0	0	0	0	0	0	0
Ackr1	0	0	0	0	0	0	0	0	0	0	0	0.00678136	0	0
Cadm3	0.00226038	0	0	0	0	0	0.00117166	0	0.00444289	0	0.00415392	0	0	0
Aim2	0.723647	0.00922733	0.00123017	0	0.00589651	0.0192726	0.747445	0.0115308	0.803072	0.57621	1.02201	0.23889	0	0.403627
Ifi206	0	0	0	0	0	0	0	0	0	0	0	0	0	0
Ifi214	0	0	0	0	0	0	0	0	0	0	0	0	0	0
Ifi213	0.001071	0	0	0	0	0	0	0	0	0	0	0	0	0
Ifi209	0	0	0	0	0	0	0	0	0	0	0	0	0	0
Ifi208	0.00144048	0	0	0	0	0.00134282	0	0	0	0	0	0	0	0
Ifi207	0	0	0	0	0	0	0	0	0	0	0	0	0	0
Ifi204	0	0	0	0	0	0	0	0	0	0	0	0	0	0
Mndal	0	0	0	0	0	0	0	0	0	0	0	0	0.02061	0
Ifi211	0	0	0	0	0	0	0	0	0	0	0	0	0	0
Ifi203	0	0.00122492	0	0	0	0	0	0	0	0	0	0	0	0
Ifi202b	0	0	0	0	0.00172903	0	0	0	0	0	0	0	0	0
Ifi205	0	0	0	0	0	0	0	0	0	0	0	0	0	0
Olfr433	0	0.00169025	0	0	0	0	0	0.00122334	0	0	0	0	0	0
Olfr432	0.000940491	0	0	0	0	0	0	0	0	0.00129501	0	0	0	0
Olfr430	0	0	0	0	0	0	0	0	0	0	0	0	0	0
Olfr429	0	0	0	0	0	0	0	0	0	0	0	0	0	0
Olfr427	0	0	0	0	0	0	0	0	0	0	0	0	0	0
Olfr231	0	0	0	0	0	0	0	0	0	0	0	0	0	0
Olfr424	0	0	0	0	0	0	0	0	0	0	0	0	0	0
Olfr420	0	0	0	0	0	0	0	0	0	0	0	0	0	0
Spta1	0.015117	0	0	0	0	0	0.0103023	0	0.0308011	0.00998389	0.0235248	0.0179219	0	0
Olfr419	0.000954215	0	0	0	0	0	0	0	0	0	0	0	0	0
Mptx1	0	0	0	0	0	0	0	0	0	0	0	0	0	0
Olfr417	0	0	0	0	0	0	0	0	0	0	0	0	0	0
Olfr248	0	0	0	0	0	0	0	0	0	0	0	0	0	0
Olfr414	0	0	0	0	0	0	0	0	0	0	0	0	0	0
Olfr220	0	0	0	0	0	0	0	0	0	0	0	0	0	0
Fmn2	0.0502984	0	0.00192564	0.00338627	0	0.00628123	0.0647275	0.0186439	0.0873657	0.072618	0.124149	0.0268268	0.0544842	0.112903
Grem2	0	0.00151475	0	0	0	0	0	0	0	0	0	0	0	0
Rgs7	0.000804391	0	0.00169565	0	0	0.00144546	0	0	0	0	0	0.00261058	0	0
Gm36307	0	0	0	0	0	0	0	0	0	0	0	0	0	0
Fh1	0.623862	0.440876	0.52317	0.450245	0.504424	0.463446	0.598953	0.537892	0.69128	0.765044	0.47335	0.557747	0.336321	0.304575
Kmo	0	0	0	0	0	0	0	0	0	0	0	0	0	0
Opn3	0.00118682	0.0366808	0.0511963	0.0473671	0.033487	0.0469014	0	0.00406787	0.00223727	0.00435359	0	0.0078713	0.0633547	0
Chml	0.0749329	0.0743476	0.0544777	0.0800251	0.0559331	0.0604444	0.0821431	0.0734905	0.0792575	0.102709	0.253805	0.0502417	0.127554	0.0827262
Wdr64	0.0046678	0.00704056	0.00444809	0	0	0	0.0028117	0.00605882	0.00482307	0.00760233	0.00639041	0.0149596	0.0238772	0.00413814
Exo1	0.677623	0.078118	0.307567	0.104082	0.259838	0.284764	0.442167	0.21268	0.287063	0.650121	0.444655	0.507414	0.0529691	0.358879
Gm38100	0	0	0	0	0	0	0	0	0	0.00137918	0.014644	0	0	0.0200364
Pld5	0	0.00143981	0	0	0	0	0	0	0	0	0	0	0	0
Rbm8a2	0.0121193	0.0114546	0.0108439	0.0142153	0.0136848	0.0119616	0.0152524	0.0200444	0.0189913	0.0227051	0.0476295	0.0146001	0	0
Gm38101	0	0	0	0	0	0	0	0	0	0	0	0	0	0
Gm36536	0	0	0	0	0	0	0	0	0	0.00204933	0	0	0	0
Cep170	0.176943	0.156131	0.114409	0.161736	0.162368	0.117124	0.190568	0.0876503	0.197911	0.183856	0.315201	0.215206	0.0470278	0.0864415
Gm36992	0	0	0	0	0	0	0	0	0	0	0	0	0	0
Sdccag8	0.0227471	0.0793049	0.0882418	0.104462	0.0917075	0.0715177	0.0336122	0.0360387	0.0351903	0.0342568	0.0324395	0.0264141	0.0208121	0.0105649
Gm15423	0	0	0	0	0	0	0	0	0	0	0	0	0	0
Akt3	0.0216189	0.0522738	0.0224328	0.0447361	0.0720918	0.0688497	0.0153703	0.0172008	0.011932	0.0263375	0.0417433	0.0536249	0.0362636	0.0504889
Gm26801	0	0	0	0	0	0	0	0	0	0	0	0	0	0
Zbtb18	0.0496794	0.0580842	0.119929	0.132444	0.085279	0.0328049	0.0263118	0.0554624	0.0587093	0.0378085	0.121673	0.0489158	0.196798	0.0369583
Gm29856	0	0	0	0	0	0	0	0	0	0	0	0.00440626	0	0
Gm37306	0	0	0	0	0	0	0	0	0	0	0	0	0	0
Gm37280	0	0	0	0	0	0	0	0	0	0	0	0	0	0
2310043L19Rik	0	0	0	0	0	0	0	0	0	0	0	0	0	0
1700016C15Rik	0.000961818	0	0	0	0	0	0	0	0	0.00167501	0	0	0	0
Adss	1.58538	0.689956	0.738164	0.74828	0.741288	0.734654	1.51149	0.577817	1.53114	1.71156	1.46702	1.29669	0.498478	1.43002
Catspere1	0.00100151	0	0	0	0	0	0.00072328	0	0	0.00400166	0.00971372	0.00361867	0	0
Catspere2	0	0	0.00339918	0.00234873	0	0	0.00072328	0	0	0.00251686	0	0	0	0
Desi2	0.509904	0.720021	0.631741	0.542409	0.667699	0.807081	0.495622	0.544762	0.644416	0.558266	0.329237	0.57411	0.926776	0.496919
4930527J03Rik	0.00101119	0	0	0	0	0	0.00105844	0	0	0	0	0	0	0
B230369F24Rik	0.0136432	0.00683507	0.0054041	0.0159753	0.00674126	0.00629896	0.0132561	0.01388	0.0320518	0.0125818	0.0418443	0.0213791	0.0251278	0.022365
Cox20	0.344328	0.294338	0.242665	0.338316	0.388508	0.283657	0.391019	0.511347	0.288508	0.296965	0.224803	0.265583	0.430747	0.142166
Hnrnpu	9.62256	5.00072	6.83487	5.9391	5.9172	6.53659	10.0762	5.89208	8.34804	9.54133	9.98739	8.80455	5.48696	8.92762
Efcab2	0.02732	0.0715455	0.135884	0.24354	0.0356298	0.0301034	0.0270731	0.201637	0.0175009	0.0301235	0.0573445	0.0496301	0.358782	0
Kif26b	0.00857868	0.00171208	0.0012311	0.00302056	0.0240732	0.00130467	0.0040887	0.00289691	0.00173302	0.00129084	0.00778566	0.00400372	0.00632643	0
Gm16564	0	0	0	0	0	0	0	0	0	0	0	0	0	0
Smyd3	0.254717	0.101661	0.166926	0.173532	0.121493	0.0828248	0.285094	0.116267	0.283801	0.314677	0.264315	0.154931	0.102105	0.224435
Tfb2m	0.254529	0.146309	0.177013	0.168369	0.170317	0.18177	0.24232	0.176987	0.218183	0.241779	0.143127	0.221548	0.148807	0.212618
Cnst	0.0698478	0.0462064	0.0570681	0.0638189	0.0857978	0.0491086	0.0622578	0.027226	0.0688686	0.0710307	0.0917615	0.0690614	0.0533288	0.0124881
Sccpdh	0.319312	0.384205	0.421433	0.194613	0.184369	0.459089	0.349784	0.491776	0.383027	0.39059	0.344668	0.230581	0.191114	0.0788154
Kif28	0	0.00105009	0.00285427	0.00485792	0	0.000822075	0	0	0.00201826	0.000828553	0	0	0	0
Ahctf1	0.884212	0.512116	0.84597	0.771685	0.794783	0.780883	0.935785	0.652435	0.666344	0.993182	1.25795	0.931627	0.755714	0.888695
Gm10518	0	0	0	0	0	0	0	0	0	0	0	0	0	0
Cdc42bpa	0.232436	0.151756	0.10233	0.1754	0.199909	0.122669	0.273027	0.137217	0.309133	0.291005	0.501058	0.152635	0.163532	0.246989
Coq8a	0.0259105	0.011034	0.00730092	0.00248033	0.00190611	0	0.0390568	0.00139408	0.0630706	0.037721	0.0460673	0.0688373	0	0.0547216
Gm37336	0.00300392	0	0	0	0	0	0	0	0	0.00178891	0	0	0	0
Psen2	0.0755788	0.152605	0.0814361	0.10427	0.10409	0.0766258	0.0872062	0.0720013	0.138165	0.0664424	0.0520434	0.044641	0.0298118	0.0241543
Gm31728	0	0	0	0	0	0	0	0	0	0	0	0	0	0
Itpkb	0.00922165	0.188934	0.0216523	0.0794973	0.0934277	0.080496	0.00399316	0.0654589	0.0049762	0.00593671	0	0.0389764	0.112315	0.0110696
Stum	0	0	0	0	0	0	0	0	0	0	0	0	0	0
Gm37267	0	0	0	0	0	0	0	0	0	0	0	0	0	0
Parp1	9.57924	1.37025	1.51471	1.24628	1.84675	2.00276	9.04249	1.76942	7.76856	9.00114	11.5209	10.3497	1.3372	13.0957
Lin9	0.213995	0.101408	0.231497	0.128861	0.239258	0.247772	0.217335	0.141428	0.208956	0.233095	0.188923	0.145733	0.292312	0.0507625
Mixl1	0.000879032	0.00823188	0.0143191	0.00409338	0.00236807	0.00678175	0.00202567	0.00157972	0.00190668	0.00305898	0.00392623	0.0332783	0	0
Acbd3	0.618796	1.36645	1.25141	1.28099	1.59684	1.3154	0.629583	1.01172	0.758278	0.713793	0.717247	0.76922	2.85409	0.4858
Gm37768	0	0.00544027	0	0	0	0.00482541	0.00183469	0.0041729	0	0	0	0.00757895	0.027213	0
Gm38293	0	0	0	0	0	0	0	0	0	0	0	0	0	0
H3f3a	10.9689	8.81908	10.0517	9.3164	8.53006	8.56488	9.93352	6.5264	9.59153	9.94826	3.61272	10.8838	6.8575	8.91978
H3f3aos	0.00449084	0.013925	0.00984891	0.0266012	0.00969522	0.00285216	0.00630631	0.00222801	0.00742545	0.00768847	0.00482839	0.00554481	0	0.0154646
Sde2	1.54849	1.02804	1.01718	0.967447	0.867571	1.04623	1.41994	1.02036	1.73086	1.59162	0.962936	1.08987	1.72256	1.22835
Lefty2	0.510568	0.180886	0.0289763	0.00997543	0.00822531	0.161576	0.424641	0.0980059	0.291443	0.376504	0.472497	0.935846	0.0496953	0.196972
Pycr2	0.687574	0.875193	0.413661	0.417923	0.496198	1.02597	0.569318	0.746059	0.729414	0.95167	0.575173	1.7636	0.135001	0.636436
Lefty1	0.195584	0.452181	0.101163	0.0332329	0.0228016	0.482191	0.130126	0.11364	0.205622	0.377857	0.280539	1.14034	0.0583817	0.413153
Tmem63a	0.00995817	0.0784101	0.0698955	0.0632988	0.0886537	0.0985279	0.00570129	0.0739301	0.0190971	0.0139267	0.00939787	0.0397177	0.0770652	0
2210411M09Rik	0	0	0	0	0	0	0	0	0	0	0	0	0	0
Ephx1	0.0370189	0.0302406	0.0167744	0.0103065	0.0246617	0.0392529	0.0363182	0.0120338	0.0959525	0.0538634	0.0298906	0.0360597	0	0
9130409I23Rik	0	0	0	0	0	0	0	0	0	0	0	0	0	0
Gm37406	0	0	0	0	0	0	0	0	0	0	0	0	0	0
Nvl	1.02616	0.511637	0.593253	0.676273	0.609232	0.633685	0.989712	0.654971	0.996621	1.04521	1.18451	0.988667	0.604518	0.984756
Cnih4	1.03305	1.79794	1.44275	1.26027	1.84738	1.82263	0.942767	1.16347	1.01154	1.00444	0.456432	1.13281	1.92645	0.789493
Wdr26	0.498257	1.1229	0.992596	1.12239	1.08859	0.841778	0.532484	0.704054	0.622313	0.454173	0.612779	0.826897	1.51411	0.320027
A430110L20Rik	0.00100322	0.00551458	0	0.0021902	0	0.00318955	0.00155613	0	0.00503224	0	0	0	0.00529574	0
Cnih3	0	0.00283179	0	0	0	0	0	0	0	0	0	0	0	0
Ccdc121	0	0	0	0	0	0	0	0	0	0	0	0	0.0208421	0
Dnah14	0.0020735	0.00350743	0.0024226	0	0.0102055	0	0	0.00412287	0	0.00526619	0	0.00731311	0	0
Lbr	0.99535	0.496691	1.06647	0.543347	0.918404	1.03173	1.2311	0.623898	0.764677	0.970843	1.46971	1.19573	0.400826	0.486953
Gm5533	0	0	0	0	0	0	0	0	0	0	0	0	0	0
Enah	1.76941	0.777186	0.790965	0.934163	0.689686	0.824988	1.93309	0.726658	1.729	1.64057	2.70571	1.47841	0.70301	1.58412
Srp9	2.24111	3.70674	3.96144	3.35221	3.27078	4.24625	2.08263	4.52342	2.03795	2.104	0.809022	3.20264	3.19713	1.4285
Vmn1r1	0	0	0	0	0	0	0	0	0	0	0	0	0	0
Degs1	0.765504	1.09264	1.25376	1.0955	0.899559	0.948787	0.677463	1.81875	0.831063	0.849757	0.579925	1.2479	1.20003	0.74234
1700047M11Rik	0.00581849	0	0	0	0	0	0.00309352	0.00162718	0.0049595	0.00432943	0	0	0	0
Fbxo28	0.315227	0.268517	0.24678	0.256323	0.250395	0.306651	0.322618	0.254802	0.385674	0.38122	0.418376	0.329094	0.481365	0.299434
Trp53bp2	0.100543	0.136303	0.206879	0.177334	0.184607	0.120339	0.129597	0.120398	0.126345	0.101807	0.190252	0.224105	0.167253	0.125885
Capn2	0.00950737	0.597842	0.388897	0.385473	0.523087	0.546627	0.00574435	0.378258	0.0209548	0.0332859	0.00762707	0.130634	0.341796	0.0871016
Gm37885	0.00202563	0	0	0	0	0	0	0	0	0	0	0	0	0
Capn8	0	0	0	0	0	0	0.00222054	0	0	0	0.00631206	0	0	0
Gm37218	0	0	0	0	0	0	0.00146793	0	0.00149806	0	0	0	0	0
Ccdc185	0	0	0	0	0	0	0	0	0	0	0	0	0	0
Susd4	0.00744094	0.0280813	0.0106156	0.0210182	0.0230747	0.0199722	0.0110018	0.0102405	0.02085	0.00443369	0.00712255	0.0288074	0	0
Tlr5	0	0.00197635	0	0	0	0.00107409	0	0	0	0	0	0.00244579	0	0
Gm38079	0	0	0	0	0.00315978	0	0	0	0	0	0	0	0	0
Disp1	0.0523395	0.0537325	0.0626937	0.0827322	0.0786246	0.0498831	0.0592582	0.0332158	0.0550826	0.0579499	0.0793887	0.0841527	0.0548219	0.0270952
Brox	0.261619	0.287571	0.240967	0.367552	0.264591	0.249945	0.208224	0.239528	0.329059	0.249873	0.257926	0.237525	0.60774	0.149477
Aida	0.23371	0.229434	0.201553	0.20466	0.318137	0.200268	0.208614	0.19822	0.231074	0.236398	0.298092	0.156393	0.340155	0.107798
Mia3	0.283784	0.967121	0.68446	0.734175	0.762392	0.786334	0.289904	0.709227	0.339112	0.310554	0.669118	0.463501	1.01986	0.207919
Taf1a	0.0625122	0.0427304	0.0681687	0.0658461	0.0623901	0.0457335	0.0623503	0.0327766	0.065213	0.0913215	0.131096	0.0597541	0.0996376	0.0874233
Gm37986	0	0.000978931	0.00257923	0	0	0	0	0	0	0.0020955	0	0	0	0
Hhipl2	0	0	0	0	0.002763	0	0	0	0.00369325	0	0	0	0	0
Gm37214	0.00325507	0.00971297	0.00327112	0.0133493	0.00717486	0	0.00519523	0	0.00218058	0.00685907	0.0135481	0.00977491	0	0
Gm33973	0	0	0	0	0	0	0	0	0	0	0	0	0	0.121371
Gm34068	0	0	0	0	0	0	0	0	0	0	0	0	0	0
Gm38108	0	0	0	0	0	0	0	0	0	0	0	0	0	0
Dusp10	0.0261398	0.114147	0.0210462	0.0244535	0.074995	0.0506372	0.0162518	0.0520437	0.0222534	0.0276014	0.051631	0.0310397	0.704123	0.0944284
1700056E22Rik	0.0057746	0.057321	0.0288893	0.0522807	0.0320051	0.03049	0.00732475	0.0725817	0.00942958	0.00148524	0	0.00224697	0.1228	0
Gm37223	0	0	0	0	0	0	0	0	0	0	0	0	0	0
Gm37712	0	0	0	0	0	0	0	0	0	0	0	0	0	0
1700112H15Rik	0	0	0	0	0	0	0	0	0	0	0	0	0	0
Gm37800	0	0	0	0	0	0.00204566	0	0	0	0	0	0	0	0
4930488B22Rik	0	0	0	0	0	0	0	0	0	0	0	0	0	0
Hlx	0.00113695	0.00511026	0	0.00857018	0.0044208	0.00794718	0	0.0145923	0	0.00220434	0.00619108	0	0.107158	0.00584643
Gm34342	0	0	0	0	0	0.000909182	0	0.00512779	0.00227746	0.00176501	0	0	0	0
2001-03-01	0.00149653	0.00115252	0.00557354	0.0082067	0.00765527	0.0031213	0	0.0131462	0.00467848	0	0	0.00399288	0.0306904	0
2002-03-01	1.96982	4.66474	3.13986	3.19598	2.66569	3.73763	1.95294	3.25208	2.5688	2.00155	1.21822	1.4366	6.80515	1.11957
C130074G19Rik	0.113967	0.0651838	0.0203976	0.0245	0.011684	0.0592524	0.0998416	0.0515834	0.121075	0.0863704	0.263661	0.0202548	0.247534	0.0479623
Mark1	0.0196124	0.0691255	0.00947785	0.0502844	0.0726201	0.0270281	0.0106393	0.0149785	0.0367919	0.0187326	0.00791661	0.0360271	0.121826	0.0102133
Gm38251	0	0.00235368	0	0	0	0	0	0	0	0	0	0	0	0
Gm34732	0	0	0	0	0	0	0	0	0	0	0	0	0	0
4930433J02Rik	0.000847085	0	0	0	0	0	0	0	0	0	0	0	0.0238113	0
Gm37662	0	0	0	0	0	0.00271033	0.00167451	0.00119459	0	0	0	0	0	0
Rab3gap2	0.150769	0.193302	0.201989	0.24767	0.215027	0.169924	0.185615	0.137751	0.123746	0.122374	0.252453	0.181195	0.236925	0.142571
Gm34882	0.000951323	0	0	0	0	0	0	0	0	0	0	0	0	0
Iars2	0.411778	0.352961	0.392646	0.363503	0.400635	0.319192	0.419112	0.289308	0.506142	0.525345	0.701647	0.291706	0.356115	0.186816
2010103J01Rik	0	0	0	0	0	0	0	0	0	0	0	0	0	0
Bpnt1	0.324435	0.218167	0.274458	0.222385	0.236524	0.200822	0.392378	0.224876	0.418183	0.482781	0.331362	0.256938	0.0322518	0.268037
4930532G15Rik	0.00587841	0.00300281	0.0123596	0.00586866	0.00191545	0	0.00837027	0.00583337	0.00543871	0.00622769	0.0344021	0.00552978	0.00764436	0
Eprs	4.66936	3.30835	3.18451	2.68141	3.76228	3.91289	4.75405	2.84488	4.07528	4.57751	4.51112	3.80363	2.68037	3.26579
9630028B13Rik	0.00069482	0.00183984	0	0	0	0	0.0025911	0	0	0	0	0	0	0
Gm2061	0.00334427	0	0.0038909	0.0147942	0	0	0.00550706	0	0	0.00379867	0.00507531	0.00475898	0.0193478	0
Slc30a10	0.0115284	0.0116787	0.0530944	0.136235	0.0288331	0	0.03157	0.00210483	0.0289709	0.0112664	0	0.00556895	0	0
Gm38093	0	0	0	0	0	0	0	0	0	0	0	0	0	0
Lyplal1	0.16048	0.115581	0.191909	0.217394	0.178846	0.126232	0.155382	0.12806	0.167271	0.144328	0.0613565	0.15276	0.0505659	0.24057
Gm37134	0	0	0	0	0	0	0	0	0	0	0	0	0	0
A730004F24Rik	0	0	0	0	0	0	0	0	0	0	0	0	0	0
Tgfb2	0.0260571	0.0336154	0.00241292	0.00719536	0.0279206	0.0194521	0.0205369	0	0.0204734	0.0109113	0.0595702	0.017372	0.0459261	0
Gm29491	0	0	0	0	0	0	0	0	0	0	0	0	0	0
Rrp15	1.43548	0.656602	0.867905	0.656171	0.803015	0.972178	1.46429	0.940567	1.24332	1.44413	0.7474	1.35392	0.506039	1.08058
A430105J06Rik	0.00384711	0.00133272	0.0181633	0.0142964	0.0149236	0.0149264	0.0074389	0.00672323	0.00963449	0.0042247	0.0256069	0.0126895	0.0149592	0
1700023G09Rik	0	0	0	0	0	0	0	0	0	0	0	0	0	0
Gm37912	0.00418224	0	0	0	0	0	0	0	0.00205001	0	0	0	0	0
D1Pas1	0.0651328	0.00804274	0.00236342	0.00333557	0	0	0.0399844	0.0213186	0.0721418	0.061375	0.092759	0.0827885	0.020742	0.0849227
Spata17	0	0.00269044	0.00235693	0.00949797	0.00276389	0.00194951	0.00183321	0.00531717	0	0.000837444	0	0	0.0208421	0
Gm15509	0	0	0	0	0	0	0	0	0	0	0	0	0	0
1700007P06Rik	0	0	0	0	0	0	0	0	0	0	0	0	0	0
Gpatch2	0.218356	0.256772	0.282154	0.365811	0.241751	0.204054	0.24204	0.22735	0.305876	0.263142	0.388794	0.28993	0.206204	0.314093
Gm38155	0.00100429	0	0	0	0	0	0	0.00233732	0.0024583	0	0	0	0	0.00584643
Gm37896	0	0	0	0	0	0	0	0	0	0	0	0	0	0
Esrrg	0	0.00158013	0.00135214	0.00227055	0	0	0	0	0	0	0	0	0	0
Gm36388	0	0	0	0	0	0	0	0	0	0	0	0	0	0
9330162B11Rik	0	0	0	0	0	0	0	0	0	0	0	0	0	0
Gm38064	0	0	0	0	0	0	0	0	0	0	0	0	0	0
Ush2a	0	0	0	0	0	0	0	0	0	0	0	0	0	0
Kctd3	0.195533	0.326362	0.333632	0.316515	0.308516	0.324444	0.226454	0.192993	0.186949	0.161613	0.354681	0.301544	0.378373	0.271249
Kcnk2	0.00231372	0	0	0.0159405	0.00218179	0.00252386	0.00701542	0	0.00668509	0.00912956	0.00625692	0.0145178	0.00893952	0
2900042K21Rik	0	0	0	0	0	0	0	0	0	0	0	0	0	0
A430027H14Rik	0	0	0	0	0	0	0	0	0	0	0	0	0	0
Cenpf	1.3873	0.24706	2.69305	0.548063	2.65407	2.87144	4.81932	1.34252	0.383606	2.53936	3.04363	2.4563	1.24867	1.69241
Ptpn14	0.0431669	0.665316	0.329756	0.377002	0.789521	0.49476	0.0637291	0.550028	0.101481	0.0478293	0.10278	0.2352	0.759992	0.0599308
Gm26574	0.000722655	0.0162548	0.00526252	0.00891492	0.0174913	0.00189447	0.000659478	0.00817553	0.0017787	0	0	0.0072247	0.0211241	0
Gm37422	0	0.00688961	0.00655241	0.00188455	0.0124628	0.00595835	0.00367337	0.0218601	0.00520563	0.00130212	0	0.00364272	0.0152035	0
Smyd2	0.461786	0.420289	0.389914	0.472075	0.434703	0.465924	0.473357	0.378997	0.551193	0.535899	0.375746	0.510164	0.213845	0.181975
Prox1	0.00158967	0.0771899	0.0698488	0.0881299	0.105045	0.047289	0	0.0320056	0	0	0.00691914	0.0213718	0.240884	0
Gm28172	0	0	0	0	0	0	0	0	0	0	0	0	0	0
Prox1os	0	0.00100329	0.00065295	0	0.00269544	0	0.00143367	0	0	0	0	0	0	0
Gm29678	0	0	0	0	0	0	0	0	0	0	0	0	0	0
Gm30725	0	0	0	0	0	0	0	0	0	0	0	0	0	0
Gm30932	0	0	0	0	0	0	0	0	0	0	0	0	0	0
Rps6kc1	0.0466518	0.0697764	0.100612	0.097194	0.088179	0.0752664	0.0559928	0.0442259	0.0541929	0.0526664	0.052537	0.0562437	0.065749	0.0431999
Angel2	0.340539	0.305678	0.285091	0.330357	0.338656	0.223566	0.381385	0.240408	0.443955	0.354737	0.327066	0.429863	0.312921	0.117628
Vash2	0.000741199	0.0134877	0.0119085	0.00895131	0.0192961	0.005921	0	0.00313549	0.00185063	0	0	0.0334689	0	0
Gm31373	0	0	0	0	0	0	0	0	0	0	0	0	0	0
Flvcr1	0.0586235	0.0999997	0.258983	0.356483	0.178035	0.071811	0.055606	0.0665905	0.0928617	0.0583679	0.118228	0.0516209	0.114411	0.0222378
A230020J21Rik	0	0	0	0.00345809	0.00371185	0.00198389	0	0	0.001548	0	0	0	0	0
Spata45	0.00149635	0.00129147	0	0.00319069	0	0	0	0	0	0	0	0.0199845	0	0
Tatdn3	0.0410106	0.0553227	0.0877991	0.0963743	0.079072	0.0604042	0.0630945	0.0671111	0.039214	0.0558227	0.0181218	0.0439224	0.0411413	0.0308021
Nsl1	0.185016	0.0357532	0.143827	0.0380189	0.0924813	0.0835344	0.205062	0.0688465	0.113822	0.192957	0.198188	0.112611	0.0689957	0.0551252
Gm38188	0.0014075	0	0	0	0	0	0	0	0.00196623	0	0	0	0	0
Batf3	0.00616651	0.0176827	0.0176019	0.00483158	0.0101779	0.0184173	0.00164088	0.0685604	0	0.00483478	0	0.0275705	0.0803174	0
Gm38161	0	0	0	0	0	0	0	0	0	0	0	0	0.0227053	0
Fam71a	0.00123605	0.00474326	0.002899	0.00797672	0.00416275	0.0050905	0	0.00625078	0	0	0.00799731	0.00649077	0.0500919	0
Atf3	0.0365208	2.19654	0.640739	0.93252	1.54467	1.37255	0.0312941	1.74982	0.0210666	0.0375735	0.0427028	0.321323	9.16092	0.0702572
D730003I15Rik	0.0193217	0.100643	0.0784041	0.123052	0.089393	0.074689	0.0169399	0.0874493	0.0575515	0.0224927	0.0113426	0.0533119	0.125262	0.0221713
Gm37168	0	0	0.0039329	0	0	0	0	0	0	0	0	0	0	0
Nenf	0.0861587	0.930488	0.558604	0.575529	0.654935	0.806554	0.0755697	1.06849	0.0595082	0.0542774	0.0749137	0.424768	0.413698	0.0998667
Pacc1	0.0157149	0.0293561	0.019455	0.0252457	0.0501629	0.0166491	0.0111236	0.0149165	0.0230733	0.0226424	0	0.0194582	0.0245878	0
Ppp2r5a	0.339245	0.471165	0.473897	0.468787	0.541575	0.529454	0.321514	0.466628	0.327927	0.300648	0.365759	0.790799	0.817296	0.482494
Gm32200	0	0	0	0	0	0	0	0	0	0	0	0	0.027299	0
Gm37432	0	0	0	0	0	0	0	0	0	0	0	0	0	0
Dtl	0.845087	0.214004	0.448472	0.279645	0.420137	0.219459	0.55452	0.244143	0.820048	0.807995	1.02924	0.551543	0.151303	0.434484
Ints7	0.280931	0.156845	0.236971	0.238922	0.234663	0.241549	0.274366	0.160408	0.332413	0.312536	0.488897	0.31045	0.178409	0.120706
Lpgat1	0.133473	0.343122	0.218576	0.266182	0.313188	0.271207	0.147829	0.233865	0.192089	0.153106	0.348105	0.145806	0.359269	0.293591
Gm38037	0.0345489	0.00901191	0.0255158	0.0037357	0.0158435	0.0284362	0.0435469	0.0265436	0.0134106	0.0277586	0.00938181	0.010428	0.00788877	0.0309897
Nek2	0.237635	0.042979	0.335451	0.0644775	0.166455	0.339758	0.364139	0.184309	0.103479	0.308348	0.352629	0.240883	0.122275	0.245266
1700034H15Rik	0.00587982	0.00197635	0.00840443	0.0234523	0.00676827	0	0.00455358	0.00320839	0.0111487	0.00993361	0	0	0.0216445	0.0148874
Slc30a1	0.210843	0.0710852	0.254132	0.38055	0.148893	0.0450578	0.203585	0.0619551	0.246854	0.251723	0.370737	0.103667	0.583151	0.121952
Rd3	0	0	0	0	0	0	0	0	0	0.00219726	0	0	0	0
Gm26670	0.00510398	0.0202926	0.00989256	0.0446132	0.0111475	0.0143965	0.00246272	0.0245718	0.00603596	0.00688207	0	0.0097926	0.0305786	0
Traf5	0.00253988	0.00299642	0.00406753	0.022792	0.0236244	0.00305278	0.00738574	0.00381162	0.00465209	0.0250079	0.0170566	0.0024029	0	0.0194181
Gm26879	0.00188581	0	0.00325294	0	0	0.00170666	0	0.00088686	0	0	0	0.00195255	0	0
Rcor3	0.0967001	0.212236	0.179171	0.30606	0.197616	0.191485	0.0730736	0.254878	0.111829	0.0729492	0.105049	0.0849298	0.479564	0.0928109
Gm10516	0	0	0	0	0	0	0	0.000534931	0.00297427	0	0	0	0	0
Kcnh1	0	0.00118856	0.00326899	0	0	0	0.00233683	0	0.0040092	0	0	0	0	0.0323406
Hhat	0.0237299	0.00970937	0.0170774	0.0268424	0.0124334	0.00437784	0.018152	0.0060517	0.0485535	0.0303646	0.0138325	0.00948538	0.00844693	0
1700065J18Rik	0	0	0	0	0	0	0	0	0	0	0	0	0	0
Sertad4	0.000729825	0.0202345	0.0058817	0.0311018	0.0480795	0	0.00288279	0.00154617	0.00700799	0.0114267	0.0238687	0.0139525	0.0724184	0
Gm15867	0	0.004232	0.00190174	0.0098202	0.0180267	0.00184331	0	0	0	0	0	0	0	0
Syt14	0.0999364	0.166907	0.0875603	0.108543	0.12951	0.109717	0.142607	0.124213	0.169517	0.156937	0.208396	0.146831	0.203432	0.199045
Gm31406	0	0	0	0	0	0	0	0	0	0	0	0	0	0
Utp25	0.18089	0.103443	0.132753	0.131273	0.110271	0.111269	0.164951	0.0965154	0.155978	0.168912	0.162073	0.207642	0.042357	0.0403916
Irf6	0.00715007	0.0701215	0.0704644	0.0519569	0.0338648	0.0654358	0.00507388	0.040673	0.0264242	0.0121497	0.0115297	0.0252357	0.220047	0.0195586
A130010J15Rik	0.0528945	0.0537345	0.0672719	0.0834039	0.0588732	0.0685703	0.0457818	0.0817957	0.0686834	0.0614222	0.0357176	0.0437041	0.103167	0.0217629
Traf3ip3	0	0.00117153	0.0041536	0	0.00200383	0.00234033	0	0.00127297	0.00538519	0.00136735	0	0	0	0.0134301
Gm15872	0	0	0	0	0	0	0	0	0	0	0	0	0	0
4930570N18Rik	0	0	0	0	0	0	0	0	0	0	0	0	0	0
Lamb3	0	0.0165354	0.0084187	0.00423874	0.0329428	0.0146029	0.00200594	0.00238448	0	0.00257425	0	0.00378852	0.0118621	0
Hsd11b1	0	0	0	0	0	0	0	0	0	0	0	0	0	0
G0s2	0.0388669	0	0.00200266	0.00235204	0.00850667	0.000503434	0.0624602	0	0.0260971	0.010832	0.0219929	0.0294027	0.020319	0
Gm37650	0	0	0	0	0	0	0	0	0	0	0	0	0	0
Camk1g	0	0	0	0	0	0	0	0	0.00149926	0	0	0	0	0
Mir205hg	0.0111214	0	0	0	0	0	0.0154091	0	0.0206775	0.012426	0.0189638	0	0	0.0332996
4930503O07Rik	0	0	0	0	0	0	0	0	0	0	0	0	0	0
Plxna2	0.0179469	0.0251458	0.0409715	0.0206643	0.0126253	0.0158752	0.0216163	0.00623567	0.0215935	0.0223167	0.0287641	0.0294127	0.00732035	0.0309379
Cd34	0.00389504	0	0	0	0	0	0.00497398	0	0	0.00083015	0	0.0085283	0	0.0739541
Gm16897	0	0	0	0	0	0	0	0	0	0	0	0	0	0
A330023F24Rik	0.00485833	0.00201234	0.00314499	0.00485822	0	0.00169828	0	0.00540213	0.00202174	0.00159003	0	0.00206354	0	0
Gm32250	0	0	0	0	0	0	0	0	0	0	0	0	0	0
Gm37027	0	0	0	0.006547	0	0	0	0	0	0	0	0	0	0
Cd46	0	0.00308664	0.00473406	0.0103585	0	0.00640017	0.00128149	0.00649626	0.00403305	0	0.0139611	0	0.0119772	0
Cr1l	0.175039	0.488187	0.369519	0.370807	0.240011	0.448139	0.222864	0.561216	0.244503	0.184228	0.348504	0.256076	0.367344	0.164393
Cr2	0	0.00151552	0.00121677	0	0	0	0	0.00281883	0	0	0	0	0	0
Fam171a1	0.0218897	0.126801	0.198167	0.144879	0.249602	0.103906	0.0255187	0.0425151	0.0193808	0.0395701	0.0828088	0.016405	0.0563033	0.0455922
Nmt2	0.724919	0.912179	0.790087	0.734123	0.880564	0.888244	0.623379	0.828842	0.693078	1.01283	0.807921	0.669982	1.40056	0.806602
Rpp38	0.160846	0.259041	0.211241	0.284885	0.29368	0.241921	0.136428	0.277503	0.231289	0.183698	0.102741	0.174159	0.283086	0.148343
Acbd7	0.011814	0.00231021	0.00999361	0.00630634	0.00839426	0.0080971	0.00605416	0.00513764	0.0105023	0.00437623	0.0183672	0.018103	0.0202555	0.065095
Olah	0	0	0	0	0	0	0	0.00255882	0	0	0	0	0	0
Gm37525	0	0	0	0	0	0	0	0	0	0	0	0	0	0
Meig1	0	0	0.00227866	0.00188455	0	0	0	0	0	0	0	0.0020817	0	0
Dclre1c	0.0466671	0.0256568	0.0373938	0.0260378	0.0198253	0.0168376	0.0485484	0.0401769	0.056846	0.0500119	0.044866	0.0186258	0.0831367	0
Suv39h2	0.250562	0.0709152	0.148733	0.0712998	0.144626	0.159711	0.249109	0.117451	0.233698	0.270944	0.203446	0.155008	0.0230487	0.191351
Gm13184	0	0	0	0	0	0	0	0	0	0	0	0	0	0
Hspa14	1.42852	0.819421	1.04794	0.741811	1.01669	1.22694	1.03276	1.18341	1.14914	1.49594	0.985575	1.40027	0.723236	0.961008
Gm45902	0.0462286	0.0240361	0.0277162	0.0660227	0.0258417	0.0340751	0.041271	0.0208518	0.0210034	0.0419831	0.0558965	0.0330672	0.0878639	0.0662957
Cdnf	0.000730051	0.00241367	0.00456926	0	0	0.00428505	0.00456782	0.00158219	0	0	0	0	0.00948965	0
Fam107b	0.059955	0.0396298	0.0138978	0.0171198	0.0260265	0.0215944	0.056885	0.0131654	0.0405987	0.0540335	0.0326612	0.0560643	0.110734	0.0939889
Gm13185	0	0	0	0	0	0	0	0	0	0	0	0	0	0
Gm13180	0	0	0	0	0	0	0	0	0	0	0	0	0	0
Gm13191	0	0	0	0	0	0	0	0	0	0	0	0	0	0
Frmd4a	0.30426	0.151532	0.430835	0.545865	0.264764	0.174303	0.29854	0.0704558	0.241033	0.291898	0.502897	0.165984	0.0725489	0.094916
Gm10862	0	0	0	0	0	0	0	0	0	0	0	0	0	0
Gm38085	0	0	0	0	0	0	0	0	0	0	0	0	0	0
1700080N15Rik	0	0	0	0	0	0	0	0	0	0	0	0	0	0
Gm13189	0	0	0	0	0	0	0	0	0	0	0	0	0	0
Gm37814	0	0	0	0	0	0	0	0	0	0	0	0	0	0
Gm37107	0	0	0	0	0	0	0	0	0	0	0	0	0	0
Gm38348	0	0	0	0	0	0	0	0	0	0	0	0	0	0
Gm13187	0	0	0	0	0	0	0	0	0	0	0	0	0	0
Gm36988	0.0010149	0.00491303	0	0	0	0.00172629	0.00105341	0	0.0037659	0	0	0	0.0364884	0
Gm13175	0	0	0	0	0	0	0	0	0	0	0	0	0	0
Gm13179	0.000465043	0	0	0	0	0	0	0	0.00397326	0	0	0	0	0
Prpf18	0.323477	0.302085	0.38358	0.389341	0.39874	0.436128	0.334734	0.341611	0.311758	0.318409	0.511498	0.370218	0.648627	0.247481
Bend7	0.0131867	0.16681	0.171317	0.233164	0.0891845	0.167426	0.0122027	0.231268	0.0366213	0.021567	0.024017	0.0336273	1.12649	0.0166346
Sephs1	0.26823	0.157235	0.242409	0.123899	0.239491	0.241917	0.266064	0.190814	0.264897	0.262954	0.283832	0.308458	0.202975	0.133854
Phyh	0.337267	0.159722	0.213479	0.194393	0.127456	0.173803	0.323939	0.438623	0.261109	0.227349	0.211007	0.242557	0.148751	0.0996398
Ucma	0.00131622	0	0.000843485	0	0	0.00582501	0.00220085	0.0102916	0.00286176	0.00208236	0	0.0485338	0	0
Mcm10	0.986437	0.0900616	0.406121	0.100911	0.236829	0.298346	0.819791	0.220075	0.436348	0.893409	1.08208	0.635217	0.119531	0.689162
Optn	0.0839915	0.15552	0.171156	0.200056	0.0816138	0.116626	0.0789092	0.0999224	0.0722713	0.0359983	0.112035	0.123098	0.524939	0.029108
4930551O13Rik	0.00191624	0.00120561	0.00233025	0	0.00342841	0.00129156	0.00390287	0	0.00429724	0.00116629	0	0	0.0452625	0
Ccdc3	0.00212211	0.00380522	0	0	0	0	0.00442904	0	0.00736164	0.00303328	0.0271177	0.0446718	0	0.0107882
Camk1d	0.173015	0.0355974	0.00548643	0.0338756	0.00748458	0.0216663	0.251971	0.0139998	0.211956	0.139015	0.266182	0.0923999	0.52809	0.0445353
Cdc123	0.635425	0.616027	0.71199	0.65262	0.839202	0.748751	0.522656	0.610149	0.548627	0.632037	0.44298	0.62499	0.541378	0.464161
Nudt5	1.04085	0.753952	0.837304	0.745077	1.00187	0.943339	0.889087	0.879573	0.898147	0.824145	0.70265	1.1415	0.628575	0.850773
Gm13199	0.00109925	0	0	0	0	0.00643356	0.00401807	0.00179542	0.00167127	0	0	0	0.0274193	0
Sec61a2	0.151844	0.115385	0.208664	0.218033	0.156088	0.0937973	0.157856	0.0839266	0.183521	0.157963	0.110741	0.178387	0.196572	0.0833876
Gm13267	0.00272448	0	0	0	0	0.00276101	0.00121764	0.00300849	0.00690968	0	0	0.00941035	0	0
Dhtkd1	0.0811477	0.0330141	0.0705676	0.100374	0.0625699	0.0277251	0.13278	0.016373	0.11533	0.0852007	0.165812	0.0701352	0.0208757	0.158008
Upf2	0.785031	0.567719	0.818149	1.13612	0.847535	0.583061	0.839408	0.534729	0.904599	0.900294	1.66004	0.879754	0.992929	0.701718
Proser2	0.0173604	0.026387	0.0460852	0.0643908	0.0330029	0.016926	0.0265745	0.0200218	0.0218492	0.0155493	0.0650596	0.0371412	0.0111188	0
Gm10857	0	0	0	0	0	0	0	0	0.0020109	0	0	0	0	0
Echdc3	0	0.00766963	0.00185795	0.00709385	0.00557617	0.0025473	0.00236742	0.00329109	0.00284096	0.00365189	0	0.00220529	0.0246262	0.873257
A230108P19Rik	0	0	0	0	0	0	0	0	0	0	0	0	0	0
Gm13383	0.000864982	0	0	0	0	0	0	0	0	0	0	0	0	0
AL845275.1	0	0	0	0	0	0	0	0	0	0	0	0	0	0
Usp6nl	0.114379	0.140001	0.175509	0.182164	0.128679	0.129914	0.0933032	0.117395	0.105431	0.09539	0.226308	0.107306	0.121123	0.0738395
Gm13388	0	0	0	0	0	0	0	0	0	0	0	0	0	0
Gm13391	0	0	0	0	0.00247651	0	0	0	0	0	0	0	0	0
Celf2	0.204465	0.130397	0.188553	0.217354	0.120993	0.124536	0.211483	0.126805	0.244764	0.163311	0.274612	0.103649	0.242537	0.192331
Gm13389	0	0	0	0	0	0	0	0	0	0	0	0	0	0
Gm10855	0	0	0	0.00449831	0	0	0	0	0	0	0.016458	0	0	0
Gm10115	0	0.00240013	0	0	0	0.00157744	0	0	0	0	0	0	0	0
Gm28641	0	0	0	0	0	0	0	0	0	0	0	0	0	0
Gm13211	0	0	0	0	0	0	0	0	0	0	0	0	0	0
1700061F12Rik	0	0	0	0	0	0	0	0	0	0	0	0	0	0
Gm13219	0	0	0	0	0	0	0	0	0	0	0	0	0	0
Gm13218	0	0	0	0	0	0	0	0	0	0	0	0	0	0
Gata3	0	0.0175553	0.00139155	0	0.0031157	0.00563163	0	0.0135182	0	0.00283262	0	0.00697974	0.0626468	0
Gm13256	0	0	0	0	0	0	0	0	0	0	0	0	0	0
4930412O13Rik	0	0	0	0	0	0	0	0	0	0	0	0	0	0
9230102O04Rik	0	0	0	0	0	0	0	0	0	0	0	0	0	0
Gm13262	0.0007405	0	0	0	0	0	0	0	0	0	0	0	0	0
Taf3	0.66312	0.426735	0.509875	0.511639	0.500016	0.517089	0.663998	0.493321	0.589934	0.768079	1.04373	0.63457	0.668316	1.07978
Atp5c1	5.09994	4.46574	4.41093	3.50658	4.03258	4.71073	4.58876	5.71222	4.94332	5.45934	1.9936	4.26485	1.97965	3.51109
Kin	0.315837	0.468158	0.376775	0.400804	0.391583	0.4484	0.309831	0.429716	0.349945	0.330083	0.288931	0.439298	0.466036	0.634262
Itih2	0	0	0	0	0.00421269	0	0	0	0	0	0	0	0	0
Itih5	0	0	0	0	0	0.00113662	0	0	0	0	0	0.00233887	0	0
Gm13261	0.026474	0.0542014	0.0672753	0.0521631	0.0420678	0.0627815	0.0242531	0.046429	0.0560681	0.0688963	0.0159017	0.0225944	0.0593197	0
Sfmbt2	0.130946	1.98493	1.54412	1.44246	1.22022	2.03038	0.100842	0.893248	0.303154	0.417191	0.492508	0.294855	1.00021	0.226599
Gm13264	0	0	0	0	0	0	0	0	0	0	0	0	0	0
Prkcq	0.00158784	0	0	0	0	0	0	0	0.00187918	0.00410402	0.0144134	0	0	0.00820881
Gm38171	0	0	0	0	0	0	0	0	0	0	0	0	0	0
8030442B05Rik	0	0	0	0	0	0	0	0	0	0	0	0	0	0.0107232
Gm13293	0	0	0	0	0.00411016	0	0	0	0	0	0	0	0	0
Gm13291	0	0	0	0	0	0	0	0	0	0	0	0	0	0
Pfkfb3	0.0306565	0.0875581	0.0618146	0.0753236	0.0255785	0.0389593	0.037149	0.0526976	0.0321297	0.0390539	0.0951778	0.0353792	0.129432	0.0308016
Gm10851	0	0	0	0	0	0	0	0	0	0	0	0	0	0
Rbm17	1.54543	1.22636	1.36426	1.14516	1.51545	1.65654	1.53393	1.30174	1.58913	1.60473	1.40742	1.65122	1.38164	1.08671
Gm17490	0	0	0	0	0	0	0	0	0	0	0	0	0	0
Il2ra	0	0	0	0	0	0	0	0	0.00203269	0	0	0	0	0
Il15ra	0	0	0	0	0	0	0	0	0	0	0	0.00330275	0	0
Fbh1	0.157532	0.2629	0.186488	0.216446	0.217014	0.178503	0.192046	0.148423	0.188224	0.12907	0.196362	0.170089	0.150081	0.147866
Ankrd16	0.116325	0.139435	0.169434	0.221342	0.12861	0.153248	0.130102	0.105882	0.145449	0.0865898	0.226371	0.112192	0.244273	0.0981914
Itga8	0.00111991	0	0	0	0	0	0.00146912	0	0.00279608	0	0	0	0	0.0223356
E030013I19Rik	0	0	0	0	0	0	0	0	0	0	0	0	0	0
Mindy3	0.194218	0.463779	0.34027	0.313017	0.256061	0.528423	0.188985	0.448568	0.166339	0.193111	0.176804	0.27842	0.405535	0.246604
Gm37565	0	0	0	0	0	0	0	0	0	0	0	0	0	0
Pter	0.014443	0.0365214	0.0379615	0.0580032	0.0319677	0.0399834	0.0110033	0.0574418	0.04042	0.033387	0.0142314	0.0174699	0.0260458	0.0246985
C1ql3	0	0.00122896	0	0	0	0	0	0	0.0042093	0.00151662	0	0	0	0
Rsu1	0.35493	0.579803	0.387938	0.445352	0.611462	0.459032	0.392535	0.401956	0.419747	0.348231	0.234239	0.429184	0.444537	0.277405
Gm13270	0.00253742	0.0131404	0.0130693	0.0113875	0.01913	0.0103707	0.00106438	0.0142907	0.00319294	0.00109863	0	0.00328345	0.0251766	0.0212559
Cubn	0.0525995	1.76113	2.35618	1.19759	0.28645	2.89128	0.0592863	3.62681	0.0613867	0.0459024	0.100517	0.394149	0.195888	0.104251
Trdmt1	0.0252908	0.020206	0.055076	0.0491539	0.0322343	0.0338836	0.0269918	0.0358676	0.0136055	0.0336516	0.0282518	0.0428069	0	0.0109042
Vim	4.69046	0.222262	0.164729	0.197473	0.664376	0.173642	4.53535	0.115202	4.20556	3.07155	2.61998	2.13956	0.326475	2.06797
St8sia6	0.0883428	0.00400912	0	0.00499775	0.00289788	0.00776924	0.12642	0.00546144	0.144197	0.10321	0.308074	0.0651378	0.0251278	0.0646527
Gm37126	0.00107515	0	0	0	0	0	0	0	0.00211758	0	0	0	0	0
Hacd1	0.178743	0.524366	0.426479	0.394273	0.380381	0.442966	0.159991	0.526209	0.217229	0.205601	0.0617711	0.239308	0.2685	0.103761
Stamos	0.00873053	0.011077	0.0142701	0.0132119	0.0104611	0.00227831	0.0125623	0.0108174	0.0221672	0.0126735	0.0767652	0.0142357	0.00498015	0
Stam	0.274404	0.341147	0.284645	0.338477	0.299893	0.252551	0.254732	0.189218	0.358441	0.293806	0.241591	0.196986	0.496484	0.285972
Tmem236	0	0	0	0	0	0	0	0	0	0	0	0	0.0286187	0
Mrc1	0	0.02221	0.0157204	0.0200715	0.00930087	0.00751424	0.00530249	0.0123567	0.0037916	0.00256517	0.00312312	0.00685308	0.0318918	0.0163918
Slc39a12	0	0	0	0	0	0	0	0	0	0	0	0	0	0
Gm13266	0	0	0	0	0	0	0	0	0	0	0	0	0	0
Cacnb2	0	0	0	0	0.0030351	0	0	0	0	0	0	0.00293252	0	0
Gm10848	0	0	0	0	0	0	0	0	0	0	0	0	0	0
Gm13269	0	0	0	0	0	0	0	0	0	0	0	0	0	0
Nsun6	0.0862778	0.124298	0.130326	0.1776	0.117306	0.0976937	0.0969124	0.0756906	0.112642	0.082224	0.182805	0.102988	0.206642	0.0835072
Arl5b	0.173933	0.233217	0.203052	0.281797	0.348473	0.224893	0.191688	0.138132	0.18704	0.191477	0.306063	0.199379	0.357278	0.26697
Malrd1	0	0	0	0	0	0	0	0	0	0	0	0	0	0
Plxdc2	0.0158406	0.0150589	0.0036205	0	0.0140099	0.00643479	0.010593	0.00223457	0.0497388	0.0150438	0.0366352	0.0551216	0.0252503	0.110698
Gm13322	0	0	0	0	0	0	0	0	0	0	0	0	0	0
Nebl	0.0100622	0.00612287	0.00829275	0.0212268	0.0356429	0.00320199	0.00699094	0	0.00977532	0.00621175	0.0251859	0.0162322	0	0.0164843
Gm13324	0	0	0	0	0	0	0	0	0	0	0	0	0	0
H2al2a	0	0	0	0	0	0	0	0	0	0.00200412	0	0	0	0
A930004D18Rik	0.0309378	0.0177663	0.00889337	0.00792057	0.0142051	0.00782084	0.024733	0.01848	0.0207805	0.0387365	0.0194497	0.0620929	0.0494817	0.0281324
Gm13330	0	0	0	0	0	0	0	0	0	0	0	0	0	0
Skida1	0.0272635	0.0101744	0.00894117	0.00155021	0.0129294	0.00522793	0.0316349	0.0123145	0.0296525	0.0306891	0.057564	0.0280385	0	0.00970777
1810059C17Rik	0.000997267	0	0	0	0	0	0	0	0	0	0	0	0	0
Mllt10	0.932358	0.692676	0.672056	0.773844	0.65922	0.710961	1.11946	0.771798	1.07797	1.11806	1.34475	0.814362	0.916631	0.646274
Dnajc1	0.270003	0.858775	0.611855	0.775967	0.909322	0.812643	0.238039	0.745385	0.314803	0.336731	0.318406	0.353223	0.653676	0.748466
Commd3	0.417069	1.96381	1.54488	1.48231	2.01187	1.78839	0.479573	1.8286	0.723111	0.537681	0.20117	0.577204	2.69857	0.514166
Bmi1	0.118799	0.204127	0.235162	0.230141	0.210317	0.177895	0.121961	0.16214	0.146512	0.131919	0.158901	0.095996	0.228024	0.371032
Spag6	0.000452093	0	0	0	0	0	0	0	0	0	0	0	0	0.0134301
Gm20539	0	0	0	0	0	0	0	0	0	0	0	0	0	0
Carlr	0	0	0	0	0	0	0	0	0	0	0	0	0	0
Pip4k2a	0.0403492	0.147287	0.137243	0.1391	0.0326472	0.113341	0.0697617	0.0986219	0.0772756	0.0355156	0.0724902	0.0929116	0.299477	0.174175
4930426L09Rik	0	0.00186398	0	0	0.00116305	0.00148285	0	0.00143952	0	0	0	0.00279675	0	0
Armc3	0	0	0	0	0	0	0	0	0	0	0	0	0	0
4930447M23Rik	0	0	0	0	0	0	0	0	0	0	0	0	0	0
Msrb2	0.445243	0.0364217	0.0529699	0.0588308	0.0325017	0.0298997	0.509333	0.0534892	0.476803	0.485845	0.124047	0.138113	0.0130185	0.207231
Gm33940	0	0	0	0	0	0	0	0	0	0	0	0	0	0
Gm13344	0	0	0	0	0	0	0	0	0	0	0	0	0	0
Ptf1aos	0	0	0	0	0	0	0	0	0	0	0	0	0	0
Ptf1a	0	0	0	0	0	0	0	0	0	0	0	0	0	0
1810010K12Rik	0	0	0	0	0	0	0	0	0	0	0	0	0	0
4921504E06Rik	0	0	0	0	0	0	0	0	0	0	0	0	0	0
Gm13348	0	0	0	0	0	0	0	0	0	0	0	0	0	0
Otud1	0.0489973	0.0311748	0.0227422	0.035611	0.00521755	0.0111323	0.063286	0.0804269	0.116402	0.126166	0.125849	0.040422	0.158983	0.0567937
Gm13346	0.00117938	0	0	0	0	0	0	0	0	0	0	0	0	0
Etl4	0.477972	0.635553	0.332964	0.477393	0.496197	0.539835	0.688483	0.857	0.514602	0.385409	1.09354	0.654997	0.858067	0.154442
Gm17171	0	0	0	0	0	0	0	0	0	0	0	0	0	0
Gm13335	0	0	0	0	0	0	0	0	0	0	0	0	0	0.111041
Gm13362	0.00337523	0.00383735	0	0	0.00212465	0.0081858	0.0127318	0.00778057	0.00427892	0.00451503	0.00846581	0.00203864	0	0
Arhgap21	0.315351	0.807648	0.695942	0.910721	1.04722	0.720784	0.344314	0.553085	0.362206	0.390407	0.7793	0.386196	1.3194	0.326621
Gm13380	0.000429297	0	0	0.00452572	0	0.0020908	0.0016257	0	0	0	0.00950633	0	0	0
Gm13375	0.00480459	0.0018086	0.00461654	0.00816168	0.00247701	0.006445	0.00180734	0.00550094	0.004469	0.00253442	0.0232988	0	0	0
Gm13376	0	0	0	0	0	0	0	0	0	0	0	0	0	0
Enkur	0	0.00160048	0.00130242	0.00442682	0.00168696	0.00230615	0.000842297	0.00688105	0	0	0	0.00133793	0	0
Thnsl1	0.0290413	0.0596893	0.0749591	0.0604187	0.104545	0.0549105	0.0308731	0.0585906	0.0346544	0.0392445	0.0364335	0.0296006	0.150466	0.104882
Gm13327	0	0	0	0	0	0	0	0	0	0	0	0	0	0
Gpr158	0.00180525	0	0	0	0	0	0	0.00112628	0.00315005	0	0	0	0	0
Myo3a	0	0	0	0	0	0	0	0	0	0	0	0	0	0
Gad2	0.00469258	0	0	0.00252913	0	0	0.00717391	0	0.00756511	0.00611958	0	0.00346842	0	0
1700092C17Rik	0	0	0	0	0	0	0	0	0	0	0	0	0	0
Apbb1ip	0	0	0	0	0.00172903	0	0	0	0	0	0	0.00267586	0	0
Pdss1	0.290524	0.0916099	0.116092	0.0670574	0.044157	0.107519	0.266671	0.102396	0.255218	0.337993	0.214269	0.21536	0	0.218482
Abi1	0.37232	0.710437	0.669845	0.749767	0.576695	0.62651	0.351111	0.736121	0.406578	0.364971	0.425882	0.388736	1.60747	0.216451
Acbd5	0.197527	0.607755	0.560682	0.690468	0.57638	0.523765	0.189176	0.460207	0.276329	0.255767	0.277511	0.208307	0.896415	0.154282
Mastl	0.216939	0.227489	0.340766	0.164323	0.342984	0.315068	0.272769	0.315601	0.149339	0.231299	0.375978	0.251317	0.383535	0.137784
Yme1l1	1.45027	1.45662	1.38358	1.41579	1.38968	1.53094	1.4367	1.38166	1.38765	1.31669	1.99469	1.40543	1.55786	1.55483
4931423N10Rik	0	0	0	0	0	0	0	0	0	0	0	0	0.0260631	0
Nxph2	0	0	0	0	0	0	0	0	0	0	0	0	0	0
Spopl	0.079604	0.203833	0.286727	0.318386	0.201462	0.21791	0.138211	0.220385	0.159472	0.0994263	0.202713	0.151648	0.306751	0.221132
Hnmt	0	0	0	0	0	0	0	0	0.0024732	0.0056171	0	0	0	0
Tbpl2	0	0	0	0	0	0	0	0	0	0	0	0	0	0
Il1f8	0	0	0.000870572	0	0	0	0	0	0	0	0	0	0	0.0159408
Il1f9	0	0	0	0	0	0	0	0	0	0	0	0	0	0
Il1f6	0	0	0	0	0	0	0	0	0	0	0	0	0	0
Il1f5	0	0	0	0	0	0	0	0	0	0	0	0	0	0
Il1f10	0	0	0	0	0	0	0	0	0	0	0	0	0	0
Gm13411	0	0	0	0	0	0	0	0.00184568	0	0	0	0	0	0
Il1rn	0	0	0	0	0.00155403	0	0	0	0	0	0	0	0	0
Psd4	0.00541734	0.0399527	0.00789	0.0102096	0.00812794	0.0153135	0.00341025	0.0705153	0.00205136	0.00783602	0.00333424	0.00773825	0.0414869	0.00820881
Pax8	0.00116278	0.00223085	0.000881876	0.00343499	0.00162665	0.000947862	0.00336175	0.00414346	0	0.0042257	0	0.00949052	0	0
Gm13415	0	0.00144715	0	0	0	0	0	0.00082353	0	0	0	0	0.0224301	0
Gm13417	0	0	0	0	0	0	0	0	0	0	0	0	0	0
Cacna1b	0.0011375	0.0118604	0.00198223	0	0.0179084	0.00352945	0.00221981	0.00658672	0	0.000799114	0	0.0299213	0.0146448	0
Ehmt1	0.451946	0.68966	0.680313	0.730691	0.761776	0.688838	0.444116	0.576499	0.467298	0.482475	0.510066	0.661024	0.441921	0.404002
Arrdc1	0.0256653	0.221398	0.149709	0.166711	0.152267	0.186192	0.0263305	0.159425	0.082893	0.0527221	0.0599212	0.0390641	0.30013	0.0474503
Zmynd19	0.855066	0.694914	0.567689	0.481212	0.996839	0.722186	0.530323	0.573598	0.863127	1.10022	0.657602	1.043	0.476341	0.746281
Dph7	0.0687921	0.0886175	0.0665657	0.0722611	0.0700878	0.0846545	0.0797536	0.0995594	0.0960761	0.0947822	0.06318	0.0802845	0.054855	0.0163068
Mrpl41	0.412441	0.666668	0.648677	0.48636	0.661201	0.817305	0.331568	0.917079	0.499453	0.397072	0.24579	0.433023	0.57753	0.320918
Pnpla7	0.0297485	0.0591066	0.0510203	0.0510149	0.0639189	0.0527537	0.0266128	0.0668859	0.0445795	0.0498742	0.0506642	0.0585919	0.190026	0.020544
Nsmf	0.00350507	0.0548546	0.0512108	0.112142	0.0357354	0.036927	0	0.0255837	0.0038399	0.0038259	0	0.0226257	0.0540037	0.0116064
Entpd8	0	0	0	0	0	0	0	0	0	0	0	0	0	0
Noxa1	0	0.00385817	0	0.00109188	0.00218401	0.00462799	0	0	0	0	0	0.0105314	0.0259511	0
Gm13387	0	0.0025897	0	0	0	0.00152119	0	0	0	0	0	0	0	0
Nrarp	0.00905163	0.0248485	0.00425492	0.0246334	0.0181451	0.0296284	0.00451143	0.0130732	0.0251684	0.0295862	0.00667793	0.02253	0.015181	0.0828226
Gm38287	0.0028741	0.00375477	0.00159932	0.00138309	0	0	0.0010793	0.00248327	0.00377615	0.00665001	0	0	0	0
Tor4a	0.00331394	0.0254366	0.0273668	0.0208373	0.0190137	0.014401	0.00226838	0.0138393	0.00394366	0.00963974	0.0180317	0.00432712	0.032887	0
Nelfb	0.36643	0.592107	0.641479	0.611922	0.663572	0.620185	0.397708	0.546945	0.284646	0.348091	0.161588	0.383278	0.629743	0.264619
Stpg3	0.00183825	0	0	0	0	0.00174571	0.00122206	0.00862636	0.00647917	0.00116477	0	0.00165247	0	0
[truncated: 30,287 more rows]

## Sheet: S3B. Gene ontology for DP
Gene ontology biological process terms positively enriched in DP cluster compared to Pdgfra+
No.	Term	Overlap	p-value	Adjusted p-value	Log10(p-value)	Genes
1	mitochondrial electron transport, cytochrome c to oxygen (GO:0006123)	5/17	5.3378e-07	0.00085298	6.27264	COX8A;COX7B;COX6A1;COX6C;COX5A
2	regulation of glomerular filtration (GO:0003093)	3/6	1.92695e-05	0.0153963	4.71513	F2R;EMP2;GAS6
3	aerobic electron transport chain (GO:0019646)	6/70	7.1444e-05	0.0309196	4.14603	COX8A;COX7B;CYC1;COX6A1;COX6C;COX5A
4	mitochondrial ATP synthesis coupled electron transport (GO:0042775)	6/71	7.73957e-05	0.0309196	4.11128	COX8A;COX7B;CYC1;COX6A1;COX6C;COX5A
5	aminoglycan biosynthetic process (GO:0006023)	5/49	0.000126875	0.0405492	3.89662	HS3ST3B1;B3GNT7;SDC4;HEXA;HSPG2
6	positive regulation of cell aging (GO:0090343)	3/13	0.000261658	0.0696883	3.58227	LMNA;HMGA2;B2M
7	protein stabilization (GO:0050821)	8/179	0.000451529	0.103078	3.34531	EPHA4;CRTAP;BAG5;LAMP1;CALR;PFN1;RTN4;SMAD7
8	cellular response to ketone (GO:1901655)	4/39	0.000606864	0.107752	3.21691	GNG2;ADAM15;KLF9;SPP1
9	regulation of receptor-mediated endocytosis (GO:0048259)	4/39	0.000606864	0.107752	3.21691	LRPAP1;APOC1;B2M;DKK1
10	cellular response to vitamin (GO:0071295)	2/5	0.000975468	0.127626	3.01079	GAS6;FOLR1
11	regulation of mitophagy (GO:1901524)	2/5	0.000975468	0.127626	3.01079	VDAC1;SLC25A5
12	hematopoietic stem cell migration (GO:0035701)	2/5	0.000975468	0.127626	3.01079	GAS6;JAM3
13	intracellular lipid transport (GO:0032365)	3/21	0.00114715	0.127626	2.94038	FABP3;NPC2;SLC25A20
14	negative regulation of lipid biosynthetic process (GO:0051055)	3/22	0.00131855	0.127626	2.8799	ACADL;APOC1;NR0B1
15	membrane raft assembly (GO:0001765)	2/6	0.00145357	0.127626	2.83756	EMP2;S100A10
16	negative regulation of lipoprotein particle clearance (GO:0010985)	2/6	0.00145357	0.127626	2.83756	LRPAP1;APOC1
17	regulation of epithelial cell migration (GO:0010632)	4/51	0.00167955	0.127626	2.77481	GLIPR2;EMP2;PFN1;RTN4
18	regulation of epidermal cell differentiation (GO:0045604)	3/25	0.00192633	0.127626	2.71527	CTSL;SFN;RUNX1
19	negative regulation of actin filament polymerization (GO:0030837)	3/25	0.00192633	0.127626	2.71527	TMSB4X;TWF2;PFN1
20	gamma-delta T cell activation (GO:0046629)	2/7	0.00202161	0.127626	2.6943	CXADR;JAML
21	glycosaminoglycan metabolic process (GO:0030203)	4/54	0.00207659	0.127626	2.68265	HS3ST3B1;SDC4;HEXA;HSPG2
22	SRP-dependent cotranslational protein targeting to membrane (GO:0006614)	5/90	0.002102	0.127626	2.67737	RPLP1;RPLP0;RPL14;RPS2;RPS12
23	mitochondrial transport (GO:0006839)	4/56	0.00237463	0.127626	2.6244	TIMM8B;TIMM23;SLC25A5;TMEM14C
24	cytoplasmic translation (GO:0002181)	5/93	0.00242664	0.127626	2.61499	RPLP1;RPLP0;RPL14;RPS2;RPS12
25	cotranslational protein targeting to membrane (GO:0006613)	5/94	0.00254253	0.127626	2.59473	RPLP1;RPLP0;RPL14;RPS2;RPS12
26	positive regulation of epithelial cell migration (GO:0010634)	5/94	0.00254253	0.127626	2.59473	GLIPR2;ANXA3;CALR;PFN1;RTN4
27	regulation of dendritic cell chemotaxis (GO:2000508)	2/8	0.00267777	0.127626	2.57223	CALR;GAS6
28	fusion of virus membrane with host plasma membrane (GO:0019064)	2/8	0.00267777	0.127626	2.57223	CTSL;GAS6
29	membrane fusion involved in viral entry into host cell (GO:0039663)	2/8	0.00267777	0.127626	2.57223	CTSL;GAS6
30	positive regulation of dendritic cell chemotaxis (GO:2000510)	2/8	0.00267777	0.127626	2.57223	CALR;GAS6
31	protein localization to cell surface (GO:0034394)	3/28	0.00268405	0.127626	2.57121	EMP2;MESD;JAM3
32	glycosaminoglycan biosynthetic process (GO:0006024)	5/97	0.00291428	0.127626	2.53547	HS3ST3B1;SDC4;B3GNT7;HEXA;HSPG2
33	regulation of ubiquitin-protein transferase activity (GO:0051438)	3/29	0.00297188	0.127626	2.52697	BAG5;RPS2;SMAD7
34	extracellular matrix organization (GO:0030198)	9/300	0.00331689	0.127626	2.47927	CRTAP;CAPNS1;ADAM15;CTSL;SPP1;HTRA1;GAS6;HSPG2;JAM3
35	neutrophil degranulation (GO:0043312)	12/481	0.00340421	0.127626	2.46798	MME;LAMP1;ANXA3;NPC2;IDH1;CYSTM1;OSTF1;B2M;PRDX6;AGPAT2;S100A11;CTSC
36	response to vitamin (GO:0033273)	2/9	0.00342023	0.127626	2.46594	SPP1;ALPL
37	response to vitamin D (GO:0033280)	2/9	0.00342023	0.127626	2.46594	SPP1;ALPL
38	negative regulation of pathway-restricted SMAD protein phosphorylation (GO:0060394)	2/9	0.00342023	0.127626	2.46594	DKK1;SMAD7
39	positive regulation of autophagy of mitochondrion (GO:1903599)	2/9	0.00342023	0.127626	2.46594	VDAC1;SLC25A5
40	regulation of cellular senescence (GO:2000772)	3/31	0.00360273	0.127626	2.44337	HMGA2;YBX1;B2M
41	neutrophil activation involved in immune response (GO:0002283)	12/485	0.00363673	0.127626	2.43929	MME;LAMP1;ANXA3;NPC2;IDH1;CYSTM1;OSTF1;B2M;PRDX6;AGPAT2;S100A11;CTSC
42	protein targeting to ER (GO:0045047)	5/103	0.00377324	0.127626	2.42329	RPLP1;RPLP0;RPL14;RPS2;RPS12
43	neutrophil mediated immunity (GO:0002446)	12/488	0.00381941	0.127626	2.418	MME;LAMP1;ANXA3;NPC2;IDH1;CYSTM1;OSTF1;B2M;PRDX6;AGPAT2;S100A11;CTSC
44	adherens junction assembly (GO:0034333)	2/10	0.00424723	0.127626	2.37189	JAM3;SMAD7
45	regulation of receptor binding (GO:1900120)	2/10	0.00424723	0.127626	2.37189	ADAM15;B2M
46	secretory granule organization (GO:0033363)	2/10	0.00424723	0.127626	2.37189	SRGN;F2R
47	sequestering of actin monomers (GO:0042989)	2/10	0.00424723	0.127626	2.37189	TMSB4X;TWF2
48	negative regulation of receptor binding (GO:1900121)	2/10	0.00424723	0.127626	2.37189	ADAM15;B2M
49	neuron projection fasciculation (GO:0106030)	2/10	0.00424723	0.127626	2.37189	EPHA4;RTN4
50	nucleic acid transport (GO:0050657)	2/10	0.00424723	0.127626	2.37189	YBX1;RTRAF
Gene ontology biological process terms negatively enriched in DP cluster
No.	Term	Overlap	p-value	Adjusted p-value	Log10(p-value)	Genes
1	pyruvate metabolic process (GO:0006090)	9/55	3.56772e-09	6.5753e-06	8.44761	LDHA;TPI1;PKM;SLC16A1;BSG;ME1;PGK1;ME2;ALDOA
2	positive regulation of angiogenesis (GO:0045766)	9/116	2.53099e-06	0.00233231	5.59671	GRN;BTG1;FLT1;PKM;S100A1;MDK;CTSH;GATA4;KLF4
3	positive regulation of cell population proliferation (GO:0008284)	17/474	6.02412e-06	0.00370082	5.22011	TCF7L2;CDKN1A;GRN;FLT1;KDM1A;CD81;IGF2;LAMB1;MIF;LAMC1;GNAI2;DPP4;HMGN5;EPCAM;MDK;CTSH;SOX4
4	glycolytic process (GO:0006096)	5/29	9.29174e-06	0.00428117	5.0319	LDHA;TPI1;PKM;PGK1;ALDOA
5	positive regulation of transcription by RNA polymerase II (GO:0045944)	24/908	1.39191e-05	0.0048294	4.85639	TCF7L2;JUN;ZFHX3;BEX1;CRTC3;CITED1;KDM1A;PEG3;EPAS1;CD81;CHD8;PTOV1;IGF2;GATA4;KLF4;SMARCA2;SOX17;EPCAM;SUB1;HYAL2;ARHGEF2;PITX2;SOX4;FOXA2
6	regulation of sprouting angiogenesis (GO:1903670)	5/33	1.79766e-05	0.0048294	4.74529	PKM;S100A1;CREB3L1;KLF4;ADAMTS9
7	regulation of apoptotic process (GO:0042981)	21/742	1.83428e-05	0.0048294	4.73653	MTCH1;BNIP3L;JUN;CITED1;TNFRSF12A;BNIP3;MIF;CLU;NDRG1;PRDX2;LGALS1;KRT18;HMGN5;CAT;CTSH;BAX;ARHGEF2;CTSD;SOX4;TPT1;CTSB
8	regulation of programmed cell death (GO:0043067)	10/194	2.6677e-05	0.00614571	4.57386	PRDX2;BNIP3L;LGALS1;CITED1;BNIP3;BAX;CLU;NDRG1;TPT1;CTSB
9	skeletal system development (GO:0001501)	9/158	3.10473e-05	0.00635779	4.50798	EXT1;ANKRD11;HYAL2;CHD7;IGF2;GNAS;PTH1R;PITX1;SOX4
10	negative regulation of cell growth (GO:0030308)	8/126	3.9848e-05	0.00734398	4.39959	CDKN1A;BTG1;PTPRS;SOX17;CDKN2A;HYAL2;RBBP7;SMARCA2
11	extracellular matrix organization (GO:0030198)	12/300	5.18697e-05	0.00817017	4.28509	TTR;COL4A2;P4HA1;COL4A1;LAMA1;CREB3L1;BSG;PLOD2;LAMB1;LAMC1;ADAMTS9;LOXL2
12	carbohydrate catabolic process (GO:0016052)	5/41	5.3197e-05	0.00817017	4.27411	LDHA;TPI1;PKM;PGK1;ALDOA
13	positive regulation of peptidase activity (GO:0010952)	4/22	6.16354e-05	0.00867041	4.21017	RCN3;GRN;PSME1;CTSH
14	cellular response to decreased oxygen levels (GO:0036294)	6/69	6.58631e-05	0.00867041	4.18136	BNIP3L;ACAA2;EPAS1;BNIP3;PGK1;NDRG1
15	positive regulation of apoptotic process (GO:0043065)	12/310	7.10034e-05	0.00872395	4.14872	MTCH1;BNIP3L;JUN;GRN;BTG1;TNFRSF12A;BNIP3;BAX;ARHGEF2;CTSD;CLU;SOX4
16	regulation of cell population proliferation (GO:0042127)	20/764	8.6276e-05	0.00902484	4.06411	TCF7L2;JUN;CDKN1A;BTG1;FLT1;CDKN2A;CD81;IGF2;PTPRK;KLF4;SMARCA2;CLU;GNAI2;DPP4;HMGN5;EPCAM;KIT;CTSH;ARHGEF2;SOX4
17	canonical glycolysis (GO:0061621)	4/24	8.81427e-05	0.00902484	4.05481	TPI1;PKM;PGK1;ALDOA
18	glucose catabolic process to pyruvate (GO:0061718)	4/24	8.81427e-05	0.00902484	4.05481	TPI1;PKM;PGK1;ALDOA
19	glycolytic process through glucose-6-phosphate (GO:0061620)	4/25	0.000104114	0.00978273	3.98249	TPI1;PKM;PGK1;ALDOA
20	negative regulation of apoptotic process (GO:0043066)	15/485	0.000115222	0.00978273	3.93846	BEX3;BNIP3L;GRN;CITED1;BNIP3;GATA4;MIF;KLF4;PRDX2;KRT18;HMGN5;MDK;CAT;CTSH;TPT1
21	negative regulation of developmental process (GO:0051093)	6/77	0.000121923	0.00978273	3.91391	VAT1;RPS6KA6;PTPRS;BNIP3;MIF;LOXL2
22	metanephros development (GO:0001656)	4/26	0.000122085	0.00978273	3.91334	CITED1;SOX17;BASP1;CTSH
23	negative regulation of intrinsic apoptotic signaling pathway in response to DNA damage (GO:1902230)	4/26	0.000122085	0.00978273	3.91334	KDM1A;MIF;CLU;TPT1
24	regulation of angiogenesis (GO:0045765)	9/203	0.000212347	0.0163064	3.67295	GRN;BTG1;FLT1;COL4A2;PGK1;CTSH;GATA4;KLF4;GTF2I
25	negative regulation of angiogenesis (GO:0016525)	6/87	0.000239092	0.0171315	3.62143	COL4A2;CREB3L1;PGK1;KLF4;ADAMTS9;GTF2I
26	negative regulation of response to DNA damage stimulus (GO:2001021)	4/31	0.000247103	0.0171315	3.60712	KDM1A;MIF;CLU;TPT1
27	negative regulation of nucleic acid-templated transcription (GO:1903507)	14/464	0.000250977	0.0171315	3.60037	TCF7L2;JUN;CITED1;KDM1A;CDKN2A;SFMBT2;CHD8;PTPRK;KLF4;SMARCA2;LOXL2;BASP1;CREB3L1;ID3
28	mitochondrial outer membrane permeabilization (GO:0097345)	3/13	0.000261658	0.0172227	3.58227	BNIP3L;BNIP3;BAX
29	negative regulation of growth (GO:0045926)	7/126	0.000278645	0.0177084	3.55495	CDKN1A;BTG1;SOX17;CDKN2A;HYAL2;RBBP7;SMARCA2
30	T cell activation (GO:0042110)	6/92	0.00032397	0.0189176	3.48949	DPP4;FKBP1A;MDK;CHD7;KIT;SOX4
31	positive regulation of transcription, DNA-templated (GO:0045893)	25/1183	0.000328915	0.0189176	3.48292	KMT2E;BEX1;CRTC3;CITED1;KDM1A;EPAS1;CD81;CHD8;GATA4;HMGN5;SOX17;EPCAM;HYAL2;PITX2;SOX4;TCF7L2;JUN;ZFHX3;PEG3;PTOV1;IGF2;KLF4;SMARCA2;ARHGEF2;FOXA2
32	cellular protein catabolic process (GO:0044257)	5/60	0.000332484	0.0189176	3.47823	BNIP3L;BNIP3;CTSH;AP2A2;CTSB
33	cellular response to hypoxia (GO:0071456)	7/131	0.00035321	0.0189176	3.45197	BNIP3L;ACAA2;EPAS1;BNIP3;PSME1;PGK1;NDRG1
34	negative regulation of mitochondrion organization (GO:0010823)	4/34	0.000355773	0.0189176	3.44883	VAT1;ACAA2;BNIP3;CLU
35	regulation of DNA-templated transcription, initiation (GO:2000142)	5/61	0.00035926	0.0189176	3.44459	TCF7L2;CDKN1A;JUN;CDKN2A;BAX
36	endoderm development (GO:0007492)	3/15	0.000410176	0.0202776	3.38703	SOX17;GATA4;LAMC1
37	positive regulation of sprouting angiogenesis (GO:1903672)	3/15	0.000410176	0.0202776	3.38703	PKM;S100A1;KLF4
38	negative regulation of cellular macromolecule biosynthetic process (GO:2000113)	15/547	0.000418095	0.0202776	3.37872	TCF7L2;JUN;CDKN1A;CITED1;KDM1A;CDKN2A;SFMBT2;CHD8;PTPRK;KLF4;SMARCA2;LOXL2;BASP1;CREB3L1;ID3
39	regulation of transcription initiation from RNA polymerase II promoter (GO:0060260)	5/64	0.000449427	0.0212383	3.34734	TCF7L2;CDKN1A;CDKN2A;SUB1;BAX
40	regulation of gene expression (GO:0010468)	23/1079	0.00051209	0.0235945	3.29065	ZFHX3;NDFIP1;BTG1;CITED1;PEG3;SFMBT2;CHD7;IGF2;MSL3;GATA4;MIF;ATP1B1;KLF4;SMARCA2;CLU;ACTG1;HMGN5;SOX17;PABPN1;HNRNPH1;CREB3L1;CTSH;SOX4
41	epithelial cell differentiation (GO:0030855)	6/101	0.000534631	0.0240323	3.27195	CBR1;CITED1;BASP1;PGK1;TAGLN2;CTSB
42	negative regulation of cellular process (GO:0048523)	15/566	0.00059518	0.0258894	3.22535	BNIP3L;CDKN1A;BTG1;CDKN2A;BNIP3;MIF;PTPRK;KLF4;SMARCA2;CLU;SOX17;MDK;HYAL2;RBBP7;SOX4
43	positive regulation of stem cell proliferation (GO:2000648)	3/17	0.000604039	0.0258894	3.21893	CITED1;KDM1A;EPCAM
44	positive regulation of programmed cell death (GO:0043068)	10/286	0.000633281	0.0265258	3.1984	MTCH1;BNIP3L;JUN;TNFRSF12A;BNIP3;BAX;ARHGEF2;CTSD;CLU;SOX4
45	kidney development (GO:0001822)	5/70	0.000679747	0.0278394	3.16765	CITED1;SOX17;HYAL2;CTSH;SOX4
46	regulation of vascular endothelial cell proliferation (GO:1905562)	3/18	0.000719527	0.0282456	3.14295	FLT1;MDK;IGF2
47	regulation of G1/S transition of mitotic cell cycle (GO:2000045)	5/71	0.00072538	0.0282456	3.13943	KMT2E;CDKN1A;CDKN2A;PSME1;KLF4
48	epithelial cell migration (GO:0010631)	4/41	0.000735642	0.0282456	3.13333	DPP4;KIT;PKN1;LOXL2
49	DNA damage response, signal transduction by p53 class mediator (GO:0030330)	5/74	0.000876064	0.0329507	3.05746	CDKN1A;RPS6KA6;BAX;NDRG1;SOX4
50	regulation of inflammatory response to wounding (GO:0106014)	2/5	0.000975468	0.0359558	3.01079	GRN;MDK

## Sheet: S3C. OCT4 targets enrichment
Enriched Oct4 target genes from Sharov et al. 2008 in Pdgfra+, DP and Oct4+ scRNA-seq clusters
Pdgfra+	DP	Oct4+
Nedd4	Upp1	Adam23
Tpi1	Spp1	Igfbp2
Lamc1	Htra1	Sox2
Lima1	Pramel7	Trh
Palld	Tcl1	Phc1
Mif	Dppa2	Nanog
Bnip3	Gabarapl2	Mylpf
Klf4	Bcat1	37135
Smarca2	Mybl2	Ifitm2
Id3	Tfpi	Klf2
Kit	Klf5	Pcolce2
Tubb2b	Nr0b1	Tdgf1
Sfmbt2	Pou5f1	Cobl
Dpp4	Dnmt3b	Rarg
Chd7	Vdac1	Etv5
Grcc10	Tmsb4x	Morc1
Slc16a3	Smad7	Jam2
Rara	Epha4	Hsf2bp
Tdh	Fbxo15	Rasgrp2
Zfp292	Ncl	Eras
Slc7a7	Trim24	Ifitm1
Fads2	Calr	Rbp1
Mical3	Trim2	Bmp4
Ifitm2	Agtrap	Myo1f
Uhrf2	Ybx1	Prdm5
	Twf2	Fgf4
	Zfp42	Esrrb
	Fgfr2	Dusp27
	Aspa	Akr1b3
	Esrrb	Zfp42
	Tbx3	Slc7a3
	Nfatc2ip	Etv1
	Commd7	Sap30
	Ppat	Utf1
	Akap12	Aard
	Idi1	Parp1
	Utf1	Pecam1
	Dusp4	Trp53
	Zfp608	Fgfr1
	Zic3	Spry4
	Abcb1b	Tle4
	Gsr	Pdk1
	Dcbld1	Pipox
	Socs2	Gpa33
	Sec11c	Mkrn1
	Mtf2	Rbpms2
	Zfp36l1	Trps1
	Lgmn	Set
	Jam2	Chd9
	Fxyd6	Hsp90aa1
	Plekhf2	Bcat1
	Terf1	Ncl
	Tns3	Nfatc2ip
	Set	Nfib
	Sars	Dmrt1
	Rpe	Manba
	Tbc1d13	Psip1
	Sfrp1	Dppa2
	Impa2	Zfp57
	Npr1	Rcor2
	Jarid2	Ldhb
	Nucks1	Jarid2
	Islr2	Otx2
	Ulk1	Alg13
	Akr1b8	Sorl1
	Cdyl2	Rif1
	Mras	Ybx1
	Rufy3	Vegfc
	Pole4	Cdca7
	Mrpl24	Spp1
	Msc	Elavl2
	Dppa3	Nodal
	Ubl3	Zfp532
	Laptm5	Pla2g10
	Mppe1	Mtf2
	Hsp90aa1	Qprt
	Acot9	Fblim1
	Rab27a	Zic3
	Plscr1	Tcl1
	Trp53	Dtx1
	Rbpms2	Ak7
	Gpd2	Pycr2
	Glo1	Six4
	Cdc42ep3	Upp1
	Kifc3	Mcf2
	Sptlc2	Adrb3
	Ak3	Pou5f1
	Pigl	Tubb2b
	Prpsap1	Mybl2
	Ncoa7	Impa2
	Ppp1r14a	Fgd1
	Sulf1	Bnc2
	Cd38	Lefty1
	Fasn	Laptm5
	Gnpnat1	Myc
	Pycr2	Msc
	Sall1	Gli2
	Jup	Msh6
	Myo5a	Chn1
	Notch1	Plagl1
	Amacr	Setx
	Icosl	Foxd3
	Rpl37a	Sycp3
	Mylpf	Dlgap3
	Fbxo22	Socs2
	Polr3g	Itpka
	Dbf4	Fgf5
	Efcab2	Il17rd
	Hsf2bp	Prtg
	Dlgap3	Pcsk1n
		Rest
		Armcx1
		Fnbp1
		Tnfrsf19
		Slc25a36
		Fbxo15
		Nmnat2
		Acp6
		Mif
		Foxp1
		Sntb2
		Pole4
		Lrrc2
		Pfkp
		Snta1
		Apobec3
		Tex14
		Spred2
		Tcea1
		Dazl
		H2afy2
		Zfp462
		Cep55
		Lonrf2
		Nipsnap1
		Hspa4
		Plcb4
		Tgm3
		Actl6a
		Morc3
		Rrn3
		Zcchc10
		Trim24
		Cpne5
		Zfp219
		Ankrd10
		Zic5
		Ppp2r2d
		Cidea
		Fbxo5
		40787
		Inhbb
		Lrrc34
		Dbf4
		St8sia6
		Ccdc58
		Pdcl2
		Myo10
		Fxyd6
		Fbxo22
		Tdh
		Cdc37l1
		Tmem64
		Gbx2
		Enah
		Mical1
		Ifitm7
		Mllt6
		Ppp1r9a
		Ccnb1
		Cth
		Usp28
		Arl4a
		Smarcd1
		Cdyl2
		Irak3
		Ubqln4
		Actn3
		Smad7
		Sulf1
		Grsf1
		Dgke
		Ebf1
		Fgfbp1
		Car13
		Dnmt3b
		Myb
		Fhod3
		Ppat
		Pias2
		Zbtb44
		Ier2
		Cntfr
		Camk1d
		Msrb2
		Pole
		Ctnnal1
		Bid
		Pnp
		Ddc
		Amhr2
		Pdss1
		Gli1
		Fancm
		L3mbtl2
		Wdr82
		Cggbp1
		Slc7a7
		Ranbp17
		Nr0b1
		Cdc42ep3
		Tns3
		Stag3
		Erf
		Krt17
		Ampd3
		Cdca5
		Suz12
		Itgb7
		Glo1
		Slc15a1
		Gbp2
		Mras
		Bahcc1
		Nphs1
		Cbs
		Gabarapl2
		Syncrip
		Lck
		Rpl37a
		Nol8
		Dppa3
		Id3
		Pigl
		Mrps31
		Igsf9
		Rims2
		Akr1b8
		Fbxo2
		Nucks1
		Rab27a
		Dab1
		Schip1
		D230025D16Rik
		Tmem131
		Tfdp2
		Hltf
		Gfpt2
		Gngt2
		Fry
		Wasf1
		Sema3e
		F2rl1
		Zmat4
		Slc35f2
		Tcf3
		Ncor1
		Il17d
		Terf1
		Fat1
		Pccb
		Zfp459
		Acyp2
		Tmpo
		Fubp3
		Gcat
		Tmem8
		Polr3g
		Emp1
		Fut9
		Ada
		Tspan17
		Agtrap
		Mtss1
		Stoml1
		Npr1
		Id4
		Gadd45a
		Cfdp1
		Ulk1
		Zc3h7b
		Tst
		Vangl2
		Lgr4
		Arc
		Eif4a2
		Zmat5
		Sall1
		B230311B06Rik
		Ptch1
		Egln3
		Tcf7
		Zfp184
		Cep68
		Rbm14
		Cstf3
		Ubl3
		Stk38
		Six1
		Ss18
		Sfrp1
		Cep170
		Zic2
		Fasn
		Zfp74
		Nedd4
		Mid1
		Rnf125
		Psme4
		Gnpnat1
		Gprc5b
		Pax6
		Ankrd35
		Safb2
		Gpd2
		Rpap1
		Tiparp
		Lypla1
		Tmc5
		2700081O15Rik
		Snx11
		Dhx9
		Ntn1
		Sema6a
		Abcb1b
		Sec14l1
		Igsf21
		Ptger2
		Sumo3
		Twf2
		Prpsap1
		Ddit4
		Tbc1d13
		Plekhf2
		Ms4a10
		Ppp1r1a
		Kcnh2
		Pura
		Slc6a1
		Aox3
		Pnma2
		Cdc73
		Birc2
		Skp2
		Ube2f
		Plekha5
		Ipo8
		Foxh1
		Brd2
		Enpp3
		Ssbp4
		Tesk2
		Zfp59
		Zfp292
		Vdac1
		Dalrd3
		Apobec2
		Pla2g4e
		Dusp4
		Tnfsf11
		Rabif

## Sheet: S3D. DEGs for all clusters
DEGs across all clusters (logfc > 0.25)
Gene	p-value	Average LogFC	pct.1	pct.2	Adjusted p-value	Cluster no.	Cluster name
Hist1h1b	0	1.56587	0.847	0.384	0	0	2iLIF 1
Klf2	0	1.43323	0.911	0.281	0	0	2iLIF 1
Chchd10	0	1.29824	0.987	0.504	0	0	2iLIF 1
Vim	0	1.2769	0.852	0.279	0	0	2iLIF 1
Mt1	0	1.26499	0.99	0.557	0	0	2iLIF 1
Mt2	0	1.25616	0.917	0.323	0	0	2iLIF 1
Stmn2	0	1.22514	0.742	0.202	0	0	2iLIF 1
Ldhb	0	1.22429	0.897	0.314	0	0	2iLIF 1
Rbmxl2	0	1.13649	0.814	0.265	0	0	2iLIF 1
Spp1	0	1.12813	0.792	0.292	0	0	2iLIF 1
Tfcp2l1	0	1.0889	0.856	0.309	0	0	2iLIF 1
Gsta4	0	1.08246	0.791	0.292	0	0	2iLIF 1
Ifitm2	0	1.08212	0.874	0.342	0	0	2iLIF 1
Sox2	0	1.06816	0.841	0.282	0	0	2iLIF 1
Ccnd1	0	1.06587	0.717	0.225	0	0	2iLIF 1
Uhrf1	0	1.05891	0.81	0.365	0	0	2iLIF 1
Parp1	0	1.03638	0.954	0.555	0	0	2iLIF 1
Trh	0	1.01584	0.598	0.16	0	0	2iLIF 1
Eif4ebp1	0	0.984183	0.919	0.503	0	0	2iLIF 1
Tubb2b	0	0.974598	0.756	0.301	0	0	2iLIF 1
Zfp42	0	0.970228	0.892	0.408	0	0	2iLIF 1
Mylpf	0	0.946881	0.727	0.251	0	0	2iLIF 1
Rcc2	0	0.940297	0.864	0.419	0	0	2iLIF 1
Sept1	0	0.939256	0.598	0.19	0	0	2iLIF 1
Sp5	0	0.932216	0.604	0.176	0	0	2iLIF 1
1700097N02Rik	0	0.931187	0.527	0.139	0	0	2iLIF 1
Igfbp2	0	0.927994	0.72	0.25	0	0	2iLIF 1
Tdh	0	0.9237	0.944	0.532	0	0	2iLIF 1
Set	0	0.903329	0.999	0.895	0	0	2iLIF 1
Mcm7	0	0.896242	0.935	0.581	0	0	2iLIF 1
Fam25c	0	0.886299	0.557	0.169	0	0	2iLIF 1
Nasp	0	0.877869	0.963	0.673	0	0	2iLIF 1
Ifitm1	0	0.87435	0.709	0.258	0	0	2iLIF 1
Trp53	0	0.870606	0.781	0.368	0	0	2iLIF 1
Fkbp3	0	0.866765	0.968	0.681	0	0	2iLIF 1
Nanog	0	0.862221	0.65	0.217	0	0	2iLIF 1
Spc24	8.82577e-294	0.860035	0.757	0.356	2.8494e-289	0	2iLIF 1
Hist1h1a	4.70933e-278	0.852357	0.477	0.154	1.52041e-273	0	2iLIF 1
Dqx1	6.05215e-80	0.850938	0.219	0.086	1.95394e-75	0	2iLIF 1
Asns	4.90189e-299	0.846864	0.85	0.441	1.58257e-294	0	2iLIF 1
Pdgfa	1.08712e-301	0.83256	0.708	0.292	3.50977e-297	0	2iLIF 1
Bcat1	0	0.814602	0.635	0.234	0	0	2iLIF 1
Trpm1	0	0.812784	0.449	0.114	0	0	2iLIF 1
Mcm3	1.09486e-266	0.80459	0.777	0.396	3.53474e-262	0	2iLIF 1
Fn1	0	0.803834	0.696	0.258	0	0	2iLIF 1
Hsp90aa1	0	0.79833	1	0.973	0	0	2iLIF 1
Sod2	2.36521e-271	0.797978	0.839	0.456	7.63609e-267	0	2iLIF 1
H2afx	5.32916e-263	0.797152	0.85	0.465	1.72052e-258	0	2iLIF 1
Tcea3	4.39952e-291	0.790145	0.536	0.177	1.42039e-286	0	2iLIF 1
Hsf2bp	1.00081e-306	0.78639	0.441	0.12	3.23111e-302	0	2iLIF 1
Ifitm3	6.92507e-266	0.786023	0.596	0.223	2.23576e-261	0	2iLIF 1
Mcm6	5.40237e-225	0.769758	0.675	0.332	1.74416e-220	0	2iLIF 1
Lig1	1.97605e-251	0.760965	0.88	0.541	6.37967e-247	0	2iLIF 1
Apela	2.69523e-271	0.754195	0.424	0.121	8.70154e-267	0	2iLIF 1
Hells	6.78449e-231	0.753817	0.782	0.428	2.19037e-226	0	2iLIF 1
Npm1	0	0.751132	1	0.982	0	0	2iLIF 1
Msh2	4.49208e-238	0.746624	0.812	0.439	1.45027e-233	0	2iLIF 1
Hmgb2	1.04279e-280	0.743916	0.988	0.706	3.36665e-276	0	2iLIF 1
Tdgf1	6.06383e-251	0.738934	0.442	0.137	1.95771e-246	0	2iLIF 1
Eif2s2	0	0.737024	1	0.946	0	0	2iLIF 1
Pla2g1b	9.00951e-271	0.734335	0.41	0.114	2.90872e-266	0	2iLIF 1
Ptma	0	0.727928	1	0.991	0	0	2iLIF 1
Serbp1	0	0.72766	0.998	0.905	0	0	2iLIF 1
Meg3	7.02796e-242	0.715458	0.541	0.194	2.26898e-237	0	2iLIF 1
Mybl2	2.56766e-232	0.712951	0.741	0.367	8.2897e-228	0	2iLIF 1
Alg13	3.9077e-228	0.704198	0.596	0.248	1.2616e-223	0	2iLIF 1
Anp32a	8.79729e-203	0.701846	0.831	0.52	2.8402e-198	0	2iLIF 1
H2afz	0	0.70131	1	0.908	0	0	2iLIF 1
Gss	1.77986e-226	0.697677	0.553	0.217	5.74629e-222	0	2iLIF 1
Rpl10l	7.69932e-233	0.696873	0.492	0.175	2.48572e-228	0	2iLIF 1
Pim1	2.36992e-237	0.694275	0.487	0.169	7.65128e-233	0	2iLIF 1
Tuba1b	1.6357e-261	0.681094	0.991	0.779	5.28086e-257	0	2iLIF 1
Esrrb	5.16304e-235	0.679408	0.466	0.159	1.66689e-230	0	2iLIF 1
Nfatc2ip	6.93099e-225	0.670994	0.516	0.197	2.23767e-220	0	2iLIF 1
Lap3	1.37956e-195	0.668396	0.879	0.593	4.4539e-191	0	2iLIF 1
Jam2	2.22528e-228	0.668315	0.455	0.154	7.18432e-224	0	2iLIF 1
Impa2	2.32866e-203	0.666595	0.553	0.237	7.51807e-199	0	2iLIF 1
Nap1l1	1.61828e-242	0.665976	0.975	0.773	5.22461e-238	0	2iLIF 1
Rif1	4.38157e-214	0.662303	0.828	0.48	1.41459e-209	0	2iLIF 1
Etv5	1.78531e-226	0.659486	0.487	0.174	5.76389e-222	0	2iLIF 1
Sap30	2.15601e-222	0.657963	0.406	0.131	6.96066e-218	0	2iLIF 1
Zfp428	1.00543e-191	0.65718	0.547	0.236	3.24602e-187	0	2iLIF 1
Mcm5	6.60223e-177	0.656034	0.623	0.315	2.13153e-172	0	2iLIF 1
Pmm1	4.3919e-184	0.655776	0.691	0.361	1.41792e-179	0	2iLIF 1
Ybx3	2.29407e-172	0.654056	0.806	0.505	7.40639e-168	0	2iLIF 1
Cacybp	5.54567e-181	0.653568	0.889	0.607	1.79042e-176	0	2iLIF 1
Ybx1	0	0.650506	0.999	0.934	0	0	2iLIF 1
Grsf1	1.26519e-183	0.647921	0.566	0.261	4.08467e-179	0	2iLIF 1
Apex1	3.73922e-167	0.647166	0.696	0.389	1.20721e-162	0	2iLIF 1
Ncl	0	0.646604	1	0.95	0	0	2iLIF 1
Knop1	4.28216e-180	0.641238	0.836	0.537	1.3825e-175	0	2iLIF 1
Rrm2	1.06357e-158	0.637107	0.618	0.327	3.43374e-154	0	2iLIF 1
Ly75	1.31196e-230	0.633144	0.434	0.139	4.23567e-226	0	2iLIF 1
Atad2	6.12278e-160	0.628962	0.62	0.328	1.97674e-155	0	2iLIF 1
Ass1	2.4599e-186	0.625546	0.612	0.283	7.94178e-182	0	2iLIF 1
Dctpp1	6.33348e-159	0.62498	0.793	0.505	2.04477e-154	0	2iLIF 1
Npm3	1.20571e-158	0.62395	0.709	0.409	3.89265e-154	0	2iLIF 1
Ddx21	1.38395e-171	0.617564	0.91	0.644	4.4681e-167	0	2iLIF 1
Dek	4.87266e-167	0.616122	0.85	0.569	1.57314e-162	0	2iLIF 1
Trim28	4.33656e-171	0.612215	0.883	0.6	1.40006e-166	0	2iLIF 1
Cbx1	8.25641e-167	0.611037	0.793	0.49	2.66558e-162	0	2iLIF 1
Atp5g1	1.44626e-214	0.610046	0.981	0.804	4.66926e-210	0	2iLIF 1
Morc1	6.98171e-211	0.609517	0.395	0.126	2.25404e-206	0	2iLIF 1
Crxos	6.69201e-198	0.607674	0.372	0.12	2.16052e-193	0	2iLIF 1
Rpl22l1	4.35217e-176	0.606955	0.911	0.622	1.4051e-171	0	2iLIF 1
Rfc5	1.48226e-145	0.605644	0.563	0.295	4.78549e-141	0	2iLIF 1
Msh6	8.57694e-153	0.605508	0.653	0.357	2.76906e-148	0	2iLIF 1
Tcof1	7.55863e-157	0.605294	0.728	0.43	2.4403e-152	0	2iLIF 1
Gdf3	4.59755e-204	0.604234	0.344	0.103	1.48432e-199	0	2iLIF 1
Psat1	1.05537e-181	0.604083	0.477	0.194	3.40725e-177	0	2iLIF 1
Cbr3	5.48314e-204	0.603606	0.317	0.087	1.77023e-199	0	2iLIF 1
Dtymk	8.17841e-151	0.603409	0.824	0.553	2.6404e-146	0	2iLIF 1
Dnmt1	4.21512e-155	0.600375	0.673	0.376	1.36085e-150	0	2iLIF 1
Akr1b3	2.49598e-155	0.597186	0.474	0.211	8.05827e-151	0	2iLIF 1
Ly6e	1.91847e-189	0.596278	0.453	0.173	6.19377e-185	0	2iLIF 1
Upp1	1.40084e-180	0.592748	0.764	0.404	4.52262e-176	0	2iLIF 1
U2af1	2.05755e-163	0.590544	0.93	0.703	6.64279e-159	0	2iLIF 1
Zfhx2	1.10144e-176	0.58964	0.456	0.179	3.55601e-172	0	2iLIF 1
Psip1	6.50363e-148	0.587779	0.74	0.442	2.0997e-143	0	2iLIF 1
Mtf2	1.95873e-177	0.58626	0.785	0.438	6.32377e-173	0	2iLIF 1
Rbbp4	2.22025e-148	0.585987	0.847	0.584	7.16809e-144	0	2iLIF 1
Hirip3	8.55058e-130	0.585885	0.565	0.306	2.76055e-125	0	2iLIF 1
Ung	6.05209e-149	0.584597	0.432	0.181	1.95392e-144	0	2iLIF 1
Cenpm	2.50453e-132	0.582934	0.489	0.244	8.08589e-128	0	2iLIF 1
Uba2	1.7381e-148	0.582337	0.757	0.464	5.61146e-144	0	2iLIF 1
Alpl	1.76778e-175	0.579229	0.452	0.18	5.70729e-171	0	2iLIF 1
Eed	9.91689e-141	0.576047	0.591	0.313	3.20167e-136	0	2iLIF 1
Aspscr1	2.31068e-145	0.5757	0.524	0.253	7.46003e-141	0	2iLIF 1
Tfrc	1.17796e-178	0.575226	0.498	0.203	3.80304e-174	0	2iLIF 1
Ptges3	1.28772e-163	0.57324	0.937	0.736	4.15739e-159	0	2iLIF 1
Hspe1	3.76336e-204	0.571403	0.983	0.831	1.215e-199	0	2iLIF 1
Pcna	4.04018e-137	0.568582	0.705	0.425	1.30437e-132	0	2iLIF 1
Cdca7	2.7192e-150	0.563903	0.423	0.177	8.77894e-146	0	2iLIF 1
Fgf4	2.22557e-175	0.561902	0.345	0.113	7.18526e-171	0	2iLIF 1
Prrc1	9.31228e-135	0.557593	0.636	0.353	3.00647e-130	0	2iLIF 1
Pclaf	2.7074e-195	0.55516	0.285	0.074	8.74084e-191	0	2iLIF 1
Hat1	1.51959e-132	0.553286	0.697	0.423	4.906e-128	0	2iLIF 1
Tsix	3.26909e-143	0.549742	0.444	0.194	1.05543e-138	0	2iLIF 1
Rbpms2	7.66629e-149	0.549608	0.462	0.204	2.47506e-144	0	2iLIF 1
Mcm2	1.6958e-141	0.547975	0.546	0.273	5.47488e-137	0	2iLIF 1
Gjc1	9.18575e-156	0.544902	0.363	0.133	2.96562e-151	0	2iLIF 1
Aqp3	1.32412e-157	0.54174	0.328	0.11	4.27493e-153	0	2iLIF 1
Slc25a36	1.23491e-156	0.541346	0.484	0.212	3.98691e-152	0	2iLIF 1
Laptm5	9.69209e-197	0.538582	0.329	0.094	3.12909e-192	0	2iLIF 1
Nhp2	2.48577e-129	0.53585	0.868	0.614	8.02529e-125	0	2iLIF 1
Mpp6	4.42085e-128	0.534117	0.564	0.301	1.42727e-123	0	2iLIF 1
Supt16	1.23009e-136	0.531578	0.866	0.615	3.97134e-132	0	2iLIF 1
Srm	7.90383e-126	0.531256	0.78	0.492	2.55175e-121	0	2iLIF 1
Lmnb1	2.26951e-116	0.529294	0.811	0.547	7.32711e-112	0	2iLIF 1
Kdm5b	1.55524e-151	0.529067	0.756	0.42	5.02111e-147	0	2iLIF 1
Zfp990	2.22677e-136	0.528034	0.512	0.246	7.18911e-132	0	2iLIF 1
Zfp57	4.39078e-144	0.527441	0.414	0.174	1.41756e-139	0	2iLIF 1
Cobl	5.6746e-167	0.527213	0.358	0.123	1.83204e-162	0	2iLIF 1
Kat6b	2.7315e-156	0.527077	0.64	0.321	8.81864e-152	0	2iLIF 1
Anp32e	9.59789e-122	0.526639	0.558	0.299	3.09868e-117	0	2iLIF 1
Wdr5	1.16585e-126	0.526576	0.475	0.231	3.76395e-122	0	2iLIF 1
Dnah8	1.73895e-172	0.525773	0.39	0.138	5.6142e-168	0	2iLIF 1
Dpy30	1.50132e-112	0.52113	0.704	0.443	4.847e-108	0	2iLIF 1
Park7	1.02938e-126	0.520607	0.895	0.681	3.32336e-122	0	2iLIF 1
Cox5a	1.49757e-181	0.517126	0.992	0.859	4.83489e-177	0	2iLIF 1
Hist1h2ae	1.55869e-129	0.515962	0.323	0.122	5.03223e-125	0	2iLIF 1
Paics	8.07387e-116	0.514147	0.736	0.482	2.60665e-111	0	2iLIF 1
Rps23	0	0.513588	1	0.984	0	0	2iLIF 1
Stmn1	4.44567e-123	0.512667	0.689	0.41	1.43528e-118	0	2iLIF 1
Mcm10	8.82879e-140	0.511539	0.382	0.156	2.85038e-135	0	2iLIF 1
Rnf7	8.58299e-117	0.509861	0.828	0.568	2.77102e-112	0	2iLIF 1
Chchd4	2.76938e-105	0.506595	0.463	0.244	8.94093e-101	0	2iLIF 1
Ran	1.19051e-178	0.503923	0.994	0.87	3.84357e-174	0	2iLIF 1
Mcm4	9.41709e-113	0.503213	0.59	0.336	3.04031e-108	0	2iLIF 1
Pglyrp1	5.38058e-173	0.503159	0.27	0.073	1.73712e-168	0	2iLIF 1
Hspa4	1.12377e-124	0.500072	0.918	0.713	3.6281e-120	0	2iLIF 1
Tcl1	6.6125e-144	0.493496	0.331	0.119	2.13485e-139	0	2iLIF 1
Pabpn1	3.1371e-126	0.493192	0.914	0.69	1.01281e-121	0	2iLIF 1
Suz12	2.71921e-118	0.492462	0.788	0.522	8.77896e-114	0	2iLIF 1
Mrps5	4.04225e-111	0.490598	0.609	0.351	1.30504e-106	0	2iLIF 1
Aarsd1	3.24545e-113	0.489277	0.502	0.262	1.04779e-108	0	2iLIF 1
Myo10	2.20524e-117	0.488562	0.614	0.348	7.11961e-113	0	2iLIF 1
Smarcc1	5.93529e-115	0.488038	0.759	0.503	1.91621e-110	0	2iLIF 1
Axin2	6.3774e-128	0.485988	0.361	0.146	2.05894e-123	0	2iLIF 1
Tet1	6.58024e-147	0.484516	0.615	0.307	2.12443e-142	0	2iLIF 1
Polr2e	4.00781e-110	0.483947	0.802	0.55	1.29392e-105	0	2iLIF 1
Esco2	2.95288e-121	0.483713	0.474	0.231	9.53337e-117	0	2iLIF 1
Pycard	3.13646e-122	0.482533	0.419	0.189	1.0126e-117	0	2iLIF 1
Fzd10	1.37532e-174	0.482461	0.27	0.072	4.44021e-170	0	2iLIF 1
Actl6a	1.71403e-104	0.482195	0.606	0.364	5.53376e-100	0	2iLIF 1
Tnni1	1.49394e-168	0.482102	0.251	0.065	4.82317e-164	0	2iLIF 1
Rpl3	1.8549e-270	0.48143	1	0.972	5.98856e-266	0	2iLIF 1
Lima1	2.03069e-119	0.479891	0.832	0.558	6.55608e-115	0	2iLIF 1
Aim2	1.41557e-155	0.477452	0.296	0.093	4.57018e-151	0	2iLIF 1
Sms	4.98215e-116	0.476967	0.52	0.265	1.60849e-111	0	2iLIF 1
Rpl12	0	0.47546	1	0.992	0	0	2iLIF 1
Socs2	3.30171e-117	0.474916	0.339	0.14	1.06596e-112	0	2iLIF 1
Mfn1	7.11356e-110	0.474335	0.416	0.198	2.29661e-105	0	2iLIF 1
Cbx3	7.38182e-116	0.4739	0.903	0.698	2.38322e-111	0	2iLIF 1
Golga3	0.00381852	0.472939	0.24	0.211	1	0	2iLIF 1
Cenph	2.3981e-99	0.472907	0.427	0.218	7.74226e-95	0	2iLIF 1
Rpl30	1.93655e-214	0.472666	0.998	0.935	6.25214e-210	0	2iLIF 1
Aldh2	5.45777e-108	0.471934	0.582	0.328	1.76204e-103	0	2iLIF 1
C1qbp	4.11968e-106	0.469062	0.861	0.618	1.33004e-101	0	2iLIF 1
Vdac1	1.20367e-111	0.467954	0.894	0.683	3.88606e-107	0	2iLIF 1
Pa2g4	2.3342e-103	0.467715	0.852	0.611	7.53598e-99	0	2iLIF 1
Dhx16	2.94125e-101	0.466459	0.546	0.305	9.49581e-97	0	2iLIF 1
Rrp1b	4.35233e-97	0.465271	0.502	0.281	1.40515e-92	0	2iLIF 1
Cdk4	1.03915e-101	0.464348	0.878	0.663	3.3549e-97	0	2iLIF 1
Rpa1	2.27537e-116	0.463826	0.363	0.157	7.34604e-112	0	2iLIF 1
Pola1	7.1858e-102	0.46369	0.441	0.222	2.31993e-97	0	2iLIF 1
Mybbp1a	8.60151e-107	0.463476	0.803	0.544	2.777e-102	0	2iLIF 1
Sh3gl2	2.12744e-123	0.460769	0.266	0.092	6.86846e-119	0	2iLIF 1
Sept11	8.70212e-112	0.460089	0.521	0.274	2.80948e-107	0	2iLIF 1
Srsf3	3.31171e-111	0.452558	0.948	0.778	1.06919e-106	0	2iLIF 1
Nolc1	4.15805e-92	0.452008	0.776	0.545	1.34243e-87	0	2iLIF 1
Dut	1.86575e-87	0.451882	0.796	0.571	6.02358e-83	0	2iLIF 1
Sinhcaf	4.28135e-96	0.450816	0.555	0.318	1.38224e-91	0	2iLIF 1
Lsm2	3.73348e-87	0.450224	0.723	0.493	1.20536e-82	0	2iLIF 1
Exosc5	2.46021e-90	0.45021	0.483	0.266	7.9428e-86	0	2iLIF 1
Irf2bpl	1.13627e-129	0.449942	0.341	0.132	3.66844e-125	0	2iLIF 1
Cct3	1.2153e-100	0.449377	0.873	0.649	3.92361e-96	0	2iLIF 1
Prps1	1.70016e-122	0.448984	0.339	0.136	5.48898e-118	0	2iLIF 1
Cenpv	3.41358e-101	0.448283	0.485	0.259	1.10207e-96	0	2iLIF 1
Dhfr	1.63074e-102	0.447342	0.339	0.151	5.26484e-98	0	2iLIF 1
Tuba3a	5.61966e-129	0.447092	0.223	0.065	1.81431e-124	0	2iLIF 1
Mkrn1	6.65987e-108	0.447087	0.847	0.604	2.15014e-103	0	2iLIF 1
Cct6a	8.41481e-109	0.447077	0.943	0.771	2.71672e-104	0	2iLIF 1
Gmnn	3.5099e-99	0.446635	0.669	0.416	1.13317e-94	0	2iLIF 1
Nfib	1.51921e-136	0.446463	0.306	0.106	4.90477e-132	0	2iLIF 1
Selenoh	3.31699e-90	0.446199	0.853	0.642	1.07089e-85	0	2iLIF 1
Siva1	3.12432e-91	0.445365	0.757	0.515	1.00869e-86	0	2iLIF 1
Cd3eap	5.39527e-86	0.443893	0.566	0.345	1.74186e-81	0	2iLIF 1
Anp32b	5.65679e-130	0.442175	0.981	0.849	1.82629e-125	0	2iLIF 1
Cdx1	9.34133e-157	0.440591	0.207	0.048	3.01585e-152	0	2iLIF 1
Platr3	6.56451e-132	0.440239	0.247	0.076	2.11935e-127	0	2iLIF 1
Fbxo5	1.79474e-91	0.439808	0.498	0.276	5.79431e-87	0	2iLIF 1
Fxyd6	7.53347e-138	0.439494	0.252	0.077	2.43218e-133	0	2iLIF 1
Pcolce	1.11472e-139	0.439267	0.214	0.057	3.59888e-135	0	2iLIF 1
1190007I07Rik	4.39205e-95	0.438662	0.333	0.152	1.41797e-90	0	2iLIF 1
Rps2	4.29003e-200	0.438141	0.999	0.946	1.38504e-195	0	2iLIF 1
Notum	1.92051e-137	0.437856	0.248	0.075	6.20037e-133	0	2iLIF 1
Rest	2.1488e-102	0.437093	0.706	0.437	6.93741e-98	0	2iLIF 1
Npc2	2.3562e-101	0.436953	0.909	0.714	7.60698e-97	0	2iLIF 1
Got1	2.70887e-93	0.436496	0.432	0.226	8.7456e-89	0	2iLIF 1
Rpp25	2.40053e-97	0.434495	0.457	0.237	7.7501e-93	0	2iLIF 1
Lyar	1.91556e-82	0.432436	0.686	0.453	6.18439e-78	0	2iLIF 1
Srsf7	8.67101e-90	0.430154	0.876	0.662	2.79944e-85	0	2iLIF 1
Dppa5a	8.27304e-138	0.429111	0.998	0.882	2.67095e-133	0	2iLIF 1
Ak2	4.56234e-80	0.428716	0.717	0.494	1.47295e-75	0	2iLIF 1
Sfrp1	5.88662e-134	0.428375	0.222	0.062	1.90049e-129	0	2iLIF 1
Ddx39b	1.93883e-94	0.42789	0.699	0.451	6.2595e-90	0	2iLIF 1
Fxr1	2.15892e-108	0.427471	0.93	0.735	6.97008e-104	0	2iLIF 1
Snrpd2	3.22949e-98	0.427409	0.913	0.72	1.04264e-93	0	2iLIF 1
Ash2l	1.67393e-84	0.426357	0.666	0.43	5.40428e-80	0	2iLIF 1
Tipin	6.88646e-84	0.423362	0.495	0.285	2.22329e-79	0	2iLIF 1
Fkbp4	5.22303e-85	0.422905	0.853	0.654	1.68626e-80	0	2iLIF 1
Epp13	6.38903e-126	0.422305	0.252	0.081	2.0627e-121	0	2iLIF 1
Hist1h1d	3.70031e-88	0.420793	0.304	0.135	1.19465e-83	0	2iLIF 1
Akap1	7.05822e-92	0.420623	0.441	0.231	2.27874e-87	0	2iLIF 1
Prdx1	8.12435e-111	0.42028	0.967	0.819	2.62295e-106	0	2iLIF 1
Ccne1	1.93413e-67	0.419718	0.378	0.21	6.24434e-63	0	2iLIF 1
Rsl24d1	1.47085e-76	0.419538	0.504	0.303	4.74864e-72	0	2iLIF 1
1700019D03Rik	5.04142e-117	0.418633	0.236	0.077	1.62762e-112	0	2iLIF 1
Sumo1	5.68334e-80	0.41857	0.807	0.601	1.83487e-75	0	2iLIF 1
Polr2c	6.02537e-74	0.417824	0.654	0.448	1.94529e-69	0	2iLIF 1
Hnrnpa3	7.85342e-85	0.417811	0.939	0.792	2.53548e-80	0	2iLIF 1
Pfkp	5.80481e-104	0.417404	0.441	0.215	1.87408e-99	0	2iLIF 1
Morc3	5.36705e-94	0.417273	0.471	0.252	1.73275e-89	0	2iLIF 1
Zfp553	6.05515e-93	0.415252	0.379	0.182	1.95491e-88	0	2iLIF 1
Rpl8	0	0.414619	1	0.995	0	0	2iLIF 1
Klhl22	2.85108e-99	0.414015	0.335	0.147	9.20472e-95	0	2iLIF 1
Ubr7	2.34378e-84	0.413976	0.391	0.202	7.5669e-80	0	2iLIF 1
Dnajc7	2.99321e-84	0.413388	0.731	0.497	9.66359e-80	0	2iLIF 1
Syce2	9.97192e-88	0.413014	0.432	0.227	3.21943e-83	0	2iLIF 1
Aars	1.96231e-84	0.411742	0.48	0.27	6.33532e-80	0	2iLIF 1
Hnrnpd	1.74161e-86	0.411346	0.889	0.705	5.62279e-82	0	2iLIF 1
Eef1g	3.4138e-148	0.410425	0.995	0.904	1.10214e-143	0	2iLIF 1
Hspd1	6.37534e-104	0.406975	0.985	0.868	2.05828e-99	0	2iLIF 1
Brca1	3.50519e-83	0.40542	0.305	0.14	1.13165e-78	0	2iLIF 1
2310043M15Rik	5.3309e-148	0.40511	0.19	0.042	1.72108e-143	0	2iLIF 1
Dpys	9.84127e-124	0.404369	0.224	0.067	3.17725e-119	0	2iLIF 1
Ralbp1	3.46949e-80	0.404272	0.669	0.44	1.12012e-75	0	2iLIF 1
Ddx27	1.17497e-78	0.403185	0.633	0.412	3.7934e-74	0	2iLIF 1
Rpl7l1	5.04154e-75	0.402526	0.656	0.442	1.62766e-70	0	2iLIF 1
Ooep	1.13725e-89	0.401346	0.254	0.102	3.6716e-85	0	2iLIF 1
Mrpl18	8.70847e-78	0.400542	0.798	0.576	2.81153e-73	0	2iLIF 1
Eif2b5	4.6222e-70	0.398857	0.535	0.337	1.49228e-65	0	2iLIF 1
Ranbp1	4.91476e-95	0.398323	0.955	0.788	1.58673e-90	0	2iLIF 1
Cdc5l	4.89009e-84	0.398264	0.697	0.463	1.57877e-79	0	2iLIF 1
Rpl36a	2.55976e-113	0.397288	0.977	0.855	8.26418e-109	0	2iLIF 1
Cdt1	5.62634e-74	0.397231	0.443	0.253	1.81646e-69	0	2iLIF 1
Sarnp	8.19439e-72	0.396698	0.745	0.534	2.64556e-67	0	2iLIF 1
AC160336.1	1.3271e-82	0.395994	0.531	0.312	4.28454e-78	0	2iLIF 1
Dnajc21	4.47079e-66	0.394678	0.611	0.411	1.4434e-61	0	2iLIF 1
Tcf4	3.41892e-96	0.394116	0.41	0.2	1.1038e-91	0	2iLIF 1
Nipsnap1	1.08935e-95	0.393807	0.345	0.157	3.51698e-91	0	2iLIF 1
G3bp1	1.47675e-75	0.39325	0.877	0.687	4.7677e-71	0	2iLIF 1
Hnrnpu	7.18471e-96	0.393163	0.965	0.848	2.31959e-91	0	2iLIF 1
Gart	7.55873e-73	0.392656	0.492	0.294	2.44034e-68	0	2iLIF 1
Exo1	1.32618e-94	0.392349	0.286	0.12	4.28156e-90	0	2iLIF 1
Qdpr	3.66948e-67	0.392327	0.469	0.284	1.18469e-62	0	2iLIF 1
Fscn1	1.32642e-77	0.390586	0.66	0.428	4.28234e-73	0	2iLIF 1
Rpl14	2.28109e-225	0.390021	1	0.985	7.36451e-221	0	2iLIF 1
Adss	2.09501e-73	0.389394	0.518	0.319	6.76375e-69	0	2iLIF 1
Nip7	1.19678e-60	0.387452	0.54	0.357	3.86381e-56	0	2iLIF 1
Stk38	3.25082e-82	0.386485	0.621	0.383	1.04953e-77	0	2iLIF 1
Fblim1	1.65996e-95	0.385964	0.282	0.114	5.35917e-91	0	2iLIF 1
Ppat	7.99197e-72	0.384713	0.536	0.332	2.58021e-67	0	2iLIF 1
Nop56	1.72366e-86	0.384309	0.861	0.635	5.56482e-82	0	2iLIF 1
Srsf2	2.60574e-77	0.382893	0.818	0.602	8.41262e-73	0	2iLIF 1
Ddah2	1.13006e-69	0.382681	0.571	0.365	3.64839e-65	0	2iLIF 1
Pebp1	1.76085e-80	0.382316	0.909	0.73	5.68491e-76	0	2iLIF 1
Ubxn2a	1.31033e-81	0.381927	0.522	0.298	4.2304e-77	0	2iLIF 1
Slc30a2	9.94273e-121	0.38183	0.21	0.061	3.21001e-116	0	2iLIF 1
Vars	2.02396e-72	0.38146	0.462	0.269	6.53435e-68	0	2iLIF 1
Hspa9	1.08469e-76	0.381412	0.85	0.635	3.50191e-72	0	2iLIF 1
Tcea1	1.68942e-71	0.380392	0.633	0.415	5.45429e-67	0	2iLIF 1
Wdr76	2.3048e-85	0.377781	0.316	0.143	7.44104e-81	0	2iLIF 1
Sumo2	1.33895e-85	0.377635	0.947	0.781	4.32281e-81	0	2iLIF 1
Fbxo22	2.29246e-71	0.377383	0.503	0.303	7.40121e-67	0	2iLIF 1
Dnajc8	3.59036e-76	0.377171	0.847	0.648	1.15915e-71	0	2iLIF 1
Gapdh	6.63554e-180	0.37605	1	0.979	2.14228e-175	0	2iLIF 1
Cd81	3.36582e-91	0.374974	0.799	0.539	1.08665e-86	0	2iLIF 1
Platr10	8.62977e-91	0.374286	0.256	0.101	2.78612e-86	0	2iLIF 1
Txn1	1.82663e-80	0.37306	0.942	0.78	5.89727e-76	0	2iLIF 1
Cdc25a	3.46092e-62	0.371637	0.407	0.239	1.11736e-57	0	2iLIF 1
Pabpc1	1.1442e-132	0.371284	0.997	0.935	3.69404e-128	0	2iLIF 1
Prmt1	8.01682e-69	0.371163	0.751	0.535	2.58823e-64	0	2iLIF 1
Adprh	1.23422e-67	0.370691	0.441	0.257	3.98469e-63	0	2iLIF 1
Hnrnpm	1.65075e-66	0.370542	0.863	0.677	5.32944e-62	0	2iLIF 1
Uqcr10	1.58969e-73	0.369347	0.902	0.723	5.13232e-69	0	2iLIF 1
Tpd52l1	1.08238e-103	0.367918	0.212	0.069	3.49446e-99	0	2iLIF 1
Sod1	2.12671e-80	0.367546	0.809	0.583	6.86607e-76	0	2iLIF 1
Dnajc19	6.88245e-64	0.366652	0.547	0.352	2.222e-59	0	2iLIF 1
Pkm	2.90835e-92	0.365906	0.962	0.81	9.3896e-88	0	2iLIF 1
Enah	4.28556e-69	0.364001	0.553	0.348	1.38359e-64	0	2iLIF 1
Nr0b1	3.65278e-92	0.363565	0.268	0.108	1.1793e-87	0	2iLIF 1
Pole4	2.65184e-62	0.363471	0.468	0.286	8.56148e-58	0	2iLIF 1
Gm46332	1.28629e-129	0.363444	0.153	0.032	4.15279e-125	0	2iLIF 1
Naa35	6.72623e-70	0.362683	0.469	0.274	2.17156e-65	0	2iLIF 1
Mif	1.68889e-107	0.362591	0.992	0.9	5.45258e-103	0	2iLIF 1
Impdh2	3.81691e-68	0.362182	0.803	0.597	1.23229e-63	0	2iLIF 1
Cisd1	3.31761e-59	0.362167	0.592	0.397	1.07109e-54	0	2iLIF 1
Utp14a	3.44059e-77	0.361378	0.407	0.217	1.1108e-72	0	2iLIF 1
Hnrnpc	1.02284e-73	0.361199	0.876	0.687	3.30223e-69	0	2iLIF 1
Cct8	7.56672e-79	0.361122	0.938	0.778	2.44292e-74	0	2iLIF 1
Nme4	2.77103e-75	0.360207	0.329	0.16	8.94627e-71	0	2iLIF 1
Nars	1.65814e-59	0.359553	0.77	0.581	5.35329e-55	0	2iLIF 1
Rtraf	4.99241e-70	0.359418	0.912	0.728	1.6118e-65	0	2iLIF 1
Ywhaq	2.42249e-69	0.359176	0.883	0.717	7.82101e-65	0	2iLIF 1
Map1b	1.56921e-76	0.35799	0.519	0.305	5.06621e-72	0	2iLIF 1
Rpl13	5.13967e-278	0.35744	1	0.998	1.65934e-273	0	2iLIF 1
Pin1	1.45309e-64	0.356692	0.773	0.563	4.69131e-60	0	2iLIF 1
Use1	4.27967e-63	0.356001	0.54	0.343	1.38169e-58	0	2iLIF 1
Tpd52	1.57699e-72	0.355196	0.564	0.349	5.09133e-68	0	2iLIF 1
Bax	7.18722e-75	0.354819	0.927	0.741	2.3204e-70	0	2iLIF 1
Eif3e	1.10853e-65	0.354042	0.846	0.649	3.57888e-61	0	2iLIF 1
Dtl	7.1376e-77	0.353392	0.335	0.163	2.30437e-72	0	2iLIF 1
E2f1	2.43093e-85	0.353259	0.261	0.108	7.84827e-81	0	2iLIF 1
Rpl24	3.6732e-183	0.352686	1	0.985	1.18589e-178	0	2iLIF 1
Sugt1	6.70069e-61	0.352521	0.576	0.383	2.16332e-56	0	2iLIF 1
Immt	4.99564e-59	0.352054	0.76	0.559	1.61284e-54	0	2iLIF 1
Ppia	1.52944e-174	0.351942	1	0.978	4.9378e-170	0	2iLIF 1
Sorl1	5.90384e-103	0.35191	0.226	0.077	1.90605e-98	0	2iLIF 1
Ndufb4	4.65306e-58	0.351771	0.646	0.449	1.50224e-53	0	2iLIF 1
Sae1	2.37479e-59	0.351162	0.707	0.504	7.667e-55	0	2iLIF 1
Fntb	4.69802e-74	0.351097	0.265	0.118	1.51676e-69	0	2iLIF 1
Polr2i	2.06686e-62	0.349158	0.467	0.281	6.67285e-58	0	2iLIF 1
Hist1h4d	1.90953e-75	0.348965	0.259	0.114	6.16491e-71	0	2iLIF 1
Tle4	2.2061e-67	0.348639	0.422	0.237	7.12239e-63	0	2iLIF 1
Tomm7	8.47197e-59	0.348081	0.745	0.542	2.73518e-54	0	2iLIF 1
Rnaseh2a	5.4022e-65	0.347867	0.359	0.195	1.7441e-60	0	2iLIF 1
Tomm40	9.05474e-60	0.347322	0.765	0.562	2.92332e-55	0	2iLIF 1
Noc3l	9.42752e-59	0.346953	0.332	0.182	3.04368e-54	0	2iLIF 1
Gpa33	1.21697e-107	0.346639	0.181	0.051	3.92899e-103	0	2iLIF 1
Syncrip	1.0407e-60	0.344986	0.726	0.525	3.35991e-56	0	2iLIF 1
Ier2	6.10381e-69	0.344802	0.5	0.301	1.97062e-64	0	2iLIF 1
Srsf1	2.9414e-57	0.343744	0.596	0.404	9.49631e-53	0	2iLIF 1
Rbm8a	9.84091e-63	0.342664	0.886	0.701	3.17714e-58	0	2iLIF 1
Tars	2.62902e-52	0.341748	0.637	0.456	8.48778e-48	0	2iLIF 1
Bmp4	2.85374e-93	0.341706	0.179	0.055	9.21331e-89	0	2iLIF 1
Wdr82	6.0118e-71	0.340669	0.444	0.251	1.94091e-66	0	2iLIF 1
Syngr1	4.04745e-66	0.340135	0.44	0.253	1.30672e-61	0	2iLIF 1
Bccip	1.32962e-55	0.339257	0.544	0.359	4.29268e-51	0	2iLIF 1
Gsr	4.3563e-60	0.339072	0.582	0.38	1.40643e-55	0	2iLIF 1
Elavl2	2.46517e-85	0.338844	0.21	0.076	7.95879e-81	0	2iLIF 1
Rpa2	2.01071e-62	0.338049	0.339	0.182	6.49157e-58	0	2iLIF 1
Tdrp	2.04433e-82	0.336708	0.213	0.08	6.60011e-78	0	2iLIF 1
Ezr	4.26177e-59	0.336387	0.606	0.405	1.37591e-54	0	2iLIF 1
Pelp1	5.20203e-58	0.335922	0.511	0.327	1.67948e-53	0	2iLIF 1
Polr1a	1.94988e-62	0.335439	0.419	0.244	6.29519e-58	0	2iLIF 1
Nucks1	1.31684e-71	0.335264	0.945	0.783	4.25142e-67	0	2iLIF 1
Alyref	1.95687e-51	0.334743	0.696	0.507	6.31776e-47	0	2iLIF 1
Ubtf	9.88549e-57	0.334722	0.607	0.411	3.19153e-52	0	2iLIF 1
Shmt1	1.1988e-68	0.334625	0.324	0.162	3.87033e-64	0	2iLIF 1
Lefty2	2.07977e-57	0.334236	0.157	0.06	6.71452e-53	0	2iLIF 1
Cacna1a	2.246e-75	0.334202	0.243	0.103	7.25121e-71	0	2iLIF 1
Eml4	5.19311e-61	0.334082	0.466	0.281	1.67659e-56	0	2iLIF 1
Gnl3	2.46783e-59	0.333648	0.795	0.596	7.96739e-55	0	2iLIF 1
Usp10	5.34944e-58	0.333289	0.509	0.322	1.72707e-53	0	2iLIF 1
Helb	1.50803e-75	0.332835	0.237	0.098	4.86866e-71	0	2iLIF 1
Rps12	1.13611e-217	0.332524	1	0.995	3.66792e-213	0	2iLIF 1
Zfp985	4.29823e-70	0.332138	0.283	0.134	1.38768e-65	0	2iLIF 1
Cad	4.66031e-52	0.331935	0.415	0.258	1.50458e-47	0	2iLIF 1
Nfu1	3.20052e-55	0.331926	0.412	0.251	1.03329e-50	0	2iLIF 1
Eif1ax	4.68383e-56	0.331379	0.555	0.367	1.51218e-51	0	2iLIF 1
Usp9x	8.73256e-70	0.330194	0.609	0.387	2.81931e-65	0	2iLIF 1
Smarcd1	1.76397e-52	0.330032	0.405	0.247	5.69499e-48	0	2iLIF 1
Ptcd3	1.42652e-63	0.329667	0.361	0.196	4.60551e-59	0	2iLIF 1
Bzw2	8.47378e-51	0.329123	0.58	0.396	2.73576e-46	0	2iLIF 1
Chaf1b	8.22787e-59	0.328852	0.348	0.194	2.65637e-54	0	2iLIF 1
Fancm	4.11537e-65	0.328192	0.331	0.173	1.32865e-60	0	2iLIF 1
Oxct1	1.03927e-65	0.328109	0.259	0.121	3.3553e-61	0	2iLIF 1
Rsl1d1	2.97454e-52	0.327922	0.789	0.603	9.6033e-48	0	2iLIF 1
Mtss1	1.30256e-76	0.327418	0.387	0.199	4.2053e-72	0	2iLIF 1
Snrpa1	8.45369e-44	0.326731	0.609	0.442	2.72927e-39	0	2iLIF 1
Wdr12	1.75299e-55	0.326473	0.396	0.237	5.65952e-51	0	2iLIF 1
Plagl1	1.07372e-89	0.326007	0.184	0.059	3.46651e-85	0	2iLIF 1
Hspa8	2.43395e-117	0.325168	1	0.967	7.85802e-113	0	2iLIF 1
Phf11d	2.13326e-76	0.324748	0.211	0.082	6.88721e-72	0	2iLIF 1
Ddx18	3.14997e-57	0.324646	0.658	0.447	1.01697e-52	0	2iLIF 1
Atrx	1.19524e-71	0.323446	0.811	0.593	3.85884e-67	0	2iLIF 1
Mcf2	1.9237e-90	0.323433	0.18	0.057	6.21067e-86	0	2iLIF 1
Thrap3	3.42365e-55	0.32293	0.764	0.564	1.10533e-50	0	2iLIF 1
Slc4a5	4.26211e-97	0.322779	0.187	0.058	1.37602e-92	0	2iLIF 1
Twistnb	1.95544e-50	0.322683	0.472	0.307	6.31313e-46	0	2iLIF 1
Taf1d	2.00393e-66	0.322608	0.765	0.549	6.4697e-62	0	2iLIF 1
Hdgf	1.72502e-59	0.322057	0.908	0.741	5.56923e-55	0	2iLIF 1
Hsd17b14	1.52024e-71	0.321932	0.232	0.098	4.9081e-67	0	2iLIF 1
Atp5j2	5.04491e-55	0.321861	0.861	0.693	1.62875e-50	0	2iLIF 1
Slfn9	2.34355e-121	0.321747	0.15	0.032	7.56614e-117	0	2iLIF 1
Cdo1	9.29146e-67	0.321428	0.203	0.084	2.99975e-62	0	2iLIF 1
Cct4	1.62517e-55	0.321262	0.835	0.653	5.24686e-51	0	2iLIF 1
Snrpg	1.19755e-69	0.321131	0.967	0.832	3.86631e-65	0	2iLIF 1
Rrp15	3.62752e-48	0.321078	0.489	0.322	1.17115e-43	0	2iLIF 1
Cox7c	5.65442e-70	0.320683	0.96	0.835	1.82553e-65	0	2iLIF 1
Pdxk	1.43215e-62	0.320412	0.255	0.121	4.6237e-58	0	2iLIF 1
Itpk1	4.90196e-67	0.320407	0.234	0.103	1.5826e-62	0	2iLIF 1
Rnps1	1.00309e-50	0.320301	0.67	0.488	3.23847e-46	0	2iLIF 1
Zscan10	5.21843e-68	0.320025	0.258	0.118	1.68477e-63	0	2iLIF 1
Bex1	1.54489e-83	0.319819	0.762	0.505	4.98767e-79	0	2iLIF 1
Pou5f1	2.56491e-71	0.31977	0.261	0.118	8.28082e-67	0	2iLIF 1
Mrpl17	1.50429e-49	0.319354	0.675	0.492	4.8566e-45	0	2iLIF 1
Hist1h3c	1.06384e-62	0.318875	0.246	0.114	3.43461e-58	0	2iLIF 1
Pes1	3.8272e-54	0.318673	0.451	0.283	1.23561e-49	0	2iLIF 1
Rian	3.85888e-86	0.318539	0.227	0.084	1.24584e-81	0	2iLIF 1
Setdb1	4.28061e-61	0.318318	0.394	0.223	1.38199e-56	0	2iLIF 1
Msrb2	1.01289e-74	0.318213	0.192	0.071	3.27011e-70	0	2iLIF 1
Rad51	1.46518e-54	0.318056	0.291	0.156	4.73033e-50	0	2iLIF 1
Cdca8	5.17016e-55	0.317104	0.612	0.411	1.66919e-50	0	2iLIF 1
Srsf6	1.21271e-50	0.31687	0.712	0.526	3.91524e-46	0	2iLIF 1
Slc25a13	5.64482e-59	0.316835	0.33	0.178	1.82243e-54	0	2iLIF 1
Lrr1	3.14088e-71	0.315739	0.201	0.079	1.01403e-66	0	2iLIF 1
Cbs	9.12044e-86	0.315218	0.185	0.061	2.94453e-81	0	2iLIF 1
Rpl10a	7.26646e-145	0.315104	1	0.985	2.34598e-140	0	2iLIF 1
Adat2	3.76645e-60	0.314914	0.26	0.126	1.216e-55	0	2iLIF 1
Banf1	4.95089e-53	0.314572	0.819	0.625	1.5984e-48	0	2iLIF 1
Stmn3	3.94188e-95	0.314402	0.15	0.04	1.27263e-90	0	2iLIF 1
Chek1	1.12432e-62	0.314255	0.228	0.102	3.62986e-58	0	2iLIF 1
Slfn8	4.78912e-128	0.313971	0.137	0.025	1.54617e-123	0	2iLIF 1
Nup43	5.31006e-55	0.313767	0.262	0.133	1.71435e-50	0	2iLIF 1
Casp8ap2	2.9173e-58	0.313692	0.525	0.332	9.41852e-54	0	2iLIF 1
Tyms	4.5886e-46	0.313095	0.531	0.363	1.48143e-41	0	2iLIF 1
Tmsb10	1.09875e-73	0.312821	0.982	0.868	3.54731e-69	0	2iLIF 1
Caprin1	1.51899e-51	0.312582	0.77	0.59	4.90407e-47	0	2iLIF 1
Rpsa	2.01033e-201	0.312529	1	0.996	6.49036e-197	0	2iLIF 1
Gcat	2.13821e-50	0.312382	0.481	0.31	6.9032e-46	0	2iLIF 1
Srrt	3.16786e-51	0.312263	0.564	0.385	1.02274e-46	0	2iLIF 1
Lactb2	2.44502e-46	0.31159	0.412	0.263	7.89376e-42	0	2iLIF 1
Nol11	4.97758e-56	0.311555	0.368	0.212	1.60701e-51	0	2iLIF 1
Atp5a1	1.54633e-60	0.311407	0.94	0.804	4.99233e-56	0	2iLIF 1
Pfdn1	2.84405e-50	0.310751	0.768	0.573	9.18201e-46	0	2iLIF 1
Ddt	1.40623e-46	0.310367	0.645	0.473	4.54002e-42	0	2iLIF 1
Kpnb1	1.11018e-53	0.309833	0.656	0.464	3.58421e-49	0	2iLIF 1
Atic	1.04058e-52	0.309239	0.456	0.286	3.35951e-48	0	2iLIF 1
Sh3bp1	5.37044e-79	0.308944	0.21	0.079	1.73385e-74	0	2iLIF 1
Ctcf	1.78293e-50	0.308178	0.626	0.441	5.75618e-46	0	2iLIF 1
Mdn1	6.19279e-62	0.307832	0.433	0.254	1.99934e-57	0	2iLIF 1
Bid	2.09249e-70	0.307553	0.211	0.085	6.75562e-66	0	2iLIF 1
Abce1	8.85325e-47	0.307005	0.524	0.355	2.85827e-42	0	2iLIF 1
Adh5	2.35216e-50	0.306764	0.68	0.494	7.59395e-46	0	2iLIF 1
Cnpy1	3.54388e-83	0.30623	0.182	0.061	1.14414e-78	0	2iLIF 1
Hmgn2	1.6188e-43	0.306	0.591	0.426	5.22629e-39	0	2iLIF 1
Ftsj3	6.87742e-53	0.305347	0.51	0.332	2.22037e-48	0	2iLIF 1
Rrn3	1.51529e-51	0.305273	0.323	0.182	4.89212e-47	0	2iLIF 1
Lsm5	1.82911e-48	0.30483	0.622	0.437	5.90528e-44	0	2iLIF 1
Rpl27	1.21178e-114	0.304484	0.999	0.967	3.91224e-110	0	2iLIF 1
H1fx	1.61775e-51	0.304183	0.233	0.114	5.22292e-47	0	2iLIF 1
Ctps	4.42451e-53	0.303833	0.304	0.166	1.42845e-48	0	2iLIF 1
Rbm25	7.75846e-72	0.303753	0.95	0.811	2.50482e-67	0	2iLIF 1
Ildr1	4.21615e-80	0.303347	0.172	0.057	1.36118e-75	0	2iLIF 1
Prmt5	2.84746e-51	0.303218	0.43	0.267	9.19301e-47	0	2iLIF 1
Fam49b	7.31552e-46	0.302862	0.461	0.303	2.36182e-41	0	2iLIF 1
Fbln1	2.06164e-65	0.302797	0.383	0.207	6.656e-61	0	2iLIF 1
Naa50	2.01914e-45	0.302768	0.601	0.427	6.51881e-41	0	2iLIF 1
Shmt2	3.61448e-54	0.302385	0.291	0.155	1.16694e-49	0	2iLIF 1
Dcp2	1.20891e-55	0.301914	0.341	0.19	3.90296e-51	0	2iLIF 1
Rrs1	5.40207e-49	0.301858	0.41	0.255	1.74406e-44	0	2iLIF 1
Kdm1a	6.80562e-55	0.301793	0.639	0.441	2.19719e-50	0	2iLIF 1
Cggbp1	3.46758e-51	0.301149	0.536	0.354	1.11951e-46	0	2iLIF 1
Ifrd2	4.15327e-49	0.301115	0.287	0.158	1.34088e-44	0	2iLIF 1
Mrps16	1.91544e-46	0.300595	0.592	0.414	6.184e-42	0	2iLIF 1
Rbpj	7.81083e-51	0.300247	0.474	0.303	2.52173e-46	0	2iLIF 1
Mak16	7.4071e-43	0.3	0.532	0.371	2.39138e-38	0	2iLIF 1
Eprs	6.58977e-53	0.299761	0.868	0.692	2.12751e-48	0	2iLIF 1
Mymx	3.36277e-78	0.299569	0.18	0.062	1.08567e-73	0	2iLIF 1
Capns1	5.96413e-54	0.299154	0.791	0.579	1.92552e-49	0	2iLIF 1
Ttc39b	9.53777e-77	0.298957	0.187	0.067	3.07927e-72	0	2iLIF 1
Orc2	1.15635e-44	0.298922	0.336	0.201	3.73328e-40	0	2iLIF 1
L1td1	1.52261e-41	0.298142	0.702	0.529	4.91576e-37	0	2iLIF 1
Orc6	5.38505e-48	0.297619	0.457	0.294	1.73856e-43	0	2iLIF 1
Msn	2.98928e-52	0.297476	0.257	0.131	9.65088e-48	0	2iLIF 1
Phc1	1.88634e-68	0.297351	0.227	0.096	6.09006e-64	0	2iLIF 1
Ppid	4.90174e-48	0.29731	0.575	0.394	1.58253e-43	0	2iLIF 1
1110038B12Rik	3.9814e-51	0.297237	0.642	0.45	1.28539e-46	0	2iLIF 1
Ctbp2	1.73913e-56	0.297172	0.435	0.261	5.61479e-52	0	2iLIF 1
Eno1	4.01136e-43	0.296872	0.705	0.535	1.29507e-38	0	2iLIF 1
Zfp961	4.54908e-62	0.296587	0.249	0.116	1.46867e-57	0	2iLIF 1
Gmps	9.78649e-44	0.296374	0.583	0.41	3.15957e-39	0	2iLIF 1
Fgd1	2.27715e-58	0.295834	0.244	0.116	7.35179e-54	0	2iLIF 1
Ilf3	7.7355e-55	0.295623	0.46	0.283	2.49741e-50	0	2iLIF 1
Apobec3	1.05523e-64	0.295583	0.225	0.098	3.40681e-60	0	2iLIF 1
Msi2	2.56843e-68	0.295488	0.285	0.134	8.29217e-64	0	2iLIF 1
Yars	1.84856e-52	0.295383	0.305	0.167	5.96809e-48	0	2iLIF 1
Snhg4	1.10234e-46	0.294989	0.34	0.201	3.5589e-42	0	2iLIF 1
Zmym1	1.22768e-56	0.294834	0.296	0.155	3.96356e-52	0	2iLIF 1
Terf1	1.93538e-46	0.294834	0.613	0.431	6.24837e-42	0	2iLIF 1
Rps6	2.05534e-109	0.294777	1	0.963	6.63565e-105	0	2iLIF 1
Gins4	2.06423e-44	0.294642	0.386	0.239	6.66438e-40	0	2iLIF 1
Odc1	4.28193e-53	0.294533	0.738	0.531	1.38242e-48	0	2iLIF 1
Itpka	5.27215e-64	0.294483	0.26	0.121	1.70211e-59	0	2iLIF 1
Fbxo15	4.43374e-81	0.294458	0.433	0.229	1.43143e-76	0	2iLIF 1
Cdkn2aipnl	1.40356e-49	0.294225	0.334	0.192	4.53138e-45	0	2iLIF 1
Bcas2	1.42934e-48	0.293612	0.779	0.591	4.61462e-44	0	2iLIF 1
Zmym4	2.38241e-52	0.293512	0.418	0.253	7.69161e-48	0	2iLIF 1
Rps18	8.87146e-153	0.293263	1	0.989	2.86415e-148	0	2iLIF 1
Nrp2	2.29706e-87	0.293086	0.159	0.047	7.41607e-83	0	2iLIF 1
Rplp1	5.01764e-163	0.292446	1	0.993	1.61995e-158	0	2iLIF 1
L3mbtl2	1.29012e-52	0.291584	0.303	0.165	4.16515e-48	0	2iLIF 1
Nexmif	1.84019e-65	0.291554	0.207	0.085	5.94104e-61	0	2iLIF 1
Kdm3a	2.94722e-59	0.2915	0.339	0.181	9.5151e-55	0	2iLIF 1
H3f3a	4.47508e-74	0.291294	0.985	0.892	1.44478e-69	0	2iLIF 1
Aen	9.16147e-49	0.291262	0.419	0.262	2.95778e-44	0	2iLIF 1
Mrpl49	1.51802e-41	0.291132	0.416	0.27	4.90093e-37	0	2iLIF 1
Smarca5	3.21406e-52	0.29092	0.868	0.697	1.03766e-47	0	2iLIF 1
Ckb	2.20013e-63	0.290842	0.868	0.616	7.10313e-59	0	2iLIF 1
Iars	4.54318e-44	0.290714	0.496	0.335	1.46676e-39	0	2iLIF 1
Cox7b	1.86494e-45	0.290408	0.859	0.69	6.02097e-41	0	2iLIF 1
Thumpd1	4.73871e-44	0.290196	0.379	0.237	1.52989e-39	0	2iLIF 1
Stip1	1.35462e-45	0.289419	0.643	0.457	4.3734e-41	0	2iLIF 1
Ncor1	4.8299e-51	0.289322	0.788	0.598	1.55933e-46	0	2iLIF 1
Pir	1.87728e-80	0.289125	0.152	0.046	6.06079e-76	0	2iLIF 1
Blm	1.66734e-43	0.288773	0.312	0.184	5.38299e-39	0	2iLIF 1
Gfer	5.4387e-40	0.28873	0.417	0.276	1.75589e-35	0	2iLIF 1
Bclaf1	1.96424e-52	0.288527	0.835	0.652	6.34155e-48	0	2iLIF 1
Hnrnpf	1.07678e-60	0.287898	0.967	0.868	3.47638e-56	0	2iLIF 1
Rps15a	1.42598e-107	0.287695	0.998	0.968	4.60378e-103	0	2iLIF 1
Eci1	1.3046e-41	0.287374	0.304	0.179	4.21191e-37	0	2iLIF 1
Golm1	3.40692e-45	0.287335	0.282	0.159	1.09992e-40	0	2iLIF 1
Lars	1.27581e-42	0.286842	0.53	0.368	4.11896e-38	0	2iLIF 1
Armcx1	9.33458e-73	0.286386	0.169	0.059	3.01367e-68	0	2iLIF 1
Rrm1	1.57908e-46	0.286252	0.393	0.244	5.09806e-42	0	2iLIF 1
Eef1d	4.15496e-43	0.286016	0.866	0.71	1.34143e-38	0	2iLIF 1
Ppp1r14b	7.95454e-41	0.285962	0.818	0.65	2.56812e-36	0	2iLIF 1
Aven	1.8112e-44	0.285517	0.274	0.153	5.84747e-40	0	2iLIF 1
Rragd	5.0226e-68	0.285358	0.201	0.08	1.62155e-63	0	2iLIF 1
Gjb3	2.19753e-58	0.285357	0.486	0.29	7.09474e-54	0	2iLIF 1
Prim1	9.90712e-51	0.285341	0.291	0.157	3.19851e-46	0	2iLIF 1
Trap1	1.28668e-47	0.284988	0.335	0.195	4.15406e-43	0	2iLIF 1
Ssb	6.62317e-43	0.284924	0.862	0.695	2.13829e-38	0	2iLIF 1
Ino80e	4.06961e-47	0.284846	0.395	0.244	1.31387e-42	0	2iLIF 1
Igf2bp3	4.77387e-46	0.284736	0.431	0.276	1.54124e-41	0	2iLIF 1
Mrpl42	3.82356e-39	0.284504	0.519	0.363	1.23444e-34	0	2iLIF 1
Bex2	2.32536e-55	0.28434	0.257	0.127	7.50744e-51	0	2iLIF 1
Nudt21	2.57012e-42	0.284186	0.613	0.443	8.29763e-38	0	2iLIF 1
Rpl35a	1.60659e-114	0.283958	1	0.978	5.18686e-110	0	2iLIF 1
Fkbp5	3.23868e-59	0.283724	0.201	0.087	1.04561e-54	0	2iLIF 1
Utp6	5.76832e-48	0.283593	0.282	0.155	1.8623e-43	0	2iLIF 1
Rell1	3.92716e-53	0.283186	0.244	0.121	1.26788e-48	0	2iLIF 1
Akap8	1.7818e-43	0.283165	0.463	0.305	5.75253e-39	0	2iLIF 1
Exosc10	1.98235e-48	0.283132	0.311	0.176	6.40002e-44	0	2iLIF 1
Mrpl15	2.69367e-40	0.28286	0.694	0.519	8.69652e-36	0	2iLIF 1
Triml1	2.03834e-60	0.282738	0.22	0.098	6.58077e-56	0	2iLIF 1
Heatr1	1.86293e-50	0.282534	0.269	0.143	6.01447e-46	0	2iLIF 1
Snu13	3.61704e-41	0.282045	0.813	0.642	1.16776e-36	0	2iLIF 1
Lage3	8.90921e-41	0.282045	0.382	0.245	2.87634e-36	0	2iLIF 1
Gins2	7.97116e-42	0.281991	0.335	0.202	2.57349e-37	0	2iLIF 1
Traip	1.86078e-48	0.281676	0.248	0.129	6.00753e-44	0	2iLIF 1
Hnrnpdl	7.21485e-44	0.281537	0.729	0.546	2.32931e-39	0	2iLIF 1
Usp7	1.10765e-48	0.281004	0.656	0.463	3.57606e-44	0	2iLIF 1
Pnn	3.22683e-44	0.280642	0.727	0.553	1.04178e-39	0	2iLIF 1
Psma3	4.22275e-42	0.280464	0.83	0.662	1.36331e-37	0	2iLIF 1
Snrnp40	1.04777e-38	0.280433	0.53	0.379	3.38274e-34	0	2iLIF 1
Rbm28	2.00452e-46	0.280353	0.448	0.289	6.47158e-42	0	2iLIF 1
Ncam1	2.55914e-81	0.280312	0.172	0.056	8.26219e-77	0	2iLIF 1
Srsf10	8.02375e-45	0.279891	0.614	0.435	2.59047e-40	0	2iLIF 1
Mthfd2	1.35781e-43	0.279826	0.263	0.146	4.38368e-39	0	2iLIF 1
Tigar	3.52293e-43	0.279782	0.29	0.167	1.13738e-38	0	2iLIF 1
Rnf138	2.37506e-42	0.279745	0.337	0.205	7.66787e-38	0	2iLIF 1
Prrc2b	7.56948e-54	0.279603	0.48	0.297	2.44381e-49	0	2iLIF 1
Psmb5	2.19803e-41	0.279185	0.85	0.674	7.09635e-37	0	2iLIF 1
Khdrbs3	1.74561e-55	0.277722	0.176	0.073	5.6357e-51	0	2iLIF 1
Nubp1	1.041e-37	0.277641	0.468	0.323	3.36087e-33	0	2iLIF 1
H2-M5	7.08607e-78	0.277379	0.14	0.041	2.28774e-73	0	2iLIF 1
Cebpz	4.2529e-42	0.277222	0.613	0.448	1.37305e-37	0	2iLIF 1
Nifk	2.03155e-41	0.277112	0.589	0.42	6.55885e-37	0	2iLIF 1
Psmg1	1.05796e-39	0.277041	0.348	0.216	3.41564e-35	0	2iLIF 1
Sec14l1	9.09827e-44	0.276832	0.309	0.179	2.93738e-39	0	2iLIF 1
Nol6	1.18099e-56	0.276773	0.223	0.103	3.81284e-52	0	2iLIF 1
Nfyb	1.03061e-46	0.27674	0.413	0.258	3.32734e-42	0	2iLIF 1
Psmc4	8.107e-39	0.275765	0.61	0.45	2.61735e-34	0	2iLIF 1
Hspbap1	2.90451e-48	0.27517	0.25	0.13	9.37722e-44	0	2iLIF 1
Mras	4.09401e-51	0.274001	0.186	0.083	1.32175e-46	0	2iLIF 1
Patz1	8.4644e-52	0.273424	0.292	0.155	2.73273e-47	0	2iLIF 1
Nufip1	3.77199e-45	0.273354	0.335	0.198	1.21779e-40	0	2iLIF 1
Bhmt	1.3004e-64	0.273165	0.15	0.052	4.19835e-60	0	2iLIF 1
Ccdc86	6.80672e-42	0.27315	0.365	0.229	2.19755e-37	0	2iLIF 1
Pno1	1.58287e-39	0.272967	0.389	0.252	5.11029e-35	0	2iLIF 1
Fbrsl1	2.43686e-46	0.272847	0.318	0.183	7.86739e-42	0	2iLIF 1
Agtrap	2.19464e-42	0.272784	0.404	0.259	7.08539e-38	0	2iLIF 1
Prdx2	2.63342e-41	0.272579	0.788	0.617	8.50199e-37	0	2iLIF 1
Pop5	7.03551e-39	0.272366	0.568	0.405	2.27141e-34	0	2iLIF 1
Elob	1.11629e-48	0.272181	0.945	0.809	3.60393e-44	0	2iLIF 1
Ier5l	1.27722e-62	0.271994	0.191	0.078	4.12351e-58	0	2iLIF 1
Mettl16	3.62769e-43	0.271981	0.395	0.249	1.1712e-38	0	2iLIF 1
Hsd17b10	8.03028e-52	0.271938	0.381	0.224	2.59258e-47	0	2iLIF 1
Gtpbp4	3.45022e-42	0.271817	0.597	0.425	1.1139e-37	0	2iLIF 1
Grhpr	1.03227e-44	0.271597	0.33	0.192	3.33268e-40	0	2iLIF 1
U2surp	5.69298e-47	0.271535	0.674	0.486	1.83798e-42	0	2iLIF 1
Lsm7	4.30237e-42	0.271498	0.558	0.391	1.38902e-37	0	2iLIF 1
Auh	2.89676e-57	0.271294	0.224	0.102	9.35218e-53	0	2iLIF 1
Sgk1	5.07174e-42	0.271247	0.33	0.197	1.63741e-37	0	2iLIF 1
Sf3a3	8.68267e-39	0.271122	0.455	0.309	2.8032e-34	0	2iLIF 1
Eif2b4	5.92843e-44	0.270895	0.497	0.337	1.91399e-39	0	2iLIF 1
Cdk6	4.17882e-68	0.270811	0.16	0.056	1.34913e-63	0	2iLIF 1
Mobp	1.85987e-74	0.270519	0.162	0.054	6.00459e-70	0	2iLIF 1
Cbx6	4.25618e-61	0.270473	0.203	0.086	1.37411e-56	0	2iLIF 1
Cnot3	2.32116e-41	0.270472	0.606	0.435	7.49388e-37	0	2iLIF 1
Gins1	1.13675e-50	0.270416	0.2	0.093	3.67001e-46	0	2iLIF 1
Atad5	1.82516e-44	0.270007	0.281	0.157	5.89253e-40	0	2iLIF 1
Rps20	3.0242e-164	0.269874	1	0.997	9.76364e-160	0	2iLIF 1
Abcf2	8.5885e-38	0.269208	0.383	0.249	2.7728e-33	0	2iLIF 1
Fam81a	4.78654e-67	0.269116	0.159	0.056	1.54533e-62	0	2iLIF 1
Eif4e2	5.70612e-39	0.269065	0.785	0.624	1.84222e-34	0	2iLIF 1
Rps3a1	1.31992e-91	0.268903	0.999	0.972	4.26138e-87	0	2iLIF 1
Utp3	6.43735e-40	0.268689	0.708	0.541	2.0783e-35	0	2iLIF 1
Ndufb10	1.28747e-38	0.268591	0.669	0.496	4.15658e-34	0	2iLIF 1
Cth	8.6808e-75	0.268564	0.142	0.043	2.8026e-70	0	2iLIF 1
Hmces	1.22257e-45	0.268406	0.282	0.155	3.94708e-41	0	2iLIF 1
Dnajc2	3.38879e-40	0.268375	0.742	0.562	1.09407e-35	0	2iLIF 1
D230025D16Rik	1.54764e-48	0.267915	0.284	0.152	4.99655e-44	0	2iLIF 1
Hk1	1.30195e-48	0.267256	0.256	0.133	4.20336e-44	0	2iLIF 1
Fen1	5.8027e-39	0.267144	0.349	0.22	1.8734e-34	0	2iLIF 1
Srrm1	7.52142e-46	0.267018	0.851	0.683	2.42829e-41	0	2iLIF 1
Utp18	8.81259e-38	0.266912	0.381	0.249	2.84514e-33	0	2iLIF 1
Cpt1a	1.9419e-67	0.26678	0.19	0.074	6.26941e-63	0	2iLIF 1
Tma16	7.94934e-39	0.266724	0.379	0.245	2.56644e-34	0	2iLIF 1
Trip13	4.13974e-39	0.266689	0.302	0.183	1.33651e-34	0	2iLIF 1
Zfp979	3.04311e-45	0.26668	0.295	0.167	9.82467e-41	0	2iLIF 1
Ndufa7	1.35175e-39	0.266634	0.799	0.63	4.36413e-35	0	2iLIF 1
Fam92a	2.34852e-48	0.266548	0.219	0.108	7.58219e-44	0	2iLIF 1
Chtop	1.29226e-41	0.266227	0.494	0.333	4.17207e-37	0	2iLIF 1
Atm	1.83739e-48	0.265889	0.295	0.161	5.932e-44	0	2iLIF 1
Cnbp	2.28874e-39	0.265879	0.801	0.619	7.38919e-35	0	2iLIF 1
Piga	1.17585e-60	0.264823	0.172	0.067	3.79622e-56	0	2iLIF 1
Wdr75	6.04898e-32	0.264818	0.354	0.237	1.95291e-27	0	2iLIF 1
Mettl1	8.75301e-41	0.264025	0.419	0.271	2.82591e-36	0	2iLIF 1
Fnbp1	6.06226e-53	0.263971	0.198	0.089	1.9572e-48	0	2iLIF 1
Smtnl2	7.07474e-62	0.263864	0.172	0.066	2.28408e-57	0	2iLIF 1
Slc25a1	1.35928e-36	0.263822	0.469	0.325	4.38842e-32	0	2iLIF 1
Ulk1	3.86045e-52	0.263773	0.318	0.173	1.24635e-47	0	2iLIF 1
Acin1	7.59573e-40	0.263742	0.77	0.599	2.45228e-35	0	2iLIF 1
Dars	3.89729e-39	0.263234	0.407	0.266	1.25824e-34	0	2iLIF 1
Cdc37	5.868e-41	0.26271	0.784	0.609	1.89449e-36	0	2iLIF 1
Mrpl35	3.0768e-37	0.262634	0.389	0.254	9.93345e-33	0	2iLIF 1
Hmgb1	2.1811e-53	0.262278	0.98	0.865	7.04169e-49	0	2iLIF 1
Pdzrn4	2.15504e-62	0.26194	0.172	0.065	6.95754e-58	0	2iLIF 1
Cul5	4.65738e-41	0.261885	0.444	0.292	1.50364e-36	0	2iLIF 1
Csnk2a1	2.43784e-46	0.261865	0.751	0.563	7.87057e-42	0	2iLIF 1
Rpl37a	4.96106e-116	0.261744	1	0.985	1.60168e-111	0	2iLIF 1
Pias2	1.68819e-44	0.260531	0.372	0.228	5.45033e-40	0	2iLIF 1
Rfc1	1.47587e-39	0.260188	0.609	0.441	4.76485e-35	0	2iLIF 1
Zbtb44	3.63296e-53	0.260182	0.289	0.151	1.1729e-48	0	2iLIF 1
Pold1	6.84341e-50	0.260064	0.221	0.108	2.2094e-45	0	2iLIF 1
Nol9	5.53876e-39	0.259705	0.311	0.188	1.78819e-34	0	2iLIF 1
Eif3d	1.22489e-38	0.259442	0.71	0.539	3.95457e-34	0	2iLIF 1
Kdm3b	3.15623e-41	0.2594	0.298	0.173	1.01899e-36	0	2iLIF 1
Snhg3	1.96772e-45	0.25921	0.302	0.171	6.35279e-41	0	2iLIF 1
Mid1	4.41936e-54	0.258998	0.808	0.622	1.42679e-49	0	2iLIF 1
Rpl37	1.5726e-100	0.25899	1	0.982	5.07715e-96	0	2iLIF 1
Etf1	1.37895e-41	0.258745	0.665	0.484	4.45194e-37	0	2iLIF 1
Tnfrsf19	3.87093e-61	0.258552	0.15	0.054	1.24973e-56	0	2iLIF 1
Mrpl21	1.34911e-37	0.257862	0.573	0.408	4.35562e-33	0	2iLIF 1
Rpl36	2.88973e-95	0.257483	0.999	0.974	9.32949e-91	0	2iLIF 1
Psmd1	2.75105e-37	0.257373	0.632	0.467	8.88177e-33	0	2iLIF 1
Gbx2	4.30919e-81	0.257344	0.123	0.031	1.39122e-76	0	2iLIF 1
Ruvbl1	1.33123e-38	0.257287	0.553	0.389	4.29787e-34	0	2iLIF 1
Hist1h2ap	3.01552e-47	0.257205	0.203	0.097	9.73561e-43	0	2iLIF 1
Aopep	6.78941e-54	0.256932	0.178	0.075	2.19196e-49	0	2iLIF 1
Bzw1	2.74775e-36	0.256672	0.867	0.709	8.87112e-32	0	2iLIF 1
Tlx2	3.98084e-97	0.256474	0.11	0.021	1.28521e-92	0	2iLIF 1
Polr2h	7.81352e-35	0.255994	0.401	0.27	2.5226e-30	0	2iLIF 1
Usp28	9.26315e-57	0.255595	0.189	0.08	2.99061e-52	0	2iLIF 1
Aff1	3.29818e-62	0.255492	0.263	0.123	1.06482e-57	0	2iLIF 1
3110082I17Rik	2.15473e-41	0.255438	0.281	0.161	6.95654e-37	0	2iLIF 1
Slc38a4	2.06334e-51	0.255217	0.165	0.069	6.66149e-47	0	2iLIF 1
Chaf1a	1.61099e-35	0.254975	0.392	0.26	5.20108e-31	0	2iLIF 1
Bdh1	5.24748e-54	0.254791	0.169	0.07	1.69415e-49	0	2iLIF 1
Dnase2a	2.89863e-43	0.254745	0.326	0.191	9.35824e-39	0	2iLIF 1
Commd1	2.04805e-39	0.2547	0.488	0.33	6.61213e-35	0	2iLIF 1
Msantd3	6.65198e-57	0.254434	0.168	0.067	2.14759e-52	0	2iLIF 1
Zcchc10	1.54079e-40	0.253745	0.388	0.246	4.97445e-36	0	2iLIF 1
Rps10	1.56466e-128	0.253524	1	0.994	5.05152e-124	0	2iLIF 1
Btf3	5.54751e-51	0.252999	0.977	0.87	1.79101e-46	0	2iLIF 1
Tubb5	3.12058e-60	0.25297	0.997	0.927	1.00748e-55	0	2iLIF 1
Nfe2l2	7.91955e-43	0.252918	0.411	0.259	2.55683e-38	0	2iLIF 1
Sdad1	4.65503e-41	0.252305	0.383	0.241	1.50287e-36	0	2iLIF 1
Ahsa1	4.27529e-35	0.251924	0.389	0.26	1.38028e-30	0	2iLIF 1
Fam53b	1.05308e-53	0.251885	0.182	0.078	3.39986e-49	0	2iLIF 1
Eif2s1	4.37386e-34	0.251618	0.668	0.509	1.4121e-29	0	2iLIF 1
Casp3	6.50676e-48	0.251561	0.242	0.122	2.10071e-43	0	2iLIF 1
Cbx5	1.33406e-39	0.251528	0.613	0.444	4.30702e-35	0	2iLIF 1
Smad7	8.70148e-41	0.251527	0.553	0.384	2.80927e-36	0	2iLIF 1
Tubb4b	1.40406e-45	0.251334	0.924	0.709	4.533e-41	0	2iLIF 1
Gar1	8.07525e-33	0.251235	0.533	0.389	2.60709e-28	0	2iLIF 1
Snhg1	3.37132e-43	0.251179	0.491	0.329	1.08843e-38	0	2iLIF 1
Eftud2	1.13541e-37	0.251145	0.404	0.265	3.66566e-33	0	2iLIF 1
Rps25	5.39385e-65	0.251104	0.995	0.945	1.74141e-60	0	2iLIF 1
Nedd4	9.83817e-49	0.251097	0.911	0.739	3.17625e-44	0	2iLIF 1
Id4	1.99644e-69	0.251085	0.138	0.043	6.44552e-65	0	2iLIF 1
Mpc1	2.65226e-36	0.250855	0.31	0.19	8.56281e-32	0	2iLIF 1
Uba1	4.56893e-39	0.250689	0.595	0.427	1.47508e-34	0	2iLIF 1
Llph	2.99379e-34	0.250349	0.735	0.577	9.66544e-30	0	2iLIF 1
Enoph1	1.28911e-40	0.250184	0.216	0.112	4.16189e-36	0	2iLIF 1
Ech1	7.4251e-38	0.25013	0.325	0.199	2.39719e-33	0	2iLIF 1
Tmsb4x	0	1.61401	0.831	0.452	0	1	Pdgfra+ 1
Clu	7.86469e-146	1.49299	0.279	0.085	2.53911e-141	1	Pdgfra+ 1
Sparc	0	1.46553	1	0.833	0	1	Pdgfra+ 1
Lrpap1	0	1.34355	0.989	0.663	0	1	Pdgfra+ 1
Gpx3	0	1.33205	0.775	0.317	0	1	Pdgfra+ 1
Srgn	0	1.32255	0.952	0.538	0	1	Pdgfra+ 1
Anxa2	0	1.31988	0.63	0.22	0	1	Pdgfra+ 1
Anxa5	0	1.22931	0.49	0.128	0	1	Pdgfra+ 1
Lama1	0	1.2082	0.987	0.703	0	1	Pdgfra+ 1
Krt18	0	1.18154	0.843	0.382	0	1	Pdgfra+ 1
Gsn	0	1.15403	0.649	0.231	0	1	Pdgfra+ 1
Glipr1	1.68517e-251	1.14232	0.494	0.163	5.44057e-247	1	Pdgfra+ 1
Mgst3	3.18289e-268	1.13795	0.635	0.253	1.0276e-263	1	Pdgfra+ 1
Krt19	7.06752e-262	1.1309	0.575	0.201	2.28175e-257	1	Pdgfra+ 1
Tagln2	8.08031e-291	1.12964	0.834	0.476	2.60873e-286	1	Pdgfra+ 1
Csrp2	6.04471e-273	1.12042	0.871	0.578	1.95153e-268	1	Pdgfra+ 1
Ctsd	1.32903e-241	1.11699	0.872	0.595	4.29077e-237	1	Pdgfra+ 1
Lgmn	3.9283e-255	1.1083	0.771	0.398	1.26825e-250	1	Pdgfra+ 1
Krt8	0	1.09293	0.859	0.428	0	1	Pdgfra+ 1
S100a11	1.64544e-185	1.06505	0.573	0.277	5.3123e-181	1	Pdgfra+ 1
Foxq1	2.19512e-297	1.0471	0.86	0.406	7.08694e-293	1	Pdgfra+ 1
Ccnd2	1.59618e-192	1.03304	0.552	0.233	5.15327e-188	1	Pdgfra+ 1
Cst3	0	1.02819	0.987	0.866	0	1	Pdgfra+ 1
S100g	1.24432e-203	1.02809	0.685	0.323	4.01729e-199	1	Pdgfra+ 1
Reep5	4.96055e-268	1.02373	0.849	0.473	1.60151e-263	1	Pdgfra+ 1
Crip1	1.19586e-168	1.0079	0.428	0.169	3.86085e-164	1	Pdgfra+ 1
Lamb1	1.86393e-258	1.00083	0.933	0.558	6.01771e-254	1	Pdgfra+ 1
Ctsl	2.2178e-302	0.986189	0.996	0.856	7.16017e-298	1	Pdgfra+ 1
Cyba	8.25584e-171	0.981398	0.632	0.337	2.6654e-166	1	Pdgfra+ 1
Pga5	1.38482e-242	0.978434	0.768	0.366	4.47091e-238	1	Pdgfra+ 1
P4ha2	1.09414e-208	0.976482	0.652	0.305	3.53243e-204	1	Pdgfra+ 1
Lamc1	8.48695e-217	0.947354	0.89	0.616	2.74001e-212	1	Pdgfra+ 1
Slco2a1	4.23916e-209	0.942261	0.382	0.114	1.36861e-204	1	Pdgfra+ 1
Pdia3	5.58683e-276	0.938409	0.953	0.768	1.80371e-271	1	Pdgfra+ 1
Rhox5	1.6963e-249	0.937508	0.916	0.542	5.4765e-245	1	Pdgfra+ 1
Lmna	1.74468e-229	0.937417	0.674	0.301	5.6327e-225	1	Pdgfra+ 1
Fabp3	4.89542e-286	0.93732	0.989	0.883	1.58049e-281	1	Pdgfra+ 1
Ctsz	3.47255e-218	0.932747	0.843	0.498	1.12111e-213	1	Pdgfra+ 1
Serpinb6a	5.33799e-196	0.929442	0.661	0.347	1.72337e-191	1	Pdgfra+ 1
Cystm1	1.18258e-232	0.925572	0.834	0.487	3.81795e-228	1	Pdgfra+ 1
Hs3st1	2.02824e-178	0.923083	0.626	0.292	6.54818e-174	1	Pdgfra+ 1
Gnas	4.23278e-246	0.921766	0.929	0.631	1.36655e-241	1	Pdgfra+ 1
Cd9	6.52109e-201	0.912518	0.877	0.686	2.10533e-196	1	Pdgfra+ 1
Spint2	9.59294e-202	0.911618	0.754	0.421	3.09708e-197	1	Pdgfra+ 1
Lrrfip1	2.14567e-198	0.911339	0.495	0.189	6.9273e-194	1	Pdgfra+ 1
Crip2	1.28293e-157	0.908904	0.403	0.159	4.14195e-153	1	Pdgfra+ 1
Tinagl1	3.02341e-171	0.901838	0.515	0.222	9.76107e-167	1	Pdgfra+ 1
S100a10	7.13015e-194	0.89801	0.633	0.306	2.30197e-189	1	Pdgfra+ 1
Serpinh1	6.08227e-232	0.897616	0.95	0.638	1.96366e-227	1	Pdgfra+ 1
Erp29	8.44325e-262	0.893878	0.951	0.767	2.7259e-257	1	Pdgfra+ 1
1500009L16Rik	2.88911e-193	0.893794	0.632	0.289	9.32748e-189	1	Pdgfra+ 1
Peg3	5.07254e-176	0.890031	0.812	0.511	1.63767e-171	1	Pdgfra+ 1
Fkbp1a	1.52712e-212	0.887806	0.874	0.666	4.93032e-208	1	Pdgfra+ 1
Clic1	3.56963e-216	0.874686	0.849	0.561	1.15246e-211	1	Pdgfra+ 1
Gata6	6.54757e-200	0.874446	0.703	0.337	2.11388e-195	1	Pdgfra+ 1
Prr13	3.98632e-164	0.862909	0.617	0.324	1.28698e-159	1	Pdgfra+ 1
Ahnak	5.3928e-146	0.862485	0.6	0.337	1.74107e-141	1	Pdgfra+ 1
Cd63	8.25214e-265	0.860147	0.977	0.839	2.6642e-260	1	Pdgfra+ 1
Ctsh	1.17253e-159	0.854393	0.637	0.315	3.78551e-155	1	Pdgfra+ 1
Lrp2	1.35584e-143	0.852141	0.652	0.354	4.37734e-139	1	Pdgfra+ 1
Sh3glb1	4.03869e-182	0.84873	0.734	0.428	1.30389e-177	1	Pdgfra+ 1
Jun	2.3654e-168	0.847883	0.528	0.227	7.63668e-164	1	Pdgfra+ 1
Col4a1	3.6911e-220	0.845231	0.99	0.691	1.19167e-215	1	Pdgfra+ 1
Camk2n1	1.20537e-148	0.84181	0.461	0.2	3.89154e-144	1	Pdgfra+ 1
Bex3	1.44394e-184	0.840741	0.918	0.777	4.66176e-180	1	Pdgfra+ 1
Calm1	5.8867e-261	0.837868	0.969	0.866	1.90052e-256	1	Pdgfra+ 1
Slc7a6	1.02192e-159	0.832701	0.423	0.165	3.29928e-155	1	Pdgfra+ 1
Adamts9	3.14551e-118	0.828756	0.408	0.178	1.01553e-113	1	Pdgfra+ 1
Plod3	3.11928e-159	0.823387	0.557	0.268	1.00706e-154	1	Pdgfra+ 1
Epcam	8.07023e-167	0.822496	0.771	0.465	2.60547e-162	1	Pdgfra+ 1
Pmepa1	6.38507e-162	0.820496	0.714	0.41	2.06142e-157	1	Pdgfra+ 1
Arpc2	2.26589e-208	0.820173	0.912	0.74	7.31542e-204	1	Pdgfra+ 1
Creb3l2	4.11991e-136	0.814485	0.558	0.295	1.33011e-131	1	Pdgfra+ 1
Col4a2	7.63932e-204	0.813787	0.955	0.618	2.46635e-199	1	Pdgfra+ 1
Qsox1	2.13519e-149	0.812136	0.373	0.135	6.89347e-145	1	Pdgfra+ 1
Itm2b	1.11549e-154	0.807028	0.749	0.505	3.60135e-150	1	Pdgfra+ 1
Slco3a1	4.4839e-185	0.8019	0.325	0.091	1.44763e-180	1	Pdgfra+ 1
Aqp8	1.74525e-88	0.798784	0.396	0.189	5.63454e-84	1	Pdgfra+ 1
Pdlim1	7.96261e-130	0.793815	0.584	0.335	2.57073e-125	1	Pdgfra+ 1
Dnajc3	1.00949e-153	0.792917	0.647	0.349	3.25914e-149	1	Pdgfra+ 1
Basp1	2.0966e-168	0.789592	0.76	0.413	6.76889e-164	1	Pdgfra+ 1
Stc2	6.8633e-112	0.784623	0.318	0.123	2.21582e-107	1	Pdgfra+ 1
Tmem176b	5.10327e-156	0.782898	0.245	0.061	1.64759e-151	1	Pdgfra+ 1
Clcn5	3.61204e-133	0.77727	0.558	0.291	1.16615e-128	1	Pdgfra+ 1
Tmem59	2.47712e-129	0.775663	0.705	0.474	7.99738e-125	1	Pdgfra+ 1
Hspa5	4.28855e-146	0.774105	0.903	0.748	1.38456e-141	1	Pdgfra+ 1
Retreg1	4.53818e-175	0.773216	0.721	0.385	1.46515e-170	1	Pdgfra+ 1
Atf3	2.22864e-157	0.768418	0.45	0.179	7.19515e-153	1	Pdgfra+ 1
Sox17	2.61287e-147	0.766978	0.62	0.309	8.43564e-143	1	Pdgfra+ 1
Plaur	7.73677e-155	0.761996	0.321	0.101	2.49782e-150	1	Pdgfra+ 1
Tcn2	1.35622e-134	0.760439	0.503	0.242	4.37856e-130	1	Pdgfra+ 1
Colgalt1	3.01286e-122	0.759468	0.647	0.414	9.72703e-118	1	Pdgfra+ 1
Atp6v0e	4.67024e-176	0.759263	0.866	0.657	1.50779e-171	1	Pdgfra+ 1
Crim1	1.56531e-102	0.758493	0.428	0.202	5.05359e-98	1	Pdgfra+ 1
Lpcat3	6.72781e-130	0.753815	0.616	0.358	2.17207e-125	1	Pdgfra+ 1
App	4.24761e-146	0.749868	0.512	0.23	1.37134e-141	1	Pdgfra+ 1
Gadd45g	9.48376e-121	0.747925	0.355	0.141	3.06183e-116	1	Pdgfra+ 1
P4hb	4.09486e-185	0.745879	0.912	0.722	1.32202e-180	1	Pdgfra+ 1
Podxl	7.39269e-119	0.745068	0.501	0.25	2.38673e-114	1	Pdgfra+ 1
Runx1	7.14749e-152	0.742001	0.477	0.199	2.30757e-147	1	Pdgfra+ 1
Klf6	1.2487e-115	0.741723	0.501	0.262	4.03144e-111	1	Pdgfra+ 1
Emp2	1.38923e-135	0.740377	0.37	0.14	4.48513e-131	1	Pdgfra+ 1
Tpm4	3.74431e-104	0.738292	0.493	0.271	1.20885e-99	1	Pdgfra+ 1
Folr1	9.11239e-102	0.738248	0.615	0.386	2.94193e-97	1	Pdgfra+ 1
Fkbp11	1.15624e-113	0.737169	0.527	0.287	3.73293e-109	1	Pdgfra+ 1
Blvrb	1.60497e-121	0.736974	0.677	0.437	5.18165e-117	1	Pdgfra+ 1
Glipr2	7.26499e-134	0.736634	0.484	0.219	2.3455e-129	1	Pdgfra+ 1
Fdps	5.01949e-90	0.732939	0.606	0.416	1.62054e-85	1	Pdgfra+ 1
Cldn7	1.34936e-144	0.731385	0.644	0.326	4.35641e-140	1	Pdgfra+ 1
Tmbim6	8.72822e-149	0.729599	0.819	0.598	2.8179e-144	1	Pdgfra+ 1
Shisa5	3.96788e-135	0.724416	0.42	0.176	1.28103e-130	1	Pdgfra+ 1
Mbnl2	2.75733e-116	0.721753	0.387	0.167	8.90205e-112	1	Pdgfra+ 1
Dram1	4.04788e-141	0.719035	0.345	0.122	1.30686e-136	1	Pdgfra+ 1
Nostrin	8.47479e-157	0.71605	0.523	0.222	2.73609e-152	1	Pdgfra+ 1
Ccn1	1.50266e-107	0.712445	0.369	0.159	4.85132e-103	1	Pdgfra+ 1
Dkk1	7.63073e-100	0.710572	0.357	0.153	2.46358e-95	1	Pdgfra+ 1
Myh9	6.02559e-102	0.710368	0.626	0.412	1.94536e-97	1	Pdgfra+ 1
Lgals9	3.25529e-161	0.710167	0.267	0.069	1.05097e-156	1	Pdgfra+ 1
Cxcl16	1.89608e-152	0.708802	0.343	0.113	6.12148e-148	1	Pdgfra+ 1
Flnb	2.29641e-103	0.708017	0.522	0.297	7.41395e-99	1	Pdgfra+ 1
Rrbp1	3.92608e-157	0.707714	0.9	0.706	1.26753e-152	1	Pdgfra+ 1
Atp13a3	4.38349e-98	0.700339	0.52	0.306	1.41521e-93	1	Pdgfra+ 1
Txndc12	1.11703e-103	0.699927	0.542	0.309	3.60633e-99	1	Pdgfra+ 1
Ppib	1.02913e-172	0.694842	0.931	0.825	3.32253e-168	1	Pdgfra+ 1
Sfmbt2	4.76874e-107	0.69425	0.462	0.232	1.53959e-102	1	Pdgfra+ 1
Plec	1.06285e-97	0.692315	0.368	0.173	3.4314e-93	1	Pdgfra+ 1
Cyp26a1	3.04473e-122	0.692172	0.53	0.253	9.82991e-118	1	Pdgfra+ 1
Selenom	1.39954e-89	0.689357	0.397	0.202	4.51842e-85	1	Pdgfra+ 1
Tcf7l2	8.19122e-118	0.68926	0.584	0.317	2.64453e-113	1	Pdgfra+ 1
Nxf7	4.81262e-125	0.687699	0.466	0.211	1.55376e-120	1	Pdgfra+ 1
Tnfrsf12a	5.27416e-104	0.685412	0.406	0.189	1.70276e-99	1	Pdgfra+ 1
Slc4a2	5.96871e-110	0.685163	0.404	0.185	1.927e-105	1	Pdgfra+ 1
Myl6	4.21224e-172	0.683414	0.931	0.807	1.35992e-167	1	Pdgfra+ 1
Fndc3a	5.73587e-81	0.680388	0.463	0.267	1.85182e-76	1	Pdgfra+ 1
Manf	1.04618e-101	0.67953	0.779	0.6	3.3776e-97	1	Pdgfra+ 1
Flt1	2.62919e-141	0.677697	0.73	0.385	8.48833e-137	1	Pdgfra+ 1
Calr	4.03485e-155	0.671416	0.946	0.857	1.30265e-150	1	Pdgfra+ 1
Htra1	7.97021e-100	0.671061	0.406	0.189	2.57318e-95	1	Pdgfra+ 1
Pdlim7	4.59637e-113	0.669956	0.341	0.138	1.48394e-108	1	Pdgfra+ 1
Sri	2.42959e-95	0.669551	0.482	0.264	7.84393e-91	1	Pdgfra+ 1
Pdia6	3.42151e-113	0.667289	0.831	0.675	1.10463e-108	1	Pdgfra+ 1
Eva1a	1.13446e-107	0.667173	0.372	0.161	3.66259e-103	1	Pdgfra+ 1
Fxyd3	3.80223e-100	0.66155	0.427	0.204	1.22755e-95	1	Pdgfra+ 1
Crlf2	6.12413e-85	0.659526	0.364	0.181	1.97718e-80	1	Pdgfra+ 1
Efhd2	1.70506e-107	0.658733	0.465	0.232	5.50478e-103	1	Pdgfra+ 1
Cyp51	3.76037e-93	0.658659	0.623	0.418	1.21403e-88	1	Pdgfra+ 1
Rnh1	4.12528e-87	0.656779	0.552	0.362	1.33185e-82	1	Pdgfra+ 1
Agpat4	7.42736e-111	0.656602	0.535	0.278	2.39792e-106	1	Pdgfra+ 1
H2-D1	3.41621e-101	0.654824	0.337	0.142	1.10292e-96	1	Pdgfra+ 1
Ppic	1.40736e-88	0.6537	0.583	0.394	4.54366e-84	1	Pdgfra+ 1
Calu	5.8979e-85	0.653149	0.601	0.411	1.90414e-80	1	Pdgfra+ 1
Kdelr2	3.51163e-91	0.651291	0.664	0.479	1.13373e-86	1	Pdgfra+ 1
Gng5	8.23008e-170	0.649887	0.957	0.862	2.65708e-165	1	Pdgfra+ 1
Kdelr3	2.17797e-128	0.647992	0.622	0.327	7.03157e-124	1	Pdgfra+ 1
Ddost	1.41119e-112	0.638957	0.749	0.539	4.55602e-108	1	Pdgfra+ 1
Chst15	3.44653e-103	0.63641	0.39	0.175	1.11271e-98	1	Pdgfra+ 1
Tmco1	3.44752e-84	0.635726	0.613	0.431	1.11303e-79	1	Pdgfra+ 1
Tceal9	6.83594e-102	0.62992	0.879	0.776	2.20698e-97	1	Pdgfra+ 1
Sat1	4.87086e-55	0.628365	0.574	0.448	1.57256e-50	1	Pdgfra+ 1
Tmed9	2.19952e-124	0.628069	0.875	0.718	7.10114e-120	1	Pdgfra+ 1
Arhgap8	5.28362e-113	0.622365	0.289	0.104	1.70582e-108	1	Pdgfra+ 1
Serpine2	9.11568e-102	0.621196	0.234	0.077	2.943e-97	1	Pdgfra+ 1
Rab11a	1.69031e-114	0.619852	0.751	0.502	5.45717e-110	1	Pdgfra+ 1
Marc2	9.13832e-96	0.61679	0.751	0.604	2.95031e-91	1	Pdgfra+ 1
Rhoc	7.70014e-111	0.613982	0.563	0.297	2.48599e-106	1	Pdgfra+ 1
Car2	9.37995e-80	0.612404	0.487	0.286	3.02832e-75	1	Pdgfra+ 1
Creb3l1	1.35636e-94	0.609879	0.371	0.166	4.379e-90	1	Pdgfra+ 1
Arf5	1.11843e-94	0.608849	0.683	0.472	3.61086e-90	1	Pdgfra+ 1
Aprt	1.14961e-108	0.604687	0.87	0.79	3.7115e-104	1	Pdgfra+ 1
Carhsp1	1.89573e-79	0.598667	0.542	0.341	6.12038e-75	1	Pdgfra+ 1
Myof	4.73068e-43	0.597399	0.445	0.322	1.5273e-38	1	Pdgfra+ 1
Prdx4	4.18451e-80	0.596647	0.676	0.501	1.35097e-75	1	Pdgfra+ 1
Tspan9	3.72323e-81	0.59542	0.345	0.164	1.20204e-76	1	Pdgfra+ 1
Surf4	1.95382e-81	0.593063	0.584	0.391	6.30789e-77	1	Pdgfra+ 1
Vamp8	3.74828e-90	0.592106	0.59	0.359	1.21013e-85	1	Pdgfra+ 1
Ssr4	4.22808e-88	0.5894	0.752	0.607	1.36503e-83	1	Pdgfra+ 1
Cldn6	3.16873e-102	0.589043	0.525	0.268	1.02302e-97	1	Pdgfra+ 1
Tmem176a	1.63433e-123	0.587126	0.197	0.048	5.27642e-119	1	Pdgfra+ 1
Krtcap2	1.01024e-98	0.584595	0.8	0.635	3.26156e-94	1	Pdgfra+ 1
Amn	6.6406e-72	0.583313	0.53	0.306	2.14392e-67	1	Pdgfra+ 1
Chmp4b	4.59255e-79	0.582792	0.625	0.442	1.4827e-74	1	Pdgfra+ 1
Procr	9.20441e-134	0.581782	0.187	0.041	2.97165e-129	1	Pdgfra+ 1
Slc17a5	4.3853e-84	0.578087	0.307	0.133	1.4158e-79	1	Pdgfra+ 1
Cd151	7.97186e-65	0.576174	0.406	0.239	2.57372e-60	1	Pdgfra+ 1
Atxn10	3.53304e-96	0.575559	0.738	0.551	1.14064e-91	1	Pdgfra+ 1
Slc26a2	8.8745e-87	0.574178	0.385	0.188	2.86513e-82	1	Pdgfra+ 1
Arpc1b	1.03871e-75	0.573549	0.662	0.492	3.35346e-71	1	Pdgfra+ 1
Lsr	1.37288e-91	0.57354	0.473	0.249	4.43236e-87	1	Pdgfra+ 1
Wnt4	3.071e-123	0.573025	0.19	0.045	9.91471e-119	1	Pdgfra+ 1
Arpc5	5.2814e-69	0.570289	0.61	0.444	1.7051e-64	1	Pdgfra+ 1
Tpt1	3.14481e-305	0.57004	1	0.995	1.0153e-300	1	Pdgfra+ 1
Tent5a	7.75336e-94	0.567926	0.264	0.098	2.50317e-89	1	Pdgfra+ 1
Pdia5	3.09119e-70	0.567852	0.386	0.213	9.9799e-66	1	Pdgfra+ 1
Tmed2	3.93788e-84	0.564571	0.714	0.538	1.27135e-79	1	Pdgfra+ 1
H13	3.09747e-66	0.561693	0.409	0.237	1.00002e-61	1	Pdgfra+ 1
Tpm1	4.78684e-73	0.560017	0.582	0.388	1.54543e-68	1	Pdgfra+ 1
Rpn1	5.98024e-79	0.559711	0.686	0.508	1.93072e-74	1	Pdgfra+ 1
Selenos	1.95435e-71	0.557577	0.626	0.441	6.30962e-67	1	Pdgfra+ 1
Psap	2.07042e-42	0.555951	0.461	0.331	6.68436e-38	1	Pdgfra+ 1
Jund	2.79734e-84	0.553332	0.681	0.48	9.03121e-80	1	Pdgfra+ 1
Timp2	7.02079e-67	0.553083	0.198	0.075	2.26666e-62	1	Pdgfra+ 1
Smarca2	1.08581e-68	0.552237	0.389	0.21	3.50553e-64	1	Pdgfra+ 1
St14	2.65315e-73	0.550482	0.315	0.151	8.56569e-69	1	Pdgfra+ 1
Myl12a	9.16354e-65	0.550285	0.662	0.517	2.95845e-60	1	Pdgfra+ 1
H2-K1	7.30642e-85	0.549567	0.336	0.15	2.35888e-80	1	Pdgfra+ 1
Fdft1	1.43626e-53	0.549179	0.465	0.317	4.63696e-49	1	Pdgfra+ 1
Tax1bp3	3.44537e-61	0.5488	0.376	0.212	1.11234e-56	1	Pdgfra+ 1
Phldb2	5.09141e-67	0.548467	0.319	0.161	1.64376e-62	1	Pdgfra+ 1
Tmed10	2.3742e-80	0.54825	0.775	0.638	7.6651e-76	1	Pdgfra+ 1
Tulp4	7.97538e-73	0.548188	0.39	0.209	2.57485e-68	1	Pdgfra+ 1
Mgat2	1.73173e-61	0.545991	0.487	0.322	5.59088e-57	1	Pdgfra+ 1
Cnn2	2.46037e-78	0.543629	0.252	0.101	7.94329e-74	1	Pdgfra+ 1
Plet1	3.95459e-117	0.542181	0.208	0.055	1.27674e-112	1	Pdgfra+ 1
Maml3	6.95374e-98	0.540791	0.259	0.091	2.24501e-93	1	Pdgfra+ 1
Ccng1	1.25037e-58	0.539783	0.559	0.406	4.03681e-54	1	Pdgfra+ 1
Rpn2	4.30262e-53	0.539761	0.573	0.434	1.3891e-48	1	Pdgfra+ 1
Itgb1	1.83092e-63	0.539583	0.533	0.364	5.91111e-59	1	Pdgfra+ 1
Brwd3	3.45228e-60	0.538037	0.429	0.26	1.11457e-55	1	Pdgfra+ 1
H2afj	1.17073e-63	0.537588	0.695	0.573	3.77971e-59	1	Pdgfra+ 1
Atp5d	6.38176e-107	0.535292	0.891	0.793	2.06035e-102	1	Pdgfra+ 1
Loxl2	2.00926e-20	0.5346	0.335	0.241	6.4869e-16	1	Pdgfra+ 1
Ssr2	9.04789e-58	0.534567	0.65	0.523	2.92111e-53	1	Pdgfra+ 1
Cryab	2.42025e-58	0.534129	0.308	0.157	7.81378e-54	1	Pdgfra+ 1
Atox1	6.62547e-107	0.532792	0.874	0.743	2.13903e-102	1	Pdgfra+ 1
Abhd5	1.70087e-58	0.529751	0.289	0.145	5.49125e-54	1	Pdgfra+ 1
Avpi1	3.63455e-64	0.529649	0.68	0.538	1.17342e-59	1	Pdgfra+ 1
Ckap4	3.9999e-74	0.529483	0.729	0.547	1.29137e-69	1	Pdgfra+ 1
Pnpo	3.33672e-71	0.528696	0.334	0.168	1.07726e-66	1	Pdgfra+ 1
Sdc4	2.32078e-86	0.526633	0.756	0.538	7.49264e-82	1	Pdgfra+ 1
Cited2	1.17601e-16	0.525044	0.433	0.368	3.79673e-12	1	Pdgfra+ 1
Foxa2	2.45297e-75	0.521531	0.363	0.178	7.91942e-71	1	Pdgfra+ 1
Fmr1nb	2.32759e-47	0.521294	0.373	0.233	7.51463e-43	1	Pdgfra+ 1
Selenok	2.55479e-55	0.520175	0.51	0.356	8.24814e-51	1	Pdgfra+ 1
Lmo4	4.35941e-70	0.520138	0.382	0.199	1.40744e-65	1	Pdgfra+ 1
Smim14	3.03866e-63	0.514962	0.411	0.238	9.81031e-59	1	Pdgfra+ 1
Bmp1	2.57138e-114	0.514815	0.195	0.051	8.30169e-110	1	Pdgfra+ 1
Arf4	3.56118e-62	0.514651	0.675	0.534	1.14973e-57	1	Pdgfra+ 1
Nectin2	2.74043e-50	0.514385	0.461	0.317	8.84748e-46	1	Pdgfra+ 1
Pcgf5	3.93495e-68	0.51378	0.433	0.241	1.2704e-63	1	Pdgfra+ 1
Btg2	1.08931e-67	0.513444	0.384	0.208	3.51683e-63	1	Pdgfra+ 1
Ddah1	6.55162e-56	0.512884	0.536	0.372	2.11519e-51	1	Pdgfra+ 1
Kdelr1	1.22293e-58	0.512392	0.605	0.447	3.94822e-54	1	Pdgfra+ 1
Gabarap	5.33625e-87	0.510632	0.838	0.696	1.72281e-82	1	Pdgfra+ 1
Mxd4	1.21705e-76	0.510453	0.202	0.071	3.92923e-72	1	Pdgfra+ 1
2200002D01Rik	4.52977e-64	0.509116	0.387	0.211	1.46244e-59	1	Pdgfra+ 1
Gas6	3.43002e-73	0.508895	0.301	0.136	1.10738e-68	1	Pdgfra+ 1
Dok2	1.50376e-108	0.507207	0.179	0.045	4.85488e-104	1	Pdgfra+ 1
Fbxo6	9.09707e-51	0.507029	0.349	0.21	2.93699e-46	1	Pdgfra+ 1
Elf3	1.49242e-46	0.505307	0.394	0.256	4.81828e-42	1	Pdgfra+ 1
Sec11a	7.8208e-52	0.503949	0.537	0.391	2.52495e-47	1	Pdgfra+ 1
F3	1.59813e-37	0.502652	0.271	0.154	5.15958e-33	1	Pdgfra+ 1
Tuba1a	4.24003e-39	0.500903	0.436	0.31	1.36889e-34	1	Pdgfra+ 1
Prr7	5.37503e-109	0.500107	0.201	0.055	1.73533e-104	1	Pdgfra+ 1
Zyx	1.45266e-68	0.499667	0.282	0.129	4.6899e-64	1	Pdgfra+ 1
Habp2	2.72043e-73	0.498775	0.217	0.081	8.78292e-69	1	Pdgfra+ 1
Fkbp9	1.26506e-48	0.496297	0.447	0.303	4.08424e-44	1	Pdgfra+ 1
Phlda3	3.28258e-53	0.495009	0.586	0.442	1.05978e-48	1	Pdgfra+ 1
Ube2h	7.17377e-51	0.494971	0.353	0.208	2.31605e-46	1	Pdgfra+ 1
Fuca1	1.45321e-46	0.494708	0.409	0.268	4.69168e-42	1	Pdgfra+ 1
Gng10	2.91161e-56	0.494594	0.375	0.216	9.40015e-52	1	Pdgfra+ 1
Rras	3.38448e-55	0.494308	0.305	0.161	1.09268e-50	1	Pdgfra+ 1
Ndfip2	7.50882e-55	0.494299	0.379	0.225	2.42422e-50	1	Pdgfra+ 1
Ifi30	1.7913e-94	0.492064	0.736	0.483	5.78321e-90	1	Pdgfra+ 1
Hnf1b	2.9138e-73	0.490166	0.318	0.147	9.4072e-69	1	Pdgfra+ 1
Flrt3	1.96505e-67	0.48951	0.499	0.295	6.34415e-63	1	Pdgfra+ 1
Cemip	1.00425e-69	0.486115	0.24	0.099	3.24224e-65	1	Pdgfra+ 1
Rabac1	2.50832e-47	0.485875	0.53	0.401	8.09813e-43	1	Pdgfra+ 1
Rnf19b	1.96231e-48	0.481961	0.287	0.158	6.33531e-44	1	Pdgfra+ 1
P4ha1	5.62694e-70	0.481732	0.632	0.425	1.81666e-65	1	Pdgfra+ 1
Rab2a	2.98181e-56	0.481515	0.671	0.542	9.62677e-52	1	Pdgfra+ 1
Akr1a1	2.32388e-57	0.481159	0.702	0.585	7.50266e-53	1	Pdgfra+ 1
Srp14	1.6952e-59	0.480575	0.715	0.589	5.47296e-55	1	Pdgfra+ 1
Syngr2	1.09805e-45	0.479237	0.37	0.234	3.54505e-41	1	Pdgfra+ 1
Pdcd6ip	5.88736e-53	0.479022	0.548	0.387	1.90073e-48	1	Pdgfra+ 1
Tmed3	1.8369e-56	0.478554	0.343	0.185	5.93045e-52	1	Pdgfra+ 1
Hsp90b1	1.8596e-64	0.478372	0.913	0.855	6.00373e-60	1	Pdgfra+ 1
Glmp	1.25209e-52	0.47734	0.534	0.38	4.04238e-48	1	Pdgfra+ 1
Cd811	6.2505e-32	0.475141	0.645	0.567	2.01797e-27	1	Pdgfra+ 1
Gnb2	1.86372e-59	0.474453	0.715	0.607	6.01702e-55	1	Pdgfra+ 1
Cotl1	1.17483e-60	0.474141	0.497	0.308	3.79295e-56	1	Pdgfra+ 1
Gata4	1.53836e-59	0.473303	0.414	0.237	4.96661e-55	1	Pdgfra+ 1
Ctnnbip1	4.21727e-50	0.472853	0.482	0.321	1.36155e-45	1	Pdgfra+ 1
B2m	1.13281e-47	0.471566	0.35	0.204	3.65726e-43	1	Pdgfra+ 1
S100a6	1.56164e-67	0.471023	0.107	0.026	5.04175e-63	1	Pdgfra+ 1
Vmp1	6.04329e-49	0.470964	0.442	0.293	1.95107e-44	1	Pdgfra+ 1
Dad1	9.59669e-55	0.469269	0.699	0.582	3.09829e-50	1	Pdgfra+ 1
Cmtm7	8.48341e-58	0.468826	0.699	0.565	2.73887e-53	1	Pdgfra+ 1
Serp1	3.24342e-42	0.467049	0.505	0.374	1.04714e-37	1	Pdgfra+ 1
Sec61b	6.94178e-87	0.466691	0.903	0.818	2.24115e-82	1	Pdgfra+ 1
Commd3	1.17882e-46	0.465271	0.479	0.333	3.80582e-42	1	Pdgfra+ 1
Man1a2	1.20703e-61	0.464893	0.604	0.418	3.89688e-57	1	Pdgfra+ 1
Arhgap10	3.19367e-57	0.463369	0.311	0.16	1.03108e-52	1	Pdgfra+ 1
Glrx5	1.07684e-45	0.461897	0.553	0.418	3.47659e-41	1	Pdgfra+ 1
Cstb	1.33393e-52	0.461661	0.767	0.666	4.30661e-48	1	Pdgfra+ 1
Fndc3b	3.24482e-52	0.460527	0.257	0.127	1.04759e-47	1	Pdgfra+ 1
Tnks	1.06952e-44	0.460364	0.411	0.268	3.45294e-40	1	Pdgfra+ 1
Tm9sf3	1.16024e-47	0.460011	0.573	0.432	3.74584e-43	1	Pdgfra+ 1
Pdcd6	6.80526e-47	0.459817	0.579	0.451	2.19708e-42	1	Pdgfra+ 1
Itga5	8.92822e-60	0.459001	0.304	0.152	2.88247e-55	1	Pdgfra+ 1
Ctsb	3.89086e-58	0.458998	0.654	0.51	1.25616e-53	1	Pdgfra+ 1
Dbndd2	5.19281e-84	0.458915	0.189	0.06	1.6765e-79	1	Pdgfra+ 1
Selenof	1.86902e-60	0.45881	0.743	0.618	6.03414e-56	1	Pdgfra+ 1
Ssbp3	2.77123e-40	0.458717	0.347	0.218	8.94692e-36	1	Pdgfra+ 1
Edem2	1.33016e-51	0.458494	0.265	0.134	4.29443e-47	1	Pdgfra+ 1
Fam114a1	3.06207e-67	0.458472	0.18	0.064	9.88588e-63	1	Pdgfra+ 1
Erp44	2.37492e-39	0.457813	0.373	0.245	7.66742e-35	1	Pdgfra+ 1
Nenf	1.65917e-53	0.457242	0.28	0.142	5.35665e-49	1	Pdgfra+ 1
Arhgef5	7.88786e-65	0.45602	0.249	0.107	2.54659e-60	1	Pdgfra+ 1
Tmem33	6.54695e-43	0.455493	0.397	0.261	2.11368e-38	1	Pdgfra+ 1
Marcksl1	5.17069e-43	0.451934	0.601	0.476	1.66936e-38	1	Pdgfra+ 1
Paox	7.04189e-41	0.451872	0.297	0.176	2.27347e-36	1	Pdgfra+ 1
Sfn	8.34701e-48	0.451865	0.243	0.123	2.69483e-43	1	Pdgfra+ 1
Arpc3	1.46666e-39	0.451708	0.567	0.466	4.73513e-35	1	Pdgfra+ 1
Ehd4	3.47371e-46	0.451489	0.335	0.199	1.12149e-41	1	Pdgfra+ 1
Snx6	2.02714e-50	0.451171	0.586	0.445	6.54461e-46	1	Pdgfra+ 1
Gsk3b	6.99579e-45	0.449073	0.525	0.395	2.25859e-40	1	Pdgfra+ 1
Saraf	4.11919e-46	0.448839	0.267	0.142	1.32988e-41	1	Pdgfra+ 1
Hspb1	8.81293e-58	0.447745	0.881	0.795	2.84526e-53	1	Pdgfra+ 1
Chic2	2.19095e-38	0.447339	0.545	0.426	7.0735e-34	1	Pdgfra+ 1
Mydgf	9.13043e-51	0.444499	0.635	0.494	2.94776e-46	1	Pdgfra+ 1
Rer1	5.43606e-43	0.444431	0.616	0.498	1.75503e-38	1	Pdgfra+ 1
Pdlim4	2.80054e-45	0.444142	0.27	0.141	9.04155e-41	1	Pdgfra+ 1
Cubn	8.2943e-43	0.443655	0.372	0.225	2.67781e-38	1	Pdgfra+ 1
Gmds	2.29102e-58	0.443533	0.205	0.086	7.39655e-54	1	Pdgfra+ 1
Jam3	1.86506e-42	0.443	0.214	0.107	6.02136e-38	1	Pdgfra+ 1
Pgls	6.7272e-45	0.442033	0.618	0.498	2.17188e-40	1	Pdgfra+ 1
Hdlbp	8.31126e-54	0.440467	0.733	0.608	2.68329e-49	1	Pdgfra+ 1
Cdc42	8.48012e-50	0.440184	0.695	0.574	2.73781e-45	1	Pdgfra+ 1
Endod1	2.36604e-102	0.438121	0.126	0.024	7.63875e-98	1	Pdgfra+ 1
Txndc5	1.42117e-46	0.437096	0.364	0.221	4.58826e-42	1	Pdgfra+ 1
Junb	4.18397e-57	0.436893	0.308	0.158	1.35079e-52	1	Pdgfra+ 1
Nt5e	1.57398e-133	0.435952	0.124	0.017	5.08159e-129	1	Pdgfra+ 1
Arf1	1.92153e-71	0.435756	0.868	0.755	6.20364e-67	1	Pdgfra+ 1
Dap	5.78387e-59	0.435558	0.277	0.132	1.86732e-54	1	Pdgfra+ 1
1700025G04Rik	2.69301e-53	0.432647	0.313	0.165	8.69439e-49	1	Pdgfra+ 1
Serpinb6c	1.47261e-50	0.430808	0.269	0.137	4.75433e-46	1	Pdgfra+ 1
Myadm	2.93993e-38	0.429718	0.26	0.15	9.49156e-34	1	Pdgfra+ 1
Creb3	2.21962e-47	0.427751	0.214	0.101	7.16603e-43	1	Pdgfra+ 1
Srebf2	2.38766e-36	0.427682	0.486	0.369	7.70857e-32	1	Pdgfra+ 1
Tmem14c	9.12741e-37	0.426575	0.619	0.515	2.94679e-32	1	Pdgfra+ 1
H1f0	4.04576e-37	0.425912	0.449	0.311	1.30617e-32	1	Pdgfra+ 1
Capzb	6.08631e-49	0.425374	0.695	0.587	1.96497e-44	1	Pdgfra+ 1
F11r	8.32148e-42	0.424479	0.282	0.158	2.68659e-37	1	Pdgfra+ 1
Cltc	1.56955e-60	0.424178	0.787	0.68	5.06729e-56	1	Pdgfra+ 1
Sipa1l1	5.47007e-33	0.423757	0.409	0.295	1.76601e-28	1	Pdgfra+ 1
Ank	5.17759e-54	0.42371	0.205	0.088	1.67158e-49	1	Pdgfra+ 1
Dnajc10	3.68352e-40	0.423544	0.414	0.282	1.18922e-35	1	Pdgfra+ 1
Lamp1	5.02949e-73	0.42321	0.893	0.799	1.62377e-68	1	Pdgfra+ 1
Spock1	1.60885e-60	0.422036	0.311	0.15	5.19418e-56	1	Pdgfra+ 1
Fam210b	2.66969e-49	0.421956	0.199	0.089	8.61909e-45	1	Pdgfra+ 1
Ikbip	1.39357e-45	0.419789	0.26	0.134	4.49913e-41	1	Pdgfra+ 1
Rnase4	4.53235e-65	0.418148	0.197	0.075	1.46327e-60	1	Pdgfra+ 1
Sdcbp	5.75936e-42	0.418018	0.332	0.198	1.85941e-37	1	Pdgfra+ 1
Nradd	1.4903e-35	0.416675	0.271	0.16	4.81142e-31	1	Pdgfra+ 1
Ckmt1	9.83509e-38	0.414495	0.251	0.139	3.17526e-33	1	Pdgfra+ 1
Rhod	4.94232e-52	0.413944	0.214	0.096	1.59563e-47	1	Pdgfra+ 1
Derl1	3.92576e-37	0.413633	0.405	0.281	1.26743e-32	1	Pdgfra+ 1
Rhob	3.83571e-38	0.41324	0.217	0.113	1.23836e-33	1	Pdgfra+ 1
Snx2	5.73514e-46	0.412582	0.613	0.487	1.85159e-41	1	Pdgfra+ 1
Rap1b	5.34529e-31	0.410594	0.482	0.379	1.72573e-26	1	Pdgfra+ 1
Hspg2	8.28382e-31	0.409807	0.393	0.28	2.67443e-26	1	Pdgfra+ 1
Adam10	3.81581e-34	0.40841	0.292	0.18	1.23193e-29	1	Pdgfra+ 1
Zdhhc12	3.13099e-30	0.40832	0.415	0.31	1.01084e-25	1	Pdgfra+ 1
Rac1	5.9997e-42	0.407459	0.591	0.464	1.937e-37	1	Pdgfra+ 1
Ubash3b	4.45105e-49	0.407388	0.242	0.117	1.43702e-44	1	Pdgfra+ 1
Ostc	3.25012e-38	0.406981	0.604	0.489	1.0493e-33	1	Pdgfra+ 1
Stx7	5.38783e-42	0.406308	0.343	0.206	1.73946e-37	1	Pdgfra+ 1
Myo1c	3.12591e-39	0.405127	0.232	0.123	1.0092e-34	1	Pdgfra+ 1
Myo6	1.79811e-67	0.404478	0.578	0.355	5.80521e-63	1	Pdgfra+ 1
Atp1b1	1.2594e-36	0.404029	0.694	0.603	4.06596e-32	1	Pdgfra+ 1
Zmynd8	1.64445e-25	0.40321	0.455	0.368	5.30911e-21	1	Pdgfra+ 1
Elovl1	2.27748e-42	0.403032	0.32	0.188	7.35284e-38	1	Pdgfra+ 1
Mxi1	1.14434e-35	0.40301	0.259	0.149	3.69451e-31	1	Pdgfra+ 1
Ccn2	3.7997e-08	0.402707	0.112	0.077	0.00122673	1	Pdgfra+ 1
BC048679	2.51312e-49	0.402489	0.161	0.063	8.11362e-45	1	Pdgfra+ 1
Bag1	1.5486e-40	0.401954	0.687	0.597	4.99965e-36	1	Pdgfra+ 1
Tex264	1.45309e-31	0.398831	0.396	0.282	4.69131e-27	1	Pdgfra+ 1
Pakap.1	1.48801e-25	0.398663	0.332	0.239	4.80405e-21	1	Pdgfra+ 1
Impdh1	2.71266e-39	0.397885	0.263	0.148	8.75784e-35	1	Pdgfra+ 1
Arl8a	8.29042e-40	0.397113	0.281	0.161	2.67656e-35	1	Pdgfra+ 1
Eid1	1.06841e-30	0.397057	0.325	0.215	3.44937e-26	1	Pdgfra+ 1
Dctn3	2.0109e-34	0.39507	0.541	0.435	6.4922e-30	1	Pdgfra+ 1
Smagp	9.31757e-31	0.395034	0.349	0.243	3.00818e-26	1	Pdgfra+ 1
Serf2	1.70461e-82	0.394334	0.976	0.941	5.50333e-78	1	Pdgfra+ 1
Cmip	6.60805e-42	0.393531	0.251	0.135	2.13341e-37	1	Pdgfra+ 1
Ehd1	1.17976e-32	0.392315	0.499	0.391	3.80884e-28	1	Pdgfra+ 1
Glud1	6.95951e-38	0.391803	0.745	0.678	2.24688e-33	1	Pdgfra+ 1
Apaf1	3.07853e-33	0.391684	0.269	0.161	9.93904e-29	1	Pdgfra+ 1
Cdkn1a	7.14786e-42	0.391617	0.691	0.566	2.30769e-37	1	Pdgfra+ 1
Romo1	2.18725e-35	0.391505	0.556	0.445	7.06153e-31	1	Pdgfra+ 1
Tmem51	2.56694e-39	0.391254	0.273	0.155	8.28735e-35	1	Pdgfra+ 1
Lxn	3.30601e-37	0.391248	0.224	0.119	1.06735e-32	1	Pdgfra+ 1
Ap3s1	5.14708e-30	0.390954	0.328	0.221	1.66174e-25	1	Pdgfra+ 1
Tmem160	4.94776e-38	0.390802	0.666	0.573	1.59738e-33	1	Pdgfra+ 1
Elf1	6.91161e-42	0.389799	0.275	0.151	2.23141e-37	1	Pdgfra+ 1
Ilk	1.30938e-27	0.389508	0.341	0.24	4.22734e-23	1	Pdgfra+ 1
Stard10	2.28847e-40	0.38917	0.269	0.147	7.38832e-36	1	Pdgfra+ 1
Vangl1	2.27446e-24	0.388591	0.378	0.286	7.3431e-20	1	Pdgfra+ 1
Tmem150a	3.75222e-34	0.387319	0.298	0.185	1.2114e-29	1	Pdgfra+ 1
Cxadr	1.02104e-30	0.385499	0.254	0.153	3.29642e-26	1	Pdgfra+ 1
Gnai2	1.68263e-49	0.385396	0.869	0.785	5.43238e-45	1	Pdgfra+ 1
Nucb1	2.25238e-26	0.385121	0.354	0.254	7.27182e-22	1	Pdgfra+ 1
Gch1	1.56548e-72	0.384186	0.177	0.058	5.05416e-68	1	Pdgfra+ 1
Ppp2r5b	7.60179e-52	0.38352	0.158	0.06	2.45424e-47	1	Pdgfra+ 1
Pros1	3.8275e-36	0.383457	0.227	0.123	1.23571e-31	1	Pdgfra+ 1
Tor2a	3.81385e-38	0.383423	0.28	0.164	1.2313e-33	1	Pdgfra+ 1
Pxdn	2.1599e-38	0.383268	0.227	0.118	6.97323e-34	1	Pdgfra+ 1
Purb	7.11411e-33	0.383106	0.609	0.511	2.29679e-28	1	Pdgfra+ 1
Csrp1	5.55937e-20	0.382767	0.289	0.211	1.79484e-15	1	Pdgfra+ 1
Cltb	6.19846e-25	0.382016	0.323	0.231	2.00117e-20	1	Pdgfra+ 1
Bsg	1.32851e-74	0.379351	0.938	0.882	4.28911e-70	1	Pdgfra+ 1
Gls2	8.63557e-36	0.379116	0.195	0.099	2.78799e-31	1	Pdgfra+ 1
Gale	2.42046e-32	0.37905	0.214	0.119	7.81444e-28	1	Pdgfra+ 1
Rarres1	1.4148e-61	0.377899	0.102	0.025	4.56768e-57	1	Pdgfra+ 1
Serinc1	1.49356e-29	0.377227	0.283	0.182	4.82197e-25	1	Pdgfra+ 1
Sdf4	6.2163e-30	0.376599	0.443	0.334	2.00693e-25	1	Pdgfra+ 1
Prxl2a	2.24468e-19	0.375992	0.261	0.178	7.24694e-15	1	Pdgfra+ 1
Rab3il1	1.20554e-38	0.375835	0.216	0.111	3.89209e-34	1	Pdgfra+ 1
Ufm1	1.73623e-25	0.374906	0.368	0.276	5.60542e-21	1	Pdgfra+ 1
Mbd2	4.29387e-26	0.374252	0.288	0.192	1.38627e-21	1	Pdgfra+ 1
Krcc1	7.81425e-29	0.372925	0.347	0.238	2.52283e-24	1	Pdgfra+ 1
Jpt1	1.41898e-42	0.372289	0.726	0.593	4.58117e-38	1	Pdgfra+ 1
B4galt1	1.50063e-30	0.372222	0.325	0.216	4.84477e-26	1	Pdgfra+ 1
Ergic3	8.22644e-29	0.371517	0.499	0.396	2.65591e-24	1	Pdgfra+ 1
Capn2	6.57573e-50	0.371511	0.195	0.084	2.12298e-45	1	Pdgfra+ 1
Gm4316	2.53264e-45	0.371399	0.184	0.08	8.17663e-41	1	Pdgfra+ 1
Tln1	1.20795e-29	0.371259	0.488	0.387	3.89986e-25	1	Pdgfra+ 1
Pitpna	6.93663e-27	0.371239	0.433	0.336	2.23949e-22	1	Pdgfra+ 1
Insig1	9.90918e-27	0.371106	0.441	0.328	3.19918e-22	1	Pdgfra+ 1
Anxa3	1.77095e-42	0.37071	0.114	0.04	5.71752e-38	1	Pdgfra+ 1
Bcap31	4.83457e-30	0.370698	0.492	0.389	1.56084e-25	1	Pdgfra+ 1
Nt5c	1.50961e-31	0.369471	0.352	0.235	4.87377e-27	1	Pdgfra+ 1
1700037H04Rik	6.26221e-16	0.369319	0.251	0.184	2.02175e-11	1	Pdgfra+ 1
P3h4	2.46543e-43	0.368191	0.206	0.097	7.95965e-39	1	Pdgfra+ 1
Myl12b	1.84703e-32	0.367874	0.612	0.521	5.96314e-28	1	Pdgfra+ 1
Txndc17	2.05135e-31	0.367442	0.652	0.576	6.62279e-27	1	Pdgfra+ 1
Lpar1	3.95897e-27	0.367282	0.264	0.168	1.27815e-22	1	Pdgfra+ 1
Plod2	2.44874e-49	0.364964	0.612	0.422	7.90577e-45	1	Pdgfra+ 1
Cep170b	7.13474e-39	0.364911	0.216	0.11	2.30345e-34	1	Pdgfra+ 1
Scand1	4.39745e-30	0.363964	0.505	0.398	1.41972e-25	1	Pdgfra+ 1
Ssx2ip	9.36245e-33	0.363163	0.21	0.114	3.02267e-28	1	Pdgfra+ 1
Rdh10	3.56551e-43	0.362454	0.168	0.072	1.15112e-38	1	Pdgfra+ 1
Tmem165	5.36444e-26	0.361334	0.417	0.32	1.73191e-21	1	Pdgfra+ 1
Card19	2.21723e-32	0.360911	0.277	0.166	7.15832e-28	1	Pdgfra+ 1
Appbp2	1.30274e-32	0.36037	0.537	0.422	4.20588e-28	1	Pdgfra+ 1
Dsp	1.68367e-37	0.359363	0.229	0.121	5.43571e-33	1	Pdgfra+ 1
Pcbd1	2.73518e-41	0.359343	0.362	0.216	8.83054e-37	1	Pdgfra+ 1
Atp6v0c	1.52959e-66	0.35873	0.943	0.914	4.93828e-62	1	Pdgfra+ 1
Ptpn14	2.22725e-37	0.358719	0.205	0.103	7.19068e-33	1	Pdgfra+ 1
Sptssa	1.85528e-25	0.358205	0.356	0.256	5.98978e-21	1	Pdgfra+ 1
Naga	6.80284e-37	0.357717	0.224	0.117	2.1963e-32	1	Pdgfra+ 1
Zfpm1	5.87213e-34	0.357433	0.249	0.141	1.89582e-29	1	Pdgfra+ 1
Prss12	5.33102e-47	0.35717	0.159	0.062	1.72112e-42	1	Pdgfra+ 1
Tram1	8.45945e-33	0.356839	0.496	0.377	2.73113e-28	1	Pdgfra+ 1
Msmo1	1.91286e-27	0.356609	0.388	0.279	6.17568e-23	1	Pdgfra+ 1
Phlda1	1.75027e-25	0.356348	0.174	0.095	5.65076e-21	1	Pdgfra+ 1
Fhl2	4.674e-44	0.356341	0.15	0.06	1.509e-39	1	Pdgfra+ 1
Tlnrd1	7.45993e-25	0.356121	0.234	0.147	2.40844e-20	1	Pdgfra+ 1
Rbms1	4.35329e-29	0.35566	0.215	0.123	1.40546e-24	1	Pdgfra+ 1
Taok3	3.19404e-36	0.355421	0.187	0.092	1.03119e-31	1	Pdgfra+ 1
Clta	1.05607e-64	0.355264	0.93	0.876	3.40953e-60	1	Pdgfra+ 1
Copb2	6.28406e-25	0.355021	0.547	0.47	2.02881e-20	1	Pdgfra+ 1
Litaf	1.02741e-25	0.35467	0.199	0.117	3.31699e-21	1	Pdgfra+ 1
Ralb	3.6721e-26	0.354325	0.381	0.278	1.18554e-21	1	Pdgfra+ 1
Lman2	6.94234e-30	0.353506	0.56	0.459	2.24133e-25	1	Pdgfra+ 1
Ets1	3.32069e-47	0.352389	0.177	0.074	1.07209e-42	1	Pdgfra+ 1
Ppfibp1	3.31396e-32	0.351184	0.268	0.159	1.06991e-27	1	Pdgfra+ 1
Ankrd33b	5.95319e-36	0.351094	0.261	0.147	1.92199e-31	1	Pdgfra+ 1
Traf4	1.22538e-22	0.350151	0.258	0.174	3.95615e-18	1	Pdgfra+ 1
Tprgl	4.51203e-18	0.349666	0.271	0.199	1.45671e-13	1	Pdgfra+ 1
Prkcsh	1.27991e-22	0.349064	0.49	0.411	4.13218e-18	1	Pdgfra+ 1
Eps8l2	1.0115e-36	0.349039	0.187	0.091	3.26563e-32	1	Pdgfra+ 1
Sec62	2.3047e-39	0.348077	0.709	0.605	7.44072e-35	1	Pdgfra+ 1
Actg1	2.96787e-46	0.347675	0.974	0.943	9.58178e-42	1	Pdgfra+ 1
Ostf1	4.79901e-22	0.347347	0.489	0.409	1.54936e-17	1	Pdgfra+ 1
Tm9sf2	3.02647e-26	0.346499	0.446	0.347	9.77096e-22	1	Pdgfra+ 1
Cyb5r3	6.00519e-29	0.346487	0.524	0.42	1.93878e-24	1	Pdgfra+ 1
Jup	6.50976e-23	0.346471	0.378	0.288	2.10168e-18	1	Pdgfra+ 1
Srgap1	4.78006e-46	0.346236	0.157	0.063	1.54324e-41	1	Pdgfra+ 1
Elovl7	3.00038e-36	0.346008	0.189	0.093	9.68672e-32	1	Pdgfra+ 1
Akt1	3.39906e-31	0.34557	0.25	0.148	1.09739e-26	1	Pdgfra+ 1
Dcbld1	2.83804e-30	0.345364	0.265	0.16	9.16262e-26	1	Pdgfra+ 1
Tmem128	2.66286e-23	0.344721	0.263	0.174	8.59705e-19	1	Pdgfra+ 1
Tmem9	2.05086e-28	0.343921	0.286	0.184	6.62119e-24	1	Pdgfra+ 1
Xbp1	1.66808e-29	0.342108	0.351	0.236	5.38539e-25	1	Pdgfra+ 1
Emc7	9.50861e-18	0.341798	0.351	0.275	3.06985e-13	1	Pdgfra+ 1
Snx9	2.40344e-24	0.341735	0.243	0.155	7.7595e-20	1	Pdgfra+ 1
Pgd	3.59938e-25	0.341686	0.587	0.514	1.16206e-20	1	Pdgfra+ 1
Tes	1.70198e-33	0.341413	0.171	0.084	5.49483e-29	1	Pdgfra+ 1
2010204K13Rik	3.09259e-10	0.341235	0.235	0.181	9.98442e-06	1	Pdgfra+ 1
Mdh2	4.51738e-28	0.341173	0.697	0.635	1.45844e-23	1	Pdgfra+ 1
Scpep1	7.72684e-24	0.341094	0.497	0.413	2.49461e-19	1	Pdgfra+ 1
Pi4k2b	4.43551e-41	0.340722	0.203	0.098	1.43201e-36	1	Pdgfra+ 1
Mia3	2.21323e-22	0.340255	0.282	0.195	7.14542e-18	1	Pdgfra+ 1
Nudt18	1.81031e-58	0.340144	0.124	0.037	5.84459e-54	1	Pdgfra+ 1
Myo5b	2.07465e-45	0.339748	0.159	0.064	6.69802e-41	1	Pdgfra+ 1
Slc9a3r1	1.39518e-26	0.339689	0.415	0.299	4.50435e-22	1	Pdgfra+ 1
Pgm2	2.47564e-24	0.33921	0.277	0.187	7.99259e-20	1	Pdgfra+ 1
Laptm4a	2.31394e-25	0.338322	0.539	0.451	7.47055e-21	1	Pdgfra+ 1
Tex261	2.34985e-23	0.33827	0.425	0.332	7.58648e-19	1	Pdgfra+ 1
Fut8	1.10165e-21	0.337987	0.274	0.186	3.55667e-17	1	Pdgfra+ 1
Arl1	8.30863e-20	0.337066	0.446	0.372	2.68244e-15	1	Pdgfra+ 1
Dhcr24	2.95968e-21	0.336924	0.325	0.237	9.55532e-17	1	Pdgfra+ 1
Klb	5.73217e-39	0.336823	0.214	0.108	1.85063e-34	1	Pdgfra+ 1
Xpnpep1	1.22022e-26	0.33624	0.518	0.417	3.93948e-22	1	Pdgfra+ 1
Dnajb11	1.38978e-22	0.335771	0.458	0.366	4.48691e-18	1	Pdgfra+ 1
Gpc6	9.67018e-35	0.335554	0.186	0.092	3.12202e-30	1	Pdgfra+ 1
Plbd1	2.04228e-46	0.335325	0.116	0.039	6.5935e-42	1	Pdgfra+ 1
Ggta1	1.94277e-34	0.335162	0.219	0.118	6.27222e-30	1	Pdgfra+ 1
Clic5	3.30926e-34	0.33493	0.19	0.096	1.06839e-29	1	Pdgfra+ 1
Akap12	4.75726e-18	0.334805	0.729	0.677	1.53588e-13	1	Pdgfra+ 1
Taf7	5.30498e-35	0.33477	0.747	0.671	1.71271e-30	1	Pdgfra+ 1
Ucp2	1.31303e-18	0.334552	0.446	0.371	4.23913e-14	1	Pdgfra+ 1
Sdf2	1.83411e-23	0.334465	0.271	0.181	5.92143e-19	1	Pdgfra+ 1
Adam15	1.94405e-25	0.333732	0.23	0.141	6.27636e-21	1	Pdgfra+ 1
Skil	8.46851e-29	0.333681	0.23	0.135	2.73406e-24	1	Pdgfra+ 1
Prkar1a	1.57873e-18	0.333453	0.483	0.421	5.09693e-14	1	Pdgfra+ 1
Lpp	2.25617e-25	0.333176	0.236	0.145	7.28405e-21	1	Pdgfra+ 1
Crtap	6.95619e-15	0.332648	0.357	0.295	2.24581e-10	1	Pdgfra+ 1
Slc35f5	3.16209e-48	0.332442	0.161	0.063	1.02088e-43	1	Pdgfra+ 1
Cope	2.00053e-22	0.33238	0.465	0.38	6.4587e-18	1	Pdgfra+ 1
Pigt	6.44209e-25	0.331971	0.278	0.183	2.07983e-20	1	Pdgfra+ 1
Abracl	1.03453e-26	0.33028	0.311	0.209	3.33998e-22	1	Pdgfra+ 1
Ctsa	3.77341e-25	0.32948	0.52	0.43	1.21824e-20	1	Pdgfra+ 1
Galk1	1.36207e-39	0.329066	0.661	0.501	4.39745e-35	1	Pdgfra+ 1
Socs3	1.20947e-20	0.328971	0.187	0.114	3.90478e-16	1	Pdgfra+ 1
Nrk	1.93699e-36	0.328639	0.122	0.048	6.25356e-32	1	Pdgfra+ 1
Ndfip1	1.19332e-20	0.328629	0.462	0.38	3.85264e-16	1	Pdgfra+ 1
Ccdc47	4.54253e-19	0.328226	0.361	0.281	1.46656e-14	1	Pdgfra+ 1
Spcs1	1.639e-25	0.328205	0.438	0.343	5.29151e-21	1	Pdgfra+ 1
Slc25a4	1.60247e-42	0.328168	0.89	0.814	5.17358e-38	1	Pdgfra+ 1
Smdt1	9.96235e-35	0.327893	0.743	0.661	3.21634e-30	1	Pdgfra+ 1
Yipf1	1.856e-24	0.327636	0.199	0.118	5.99209e-20	1	Pdgfra+ 1
Ccdc80	1.88446e-55	0.32657	0.112	0.032	6.08396e-51	1	Pdgfra+ 1
Egfl7	9.45792e-25	0.326397	0.374	0.269	3.05349e-20	1	Pdgfra+ 1
Ebp	1.77354e-18	0.325243	0.418	0.342	5.72589e-14	1	Pdgfra+ 1
Zfyve21	4.70492e-25	0.32504	0.465	0.362	1.51898e-20	1	Pdgfra+ 1
Ift20	1.13815e-17	0.324043	0.443	0.376	3.67453e-13	1	Pdgfra+ 1
Emc10	8.28575e-22	0.32323	0.48	0.398	2.67505e-17	1	Pdgfra+ 1
Limd2	2.89389e-32	0.322702	0.176	0.088	9.34291e-28	1	Pdgfra+ 1
Neat1	4.32662e-29	0.322554	0.447	0.337	1.39685e-24	1	Pdgfra+ 1
Gmppb	2.50403e-19	0.322202	0.234	0.157	8.08426e-15	1	Pdgfra+ 1
Pttg1ip	8.84543e-21	0.321762	0.352	0.262	2.85575e-16	1	Pdgfra+ 1
Arid3a	5.91664e-28	0.321645	0.218	0.127	1.91019e-23	1	Pdgfra+ 1
Npdc1	1.6712e-42	0.320978	0.15	0.062	5.39547e-38	1	Pdgfra+ 1
Rps6ka1	2.5854e-19	0.320431	0.464	0.392	8.34695e-15	1	Pdgfra+ 1
Cdipt	1.11248e-17	0.32013	0.276	0.201	3.59164e-13	1	Pdgfra+ 1
Tmem30a	8.47221e-21	0.319358	0.253	0.17	2.73525e-16	1	Pdgfra+ 1
Tmsb101	2.5778e-38	0.319183	0.939	0.878	8.32244e-34	1	Pdgfra+ 1
Fhdc1	4.60001e-32	0.31896	0.15	0.07	1.48511e-27	1	Pdgfra+ 1
Rnasek	1.81338e-18	0.318917	0.588	0.537	5.8545e-14	1	Pdgfra+ 1
Rnpep	2.68896e-25	0.318855	0.284	0.186	8.68131e-21	1	Pdgfra+ 1
Bend5	1.17037e-31	0.31833	0.328	0.204	3.77853e-27	1	Pdgfra+ 1
Cnih4	2.98838e-21	0.317188	0.468	0.391	9.64799e-17	1	Pdgfra+ 1
Rras2	4.20682e-25	0.316946	0.315	0.213	1.35817e-20	1	Pdgfra+ 1
Vps37c	2.72294e-33	0.316912	0.156	0.073	8.791e-29	1	Pdgfra+ 1
Gclm	1.40312e-17	0.31655	0.498	0.432	4.52997e-13	1	Pdgfra+ 1
Filip1l	8.93839e-42	0.316339	0.171	0.074	2.88576e-37	1	Pdgfra+ 1
Tcf25	3.01831e-18	0.316291	0.527	0.464	9.74462e-14	1	Pdgfra+ 1
Pik3ip1	1.4872e-42	0.316275	0.129	0.048	4.80143e-38	1	Pdgfra+ 1
Lasp1	1.09914e-16	0.316195	0.264	0.192	3.54857e-12	1	Pdgfra+ 1
Tfpi	8.14395e-23	0.316082	0.421	0.315	2.62928e-18	1	Pdgfra+ 1
Mkrn2os	3.49456e-38	0.315993	0.158	0.069	1.12822e-33	1	Pdgfra+ 1
Wdr1	1.38694e-17	0.31592	0.316	0.236	4.47772e-13	1	Pdgfra+ 1
Tmbim4	5.27125e-18	0.315824	0.36	0.283	1.70182e-13	1	Pdgfra+ 1
Ap2s1	4.76432e-21	0.315481	0.538	0.468	1.53816e-16	1	Pdgfra+ 1
Fis1	3.02335e-19	0.31504	0.546	0.483	9.7609e-15	1	Pdgfra+ 1
Serf1	5.39194e-35	0.314537	0.199	0.101	1.74079e-30	1	Pdgfra+ 1
Scd2	3.34676e-30	0.314308	0.734	0.65	1.0805e-25	1	Pdgfra+ 1
Atp6ap1	7.94243e-25	0.313424	0.337	0.236	2.56421e-20	1	Pdgfra+ 1
Gorasp2	1.51588e-20	0.313298	0.383	0.296	4.89401e-16	1	Pdgfra+ 1
Tmem9b	7.16128e-33	0.313223	0.163	0.079	2.31202e-28	1	Pdgfra+ 1
Ubqln2	4.04512e-36	0.313176	0.583	0.434	1.30597e-31	1	Pdgfra+ 1
Ydjc	2.50246e-33	0.31262	0.162	0.078	8.07918e-29	1	Pdgfra+ 1
Tsc22d4	7.6066e-17	0.312569	0.371	0.295	2.45579e-12	1	Pdgfra+ 1
Efna1	1.12437e-51	0.312084	0.104	0.03	3.63003e-47	1	Pdgfra+ 1
Tubb2a	1.89745e-23	0.311645	0.131	0.067	6.12592e-19	1	Pdgfra+ 1
Rbpms	4.62677e-22	0.311607	0.604	0.541	1.49375e-17	1	Pdgfra+ 1
Lifr	7.52292e-20	0.311559	0.211	0.136	2.42877e-15	1	Pdgfra+ 1
Ptpra	5.46745e-24	0.311547	0.285	0.189	1.76517e-19	1	Pdgfra+ 1
Crb3	3.42482e-33	0.31014	0.227	0.122	1.1057e-28	1	Pdgfra+ 1
Spag9	1.0651e-14	0.309913	0.294	0.227	3.43869e-10	1	Pdgfra+ 1
Tspan4	8.34545e-24	0.309182	0.184	0.106	2.69433e-19	1	Pdgfra+ 1
Atxn7l3b	7.7965e-25	0.308943	0.622	0.541	2.5171e-20	1	Pdgfra+ 1
Leprotl1	1.28977e-19	0.308533	0.258	0.179	4.16402e-15	1	Pdgfra+ 1
Plscr1	3.76247e-19	0.307763	0.272	0.19	1.21471e-14	1	Pdgfra+ 1
Arfgef1	3.97395e-19	0.30731	0.282	0.2	1.28299e-14	1	Pdgfra+ 1
Chmp2b	3.17201e-24	0.307265	0.309	0.212	1.02408e-19	1	Pdgfra+ 1
P3h1	1.54728e-20	0.306866	0.206	0.13	4.99539e-16	1	Pdgfra+ 1
Sft2d2	3.92497e-33	0.306866	0.169	0.082	1.26718e-28	1	Pdgfra+ 1
Ciao2a	1.29817e-17	0.306171	0.414	0.341	4.19113e-13	1	Pdgfra+ 1
Slc44a3	1.18817e-37	0.306011	0.158	0.069	3.83601e-33	1	Pdgfra+ 1
Cd47	4.16222e-27	0.305618	0.217	0.126	1.34377e-22	1	Pdgfra+ 1
Maged2	2.34456e-23	0.305141	0.165	0.091	7.5694e-19	1	Pdgfra+ 1
Creld2	1.20008e-06	0.304913	0.256	0.221	0.0387446	1	Pdgfra+ 1
Uqcrq	3.90981e-27	0.304563	0.819	0.781	1.26228e-22	1	Pdgfra+ 1
Kcnk1	4.23189e-26	0.304453	0.143	0.072	1.36627e-21	1	Pdgfra+ 1
Kmt2c	1.39819e-20	0.304146	0.277	0.193	4.51407e-16	1	Pdgfra+ 1
Spcs2	4.40629e-23	0.30391	0.681	0.626	1.42257e-18	1	Pdgfra+ 1
Bad	4.66025e-18	0.303029	0.308	0.23	1.50456e-13	1	Pdgfra+ 1
Ptpn21	2.52726e-31	0.302965	0.175	0.089	8.15926e-27	1	Pdgfra+ 1
Cox6a1	4.21897e-30	0.302699	0.834	0.786	1.3621e-25	1	Pdgfra+ 1
Wars	7.31216e-11	0.302679	0.288	0.237	2.36073e-06	1	Pdgfra+ 1
Galnt2	2.61075e-18	0.302252	0.326	0.242	8.42879e-14	1	Pdgfra+ 1
Arhgef28	1.19286e-28	0.302168	0.175	0.09	3.85114e-24	1	Pdgfra+ 1
Ift43	2.49756e-27	0.302057	0.24	0.145	8.06336e-23	1	Pdgfra+ 1
Ndufa6	1.28996e-24	0.301708	0.716	0.673	4.16465e-20	1	Pdgfra+ 1
Rusc1	2.70697e-44	0.301338	0.125	0.045	8.73946e-40	1	Pdgfra+ 1
Sec63	1.49998e-20	0.300769	0.338	0.248	4.8427e-16	1	Pdgfra+ 1
Fam216a	4.56493e-16	0.300745	0.27	0.198	1.47379e-11	1	Pdgfra+ 1
Ap1m2	4.63769e-30	0.300692	0.236	0.135	1.49728e-25	1	Pdgfra+ 1
Ssr3	6.26788e-19	0.300647	0.493	0.415	2.02359e-14	1	Pdgfra+ 1
Vsig2	1.04538e-32	0.300347	0.125	0.052	3.37503e-28	1	Pdgfra+ 1
Sdf2l1	4.25981e-13	0.3003	0.255	0.194	1.37528e-08	1	Pdgfra+ 1
Zfand3	3.25397e-24	0.300221	0.26	0.168	1.05054e-19	1	Pdgfra+ 1
Plxnb2	6.25304e-21	0.299778	0.26	0.176	2.01879e-16	1	Pdgfra+ 1
Snai1	1.19239e-24	0.299199	0.121	0.058	3.84962e-20	1	Pdgfra+ 1
Alg5	1.99095e-20	0.298943	0.289	0.204	6.42778e-16	1	Pdgfra+ 1
Actb	1.11944e-56	0.298704	0.99	0.979	3.61411e-52	1	Pdgfra+ 1
Cox4i1	1.32702e-52	0.298427	0.971	0.95	4.2843e-48	1	Pdgfra+ 1
Cttn	4.98389e-20	0.296986	0.445	0.366	1.60905e-15	1	Pdgfra+ 1
Bag2	1.28613e-32	0.296511	0.264	0.151	4.15226e-28	1	Pdgfra+ 1
Ahsa2	1.41005e-16	0.295946	0.275	0.201	4.55236e-12	1	Pdgfra+ 1
Dusp3	3.13925e-32	0.295836	0.18	0.091	1.01351e-27	1	Pdgfra+ 1
Stxbp2	1.01351e-25	0.295172	0.297	0.195	3.27211e-21	1	Pdgfra+ 1
Lman1	7.4557e-23	0.295048	0.654	0.586	2.40707e-18	1	Pdgfra+ 1
Dapk1	1.70762e-30	0.294886	0.156	0.076	5.51307e-26	1	Pdgfra+ 1
Msl3	1.35717e-21	0.294207	0.241	0.153	4.38163e-17	1	Pdgfra+ 1
Rassf1	9.30709e-28	0.29382	0.245	0.146	3.0048e-23	1	Pdgfra+ 1
Tgoln1	5.10532e-14	0.293601	0.314	0.248	1.64825e-09	1	Pdgfra+ 1
Trip11	7.25478e-16	0.293417	0.33	0.258	2.3422e-11	1	Pdgfra+ 1
2610507B11Rik	1.82584e-16	0.293397	0.395	0.322	5.89474e-12	1	Pdgfra+ 1
Prss35	6.17322e-16	0.292208	0.138	0.082	1.99302e-11	1	Pdgfra+ 1
Arfgap1	1.12807e-17	0.2922	0.244	0.168	3.64199e-13	1	Pdgfra+ 1
Arap2	1.43597e-21	0.291785	0.175	0.103	4.63604e-17	1	Pdgfra+ 1
Pfn1	2.06183e-43	0.291519	0.948	0.902	6.65663e-39	1	Pdgfra+ 1
Asah1	8.41942e-26	0.291469	0.557	0.451	2.71821e-21	1	Pdgfra+ 1
Slc50a1	3.42885e-17	0.291436	0.212	0.142	1.10701e-12	1	Pdgfra+ 1
Vasp	6.69157e-15	0.291396	0.297	0.23	2.16037e-10	1	Pdgfra+ 1
1110008P14Rik	1.51352e-17	0.29138	0.316	0.238	4.88641e-13	1	Pdgfra+ 1
Aph1a	2.05546e-17	0.291325	0.302	0.225	6.63604e-13	1	Pdgfra+ 1
Mrps18a	3.25791e-15	0.291106	0.398	0.332	1.05182e-10	1	Pdgfra+ 1
Ddhd1	2.06282e-17	0.291059	0.155	0.093	6.65983e-13	1	Pdgfra+ 1
Grina	4.22638e-24	0.290889	0.199	0.116	1.36449e-19	1	Pdgfra+ 1
Clmn	7.80614e-40	0.289995	0.122	0.046	2.52021e-35	1	Pdgfra+ 1
Sh3d19	2.36105e-15	0.289527	0.282	0.212	7.62266e-11	1	Pdgfra+ 1
Efna4	2.84322e-19	0.289471	0.3	0.218	9.17933e-15	1	Pdgfra+ 1
Lpar6	7.78057e-25	0.288878	0.189	0.107	2.51196e-20	1	Pdgfra+ 1
Galnt3	3.29139e-30	0.288839	0.15	0.072	1.06263e-25	1	Pdgfra+ 1
Rela	5.78101e-20	0.288553	0.221	0.142	1.8664e-15	1	Pdgfra+ 1
Atp2b1	3.40139e-12	0.288115	0.563	0.529	1.09814e-07	1	Pdgfra+ 1
Foxn3	2.65348e-15	0.287879	0.288	0.218	8.56677e-11	1	Pdgfra+ 1
Ubc	8.62925e-21	0.287517	0.57	0.496	2.78595e-16	1	Pdgfra+ 1
Ak3	1.08413e-35	0.286956	0.184	0.088	3.5001e-31	1	Pdgfra+ 1
Commd7	1.11698e-16	0.286894	0.336	0.261	3.60616e-12	1	Pdgfra+ 1
Cap1	1.17017e-13	0.286624	0.403	0.344	3.7779e-09	1	Pdgfra+ 1
Me1	5.10521e-19	0.286436	0.517	0.429	1.64822e-14	1	Pdgfra+ 1
Cdh1	4.92833e-15	0.286266	0.419	0.354	1.59111e-10	1	Pdgfra+ 1
Rab14	1.58251e-18	0.286019	0.546	0.485	5.10914e-14	1	Pdgfra+ 1
Atp6v1g1	3.68553e-34	0.285798	0.828	0.775	1.18987e-29	1	Pdgfra+ 1
Cmtm3	4.89698e-30	0.285467	0.121	0.053	1.58099e-25	1	Pdgfra+ 1
Zwint	8.32898e-15	0.285274	0.492	0.442	2.68901e-10	1	Pdgfra+ 1
Pmvk	8.98527e-13	0.285152	0.303	0.24	2.90089e-08	1	Pdgfra+ 1
Polk	6.44551e-19	0.285079	0.189	0.118	2.08093e-14	1	Pdgfra+ 1
Neu1	1.75129e-27	0.28431	0.369	0.249	5.65406e-23	1	Pdgfra+ 1
Trpm6	9.33223e-38	0.284285	0.147	0.062	3.01291e-33	1	Pdgfra+ 1
Sec24d	1.11166e-25	0.283382	0.139	0.069	3.589e-21	1	Pdgfra+ 1
Trip6	8.60589e-29	0.283368	0.195	0.106	2.77841e-24	1	Pdgfra+ 1
Tmem116	2.80036e-33	0.283341	0.137	0.059	9.04095e-29	1	Pdgfra+ 1
Cdc42bpb	1.97215e-16	0.28309	0.214	0.145	6.36709e-12	1	Pdgfra+ 1
Phf20l1	2.11243e-15	0.283048	0.197	0.134	6.81997e-11	1	Pdgfra+ 1
B3gnt3	7.08936e-58	0.282006	0.104	0.027	2.2888e-53	1	Pdgfra+ 1
Tpp1	7.76266e-19	0.281697	0.409	0.323	2.50618e-14	1	Pdgfra+ 1
Foxa3	3.66721e-37	0.28138	0.107	0.038	1.18396e-32	1	Pdgfra+ 1
Etfa	2.59156e-19	0.281374	0.425	0.34	8.36686e-15	1	Pdgfra+ 1
Arhgef16	1.83155e-39	0.281257	0.14	0.057	5.91317e-35	1	Pdgfra+ 1
Cox6b2	5.50646e-14	0.280678	0.394	0.331	1.77776e-09	1	Pdgfra+ 1
Ubald2	2.53421e-18	0.280659	0.538	0.464	8.1817e-14	1	Pdgfra+ 1
Ppp1r11	2.93407e-14	0.280423	0.336	0.268	9.47263e-10	1	Pdgfra+ 1
Atp6v1f	1.95214e-24	0.280407	0.695	0.632	6.3025e-20	1	Pdgfra+ 1
Arrdc4	5.63537e-10	0.28007	0.208	0.16	1.81938e-05	1	Pdgfra+ 1
Tyro3	8.52485e-16	0.279703	0.229	0.16	2.75225e-11	1	Pdgfra+ 1
Ninj1	2.83232e-20	0.279659	0.241	0.159	9.14414e-16	1	Pdgfra+ 1
Atp6v0b	1.16105e-29	0.279603	0.743	0.669	3.74844e-25	1	Pdgfra+ 1
Rcn2	8.35353e-16	0.279314	0.183	0.12	2.69694e-11	1	Pdgfra+ 1
Rala	2.18419e-15	0.279189	0.518	0.458	7.05165e-11	1	Pdgfra+ 1
Nagk	7.17172e-16	0.279119	0.266	0.192	2.31539e-11	1	Pdgfra+ 1
Specc1	8.1739e-28	0.277876	0.163	0.083	2.63894e-23	1	Pdgfra+ 1
Uso1	6.72608e-16	0.277037	0.252	0.181	2.17151e-11	1	Pdgfra+ 1
Necap2	2.57179e-14	0.276711	0.268	0.201	8.30303e-10	1	Pdgfra+ 1
Pak2	2.25419e-15	0.276534	0.47	0.406	7.27765e-11	1	Pdgfra+ 1
Tmem140	7.88338e-38	0.276236	0.137	0.055	2.54515e-33	1	Pdgfra+ 1
Fbxw9	8.29564e-17	0.276131	0.219	0.149	2.67825e-12	1	Pdgfra+ 1
Dapk3	5.5971e-15	0.27604	0.224	0.159	1.80702e-10	1	Pdgfra+ 1
Cyfip1	3.19138e-13	0.275836	0.446	0.393	1.03034e-08	1	Pdgfra+ 1
Hyal2	9.25049e-20	0.275753	0.19	0.118	2.98652e-15	1	Pdgfra+ 1
Cgref1	9.48955e-45	0.275429	0.11	0.036	3.0637e-40	1	Pdgfra+ 1
Sema4c	7.33927e-29	0.275219	0.111	0.047	2.36948e-24	1	Pdgfra+ 1
Smim22	1.06668e-32	0.275173	0.169	0.081	3.44379e-28	1	Pdgfra+ 1
Trappc3	2.4273e-14	0.275072	0.292	0.224	7.83655e-10	1	Pdgfra+ 1
Dnajc1	3.26837e-13	0.274673	0.254	0.191	1.05519e-08	1	Pdgfra+ 1
Pofut2	9.03747e-15	0.274517	0.222	0.156	2.91775e-10	1	Pdgfra+ 1
Sec61a1	8.31739e-16	0.274069	0.434	0.369	2.68527e-11	1	Pdgfra+ 1
Mmp15	4.63183e-34	0.273793	0.147	0.065	1.49539e-29	1	Pdgfra+ 1
Fth1	4.7286e-65	0.273383	0.982	0.95	1.52663e-60	1	Pdgfra+ 1
Edem1	6.81543e-23	0.273088	0.195	0.116	2.20036e-18	1	Pdgfra+ 1
Rab1a	9.12337e-15	0.272713	0.492	0.437	2.94548e-10	1	Pdgfra+ 1
Rlim	1.23367e-15	0.272481	0.39	0.317	3.9829e-11	1	Pdgfra+ 1
Pfkl	3.25127e-19	0.272131	0.453	0.361	1.04967e-14	1	Pdgfra+ 1
Fam129b	1.03489e-16	0.271998	0.254	0.179	3.34114e-12	1	Pdgfra+ 1
Kctd10	1.63581e-21	0.271751	0.183	0.109	5.28121e-17	1	Pdgfra+ 1
Clint1	3.28151e-14	0.271725	0.409	0.343	1.05944e-09	1	Pdgfra+ 1
Tbrg1	2.07564e-24	0.27143	0.74	0.682	6.70121e-20	1	Pdgfra+ 1
Serinc3	6.16405e-15	0.271305	0.229	0.162	1.99006e-10	1	Pdgfra+ 1
Mid1ip1	2.15093e-20	0.270765	0.11	0.055	6.94427e-16	1	Pdgfra+ 1
Scp2	7.17469e-15	0.270542	0.374	0.305	2.31635e-10	1	Pdgfra+ 1
Wwc2	8.24851e-16	0.270389	0.399	0.327	2.66303e-11	1	Pdgfra+ 1
Rida	2.53994e-17	0.270368	0.224	0.152	8.20019e-13	1	Pdgfra+ 1
Nktr	3.00932e-17	0.270213	0.54	0.477	9.71559e-13	1	Pdgfra+ 1
Hsbp1	2.4237e-14	0.270077	0.48	0.423	7.82492e-10	1	Pdgfra+ 1
Aacs	5.5818e-21	0.26924	0.158	0.089	1.80209e-16	1	Pdgfra+ 1
Timm10b	3.09733e-13	0.268369	0.437	0.382	9.99972e-09	1	Pdgfra+ 1
Slc12a2	1.4413e-14	0.268186	0.236	0.169	4.65325e-10	1	Pdgfra+ 1
AA986860	1.4561e-30	0.267961	0.148	0.07	4.70101e-26	1	Pdgfra+ 1
Stra6	1.52991e-35	0.267695	0.103	0.038	4.93932e-31	1	Pdgfra+ 1
B3glct	3.49816e-18	0.267582	0.16	0.095	1.12938e-13	1	Pdgfra+ 1
Tspan5	6.42375e-25	0.267537	0.325	0.219	2.07391e-20	1	Pdgfra+ 1
Arf3	7.25822e-16	0.267514	0.297	0.223	2.34332e-11	1	Pdgfra+ 1
BC031181	9.99904e-15	0.267396	0.393	0.326	3.22819e-10	1	Pdgfra+ 1
Adora1	1.61387e-27	0.267085	0.156	0.077	5.21039e-23	1	Pdgfra+ 1
Cmpk1	2.14277e-13	0.266831	0.345	0.285	6.91795e-09	1	Pdgfra+ 1
Ywhab	8.5724e-18	0.266664	0.698	0.656	2.7676e-13	1	Pdgfra+ 1
Ctnna1	1.015e-19	0.266228	0.66	0.603	3.27692e-15	1	Pdgfra+ 1
Abhd17a	9.40903e-14	0.266167	0.431	0.371	3.03771e-09	1	Pdgfra+ 1
Cpt1c	2.60775e-14	0.266022	0.175	0.117	8.41912e-10	1	Pdgfra+ 1
Ap2a2	5.32229e-19	0.26589	0.49	0.407	1.7183e-14	1	Pdgfra+ 1
Trabd	6.63039e-22	0.265741	0.192	0.114	2.14062e-17	1	Pdgfra+ 1
Bag5	3.86866e-16	0.265584	0.319	0.242	1.249e-11	1	Pdgfra+ 1
Shtn1	1.49403e-24	0.264851	0.208	0.12	4.82349e-20	1	Pdgfra+ 1
Mvb12a	1.30693e-14	0.264627	0.289	0.22	4.21944e-10	1	Pdgfra+ 1
Msrb1	1.83093e-15	0.264393	0.338	0.261	5.91116e-11	1	Pdgfra+ 1
Spsb2	8.81384e-23	0.26428	0.135	0.069	2.84555e-18	1	Pdgfra+ 1
Samd4	7.54711e-40	0.263985	0.116	0.042	2.43658e-35	1	Pdgfra+ 1
Selenow	4.16075e-19	0.26371	0.721	0.68	1.3433e-14	1	Pdgfra+ 1
Tnfaip1	4.21161e-15	0.263326	0.197	0.134	1.35972e-10	1	Pdgfra+ 1
Ypel2	1.60191e-15	0.263278	0.143	0.086	5.17176e-11	1	Pdgfra+ 1
Efnb1	4.31697e-17	0.262921	0.208	0.135	1.39373e-12	1	Pdgfra+ 1
Plod1	1.07178e-28	0.262565	0.122	0.054	3.46025e-24	1	Pdgfra+ 1
Arl4c	5.23473e-24	0.262512	0.172	0.094	1.69003e-19	1	Pdgfra+ 1
Ndufa8	2.8519e-16	0.262369	0.501	0.428	9.20736e-12	1	Pdgfra+ 1
Acadl	6.09607e-18	0.261486	0.279	0.195	1.96812e-13	1	Pdgfra+ 1
Pcbp4	4.25048e-12	0.261122	0.219	0.163	1.37227e-07	1	Pdgfra+ 1
Ankrd54	1.28643e-16	0.260796	0.195	0.128	4.15324e-12	1	Pdgfra+ 1
Canx	1.95718e-24	0.260731	0.783	0.729	6.31876e-20	1	Pdgfra+ 1
Tmem214	8.93603e-15	0.260161	0.258	0.188	2.885e-10	1	Pdgfra+ 1
Clcn4	8.14236e-23	0.25987	0.137	0.071	2.62876e-18	1	Pdgfra+ 1
Copa	3.4435e-11	0.259637	0.382	0.332	1.11173e-06	1	Pdgfra+ 1
Pgs1	1.24926e-09	0.259223	0.232	0.182	4.03325e-05	1	Pdgfra+ 1
Slc39a7	2.34152e-12	0.259095	0.338	0.276	7.5596e-08	1	Pdgfra+ 1
Coa3	2.88848e-13	0.259027	0.519	0.471	9.32547e-09	1	Pdgfra+ 1
Tm2d1	4.82497e-16	0.258943	0.287	0.21	1.55774e-11	1	Pdgfra+ 1
Tbx3	8.19928e-11	0.258734	0.48	0.439	2.64714e-06	1	Pdgfra+ 1
Hkdc1	4.46941e-24	0.257717	0.165	0.089	1.44295e-19	1	Pdgfra+ 1
Rcn3	1.10649e-26	0.257697	0.132	0.063	3.57229e-22	1	Pdgfra+ 1
Yipf3	1.07799e-13	0.257602	0.243	0.178	3.48028e-09	1	Pdgfra+ 1
Pik3r1	2.18522e-16	0.257565	0.225	0.153	7.05499e-12	1	Pdgfra+ 1
Mtcl1	2.72357e-13	0.257182	0.228	0.165	8.79304e-09	1	Pdgfra+ 1
Eif6	3.97118e-13	0.256909	0.591	0.547	1.2821e-08	1	Pdgfra+ 1
Soat1	7.15173e-25	0.255792	0.441	0.316	2.30894e-20	1	Pdgfra+ 1
Praf2	2.07054e-14	0.255709	0.204	0.142	6.68472e-10	1	Pdgfra+ 1
Ubl5	7.19673e-13	0.255091	0.57	0.532	2.32346e-08	1	Pdgfra+ 1
Pik3cb	5.13882e-13	0.254988	0.195	0.137	1.65907e-08	1	Pdgfra+ 1
Piezo1	1.72198e-12	0.254906	0.149	0.099	5.55941e-08	1	Pdgfra+ 1
Epas1	1.9072e-14	0.254366	0.26	0.184	6.15739e-10	1	Pdgfra+ 1
Coq10b	1.52313e-22	0.254322	0.178	0.102	4.91741e-18	1	Pdgfra+ 1
Wdr26	8.04776e-11	0.254176	0.317	0.266	2.59822e-06	1	Pdgfra+ 1
Morc4	1.40326e-25	0.253945	0.347	0.226	4.53044e-21	1	Pdgfra+ 1
Lamb2	7.39312e-16	0.253881	0.143	0.086	2.38687e-11	1	Pdgfra+ 1
Os9	2.39484e-17	0.253607	0.175	0.11	7.73173e-13	1	Pdgfra+ 1
B4galnt1	2.3356e-23	0.25353	0.146	0.076	7.54048e-19	1	Pdgfra+ 1
Ccdc186	9.0194e-15	0.252694	0.302	0.23	2.91191e-10	1	Pdgfra+ 1
Bcl10	2.69389e-11	0.252608	0.258	0.202	8.69722e-07	1	Pdgfra+ 1
Prr5	4.65522e-20	0.252433	0.166	0.098	1.50294e-15	1	Pdgfra+ 1
Tspan3	1.63827e-13	0.252338	0.325	0.256	5.28915e-09	1	Pdgfra+ 1
Ifngr2	3.1404e-17	0.252054	0.187	0.119	1.01388e-12	1	Pdgfra+ 1
Bloc1s2	4.24041e-09	0.251924	0.403	0.365	0.000136902	1	Pdgfra+ 1
Unc13b	9.16582e-23	0.251767	0.138	0.072	2.95918e-18	1	Pdgfra+ 1
Cdh2	1.50659e-33	0.251416	0.103	0.038	4.86401e-29	1	Pdgfra+ 1
Igf2r	5.80129e-17	0.250628	0.318	0.235	1.87295e-12	1	Pdgfra+ 1
Mycn	9.93668e-09	0.250599	0.267	0.22	0.000320806	1	Pdgfra+ 1
Surf1	1.59366e-14	0.250431	0.225	0.159	5.14513e-10	1	Pdgfra+ 1
Gnai3	1.14284e-15	0.250301	0.459	0.386	3.68965e-11	1	Pdgfra+ 1
Anxa4	1.59801e-20	0.250235	0.376	0.276	5.15918e-16	1	Pdgfra+ 1
Mapk3	1.20914e-14	0.250161	0.351	0.277	3.90371e-10	1	Pdgfra+ 1
Dab2	0	1.51858	0.881	0.395	0	2	Pdgfra+ 2
Spink1	1.34803e-250	1.43183	0.357	0.082	4.35212e-246	2	Pdgfra+ 2
Apoe	0	1.43034	0.972	0.737	0	2	Pdgfra+ 2
Ctsh1	0	1.4138	0.814	0.298	0	2	Pdgfra+ 2
Amn1	0	1.40884	0.769	0.281	0	2	Pdgfra+ 2
Cited1	0	1.39735	0.943	0.431	0	2	Pdgfra+ 2
Lgals2	0	1.33481	0.419	0.07	0	2	Pdgfra+ 2
Ttr	0	1.30046	0.399	0.057	0	2	Pdgfra+ 2
S100a1	6.27075e-282	1.18366	0.594	0.198	2.02451e-277	2	Pdgfra+ 2
Pga51	1.12831e-223	1.12125	0.76	0.372	3.64274e-219	2	Pdgfra+ 2
Pth1r	0	1.11594	0.864	0.385	0	2	Pdgfra+ 2
Emb	3.88599e-258	1.08205	0.489	0.145	1.25459e-253	2	Pdgfra+ 2
Ifi301	1.20266e-268	1.04623	0.863	0.472	3.8828e-264	2	Pdgfra+ 2
Tfpi1	6.9083e-145	1.00543	0.575	0.299	2.23034e-140	2	Pdgfra+ 2
Cldn61	2.25041e-266	1.00276	0.679	0.253	7.26544e-262	2	Pdgfra+ 2
Cldn71	8.88324e-234	0.989635	0.729	0.321	2.86796e-229	2	Pdgfra+ 2
Rbbp7	6.66935e-242	0.955713	0.911	0.669	2.1532e-237	2	Pdgfra+ 2
Gpc3	7.01958e-183	0.938356	0.42	0.143	2.26627e-178	2	Pdgfra+ 2
Mdk	5.06398e-175	0.919897	0.85	0.639	1.63491e-170	2	Pdgfra+ 2
Ldha	3.78792e-261	0.914746	0.964	0.778	1.22293e-256	2	Pdgfra+ 2
Dpp4	1.17375e-274	0.914088	0.41	0.097	3.78946e-270	2	Pdgfra+ 2
Galk11	2.05785e-212	0.897331	0.83	0.483	6.64377e-208	2	Pdgfra+ 2
Cotl11	4.03534e-197	0.893132	0.646	0.294	1.30281e-192	2	Pdgfra+ 2
Ctsz1	1.53111e-208	0.883998	0.874	0.498	4.94317e-204	2	Pdgfra+ 2
Tpi1	4.94343e-227	0.87246	0.931	0.716	1.59599e-222	2	Pdgfra+ 2
Ubqln21	3.58011e-192	0.862357	0.76	0.416	1.15584e-187	2	Pdgfra+ 2
Dbi	1.66397e-143	0.824771	0.758	0.522	5.37211e-139	2	Pdgfra+ 2
Morf4l2	3.3174e-179	0.8138	0.903	0.718	1.07102e-174	2	Pdgfra+ 2
Me11	5.13325e-143	0.78875	0.702	0.409	1.65727e-138	2	Pdgfra+ 2
Cyba1	2.67739e-129	0.782432	0.631	0.34	8.64395e-125	2	Pdgfra+ 2
Fth11	5.88375e-201	0.781802	0.993	0.949	1.89957e-196	2	Pdgfra+ 2
Amot	6.00025e-149	0.777256	0.312	0.092	1.93718e-144	2	Pdgfra+ 2
Anxa41	1.17503e-150	0.775345	0.557	0.257	3.79358e-146	2	Pdgfra+ 2
Mki67	6.21154e-97	0.77478	0.569	0.347	2.0054e-92	2	Pdgfra+ 2
Bnip3	1.19672e-159	0.770177	0.474	0.185	3.86362e-155	2	Pdgfra+ 2
Pgk1	5.36444e-175	0.769901	0.891	0.721	1.73191e-170	2	Pdgfra+ 2
Ctsc	8.30213e-136	0.769316	0.359	0.127	2.68034e-131	2	Pdgfra+ 2
Soat11	7.02483e-175	0.768571	0.648	0.294	2.26797e-170	2	Pdgfra+ 2
Cubn1	1.17161e-140	0.768034	0.505	0.212	3.78253e-136	2	Pdgfra+ 2
Rhox51	3.56368e-174	0.765492	0.912	0.547	1.15054e-169	2	Pdgfra+ 2
Npl	2.74253e-159	0.764958	0.428	0.152	8.85424e-155	2	Pdgfra+ 2
Fosb	1.5234e-201	0.744109	0.229	0.038	4.91831e-197	2	Pdgfra+ 2
Atp6v0a1	3.41051e-146	0.737126	0.43	0.166	1.10108e-141	2	Pdgfra+ 2
Nfxl1	1.90615e-104	0.731715	0.449	0.213	6.154e-100	2	Pdgfra+ 2
Phgdh	8.01258e-127	0.729202	0.464	0.213	2.58686e-122	2	Pdgfra+ 2
Morc41	4.08451e-153	0.725964	0.516	0.208	1.31868e-148	2	Pdgfra+ 2
Pcbd11	3.09885e-161	0.723137	0.507	0.201	1.00046e-156	2	Pdgfra+ 2
Fst	8.52588e-114	0.720115	0.464	0.202	2.75258e-109	2	Pdgfra+ 2
Slc9a3r11	1.86048e-125	0.715812	0.555	0.285	6.00657e-121	2	Pdgfra+ 2
Slc16a1	3.25442e-123	0.707251	0.411	0.173	1.05069e-118	2	Pdgfra+ 2
Myo61	5.87751e-144	0.70337	0.668	0.348	1.89756e-139	2	Pdgfra+ 2
Kdelr31	2.71316e-137	0.698865	0.651	0.328	8.75942e-133	2	Pdgfra+ 2
Bex4	2.83262e-70	0.693022	0.578	0.407	9.14512e-66	2	Pdgfra+ 2
Jpt11	2.25949e-126	0.69283	0.813	0.584	7.29476e-122	2	Pdgfra+ 2
Tuba1c	1.15718e-109	0.692378	0.783	0.574	3.73596e-105	2	Pdgfra+ 2
Gja1	3.79665e-123	0.688161	0.506	0.236	1.22575e-118	2	Pdgfra+ 2
P4ha11	9.63174e-142	0.685024	0.731	0.417	3.10961e-137	2	Pdgfra+ 2
Lrp21	5.8028e-127	0.680562	0.686	0.353	1.87343e-122	2	Pdgfra+ 2
Aqp81	6.69367e-181	0.680005	0.506	0.179	2.16105e-176	2	Pdgfra+ 2
Iqgap2	2.22227e-151	0.676679	0.339	0.106	7.17461e-147	2	Pdgfra+ 2
Plod21	1.80435e-150	0.67513	0.747	0.409	5.82533e-146	2	Pdgfra+ 2
Clic6	3.124e-170	0.673607	0.302	0.077	1.00858e-165	2	Pdgfra+ 2
Col4a21	1.71348e-161	0.669028	0.954	0.622	5.53198e-157	2	Pdgfra+ 2
Kif23	9.73093e-84	0.664571	0.386	0.194	3.14163e-79	2	Pdgfra+ 2
Lgmn1	6.39173e-108	0.659104	0.689	0.412	2.06357e-103	2	Pdgfra+ 2
Col4a11	3.51018e-164	0.65534	0.983	0.695	1.13326e-159	2	Pdgfra+ 2
Me2	3.82641e-98	0.647025	0.5	0.267	1.23536e-93	2	Pdgfra+ 2
Insig11	5.31925e-106	0.644208	0.576	0.314	1.71732e-101	2	Pdgfra+ 2
Birc5	6.39207e-92	0.643418	0.707	0.486	2.06368e-87	2	Pdgfra+ 2
Pdgfra	4.27963e-118	0.635416	0.487	0.217	1.38168e-113	2	Pdgfra+ 2
Tmem37	3.45458e-193	0.627424	0.225	0.039	1.11531e-188	2	Pdgfra+ 2
Prdx41	1.70925e-108	0.6274	0.744	0.495	5.51832e-104	2	Pdgfra+ 2
Kif21a	1.62721e-157	0.62592	0.32	0.089	5.25345e-153	2	Pdgfra+ 2
Top2a	3.60132e-60	0.622243	0.715	0.555	1.16269e-55	2	Pdgfra+ 2
Pfkl1	3.66938e-100	0.621984	0.592	0.346	1.18466e-95	2	Pdgfra+ 2
Tspan51	2.41366e-102	0.620846	0.443	0.206	7.79251e-98	2	Pdgfra+ 2
Blvrb1	2.41042e-97	0.61929	0.685	0.439	7.78203e-93	2	Pdgfra+ 2
Pafah1b3	8.56552e-98	0.61866	0.664	0.426	2.76538e-93	2	Pdgfra+ 2
Rab11a1	1.9897e-120	0.616187	0.784	0.501	6.42375e-116	2	Pdgfra+ 2
Bsg1	1.77649e-156	0.61431	0.96	0.88	5.7354e-152	2	Pdgfra+ 2
Epcam1	7.92255e-125	0.613963	0.787	0.467	2.55779e-120	2	Pdgfra+ 2
Flrt31	3.20296e-113	0.613956	0.577	0.288	1.03408e-108	2	Pdgfra+ 2
2210011C24Rik	3.50829e-133	0.611898	0.277	0.078	1.13265e-128	2	Pdgfra+ 2
Flt11	1.48009e-150	0.611564	0.773	0.384	4.77846e-146	2	Pdgfra+ 2
Gnas1	1.54449e-148	0.611261	0.935	0.634	4.9864e-144	2	Pdgfra+ 2
Egfl71	1.29677e-85	0.595731	0.477	0.259	4.18663e-81	2	Pdgfra+ 2
Rhoc1	6.17116e-112	0.594249	0.584	0.298	1.99236e-107	2	Pdgfra+ 2
Egln1	2.46905e-81	0.593007	0.398	0.195	7.97131e-77	2	Pdgfra+ 2
Pitx1	5.68535e-80	0.590492	0.445	0.214	1.83551e-75	2	Pdgfra+ 2
Serpinh11	1.21227e-136	0.589895	0.947	0.642	3.9138e-132	2	Pdgfra+ 2
Ctsl1	1.8429e-164	0.58547	0.995	0.858	5.94981e-160	2	Pdgfra+ 2
Igf2	2.82295e-134	0.582751	0.332	0.104	9.11391e-130	2	Pdgfra+ 2
Cndp2	4.66183e-82	0.575844	0.67	0.468	1.50507e-77	2	Pdgfra+ 2
Gga2	1.58709e-87	0.567586	0.657	0.438	5.12391e-83	2	Pdgfra+ 2
Atp6v0b1	1.94985e-95	0.567388	0.828	0.66	6.2951e-91	2	Pdgfra+ 2
Tmem1601	4.35028e-81	0.565449	0.742	0.565	1.40449e-76	2	Pdgfra+ 2
Cenpe	2.18053e-47	0.564642	0.469	0.315	7.03985e-43	2	Pdgfra+ 2
Snx3	3.46544e-93	0.564449	0.819	0.671	1.11882e-88	2	Pdgfra+ 2
Cltc1	1.82843e-88	0.563715	0.839	0.675	5.9031e-84	2	Pdgfra+ 2
Prelid2	1.36205e-63	0.558522	0.388	0.211	4.39738e-59	2	Pdgfra+ 2
Podxl1	6.49838e-85	0.55665	0.492	0.254	2.098e-80	2	Pdgfra+ 2
Stard101	3.53722e-100	0.555886	0.349	0.139	1.14199e-95	2	Pdgfra+ 2
Man1a21	1.73961e-83	0.546641	0.649	0.415	5.61634e-79	2	Pdgfra+ 2
Neu11	1.62809e-88	0.545743	0.471	0.239	5.25629e-84	2	Pdgfra+ 2
Mrpl23	4.65072e-70	0.54551	0.589	0.388	1.50148e-65	2	Pdgfra+ 2
Epb41l3	5.08671e-121	0.541361	0.267	0.078	1.64224e-116	2	Pdgfra+ 2
Palm3	1.27238e-79	0.539296	0.246	0.091	4.10787e-75	2	Pdgfra+ 2
Rrbp11	6.19315e-110	0.535879	0.898	0.709	1.99946e-105	2	Pdgfra+ 2
Arl6ip1	4.3678e-62	0.527809	0.8	0.657	1.41014e-57	2	Pdgfra+ 2
Id1	7.83842e-72	0.524153	0.282	0.12	2.53064e-67	2	Pdgfra+ 2
Sox171	2.19221e-89	0.516882	0.589	0.316	7.07756e-85	2	Pdgfra+ 2
Vamp81	8.22331e-89	0.515015	0.625	0.358	2.6549e-84	2	Pdgfra+ 2
Lamb11	6.89305e-104	0.5142	0.876	0.569	2.22542e-99	2	Pdgfra+ 2
Ihh	6.97485e-123	0.512279	0.231	0.06	2.25183e-118	2	Pdgfra+ 2
Bend51	7.65535e-78	0.507	0.406	0.197	2.47153e-73	2	Pdgfra+ 2
Folr11	2.88405e-82	0.505682	0.642	0.385	9.31116e-78	2	Pdgfra+ 2
Atp1b11	2.96554e-69	0.502736	0.75	0.598	9.57424e-65	2	Pdgfra+ 2
Gata41	5.3034e-87	0.502404	0.472	0.233	1.7122e-82	2	Pdgfra+ 2
Pdcd4	1.18492e-76	0.501808	0.479	0.261	3.82551e-72	2	Pdgfra+ 2
Agpat3	3.62901e-60	0.498774	0.307	0.15	1.17163e-55	2	Pdgfra+ 2
Mif1	2.38978e-110	0.497674	0.974	0.906	7.71541e-106	2	Pdgfra+ 2
Ccdc34	2.76761e-58	0.497466	0.603	0.425	8.93522e-54	2	Pdgfra+ 2
Fam162a	1.90929e-48	0.496789	0.47	0.315	6.16413e-44	2	Pdgfra+ 2
Stx3	1.89938e-62	0.494627	0.482	0.294	6.13214e-58	2	Pdgfra+ 2
Abcg2	1.03265e-76	0.494482	0.251	0.097	3.3339e-72	2	Pdgfra+ 2
Sptssa1	6.82772e-67	0.493819	0.439	0.247	2.20433e-62	2	Pdgfra+ 2
Oat	1.9289e-53	0.492666	0.381	0.221	6.22745e-49	2	Pdgfra+ 2
Klhl2	3.46618e-74	0.488498	0.258	0.103	1.11906e-69	2	Pdgfra+ 2
Bnip3l	2.48339e-60	0.484365	0.574	0.392	8.01761e-56	2	Pdgfra+ 2
Cyp511	2.84382e-44	0.480145	0.582	0.425	9.18129e-40	2	Pdgfra+ 2
Fos	3.74227e-95	0.479786	0.154	0.035	1.20819e-90	2	Pdgfra+ 2
Cd631	4.00969e-115	0.477025	0.973	0.841	1.29453e-110	2	Pdgfra+ 2
Stx71	4.05808e-69	0.476073	0.399	0.202	1.31015e-64	2	Pdgfra+ 2
Sephs2	1.52983e-43	0.475517	0.439	0.294	4.93906e-39	2	Pdgfra+ 2
Bag21	7.12826e-68	0.473191	0.319	0.146	2.30136e-63	2	Pdgfra+ 2
Hist1h1e	9.1494e-30	0.471039	0.43	0.314	2.95388e-25	2	Pdgfra+ 2
Ccna2	4.72307e-35	0.470922	0.409	0.286	1.52484e-30	2	Pdgfra+ 2
Tmbim61	1.65862e-81	0.470894	0.8	0.603	5.35484e-77	2	Pdgfra+ 2
Cst31	1.22243e-120	0.470118	0.982	0.868	3.94662e-116	2	Pdgfra+ 2
Fxyd31	8.59505e-67	0.465334	0.406	0.209	2.77491e-62	2	Pdgfra+ 2
Rab5c	3.15235e-53	0.463267	0.544	0.372	1.01774e-48	2	Pdgfra+ 2
Bbx	1.90173e-60	0.461257	0.47	0.279	6.13974e-56	2	Pdgfra+ 2
Ctsa1	9.47059e-56	0.458177	0.599	0.421	3.05758e-51	2	Pdgfra+ 2
Retreg11	3.67577e-89	0.452057	0.682	0.393	1.18672e-84	2	Pdgfra+ 2
Hmmr	6.16983e-30	0.448867	0.403	0.284	1.99193e-25	2	Pdgfra+ 2
Lsr1	4.02361e-63	0.447668	0.458	0.253	1.29902e-58	2	Pdgfra+ 2
Higd1a	7.92315e-36	0.446846	0.551	0.433	2.55799e-31	2	Pdgfra+ 2
Clic11	5.68648e-71	0.44677	0.781	0.572	1.83588e-66	2	Pdgfra+ 2
Mapk31	9.7774e-52	0.444917	0.437	0.268	3.15663e-47	2	Pdgfra+ 2
Cenpa	2.43435e-29	0.444441	0.492	0.375	7.8593e-25	2	Pdgfra+ 2
Trappc6a	1.38874e-50	0.443872	0.335	0.182	4.48354e-46	2	Pdgfra+ 2
Atp1a1	6.67927e-49	0.442857	0.708	0.575	2.1564e-44	2	Pdgfra+ 2
Ggt1	6.86983e-83	0.44122	0.233	0.08	2.21792e-78	2	Pdgfra+ 2
Hmgcs1	9.09e-32	0.440131	0.536	0.414	2.93471e-27	2	Pdgfra+ 2
Crb31	2.93079e-62	0.438949	0.271	0.118	9.46205e-58	2	Pdgfra+ 2
Gnai31	1.65586e-49	0.437913	0.547	0.377	5.34595e-45	2	Pdgfra+ 2
H1f01	1.03328e-56	0.43585	0.503	0.306	3.33595e-52	2	Pdgfra+ 2
Spock11	7.22808e-68	0.435763	0.33	0.15	2.33359e-63	2	Pdgfra+ 2
Loxl21	1.96681e-104	0.435669	0.495	0.223	6.34983e-100	2	Pdgfra+ 2
Smc4	5.01956e-34	0.434832	0.599	0.482	1.62057e-29	2	Pdgfra+ 2
Prss121	1.29291e-104	0.434341	0.213	0.057	4.17415e-100	2	Pdgfra+ 2
Hmgb3	2.66954e-26	0.432274	0.374	0.267	8.61861e-22	2	Pdgfra+ 2
Lin28a	1.68875e-54	0.431768	0.277	0.133	5.45214e-50	2	Pdgfra+ 2
Dlgap4	1.9456e-47	0.430733	0.353	0.198	6.28137e-43	2	Pdgfra+ 2
Aldoa	2.36359e-90	0.427968	0.97	0.907	7.63086e-86	2	Pdgfra+ 2
Epb41	1.98139e-66	0.426484	0.248	0.101	6.39691e-62	2	Pdgfra+ 2
Basp11	2.51318e-71	0.425867	0.692	0.425	8.1138e-67	2	Pdgfra+ 2
Cited21	1.81932e-49	0.422226	0.534	0.357	5.87367e-45	2	Pdgfra+ 2
Pgam1	2.92874e-53	0.421905	0.903	0.829	9.45544e-49	2	Pdgfra+ 2
Gng12	4.25562e-59	0.419801	0.257	0.112	1.37393e-54	2	Pdgfra+ 2
Tmem256	1.37277e-40	0.419659	0.622	0.488	4.432e-36	2	Pdgfra+ 2
Atp6v1g11	1.04541e-60	0.417153	0.871	0.771	3.3751e-56	2	Pdgfra+ 2
Nxf71	5.61681e-68	0.417085	0.428	0.218	1.81339e-63	2	Pdgfra+ 2
Mttp	7.05827e-108	0.415577	0.152	0.031	2.27876e-103	2	Pdgfra+ 2
Cenpf	1.91413e-21	0.415188	0.489	0.389	6.17977e-17	2	Pdgfra+ 2
Rap2c	8.49358e-59	0.415019	0.251	0.109	2.74215e-54	2	Pdgfra+ 2
Wnt11	3.71487e-79	0.415014	0.196	0.061	1.19934e-74	2	Pdgfra+ 2
Sfmbt21	3.37249e-44	0.414518	0.404	0.241	1.08881e-39	2	Pdgfra+ 2
Lama11	7.54792e-88	0.414327	0.939	0.712	2.43685e-83	2	Pdgfra+ 2
Tceal91	5.74924e-77	0.413707	0.904	0.775	1.85614e-72	2	Pdgfra+ 2
Ldlrap1	1.18038e-54	0.412456	0.236	0.103	3.81085e-50	2	Pdgfra+ 2
Agrn	2.5881e-47	0.411961	0.346	0.196	8.3557e-43	2	Pdgfra+ 2
Pkm1	2.47284e-59	0.411368	0.904	0.824	7.98358e-55	2	Pdgfra+ 2
Tcf7l21	4.73775e-61	0.411081	0.539	0.326	1.52958e-56	2	Pdgfra+ 2
Igf2r1	1.59697e-44	0.4102	0.382	0.228	5.15581e-40	2	Pdgfra+ 2
Prelid1	9.66218e-50	0.409491	0.782	0.668	3.11944e-45	2	Pdgfra+ 2
Rdx	2.16511e-26	0.406227	0.633	0.551	6.99006e-22	2	Pdgfra+ 2
Nusap1	2.08302e-14	0.406219	0.354	0.282	6.72501e-10	2	Pdgfra+ 2
Sparc1	1.04311e-83	0.404135	0.995	0.835	3.36768e-79	2	Pdgfra+ 2
1700025G04Rik1	2.93416e-52	0.402733	0.323	0.165	9.47294e-48	2	Pdgfra+ 2
Nt5dc2	3.70414e-36	0.400722	0.342	0.212	1.19588e-31	2	Pdgfra+ 2
Xpnpep11	7.32432e-47	0.399432	0.58	0.411	2.36466e-42	2	Pdgfra+ 2
Fis11	1.2458e-42	0.39869	0.617	0.476	4.02206e-38	2	Pdgfra+ 2
Hnf1b1	6.92832e-50	0.396071	0.302	0.151	2.23681e-45	2	Pdgfra+ 2
Chd6	8.3492e-36	0.395349	0.426	0.286	2.69554e-31	2	Pdgfra+ 2
Nav1	1.0357e-42	0.395029	0.31	0.172	3.34375e-38	2	Pdgfra+ 2
Zfhx3	1.09562e-46	0.394433	0.328	0.175	3.53722e-42	2	Pdgfra+ 2
Golga4	6.71841e-45	0.394291	0.605	0.449	2.16904e-40	2	Pdgfra+ 2
Ramp2	1.43413e-63	0.394083	0.228	0.089	4.6301e-59	2	Pdgfra+ 2
Asah11	4.06166e-56	0.393584	0.643	0.443	1.31131e-51	2	Pdgfra+ 2
Plin3	6.18874e-43	0.393313	0.484	0.326	1.99803e-38	2	Pdgfra+ 2
Ap1m21	4.11992e-55	0.392779	0.281	0.131	1.33011e-50	2	Pdgfra+ 2
Plk1	2.26686e-24	0.391575	0.328	0.229	7.31854e-20	2	Pdgfra+ 2
Akr7a5	7.58681e-34	0.391298	0.343	0.219	2.4494e-29	2	Pdgfra+ 2
Ube2c	1.54729e-16	0.390611	0.557	0.472	4.99542e-12	2	Pdgfra+ 2
Txndc171	9.91218e-45	0.39058	0.707	0.571	3.20015e-40	2	Pdgfra+ 2
Cpox	7.04727e-45	0.389703	0.328	0.182	2.27521e-40	2	Pdgfra+ 2
Rras21	5.48412e-48	0.388449	0.369	0.209	1.77055e-43	2	Pdgfra+ 2
H19	3.99674e-19	0.388174	0.11	0.053	1.29035e-14	2	Pdgfra+ 2
Vegfb	6.41206e-33	0.382655	0.353	0.231	2.07013e-28	2	Pdgfra+ 2
Spats2	2.70546e-41	0.382445	0.399	0.245	8.73457e-37	2	Pdgfra+ 2
Tacc3	1.17915e-28	0.38213	0.329	0.22	3.80689e-24	2	Pdgfra+ 2
Hsp90b11	9.65842e-70	0.382129	0.939	0.852	3.11822e-65	2	Pdgfra+ 2
Slc39a8	1.77165e-76	0.380356	0.211	0.07	5.71978e-72	2	Pdgfra+ 2
Carhsp11	1.26007e-48	0.379326	0.53	0.345	4.06814e-44	2	Pdgfra+ 2
Ddah11	1.79083e-44	0.378873	0.548	0.372	5.7817e-40	2	Pdgfra+ 2
Pgm1	1.06747e-62	0.378398	0.221	0.086	3.44633e-58	2	Pdgfra+ 2
Lamp11	8.71384e-61	0.377577	0.899	0.799	2.81326e-56	2	Pdgfra+ 2
Etfa1	1.0694e-32	0.377203	0.467	0.337	3.45254e-28	2	Pdgfra+ 2
Pigyl	9.46051e-35	0.376056	0.422	0.282	3.05432e-30	2	Pdgfra+ 2
Krt191	2.69282e-62	0.373362	0.428	0.222	8.69376e-58	2	Pdgfra+ 2
Tagln21	6.28162e-54	0.37321	0.704	0.495	2.02802e-49	2	Pdgfra+ 2
Card191	9.86714e-44	0.373067	0.306	0.164	3.18561e-39	2	Pdgfra+ 2
Slc7a7	5.87845e-59	0.372989	0.166	0.057	1.89786e-54	2	Pdgfra+ 2
Spc25	2.45359e-21	0.372655	0.277	0.189	7.92143e-17	2	Pdgfra+ 2
Cdk1	9.66363e-21	0.372504	0.457	0.363	3.1199e-16	2	Pdgfra+ 2
Tram11	9.19346e-39	0.370778	0.531	0.374	2.96811e-34	2	Pdgfra+ 2
Stard4	1.39776e-43	0.370394	0.316	0.175	4.51266e-39	2	Pdgfra+ 2
Adk	1.54034e-32	0.370269	0.259	0.15	4.97298e-28	2	Pdgfra+ 2
Tmprss2	1.38077e-64	0.37001	0.163	0.051	4.45782e-60	2	Pdgfra+ 2
Acat2	1.53946e-24	0.369729	0.404	0.3	4.97015e-20	2	Pdgfra+ 2
Arf11	2.28318e-57	0.369031	0.874	0.755	7.37124e-53	2	Pdgfra+ 2
Dnajc101	2.12087e-40	0.368606	0.437	0.281	6.84723e-36	2	Pdgfra+ 2
Aprt1	3.05479e-47	0.367889	0.869	0.791	9.8624e-43	2	Pdgfra+ 2
Cks2	1.67619e-24	0.367825	0.618	0.514	5.41159e-20	2	Pdgfra+ 2
Haus7	2.85627e-31	0.367597	0.292	0.179	9.22145e-27	2	Pdgfra+ 2
Pxdn1	7.07466e-52	0.367557	0.255	0.116	2.28405e-47	2	Pdgfra+ 2
Hcfc1r1	2.90956e-29	0.367487	0.395	0.269	9.39351e-25	2	Pdgfra+ 2
Cystm11	4.07613e-64	0.366032	0.751	0.501	1.31598e-59	2	Pdgfra+ 2
Fads2	1.05547e-41	0.365299	0.3	0.165	3.40757e-37	2	Pdgfra+ 2
Glul	2.45711e-32	0.362578	0.481	0.355	7.93277e-28	2	Pdgfra+ 2
Hmgb11	2.78374e-55	0.362376	0.96	0.873	8.98731e-51	2	Pdgfra+ 2
Gpr137b	5.34051e-64	0.362349	0.2	0.072	1.72418e-59	2	Pdgfra+ 2
Atp6v1f1	4.63305e-39	0.360824	0.746	0.626	1.49578e-34	2	Pdgfra+ 2
Rbm47	3.19755e-45	0.359786	0.286	0.147	1.03233e-40	2	Pdgfra+ 2
Mia2	4.60524e-31	0.358417	0.4	0.273	1.4868e-26	2	Pdgfra+ 2
Knstrn	2.16184e-24	0.356531	0.243	0.152	6.97949e-20	2	Pdgfra+ 2
Zfyve211	1.08337e-34	0.356268	0.506	0.359	3.49767e-30	2	Pdgfra+ 2
Ndrg1	5.84459e-70	0.356144	0.219	0.078	1.88693e-65	2	Pdgfra+ 2
Tmed91	3.47444e-62	0.356134	0.87	0.72	1.12172e-57	2	Pdgfra+ 2
Ctdspl	1.07544e-57	0.355988	0.177	0.063	3.47206e-53	2	Pdgfra+ 2
Atp6v0c1	1.19016e-66	0.35557	0.97	0.911	3.84242e-62	2	Pdgfra+ 2
Hipk2	1.2336e-40	0.354275	0.271	0.143	3.98269e-36	2	Pdgfra+ 2
Atox11	3.9673e-50	0.352838	0.866	0.745	1.28084e-45	2	Pdgfra+ 2
Cdkn1c	1.20847e-15	0.351414	0.107	0.057	3.90154e-11	2	Pdgfra+ 2
Tpx2	1.18564e-17	0.351274	0.377	0.296	3.82784e-13	2	Pdgfra+ 2
Klc4	2.58153e-54	0.351157	0.209	0.085	8.33448e-50	2	Pdgfra+ 2
Coa31	1.71549e-29	0.350808	0.586	0.464	5.53847e-25	2	Pdgfra+ 2
Tomm6	8.24598e-33	0.35079	0.757	0.661	2.66221e-28	2	Pdgfra+ 2
Cks1b	3.98146e-31	0.350213	0.598	0.478	1.28541e-26	2	Pdgfra+ 2
Lmo41	1.22378e-32	0.350076	0.339	0.206	3.95096e-28	2	Pdgfra+ 2
Clcn51	1.09251e-50	0.349443	0.499	0.301	3.52716e-46	2	Pdgfra+ 2
Shtn11	6.83441e-48	0.349304	0.249	0.116	2.20649e-43	2	Pdgfra+ 2
Cat	2.48106e-33	0.349129	0.439	0.301	8.01011e-29	2	Pdgfra+ 2
Bri3	3.47051e-40	0.348926	0.779	0.675	1.12045e-35	2	Pdgfra+ 2
Reep4	3.2348e-31	0.347699	0.227	0.125	1.04436e-26	2	Pdgfra+ 2
Ttk	4.4234e-22	0.347048	0.234	0.15	1.42809e-17	2	Pdgfra+ 2
Spint21	8.43578e-53	0.346389	0.666	0.435	2.72349e-48	2	Pdgfra+ 2
Rab5if	1.56768e-38	0.345431	0.742	0.611	5.06125e-34	2	Pdgfra+ 2
Foxa21	2.80149e-40	0.344657	0.33	0.184	9.0446e-36	2	Pdgfra+ 2
Rac11	1.62343e-34	0.344191	0.606	0.464	5.24123e-30	2	Pdgfra+ 2
Tmem97	2.66983e-23	0.342758	0.399	0.296	8.61954e-19	2	Pdgfra+ 2
Gabarap1	2.36081e-48	0.342357	0.825	0.699	7.62187e-44	2	Pdgfra+ 2
Ddost1	3.58273e-40	0.342209	0.697	0.547	1.15668e-35	2	Pdgfra+ 2
Ndfip21	9.6261e-36	0.342022	0.366	0.228	3.10779e-31	2	Pdgfra+ 2
Gata61	4.92634e-53	0.340163	0.59	0.355	1.59047e-48	2	Pdgfra+ 2
Hdlbp1	5.99348e-45	0.337421	0.756	0.607	1.93499e-40	2	Pdgfra+ 2
Appbp21	1.73485e-33	0.33705	0.563	0.42	5.60097e-29	2	Pdgfra+ 2
Timp3	3.37447e-56	0.335429	0.303	0.141	1.08945e-51	2	Pdgfra+ 2
Vapa	5.73621e-33	0.335383	0.713	0.599	1.85194e-28	2	Pdgfra+ 2
Jund1	5.36215e-33	0.33349	0.631	0.488	1.73117e-28	2	Pdgfra+ 2
Efnb11	6.65912e-37	0.332828	0.251	0.131	2.1499e-32	2	Pdgfra+ 2
Smco4	3.92217e-28	0.332663	0.275	0.168	1.26627e-23	2	Pdgfra+ 2
Wdfy1	1.71775e-29	0.332549	0.437	0.31	5.54575e-25	2	Pdgfra+ 2
Dcbld11	2.47148e-40	0.330954	0.293	0.158	7.97916e-36	2	Pdgfra+ 2
Srp9	7.09976e-37	0.330213	0.763	0.644	2.29216e-32	2	Pdgfra+ 2
Tpp11	1.04918e-30	0.330188	0.453	0.319	3.38729e-26	2	Pdgfra+ 2
As3mt	1.11542e-40	0.328248	0.209	0.098	3.60114e-36	2	Pdgfra+ 2
Nagk1	5.63089e-36	0.327129	0.319	0.187	1.81793e-31	2	Pdgfra+ 2
Glmp1	4.68738e-33	0.326182	0.526	0.383	1.51332e-28	2	Pdgfra+ 2
Ccnb1	1.25498e-17	0.326072	0.426	0.34	4.05169e-13	2	Pdgfra+ 2
Itm2c	1.93091e-35	0.326004	0.229	0.118	6.23393e-31	2	Pdgfra+ 2
Pla2g12b	3.43453e-50	0.325901	0.159	0.058	1.10884e-45	2	Pdgfra+ 2
Slc16a3	2.54775e-39	0.325607	0.195	0.089	8.2254e-35	2	Pdgfra+ 2
Dnajc22	2.52437e-82	0.324716	0.142	0.034	8.14992e-78	2	Pdgfra+ 2
Akap9	5.51966e-29	0.32427	0.541	0.412	1.78202e-24	2	Pdgfra+ 2
Fkbp111	1.76021e-30	0.324241	0.443	0.299	5.68283e-26	2	Pdgfra+ 2
Rnpep1	3.44403e-32	0.323804	0.31	0.184	1.11191e-27	2	Pdgfra+ 2
Gldc	3.25244e-33	0.319404	0.193	0.096	1.05005e-28	2	Pdgfra+ 2
Cdca3	5.69426e-15	0.317877	0.435	0.362	1.83839e-10	2	Pdgfra+ 2
H2-K11	1.62371e-39	0.317821	0.294	0.157	5.24216e-35	2	Pdgfra+ 2
Gnb21	1.89459e-33	0.31714	0.733	0.606	6.1167e-29	2	Pdgfra+ 2
Tubb51	5.71308e-47	0.316673	0.978	0.932	1.84447e-42	2	Pdgfra+ 2
Vps35	4.55821e-24	0.316069	0.569	0.469	1.47162e-19	2	Pdgfra+ 2
Spcs21	2.65349e-37	0.315468	0.749	0.619	8.56678e-33	2	Pdgfra+ 2
Tlk1	5.19011e-27	0.314722	0.401	0.283	1.67563e-22	2	Pdgfra+ 2
Fut81	5.08465e-34	0.313484	0.312	0.183	1.64158e-29	2	Pdgfra+ 2
Stxbp21	1.78917e-31	0.312812	0.318	0.194	5.77635e-27	2	Pdgfra+ 2
Erp291	2.12743e-59	0.312048	0.926	0.772	6.86841e-55	2	Pdgfra+ 2
Jade3	6.57008e-29	0.311858	0.262	0.152	2.12115e-24	2	Pdgfra+ 2
Fkbp2	1.32176e-26	0.310146	0.474	0.351	4.2673e-22	2	Pdgfra+ 2
Agpat41	4.40407e-43	0.309069	0.474	0.288	1.42185e-38	2	Pdgfra+ 2
Arf51	9.77177e-41	0.308581	0.655	0.478	3.15482e-36	2	Pdgfra+ 2
Vps29	3.58237e-20	0.30801	0.443	0.35	1.15657e-15	2	Pdgfra+ 2
Tubb4b1	3.21088e-29	0.307808	0.848	0.727	1.03663e-24	2	Pdgfra+ 2
2200002D01Rik1	7.26716e-32	0.307328	0.355	0.217	2.3462e-27	2	Pdgfra+ 2
Elovl11	1.2093e-38	0.306823	0.333	0.189	3.90424e-34	2	Pdgfra+ 2
Igf1r	2.82426e-40	0.306692	0.188	0.083	9.11812e-36	2	Pdgfra+ 2
Commd9	1.24965e-23	0.30666	0.261	0.165	4.03451e-19	2	Pdgfra+ 2
Plac8	6.49787e-56	0.306474	0.133	0.04	2.09784e-51	2	Pdgfra+ 2
Pcgf51	4.26458e-41	0.306415	0.413	0.246	1.37682e-36	2	Pdgfra+ 2
Tex2641	3.1235e-29	0.306267	0.412	0.281	1.00842e-24	2	Pdgfra+ 2
Sc5d	4.92648e-27	0.305781	0.231	0.133	1.59051e-22	2	Pdgfra+ 2
Efhd21	2.28697e-38	0.305478	0.402	0.242	7.3835e-34	2	Pdgfra+ 2
Hmgn21	3.32178e-21	0.30506	0.541	0.439	1.07244e-16	2	Pdgfra+ 2
Myl3	6.27915e-75	0.304696	0.105	0.021	2.02722e-70	2	Pdgfra+ 2
Zfp91	1.13675e-23	0.304045	0.581	0.48	3.67e-19	2	Pdgfra+ 2
Atp6ap2	2.08926e-25	0.303872	0.376	0.261	6.74516e-21	2	Pdgfra+ 2
Dhcr7	4.16176e-27	0.303515	0.202	0.111	1.34362e-22	2	Pdgfra+ 2
Msmo11	2.40662e-18	0.303347	0.375	0.282	7.76979e-14	2	Pdgfra+ 2
Nup62cl	2.35119e-24	0.302456	0.227	0.133	7.59082e-20	2	Pdgfra+ 2
Prlr	3.62834e-68	0.302234	0.125	0.031	1.17141e-63	2	Pdgfra+ 2
Reep51	5.98731e-50	0.301632	0.726	0.492	1.933e-45	2	Pdgfra+ 2
Tnk1	2.94326e-46	0.301459	0.228	0.103	9.50231e-42	2	Pdgfra+ 2
Exoc6	7.4788e-38	0.301136	0.206	0.098	2.41453e-33	2	Pdgfra+ 2
Atp6v0d1	2.908e-22	0.301086	0.452	0.346	9.38847e-18	2	Pdgfra+ 2
Pdia31	4.03163e-55	0.300642	0.904	0.775	1.30161e-50	2	Pdgfra+ 2
Srgn1	6.51092e-85	0.300171	0.919	0.547	2.10205e-80	2	Pdgfra+ 2
Ctnnbip11	1.30588e-24	0.299268	0.452	0.327	4.21602e-20	2	Pdgfra+ 2
Mien1	5.70204e-22	0.298905	0.431	0.329	1.8409e-17	2	Pdgfra+ 2
Pdcd6ip1	1.43359e-28	0.296661	0.522	0.392	4.62833e-24	2	Pdgfra+ 2
Oaz1	1.17308e-42	0.296304	0.945	0.885	3.78728e-38	2	Pdgfra+ 2
Prc1	1.91853e-08	0.295437	0.352	0.304	0.000619398	2	Pdgfra+ 2
Gns	7.92134e-32	0.295118	0.313	0.188	2.55741e-27	2	Pdgfra+ 2
Ptprk	2.55741e-34	0.295086	0.215	0.109	8.25659e-30	2	Pdgfra+ 2
Inpp5f	6.95353e-34	0.294997	0.188	0.091	2.24495e-29	2	Pdgfra+ 2
Lamc11	3.03628e-48	0.294012	0.804	0.629	9.80263e-44	2	Pdgfra+ 2
Map3k4	2.40325e-22	0.293874	0.33	0.227	7.75891e-18	2	Pdgfra+ 2
Tmod3	1.72881e-27	0.293074	0.39	0.266	5.58145e-23	2	Pdgfra+ 2
Tm2d11	8.71565e-25	0.292839	0.318	0.208	2.81385e-20	2	Pdgfra+ 2
Erg28	1.19376e-19	0.292695	0.474	0.379	3.85405e-15	2	Pdgfra+ 2
Slc29a1	1.35783e-22	0.292672	0.412	0.305	4.38374e-18	2	Pdgfra+ 2
Magt1	2.95936e-23	0.291907	0.463	0.348	9.5543e-19	2	Pdgfra+ 2
Actb1	1.87398e-61	0.291745	0.992	0.979	6.05016e-57	2	Pdgfra+ 2
Dtnbp1	3.93432e-23	0.291704	0.22	0.131	1.27019e-18	2	Pdgfra+ 2
Hspa51	5.37512e-45	0.290947	0.859	0.755	1.73536e-40	2	Pdgfra+ 2
Grb7	7.73463e-43	0.290087	0.163	0.065	2.49712e-38	2	Pdgfra+ 2
Hsd17b12	1.32471e-17	0.289851	0.422	0.334	4.27683e-13	2	Pdgfra+ 2
Atp6v1e1	7.61918e-25	0.289801	0.741	0.663	2.45985e-20	2	Pdgfra+ 2
Arpc51	1.26032e-29	0.289733	0.583	0.449	4.06894e-25	2	Pdgfra+ 2
Nsmce4a	2.94002e-22	0.289269	0.625	0.526	9.49185e-18	2	Pdgfra+ 2
Clta1	2.48119e-41	0.289231	0.937	0.876	8.01051e-37	2	Pdgfra+ 2
Kif11	3.73978e-11	0.28837	0.3	0.24	1.20739e-06	2	Pdgfra+ 2
Itm2b1	8.89655e-31	0.288363	0.657	0.518	2.87225e-26	2	Pdgfra+ 2
Crtc3	3.17056e-34	0.288071	0.245	0.129	1.02361e-29	2	Pdgfra+ 2
Ergic31	9.56224e-24	0.287981	0.511	0.396	3.08717e-19	2	Pdgfra+ 2
Arhgap29	1.28103e-42	0.287895	0.169	0.069	4.13581e-38	2	Pdgfra+ 2
Cpm	3.90816e-34	0.287816	0.191	0.09	1.26175e-29	2	Pdgfra+ 2
Rad51ap1	6.60881e-15	0.287635	0.228	0.159	2.13365e-10	2	Pdgfra+ 2
Patj	3.38628e-43	0.287633	0.189	0.081	1.09326e-38	2	Pdgfra+ 2
Pwwp2b	6.34361e-50	0.287261	0.167	0.062	2.04803e-45	2	Pdgfra+ 2
Klhdc3	5.58129e-25	0.286853	0.321	0.213	1.80192e-20	2	Pdgfra+ 2
Ampd2	8.15613e-33	0.285507	0.191	0.094	2.63321e-28	2	Pdgfra+ 2
Cmtm8	1.0603e-36	0.285116	0.181	0.082	3.42319e-32	2	Pdgfra+ 2
Abracl1	7.90134e-26	0.28511	0.322	0.209	2.55095e-21	2	Pdgfra+ 2
Rap1gap	2.30307e-45	0.284687	0.116	0.037	7.43547e-41	2	Pdgfra+ 2
Sirt2	1.1099e-26	0.28449	0.259	0.155	3.58333e-22	2	Pdgfra+ 2
Pcyt2	1.04889e-20	0.284248	0.237	0.15	3.38635e-16	2	Pdgfra+ 2
Tmed101	1.49244e-31	0.283252	0.762	0.641	4.81833e-27	2	Pdgfra+ 2
Pttg1	3.41031e-17	0.283202	0.26	0.178	1.10102e-12	2	Pdgfra+ 2
Mrps18a1	6.49333e-19	0.282987	0.424	0.329	2.09637e-14	2	Pdgfra+ 2
Atp5g2	1.08001e-36	0.282962	0.943	0.878	3.48682e-32	2	Pdgfra+ 2
Galnt31	3.54132e-37	0.281973	0.165	0.071	1.14331e-32	2	Pdgfra+ 2
Selenos1	9.4534e-27	0.281201	0.578	0.448	3.05203e-22	2	Pdgfra+ 2
Atxn101	2.79732e-28	0.280161	0.684	0.56	9.03113e-24	2	Pdgfra+ 2
Reep6	7.06932e-33	0.279952	0.151	0.067	2.28233e-28	2	Pdgfra+ 2
Tmpo	2.56636e-15	0.279793	0.486	0.41	8.2855e-11	2	Pdgfra+ 2
Rab24	2.89538e-19	0.279622	0.347	0.254	9.34772e-15	2	Pdgfra+ 2
Rab2a1	2.25601e-28	0.279551	0.667	0.544	7.28351e-24	2	Pdgfra+ 2
Mrpl54	1.03996e-14	0.279109	0.5	0.429	3.35751e-10	2	Pdgfra+ 2
Nrg2	8.935e-38	0.279036	0.187	0.084	2.88467e-33	2	Pdgfra+ 2
Aurkb	5.89021e-11	0.278946	0.208	0.155	1.90166e-06	2	Pdgfra+ 2
Trim44	2.15498e-27	0.278635	0.259	0.152	6.95736e-23	2	Pdgfra+ 2
Manf1	2.24336e-35	0.278621	0.754	0.605	7.24269e-31	2	Pdgfra+ 2
Agfg1	1.51507e-19	0.278493	0.339	0.246	4.8914e-15	2	Pdgfra+ 2
App1	2.25363e-38	0.27841	0.411	0.245	7.27584e-34	2	Pdgfra+ 2
Mogat2	1.23136e-54	0.278266	0.114	0.032	3.97546e-50	2	Pdgfra+ 2
Cdca81	9.38376e-14	0.277917	0.505	0.432	3.02955e-09	2	Pdgfra+ 2
Cbr1	1.10205e-22	0.277205	0.279	0.182	3.55796e-18	2	Pdgfra+ 2
G2e3	1.54958e-18	0.275493	0.177	0.107	5.00281e-14	2	Pdgfra+ 2
Mydgf1	1.10881e-23	0.275166	0.615	0.498	3.5798e-19	2	Pdgfra+ 2
Dram11	9.06061e-25	0.275106	0.236	0.137	2.92522e-20	2	Pdgfra+ 2
Arcn1	9.16437e-20	0.274411	0.401	0.303	2.95872e-15	2	Pdgfra+ 2
Hsd17b11	3.49175e-27	0.274118	0.221	0.124	1.12731e-22	2	Pdgfra+ 2
Bicc1	1.15054e-37	0.273875	0.171	0.074	3.71452e-33	2	Pdgfra+ 2
Fus	4.05856e-21	0.273829	0.767	0.709	1.31031e-16	2	Pdgfra+ 2
Rer11	1.66245e-19	0.273761	0.588	0.503	5.36722e-15	2	Pdgfra+ 2
Prdm6	2.53643e-43	0.272868	0.13	0.045	8.18885e-39	2	Pdgfra+ 2
Oip5os1	1.8701e-18	0.272484	0.404	0.31	6.03763e-14	2	Pdgfra+ 2
Emc101	1.4892e-17	0.272107	0.488	0.398	4.80788e-13	2	Pdgfra+ 2
Lman21	1.15183e-20	0.271631	0.555	0.461	3.7187e-16	2	Pdgfra+ 2
Slc2a3	5.46512e-22	0.271566	0.762	0.676	1.76441e-17	2	Pdgfra+ 2
Smarca21	1.02387e-31	0.271485	0.353	0.216	3.30557e-27	2	Pdgfra+ 2
Pitx2	2.65644e-35	0.271401	0.165	0.072	8.57631e-31	2	Pdgfra+ 2
Eif4ebp2	1.53298e-20	0.271071	0.544	0.444	4.94923e-16	2	Pdgfra+ 2
Ciao2a1	3.9539e-18	0.270781	0.437	0.34	1.27652e-13	2	Pdgfra+ 2
0610012G03Rik	1.81428e-19	0.270696	0.605	0.51	5.85741e-15	2	Pdgfra+ 2
Derl11	5.87711e-21	0.27037	0.388	0.284	1.89743e-16	2	Pdgfra+ 2
Serp11	2.1007e-18	0.270295	0.474	0.379	6.7821e-14	2	Pdgfra+ 2
Ap2a21	1.76088e-29	0.270219	0.543	0.402	5.685e-25	2	Pdgfra+ 2
Ldlr	1.84858e-18	0.270203	0.368	0.274	5.96814e-14	2	Pdgfra+ 2
Rex1bd	9.12863e-19	0.269966	0.59	0.506	2.94718e-14	2	Pdgfra+ 2
Vsig21	9.83331e-47	0.269578	0.144	0.051	3.17468e-42	2	Pdgfra+ 2
Rnf130	1.59747e-25	0.269326	0.231	0.134	5.15744e-21	2	Pdgfra+ 2
Ninj11	3.70001e-21	0.268929	0.25	0.159	1.19455e-16	2	Pdgfra+ 2
Nol7	1.89941e-18	0.268891	0.546	0.453	6.13225e-14	2	Pdgfra+ 2
Slc31a1	5.79247e-23	0.268626	0.248	0.154	1.8701e-18	2	Pdgfra+ 2
Rheb	6.4886e-19	0.268261	0.511	0.419	2.09484e-14	2	Pdgfra+ 2
Ccne2	3.37355e-13	0.268218	0.216	0.149	1.08915e-08	2	Pdgfra+ 2
Tk1	1.19899e-09	0.268031	0.282	0.227	3.87095e-05	2	Pdgfra+ 2
Snx61	6.03625e-19	0.267751	0.551	0.451	1.9488e-14	2	Pdgfra+ 2
Tpt11	1.10184e-101	0.267538	1	0.995	3.55728e-97	2	Pdgfra+ 2
Tmem263	1.08674e-24	0.267427	0.281	0.173	3.50854e-20	2	Pdgfra+ 2
Peg10	2.25e-23	0.267095	0.316	0.204	7.26412e-19	2	Pdgfra+ 2
Casp8	8.06991e-41	0.266647	0.14	0.053	2.60537e-36	2	Pdgfra+ 2
Ckap41	3.98507e-31	0.266057	0.696	0.553	1.28658e-26	2	Pdgfra+ 2
Nedd8	6.10586e-24	0.26597	0.784	0.704	1.97128e-19	2	Pdgfra+ 2
Pgap1	1.93768e-31	0.265949	0.221	0.117	6.25579e-27	2	Pdgfra+ 2
Mrfap1	6.92122e-24	0.265534	0.813	0.717	2.23452e-19	2	Pdgfra+ 2
Syngr21	9.28586e-16	0.265104	0.325	0.24	2.99794e-11	2	Pdgfra+ 2
Ost4	2.1523e-16	0.264646	0.501	0.415	6.9487e-12	2	Pdgfra+ 2
Pepd	1.88903e-15	0.264437	0.325	0.246	6.09872e-11	2	Pdgfra+ 2
Fmr1nb1	2.94959e-21	0.264308	0.343	0.238	9.52275e-17	2	Pdgfra+ 2
Tm9sf21	6.81777e-17	0.263898	0.441	0.348	2.20112e-12	2	Pdgfra+ 2
Pimreg	8.67278e-19	0.263829	0.131	0.071	2.80001e-14	2	Pdgfra+ 2
Suv39h1	1.37147e-26	0.263775	0.227	0.129	4.42778e-22	2	Pdgfra+ 2
Tm9sf31	2.74437e-22	0.263103	0.55	0.436	8.8602e-18	2	Pdgfra+ 2
Atp5d1	1.30663e-32	0.263072	0.883	0.795	4.21846e-28	2	Pdgfra+ 2
Ppip5k2	2.36049e-19	0.262967	0.23	0.146	7.62086e-15	2	Pdgfra+ 2
Shcbp1	3.86995e-15	0.262617	0.184	0.12	1.24941e-10	2	Pdgfra+ 2
Atp6v0e1	1.75128e-33	0.262399	0.797	0.667	5.65402e-29	2	Pdgfra+ 2
Kif20b	7.83953e-09	0.262074	0.395	0.347	0.000253099	2	Pdgfra+ 2
Txndc51	5.26789e-24	0.261495	0.34	0.226	1.70074e-19	2	Pdgfra+ 2
Tnks2	6.86548e-21	0.260067	0.617	0.526	2.21652e-16	2	Pdgfra+ 2
Slc25a41	1.90837e-31	0.26004	0.892	0.814	6.16119e-27	2	Pdgfra+ 2
Arpc1b1	3.36547e-19	0.259867	0.602	0.501	1.08654e-14	2	Pdgfra+ 2
Kif15	1.37859e-12	0.259412	0.252	0.188	4.45079e-08	2	Pdgfra+ 2
St3gal6	6.23847e-35	0.258845	0.16	0.07	2.01409e-30	2	Pdgfra+ 2
Ppic1	1.27093e-21	0.258209	0.519	0.404	4.1032e-17	2	Pdgfra+ 2
Chmp3	8.25868e-15	0.257994	0.519	0.444	2.66631e-10	2	Pdgfra+ 2
Pdia61	9.09523e-31	0.257914	0.797	0.681	2.93639e-26	2	Pdgfra+ 2
Nipsnap3b	5.8425e-15	0.257773	0.306	0.227	1.88625e-10	2	Pdgfra+ 2
Hhex	1.91908e-22	0.257437	0.144	0.073	6.19575e-18	2	Pdgfra+ 2
Tpcn1	1.32378e-34	0.257284	0.155	0.067	4.27382e-30	2	Pdgfra+ 2
Rpn11	7.80278e-22	0.257252	0.626	0.517	2.51913e-17	2	Pdgfra+ 2
Cnot6	1.27986e-14	0.256618	0.325	0.246	4.13203e-10	2	Pdgfra+ 2
Fbxo51	1.54331e-08	0.256566	0.352	0.302	0.000498259	2	Pdgfra+ 2
Ywhab1	2.36003e-23	0.256437	0.736	0.652	7.61935e-19	2	Pdgfra+ 2
Cdh6	4.20673e-35	0.256352	0.169	0.075	1.35814e-30	2	Pdgfra+ 2
Rcbtb2	6.98579e-26	0.255942	0.159	0.08	2.25536e-21	2	Pdgfra+ 2
Lamtor4	3.26415e-12	0.255248	0.439	0.377	1.05383e-07	2	Pdgfra+ 2
Zc3h14	8.95396e-16	0.255025	0.383	0.297	2.89079e-11	2	Pdgfra+ 2
Scube2	4.09629e-32	0.254814	0.16	0.072	1.32249e-27	2	Pdgfra+ 2
[truncated: 6,433 more rows]

## Sheet: S3E. Gene ontology cluster 14
Gene ontology biological process terms positively enriched in cluster 14
No.	Term	Overlap	p-value	Adjusted p-value	Genes
1	cellular response to starvation (GO:0009267)	13/158	7.03281e-09	1.12736e-05	KLF10;GABARAPL1;CDKN1A;ATP6V0B;CEBPB;HSPA5;ATG14;FOXO3;FOXO1;MAP1LC3B;RRAGC;PMAIP1;ATF4
2	positive regulation of transcription from RNA polymerase II promoter in response to endoplasmic reticulum stress (GO:1990440)	5/11	4.18472e-08	3.35405e-05	CEBPB;HSPA5;DDIT3;ATF3;ATF4
3	negative regulation of transcription, DNA-templated (GO:0045892)	29/948	7.94179e-08	4.24356e-05	DDX5;CEBPB;CDKN1B;RPL10;FOXO3;BACH1;FOXO1;DEDD2;IRF2BPL;UBB;CIR1;FNIP2;KLF10;JUN;RPL23;KLF4;KLF7;DDIT3;NFIC;BHLHE40;RLIM;MDM2;PDCD4;TAF7;MAFK;ATF5;ATF3;CGGBP1;ATF4
4	response to endoplasmic reticulum stress (GO:0034976)	10/110	1.57199e-07	6.29976e-05	PPP1R15A;JUN;CEBPB;HSPA5;DDIT3;DNAJB9;ATF3;ATF4;BBC3;HERPUD1
5	negative regulation of transcription by RNA polymerase II (GO:0000122)	23/684	3.91608e-07	0.000125549	KLF10;JUN;DDX5;CEBPB;RPL10;RPL23;FOXO3;KLF4;BACH1;IRF2BPL;KLF7;UBB;DDIT3;NFIC;BHLHE40;MDM2;TAF7;CIR1;MAFK;FNIP2;ATF3;CGGBP1;ATF4
6	intrinsic apoptotic signaling pathway (GO:0097193)	9/102	8.5761e-07	0.000229125	PPP1R15A;DDX5;CDKN1A;CEBPB;DDIT3;PMAIP1;FNIP2;ATF4;BBC3
7	PERK-mediated unfolded protein response (GO:0036499)	4/11	3.03105e-06	0.000694002	HSPA5;DDIT3;ATF4;HERPUD1
8	positive regulation of transcription from RNA polymerase II promoter in response to stress (GO:0036003)	5/24	3.46351e-06	0.000694002	CEBPB;HSPA5;DDIT3;ATF3;ATF4
9	regulation of apoptotic process (GO:0042981)	22/742	5.52455e-06	0.000983984	BEX2;JUN;RPL10;HSPA5;PLK2;PLAUR;HIP1R;FOXO3;NDRG1;FOXO1;CLN3;KRT18;UBB;TAX1BP1;PMAIP1;NUPR1;ATF5;CTSD;SQSTM1;TPT1;ATF4;CTSB
10	intrinsic apoptotic signaling pathway in response to endoplasmic reticulum stress (GO:0070059)	5/29	9.29174e-06	0.0013701	PPP1R15A;CEBPB;DDIT3;BBC3;ATF4
11	regulation of cell cycle (GO:0051726)	13/296	9.40178e-06	0.0013701	PPP1R15A;BEX2;JUN;CDKN1A;JUND;CDKN1B;RPL23;IQGAP1;RASSF1;MDM2;PDCD4;HBP1;NUPR1
12	integrated stress response signaling (GO:0140467)	4/15	1.215e-05	0.00147449	HSPA5;DDIT3;HERPUD1;ATF4
13	regulation of transcription by RNA polymerase II (GO:0006357)	43/2206	1.27758e-05	0.00147449	CDKN1A;DDX5;CEBPB;RPL10;KMT2C;FOXO3;CHD2;SOX21;BACH1;FOXO1;IRF2BPL;UBB;CIR1;FNIP2;KLF10;WWTR1;BRD2;JUN;JUND;KLF13;RPL23;IFRD1;ZBTB10;KLF4;KLF3;KLF7;KLF6;DDIT3;NFIC;KIT;MAFF;BHLHE40;KLF9;CREBRF;MDM2;TAF7;HBP1;MAFK;ATF5;SQSTM1;ATF3;CGGBP1;ATF4
14	regulation of intrinsic apoptotic signaling pathway (GO:2001242)	6/52	1.28777e-05	0.00147449	DDIT3;PLAUR;PMAIP1;NUPR1;BBC3;HERPUD1
15	cotranslational protein targeting to membrane (GO:0006613)	7/94	4.41877e-05	0.00471778	RPS27;RPS19;RPL10;RPL23;SEC62;RPL9;RPS24
16	positive regulation of intrinsic apoptotic signaling pathway (GO:2001244)	5/40	4.70895e-05	0.00471778	UBB;DDIT3;PMAIP1;NUPR1;BBC3
17	mitophagy (GO:0000423)	3/8	5.31621e-05	0.00501287	MAP1LC3B;ATG14;SQSTM1
18	regulation of translational initiation (GO:0006446)	6/68	6.06357e-05	0.00520008	CEBPB;EIF5;EIF4EBP1;ATF3;ATF4;EIF1
19	positive regulation of signal transduction by p53 class mediator (GO:1901798)	4/22	6.16354e-05	0.00520008	DDX5;UBB;RPL23;PMAIP1
20	cellular response to glucose starvation (GO:0042149)	5/43	6.72333e-05	0.00538875	HSPA5;PMAIP1;FOXO3;ATG14;ATF4
21	positive regulation of apoptotic process (GO:0043065)	12/310	7.10034e-05	0.00541993	JUN;BTG1;UBB;DDIT3;HIP1R;PMAIP1;NUPR1;FOXO3;CTSD;SQSTM1;FOXO1;ATF4
22	protein targeting to ER (GO:0045047)	7/103	7.93035e-05	0.00577834	RPS27;RPS19;RPL10;RPL23;SEC62;RPL9;RPS24
23	positive regulation of neuron apoptotic process (GO:0043525)	4/24	8.81427e-05	0.00614316	DDIT3;NUPR1;FOXO3;ATF4
24	regulation of transcription, DNA-templated (GO:0006355)	41/2244	9.34049e-05	0.00623867	CDKN1A;DDX5;CEBPB;BTG1;CDKN1B;FOXO3;CHD2;SOX21;BACH1;FOXO1;DEDD2;IRF2BPL;CIR1;KLF10;WWTR1;BRD2;JUN;JUND;KLF13;IFRD1;ZBTB10;KLF4;KLF3;KLF7;KLF6;DDIT3;NFIC;KIT;MAFF;BHLHE40;KLF9;CREBRF;RLIM;MDM2;PDCD4;TAF7;HBP1;MAFK;ATF5;ATF3;ATF4
25	DNA damage response, signal transduction by p53 class mediator (GO:0030330)	6/74	9.76559e-05	0.00626169	BTG2;CDKN1A;CDKN1B;PLK2;MDM2;NDRG1
26	negative regulation of mitotic cell cycle (GO:0045930)	5/48	0.000114854	0.00667929	BTG2;BTG1;CDKN1B;PLK2;HECA
27	negative regulation of apoptotic process (GO:0043066)	15/485	0.000115222	0.00667929	RPL10;HSPA5;PLK2;PLAUR;KLF4;FOXO1;CLN3;KRT18;UBB;TAX1BP1;NUPR1;ATF5;RETREG1;SQSTM1;TPT1
28	positive regulation of transcription by RNA polymerase II (GO:0045944)	22/908	0.000116669	0.00667929	KLF10;WWTR1;JUN;CEBPB;JUND;KMT2C;FOXO3;KLF4;FOXO1;IRF2BPL;KLF7;KLF6;UBB;DDIT3;NFIC;MAFF;CREBRF;TAF7;ATF5;SQSTM1;ATF3;ATF4
29	negative regulation of programmed cell death (GO:0043069)	13/381	0.000126892	0.00693649	RPL10;HSPA5;PLK2;PLAUR;FOXO1;CLN3;KRT18;UBB;TAX1BP1;NUPR1;ATF5;SQSTM1;TPT1
30	negative regulation of cellular macromolecule biosynthetic process (GO:2000113)	16/547	0.000129816	0.00693649	KLF10;JUN;CDKN1A;BTG2;CDKN1B;KLF4;FOXO1;DEDD2;DDIT3;BHLHE40;RLIM;MDM2;PDCD4;TAF7;CIR1;ATF5
31	negative regulation of cell cycle (GO:0045786)	6/80	0.000150744	0.00779495	BTG2;BTG1;CDKN1B;PDCD4;HECA;NUPR1
32	cellular response to thyroid hormone stimulus (GO:0097067)	3/12	0.000202767	0.0101574	CTSL;KLF9;CTSB
33	DNA damage response, signal transduction by p53 class mediator resulting in cell cycle arrest (GO:0006977)	5/56	0.000240173	0.0110378	BTG2;CDKN1A;CDKN1B;PLK2;MDM2
34	negative regulation of nucleic acid-templated transcription (GO:1903507)	14/464	0.000250977	0.0110378	KLF10;JUN;CDKN1B;KLF4;FOXO1;DEDD2;DDIT3;BHLHE40;RLIM;MDM2;PDCD4;TAF7;CIR1;ATF5
35	carboxylic acid transport (GO:0046942)	5/57	0.000261149	0.0110378	CLN3;SLC38A1;SLC17A5;SLC3A2;SLC38A2
36	embryonic hemopoiesis (GO:0035162)	3/13	0.000261658	0.0110378	KIT;TGFBR2;ATF4
37	response to thyroid hormone (GO:0097066)	3/13	0.000261658	0.0110378	CTSL;KLF9;CTSB
38	negative regulation of endoplasmic reticulum unfolded protein response (GO:1900102)	3/13	0.000261658	0.0110378	PPP1R15A;HSPA5;DNAJB9
39	SRP-dependent cotranslational protein targeting to membrane (GO:0006614)	6/90	0.00028758	0.0118203	RPS27;RPS19;RPL10;RPL23;RPL9;RPS24
40	selective autophagy (GO:0061912)	5/59	0.000307247	0.0120126	MAP1LC3B;UBB;ATG14;SQSTM1;RETREG1
41	positive regulation of apoptotic signaling pathway (GO:2001235)	5/59	0.000307247	0.0120126	DDIT3;PMAIP1;NUPR1;BBC3;DEDD2
42	nuclear-transcribed mRNA catabolic process (GO:0000956)	8/171	0.000332625	0.0126952	DDX5;RPS27;RPS19;RPL10;RPL23;RC3H1;RPL9;RPS24
43	cytoplasmic translation (GO:0002181)	6/93	0.000343469	0.0128042	RPS27;RPS19;RPL10;RPL23;RPL9;RPS24
44	autophagosome maturation (GO:0097352)	4/34	0.000355773	0.0129615	CLN3;MAP1LC3B;GABARAPL1;ATG14
45	regulation of neuron apoptotic process (GO:0043523)	6/98	0.000455161	0.0162138	CLN3;DDIT3;NUPR1;FOXO3;RETREG1;ATF4
46	mitotic G1 DNA damage checkpoint signaling (GO:0031571)	5/65	0.00048297	0.0167355	BTG2;CDKN1A;CDKN1B;PLK2;MDM2
47	regulation of vascular associated smooth muscle cell proliferation (GO:1904705)	4/37	0.000494947	0.0167355	CDKN1A;JUN;CDKN1B;PDCD4
48	negative regulation of immune effector process (GO:0002698)	3/16	0.000501124	0.0167355	LGALS3;RPS19;RC3H1
49	cellular response to nutrient levels (GO:0031669)	5/66	0.000518364	0.0169579	KLF10;MAP1LC3B;RRAGC;ATG14;FOXO1
50	apoptotic process (GO:0006915)	9/231	0.000546914	0.0175341	PPP1R15A;RRAGC;JADE1;MDM2;PDCD4;PMAIP1;FOXO1;BBC3;TGFBR2

## Sheet: S3F.DEGs between DP and Pdgfra+
Differentially up- and downregulated genes in DP compared to Pdgfra+ clusters
Gene	p-value	Average LogFC	pct.1	pct.2	Adjusted p-value
Cited1	0	-2.5726	0.409	0.867	0
Dppa5a	0	1.31782	0.995	0.836	0
Eif2s2	0	1.53786	0.997	0.918	0
Gjb3	0	1.37332	0.641	0.14	0
Tpt1	0	-0.885142	0.998	0.998	0
Upp1	0	1.87077	0.779	0.192	0
Gjb5	1.4338e-290	1.17113	0.52	0.1	4.62903e-286
Marcks	6.81185e-270	0.882129	0.319	0.03	2.19921e-265
Flt1	6.31288e-260	-2.08881	0.295	0.783	2.03811e-255
Snhg9	1.1654e-237	1.37804	0.801	0.368	3.7625e-233
Ckb	1.29442e-234	1.28363	0.878	0.48	4.17904e-230
Mdk	1.21093e-222	-1.79431	0.291	0.742	3.90949e-218
Prxl2a	5.43359e-222	1.20609	0.622	0.197	1.75423e-217
Rps12	8.25288e-213	0.515229	1	0.997	2.66444e-208
Spp1	3.65061e-210	1.11783	0.365	0.063	1.1786e-205
Nedd4	2.39563e-204	-1.50789	0.327	0.751	7.7343e-200
Nostrin	1.65945e-195	1.12902	0.795	0.379	5.35753e-191
Glipr2	1.6644e-185	1.06586	0.747	0.34	5.37352e-181
Srgn	3.65276e-183	0.818353	0.988	0.887	1.17929e-178
Ctsl	4.82528e-179	0.742665	0.998	0.986	1.55784e-174
Htra1	5.93007e-177	1.02914	0.71	0.296	1.91452e-172
Tcf15	1.41877e-176	0.674004	0.212	0.02	4.5805e-172
Car2	3.28626e-175	1.03279	0.763	0.357	1.06097e-170
Echdc2	1.00551e-171	1.0073	0.721	0.324	3.24628e-167
Slc13a5	3.75648e-168	0.602175	0.258	0.036	1.21278e-163
Fabp3	2.55559e-165	0.704031	0.991	0.964	8.25072e-161
Pramel7	3.90779e-162	0.477561	0.112	0.001	1.26163e-157
Slc25a5	9.03413e-162	0.988214	0.87	0.534	2.91667e-157
Pth1r	5.04313e-160	-1.35697	0.449	0.766	1.62818e-155
Tcl1	1.91336e-157	0.45763	0.157	0.01	6.17728e-153
Pitx1	1.2305e-156	-2.12821	0.046	0.48	3.97268e-152
Mep1b	5.58006e-155	0.398427	0.136	0.006	1.80152e-150
Calm1	3.13628e-154	0.679208	0.988	0.913	1.01255e-149
Gng2	1.74564e-149	0.607577	0.266	0.044	5.63581e-145
Cldn6	1.20984e-147	-1.39935	0.144	0.559	3.90597e-143
Col4a1	1.43154e-141	-0.871503	0.977	0.99	4.62172e-137
Sdc4	4.70293e-141	0.8813	0.907	0.662	1.51834e-136
Pdlim4	3.41774e-140	0.910837	0.546	0.198	1.10342e-135
Cyp26a1	1.31585e-135	-1.62161	0.154	0.537	4.24821e-131
Dppa2	6.63742e-135	0.713334	0.314	0.071	2.14289e-130
Nefm	9.65322e-133	0.637906	0.268	0.051	3.11654e-128
Tspan8	1.73937e-130	0.574911	0.184	0.022	5.61556e-126
Rnf7	2.20966e-130	0.936757	0.765	0.445	7.13387e-126
Gabarapl2	6.28271e-130	0.942346	0.809	0.498	2.02837e-125
S100a10	9.82743e-129	0.872307	0.776	0.437	3.17279e-124
Ooep	1.28464e-127	0.490463	0.186	0.023	4.14745e-123
Ly6g6e	3.86438e-125	0.344302	0.1	0.003	1.24762e-120
Loxl2	1.32755e-124	-1.63626	0.072	0.448	4.286e-120
Gas6	2.90443e-122	0.852207	0.547	0.22	9.37696e-118
Hexa	2.87026e-119	0.773152	0.576	0.23	9.26664e-115
Dkk1	2.36632e-117	0.901105	0.596	0.261	7.63966e-113
Atox1	2.68895e-116	0.643266	0.959	0.825	8.68128e-112
S100g	5.31234e-116	-1.79164	0.339	0.633	1.71509e-111
Ubald2	5.62175e-116	0.813132	0.781	0.453	1.81498e-111
Acadl	2.09126e-113	0.82265	0.572	0.249	6.75163e-109
Hspb1	2.08676e-112	0.721678	0.938	0.706	6.73712e-108
Pgam2	9.43274e-112	0.488752	0.127	0.01	3.04536e-107
Grtp1	1.11129e-111	0.691614	0.392	0.124	3.5878e-107
Jaml	2.33776e-111	0.39942	0.153	0.018	7.54747e-107
Fst	2.43514e-109	-1.91113	0.053	0.395	7.86185e-105
Mybl2	8.92759e-109	0.724362	0.48	0.183	2.88227e-104
Bcat1	6.72693e-108	0.472141	0.212	0.039	2.17179e-103
Cenpv	1.34688e-106	0.661713	0.404	0.135	4.3484e-102
Ubqln2	7.87566e-106	-1.09778	0.399	0.669	2.54266e-101
Dnmt3l	6.26886e-105	0.604311	0.284	0.072	2.0239e-100
Mgst3	2.80448e-104	0.777531	0.763	0.444	9.05426e-100
Cubn	4.87047e-104	0.775027	0.705	0.364	1.57243e-99
Klf5	2.19266e-103	0.757564	0.762	0.443	7.07901e-99
Lrpap1	2.43701e-103	0.526613	0.989	0.947	7.86788e-99
Gnas	2.53409e-103	-0.685983	0.854	0.911	8.18131e-99
Col4a2	3.13101e-103	-0.7636	0.942	0.961	1.01085e-98
Gjb4	6.20652e-103	0.340198	0.114	0.009	2.00377e-98
Tceal9	3.39397e-101	-0.807625	0.779	0.887	1.09574e-96
Nr0b1	2.29411e-100	0.46846	0.178	0.029	7.40654e-96
Lrrk1	1.04864e-99	0.396956	0.17	0.026	3.38555e-95
Cmtm7	3.3069e-99	0.715297	0.852	0.605	1.06763e-94
Pros1	3.02674e-98	0.672201	0.384	0.132	9.77183e-94
Peg10	1.1873e-96	-2.17557	0.056	0.368	3.83321e-92
Ldha	3.08655e-95	-0.747976	0.768	0.87	9.96492e-91
Hspg2	1.07969e-94	0.749949	0.629	0.329	3.48577e-90
Tpi1	1.1167e-94	-0.822417	0.669	0.828	3.60526e-90
Tfpi	1.00967e-92	0.755496	0.707	0.382	3.25973e-88
Pou5f1	3.20209e-92	0.416073	0.174	0.03	1.0338e-87
Tfcp2l1	4.16654e-92	0.490336	0.234	0.055	1.34517e-87
Cd81	1.47118e-90	-1.10314	0.226	0.535	4.74969e-86
Chpt1	2.20086e-89	0.61913	0.392	0.144	7.10547e-85
Pdzk1ip1	3.36275e-89	0.267986	0.107	0.01	1.08566e-84
Pfn1	8.40512e-89	0.499834	0.975	0.906	2.71359e-84
Klf9	1.621e-88	0.726633	0.721	0.435	5.23339e-84
Rbmxl2	2.57836e-88	0.389075	0.136	0.018	8.32424e-84
Jam3	7.58705e-87	0.611899	0.345	0.118	2.44948e-82
L1td1	2.11739e-85	0.733983	0.71	0.429	6.83599e-81
Ctsc	9.43743e-85	0.680474	0.458	0.19	3.04687e-80
Tmem14c	5.04431e-84	0.682845	0.832	0.571	1.62856e-79
Odc1	4.19409e-83	0.755367	0.709	0.435	1.35406e-78
Rtn4	1.96023e-81	0.686083	0.737	0.461	6.3286e-77
Hopx	2.90944e-81	0.511556	0.227	0.058	9.39312e-77
Tmsb4x	4.15568e-81	0.489669	0.831	0.535	1.34166e-76
Epas1	2.01514e-80	-1.20996	0.056	0.334	6.50588e-76
Arih2	3.67056e-80	0.577269	0.392	0.152	1.18504e-75
Ostf1	7.14936e-80	0.668037	0.68	0.39	2.30817e-75
Hmga2	1.26735e-79	0.413102	0.192	0.043	4.09164e-75
Klf3	1.37321e-79	0.519647	0.277	0.084	4.43342e-75
Apoc1	1.6256e-79	0.61013	0.296	0.097	5.24826e-75
Tigar	7.23063e-79	0.506055	0.275	0.084	2.33441e-74
Wnt6	8.4129e-79	0.302173	0.116	0.015	2.71611e-74
Gpx3	1.91715e-78	-1.00816	0.384	0.631	6.1895e-74
Krt19	3.48527e-78	-1.15704	0.158	0.445	1.12522e-73
Folr1	9.94983e-78	0.681339	0.804	0.555	3.2123e-73
Pdzd3	1.5636e-76	0.279769	0.115	0.015	5.04808e-72
Bex3	4.94749e-76	-0.744595	0.802	0.873	1.5973e-71
Rplp0	8.47764e-76	0.291892	0.998	0.995	2.73701e-71
Slc25a20	1.93638e-74	0.491721	0.258	0.076	6.25159e-70
Epha4	2.6028e-74	0.541282	0.265	0.083	8.40315e-70
Dnmt3b	5.96783e-74	0.674993	0.43	0.192	1.92672e-69
F2r	8.42268e-74	0.510988	0.376	0.145	2.71926e-69
S100a11	1.00567e-73	0.638856	0.627	0.346	3.2468e-69
S100a1	1.05556e-73	-1.35575	0.097	0.365	3.40786e-69
Ckmt1	1.557e-73	0.651476	0.391	0.159	5.02679e-69
Sh3bgrl3	3.26945e-73	0.681202	0.673	0.403	1.05554e-68
Npl	5.02037e-73	0.6224	0.536	0.258	1.62083e-68
Morc4	2.46187e-72	-0.92836	0.18	0.452	7.94815e-68
Esam	1.54411e-71	0.343389	0.155	0.03	4.98516e-67
Smad7	5.98151e-71	0.554373	0.53	0.257	1.93113e-66
Gpat3	1.70353e-70	0.334341	0.127	0.021	5.49984e-66
Tex12	3.94258e-70	0.226887	0.078	0.006	1.27286e-65
Kdelr3	5.55769e-70	-0.843183	0.393	0.619	1.7943e-65
Rps2	1.22643e-69	0.373117	0.994	0.953	3.95952e-65
Agpat2	1.78042e-68	0.520942	0.342	0.133	5.74808e-64
Dppa4	3.92215e-68	0.443976	0.26	0.083	1.26627e-63
Rplp1	1.33988e-67	0.287895	1	0.995	4.32579e-63
Fbp2	8.17433e-67	0.229384	0.075	0.006	2.63908e-62
Dusp12	2.78204e-66	0.503481	0.322	0.122	8.98181e-62
Grasp	3.59597e-66	0.436686	0.262	0.086	1.16096e-61
Vdac1	4.32778e-66	0.575791	0.83	0.617	1.39722e-61
Mme	1.95716e-65	0.530121	0.368	0.152	6.31868e-61
H2-D1	2.61258e-65	0.585721	0.48	0.233	8.43473e-61
Anxa3	3.42736e-65	0.426919	0.198	0.053	1.10652e-60
Epb41l2	6.53918e-65	0.564623	0.349	0.144	2.11117e-60
Engase	9.91478e-65	0.396912	0.177	0.044	3.20099e-60
Cd200	1.09642e-64	0.249983	0.099	0.013	3.53978e-60
Tcf7l2	1.07656e-63	-0.887244	0.311	0.548	3.47567e-59
Gm10134	1.20611e-63	0.366377	0.155	0.035	3.89392e-59
Npc2	3.11841e-63	0.570419	0.86	0.648	1.00678e-58
Ddr2	3.69061e-63	0.194861	0.064	0.004	1.19151e-58
Atp5g1	6.70332e-63	0.502535	0.906	0.744	2.16417e-58
Lamp1	2.24519e-62	0.443413	0.949	0.857	7.24861e-58
Fbxo15	4.31389e-62	0.446066	0.258	0.087	1.39274e-57
Rnd3	4.41848e-62	0.365049	0.176	0.045	1.42651e-57
Insig1	1.65707e-61	-0.933893	0.268	0.496	5.34985e-57
Lamc1	4.73656e-61	-0.699413	0.77	0.852	1.5292e-56
Carnmt1	8.50252e-61	0.579784	0.642	0.384	2.74504e-56
Lgals4	1.60269e-60	0.291135	0.086	0.01	5.17429e-56
Cox8a	1.66651e-60	0.399581	0.984	0.938	5.38033e-56
Rbbp7	1.92572e-60	-0.755516	0.714	0.803	6.2172e-56
Timd2	3.04657e-60	0.351456	0.137	0.029	9.83585e-56
Acp5	1.44861e-59	0.484403	0.333	0.135	4.67684e-55
Slc35g1	1.55526e-59	0.415952	0.244	0.081	5.02117e-55
Cox6c	6.08506e-59	0.500168	0.874	0.731	1.96456e-54
Trim24	4.13973e-58	0.518332	0.406	0.188	1.33651e-53
Ppfibp2	5.57276e-58	0.360621	0.15	0.035	1.79917e-53
Timp3	7.22607e-58	-0.9279	0.072	0.298	2.33294e-53
Rpl14	9.73254e-58	0.281754	0.998	0.985	3.14215e-53
Emp2	2.04146e-57	0.582657	0.471	0.238	6.59085e-53
Ncl	3.07547e-56	0.456614	0.981	0.933	9.92916e-52
Cxadr	3.51103e-56	0.494201	0.372	0.165	1.13354e-51
Lima1	3.69197e-56	-0.803358	0.254	0.487	1.19195e-51
Crim1	3.81043e-56	-1.13652	0.17	0.391	1.2302e-51
Adgre5	9.315e-56	0.215363	0.074	0.008	3.00735e-51
Bnip3l	2.43271e-55	-0.814274	0.233	0.454	7.85399e-51
Prkar2b	3.22392e-55	0.200467	0.061	0.005	1.04084e-50
Pnma5	4.58694e-55	0.307224	0.143	0.034	1.48089e-50
Ebp	6.47454e-55	0.575929	0.612	0.373	2.0903e-50
Ssr4	1.20263e-54	0.489107	0.866	0.669	3.88268e-50
5430403G16Rik	1.42124e-54	0.325977	0.182	0.052	4.58849e-50
Edn3	1.71893e-54	0.225041	0.096	0.015	5.54958e-50
Prdx6	1.9417e-54	0.575526	0.645	0.408	6.26879e-50
Cox5a	2.60337e-54	0.440486	0.94	0.843	8.40497e-50
Zfhx3	1.1454e-53	-0.942433	0.095	0.31	3.69794e-49
Peg3	1.18591e-53	-0.800052	0.641	0.763	3.82872e-49
2810459M11Rik	1.42008e-53	0.32589	0.182	0.053	4.58473e-49
Lmna	7.82738e-53	0.519693	0.749	0.506	2.52707e-48
Fam111a	1.40908e-52	0.30233	0.126	0.028	4.54923e-48
Spock1	1.5939e-52	-0.852871	0.102	0.319	5.14591e-48
Naip6	1.6064e-52	0.269665	0.132	0.03	5.18625e-48
Serping1	1.76761e-52	0.245253	0.091	0.014	5.70672e-48
1500009L16Rik	1.80472e-52	-0.893212	0.373	0.55	5.82652e-48
Eif1ad	2.8215e-52	0.489044	0.463	0.239	9.10923e-48
P4ha1	2.91544e-52	-0.68747	0.516	0.67	9.4125e-48
Cpxm2	3.17402e-52	0.169213	0.048	0.002	1.02473e-47
D10Wsu102e	9.5921e-52	0.533963	0.489	0.267	3.09681e-47
Serpinb9b	1.92351e-51	0.243399	0.101	0.018	6.21005e-47
Lncenc1	2.05499e-51	0.359752	0.227	0.079	6.63452e-47
C2	2.88285e-51	0.238105	0.093	0.015	9.30729e-47
Plod2	3.3591e-51	-0.804568	0.573	0.701	1.08449e-46
Tnfrsf12a	4.36992e-51	-0.836439	0.141	0.355	1.41083e-46
Snapc5	4.65631e-51	0.408208	0.294	0.12	1.50329e-46
Bax	8.71919e-51	-0.645316	0.624	0.73	2.81499e-46
Sfn	1.01074e-50	0.404088	0.335	0.147	3.26318e-46
Anapc11	1.37574e-50	0.51689	0.686	0.462	4.44159e-46
Trim2	1.82355e-50	0.366423	0.182	0.055	5.88734e-46
Uap1l1	2.48526e-50	0.436062	0.466	0.24	8.02365e-46
Alpl	2.5308e-50	0.361436	0.143	0.037	8.17068e-46
Mgll	3.82147e-50	0.131403	0.045	0.002	1.23376e-45
Slc17a5	1.05793e-49	0.489116	0.405	0.199	3.41552e-45
Car5a	1.068e-49	0.132175	0.05	0.003	3.44802e-45
B3gnt7	1.16566e-49	0.404278	0.268	0.106	3.76334e-45
Ube2l6	1.24506e-49	0.173551	0.056	0.004	4.01969e-45
Hmgn5	6.01313e-49	-1.0115	0.136	0.34	1.94134e-44
Elf3	8.28708e-49	0.509204	0.512	0.286	2.67549e-44
Snx2	8.61332e-49	0.47233	0.781	0.541	2.78081e-44
Ctsh	3.7082e-48	-0.79653	0.446	0.612	1.19719e-43
Tmx4	5.17183e-48	0.350039	0.174	0.053	1.66973e-43
Igf2	6.36184e-48	-0.990259	0.056	0.248	2.05392e-43
Lama1	9.53728e-48	-0.486097	0.942	0.962	3.07911e-43
Palld	1.12181e-47	-0.84125	0.136	0.341	3.62176e-43
Akap9	1.20498e-47	-0.75535	0.342	0.527	3.89026e-43
Mrfap1	1.32432e-47	0.447151	0.894	0.751	4.27556e-43
Rnasel	1.41179e-47	0.223775	0.086	0.014	4.55795e-43
1110008P14Rik	1.74697e-47	0.473124	0.481	0.263	5.64008e-43
Nhp2	4.03768e-47	0.467203	0.739	0.513	1.30356e-42
Calr	4.08875e-47	0.35908	0.967	0.897	1.32005e-42
Lmo4	4.24264e-47	-0.877646	0.159	0.363	1.36974e-42
Osr2	4.31557e-47	0.138849	0.052	0.004	1.39328e-42
Slc25a4	5.48299e-47	-0.478502	0.852	0.879	1.77018e-42
Rtraf	7.37452e-47	0.448612	0.855	0.678	2.38086e-42
Cystm1	1.05192e-46	0.484642	0.901	0.739	3.39614e-42
Zfp42	1.5141e-46	0.41628	0.354	0.164	4.88828e-42
Fuom	2.76185e-46	0.248999	0.099	0.02	8.91665e-42
Ybx1	6.30466e-46	0.355055	0.975	0.914	2.03546e-41
Akap12	7.29993e-46	0.445701	0.763	0.536	2.35678e-41
Scarb2	9.04632e-46	0.240791	0.116	0.026	2.9206e-41
Fgfr2	1.08331e-45	0.202238	0.08	0.013	3.49747e-41
Foxq1	1.28916e-45	0.412421	0.924	0.757	4.16204e-41
Adam15	1.75852e-45	0.399107	0.379	0.187	5.67737e-41
Agtrap	1.93254e-45	0.443969	0.356	0.169	6.23922e-41
Serpina3m	2.04733e-45	0.174424	0.071	0.01	6.60981e-41
Runx1	2.61385e-45	0.427626	0.595	0.356	8.43883e-41
Mrps18b	3.65317e-45	0.451088	0.402	0.206	1.17943e-40
Gnai2	6.99897e-45	-0.501299	0.711	0.794	2.25962e-40
Nos1	7.11478e-45	0.169367	0.066	0.008	2.29701e-40
Pcsk6	7.30202e-45	0.213837	0.086	0.015	2.35746e-40
Capns1	1.1042e-44	0.485982	0.713	0.486	3.56491e-40
Bend5	1.44313e-44	0.463115	0.567	0.336	4.65916e-40
Pkm	1.66996e-44	-0.534327	0.71	0.797	5.39145e-40
Aldh1l1	2.13754e-44	0.351523	0.208	0.075	6.90106e-40
Plet1	3.27396e-44	0.417914	0.242	0.097	1.057e-39
Clic5	3.46184e-44	0.414721	0.341	0.163	1.11765e-39
Shisal2b	5.22165e-44	0.136501	0.048	0.004	1.68581e-39
Twf2	1.11106e-43	0.417991	0.369	0.181	3.58705e-39
Rps29	1.25659e-43	0.242619	1	0.994	4.05689e-39
Ptges	1.56905e-43	0.198602	0.074	0.011	5.06568e-39
Eps8	1.70018e-43	0.40897	0.379	0.188	5.48902e-39
Aldoa	1.89839e-43	-0.411829	0.899	0.918	6.12895e-39
Tut4	2.02372e-43	-0.732527	0.078	0.263	6.53357e-39
Cyc1	2.63999e-43	0.45449	0.705	0.489	8.52319e-39
2200002D01Rik	2.73813e-43	0.448121	0.581	0.352	8.84005e-39
Atp8a1	3.21833e-43	0.260979	0.11	0.025	1.03904e-38
Prkar2a	3.33225e-43	0.418644	0.402	0.209	1.07582e-38
Mif	1.44637e-42	-0.467945	0.883	0.901	4.66961e-38
Dstn	1.57944e-42	-0.525352	0.841	0.861	5.09922e-38
Cdkn1a	1.60017e-42	-0.80144	0.331	0.51	5.16616e-38
Cyp4f14	2.09463e-42	0.134784	0.033	0.001	6.76252e-38
Dok2	2.16956e-42	0.376197	0.217	0.083	7.00441e-38
Cox7a1	3.42439e-42	0.34011	0.172	0.057	1.10556e-37
Glrx3	3.53299e-42	0.496038	0.77	0.561	1.14062e-37
Esrrb	4.469e-42	0.208083	0.076	0.013	1.44282e-37
Timm23	7.23417e-42	0.446251	0.753	0.562	2.33555e-37
Sgk1	1.3542e-41	0.385453	0.293	0.132	4.37204e-37
Usp48	1.41998e-41	0.441295	0.522	0.31	4.58441e-37
Hpse	1.6081e-41	0.160209	0.055	0.006	5.19175e-37
Cox7b	2.87737e-41	0.428917	0.808	0.633	9.28958e-37
Hs3st3b1	3.72771e-41	0.276585	0.145	0.043	1.20349e-36
Tlr2	4.72426e-41	0.20148	0.09	0.018	1.52523e-36
Il18	5.38333e-41	0.192136	0.095	0.02	1.73801e-36
Hs3st1	5.90171e-41	-0.782417	0.434	0.574	1.90537e-36
Zfp644	6.42427e-41	-0.727703	0.146	0.332	2.07407e-36
Bag5	7.04881e-41	0.446345	0.507	0.3	2.27571e-36
Aspa	9.97709e-41	0.131352	0.04	0.002	3.2211e-36
B2m	1.08512e-40	0.412931	0.525	0.308	3.50331e-36
Bnip3	1.08542e-40	-0.817002	0.13	0.314	3.50427e-36
Cdc42ep5	1.18436e-40	0.253328	0.128	0.035	3.82371e-36
Mesd	3.01283e-40	0.483444	0.525	0.324	9.72692e-36
Mapt	3.85066e-40	0.185572	0.075	0.013	1.24318e-35
Tmem40	7.51865e-40	0.113114	0.04	0.003	2.4274e-35
Lamb1	9.36013e-40	-0.491215	0.901	0.91	3.02192e-35
Nudt4	1.02254e-39	0.471755	0.683	0.473	3.30126e-35
BC051226	1.78914e-39	0.262354	0.115	0.03	5.77624e-35
Nisch	1.84896e-39	-0.652228	0.437	0.575	5.96937e-35
H3f3a	2.65646e-39	-0.425147	0.895	0.898	8.57638e-35
Qdpr	2.74819e-39	0.395803	0.39	0.205	8.87252e-35
Stc2	2.95499e-39	0.396685	0.399	0.209	9.54018e-35
Tbx3	3.99539e-39	0.466289	0.612	0.397	1.28991e-34
Atp5o	6.69142e-39	0.433909	0.822	0.653	2.16032e-34
Pop5	9.63625e-39	0.421236	0.53	0.316	3.11106e-34
Adgrg6	1.33339e-38	0.198186	0.076	0.014	4.30484e-34
Nfatc2ip	2.02449e-38	0.26925	0.142	0.044	6.53607e-34
Pmm1	2.81731e-38	0.437642	0.352	0.179	9.09569e-34
Phyh	3.72869e-38	0.291112	0.176	0.062	1.20381e-33
Rpl30	3.84351e-38	0.295843	0.972	0.92	1.24088e-33
Crtap	4.15138e-38	0.421147	0.475	0.278	1.34027e-33
Marcksl1	5.97379e-38	0.472399	0.689	0.499	1.92864e-33
Homer2	7.4709e-38	0.227163	0.096	0.022	2.41198e-33
Atp5l	8.72468e-38	0.37415	0.881	0.736	2.81676e-33
Eif5a	1.0675e-37	0.336847	0.957	0.876	3.44642e-33
Cox6a1	1.13977e-37	0.375218	0.899	0.754	3.67974e-33
Selenoh	1.50964e-37	0.433117	0.754	0.573	4.87389e-33
Abcb1b	1.52546e-37	0.32499	0.164	0.056	4.92496e-33
Idh1	3.92649e-37	0.41136	0.528	0.318	1.26767e-32
Rpl13	4.56864e-37	0.175569	1	0.999	1.47499e-32
Dusp4	5.94055e-37	0.203131	0.094	0.022	1.91791e-32
Basp1	6.2913e-37	-0.597102	0.637	0.729	2.03115e-32
Glud1	6.36573e-37	0.385531	0.835	0.64	2.05518e-32
Timm8b	6.94548e-37	0.388879	0.741	0.535	2.24235e-32
Sik1	7.94957e-37	0.194105	0.092	0.021	2.56652e-32
Phlda1	1.02348e-36	0.362176	0.273	0.126	3.30431e-32
Slc38a2	1.16539e-36	0.429915	0.72	0.508	3.76246e-32
Timm10	1.26973e-36	0.348592	0.299	0.143	4.09933e-32
Rpl39l	1.79267e-36	0.483423	0.314	0.156	5.78762e-32
Eef1g	2.77436e-36	0.334958	0.95	0.876	8.95701e-32
Nedd8	2.77994e-36	-0.496454	0.682	0.73	8.97505e-32
Commd7	2.89471e-36	0.410535	0.486	0.289	9.34559e-32
Ocel1	3.05387e-36	0.341992	0.287	0.136	9.85941e-32
Nup62cl	3.96437e-36	-0.647862	0.063	0.22	1.2799e-31
Eid2	4.45878e-36	0.37686	0.27	0.125	1.43952e-31
Uqcr10	5.39397e-36	0.385925	0.83	0.659	1.74144e-31
Xlr3a	5.61324e-36	0.189173	0.082	0.017	1.81223e-31
Ctsd	7.19502e-36	-0.675708	0.738	0.78	2.32291e-31
Slc6a8	9.42228e-36	0.298826	0.25	0.11	3.04198e-31
Oplah	1.49876e-35	0.272452	0.138	0.044	4.83874e-31
Gsto1	1.90876e-35	0.361926	0.312	0.155	6.16242e-31
Zfp608	2.65256e-35	0.155028	0.073	0.014	8.5638e-31
2210011C24Rik	2.85588e-35	-0.664678	0.038	0.184	9.2202e-31
Fxyd3	3.02824e-35	-0.688589	0.222	0.394	9.77668e-31
Cd47	3.77358e-35	0.386426	0.328	0.166	1.2183e-30
Nolc1	5.49159e-35	0.447097	0.629	0.434	1.77296e-30
Klb	8.13049e-35	0.380137	0.351	0.182	2.62493e-30
Selenow	9.95821e-35	0.402383	0.833	0.676	3.21501e-30
Depdc7	1.09e-34	0.227353	0.116	0.033	3.51905e-30
Atp5c1	1.13605e-34	0.364263	0.866	0.716	3.66774e-30
Cfl1	1.16492e-34	0.335068	0.938	0.867	3.76094e-30
Gsdmd	1.27424e-34	0.123455	0.054	0.007	4.11387e-30
Clta	1.29079e-34	0.290396	0.965	0.903	4.16732e-30
Slc2a1	1.3109e-34	-0.632616	0.095	0.258	4.23224e-30
Prss12	1.53577e-34	-0.526703	0.011	0.143	4.95824e-30
Ttr	1.57128e-34	-0.782547	0.033	0.176	5.07288e-30
1110038B12Rik	2.33622e-34	0.3769	0.548	0.34	7.54248e-30
Col11a1	2.77579e-34	0.182425	0.055	0.008	8.96164e-30
Cuta	3.73094e-34	0.380801	0.694	0.488	1.20453e-29
Hhex	5.60753e-34	0.346005	0.235	0.105	1.81039e-29
A730020E08Rik	6.61583e-34	0.115556	0.044	0.005	2.13592e-29
Myo7a	1.11002e-33	0.293902	0.171	0.064	3.58368e-29
C130073F10Rik	1.18478e-33	0.180813	0.079	0.017	3.82505e-29
Pmepa1	1.20348e-33	0.388662	0.814	0.646	3.88543e-29
Ppat	1.25345e-33	0.428408	0.429	0.25	4.04677e-29
Palm3	1.27598e-33	-0.560902	0.017	0.149	4.11951e-29
Oxct1	1.30107e-33	0.268776	0.17	0.064	4.20052e-29
Nt5dc2	2.19684e-33	-0.612125	0.137	0.3	7.09249e-29
Mrpl17	2.20548e-33	0.402838	0.617	0.417	7.1204e-29
Bsg	2.66561e-33	-0.349395	0.944	0.937	8.60592e-29
Tagln2	2.96258e-33	-0.543822	0.66	0.703	9.56468e-29
Rhox13	3.18236e-33	0.102324	0.028	0.001	1.02742e-28
Actb	3.48191e-33	0.243504	0.995	0.979	1.12414e-28
Cox6b1	4.03892e-33	0.360205	0.855	0.714	1.30396e-28
Ncoa3	4.46006e-33	0.355132	0.291	0.145	1.43993e-28
Elovl7	5.7534e-33	0.332437	0.276	0.132	1.85749e-28
Lamtor1	6.07576e-33	0.378533	0.711	0.516	1.96156e-28
Pmaip1	6.59174e-33	0.20517	0.072	0.015	2.12814e-28
Epb41l3	7.10911e-33	-0.60621	0.032	0.169	2.29518e-28
Ddx39	7.27505e-33	0.373594	0.768	0.578	2.34875e-28
Tmem160	7.97341e-33	-0.5389	0.591	0.667	2.57422e-28
Sdhd	8.76494e-33	0.385254	0.568	0.369	2.82976e-28
Soat1	8.79493e-33	-0.616269	0.411	0.542	2.83944e-28
Nme1	9.46117e-33	0.347832	0.857	0.719	3.05454e-28
Degs1	1.0339e-32	0.443214	0.491	0.314	3.33796e-28
Hebp1	1.17528e-32	0.373482	0.356	0.193	3.79438e-28
Bfsp1	1.18443e-32	0.0919395	0.03	0.002	3.82394e-28
Sapcd1	1.57205e-32	0.131721	0.045	0.005	5.07536e-28
Spg20	1.72141e-32	0.300675	0.254	0.118	5.55757e-28
Zic3	1.90725e-32	0.239324	0.126	0.04	6.15757e-28
Idi1	2.25296e-32	0.39645	0.389	0.225	7.27369e-28
Cenpx	2.84594e-32	0.392487	0.454	0.274	9.18812e-28
Utf1	2.96335e-32	0.392685	0.283	0.142	9.56718e-28
Arpc1b	3.3676e-32	0.406776	0.756	0.573	1.08723e-27
Elovl6	3.63202e-32	0.389997	0.334	0.179	1.1726e-27
Golm1	7.62162e-32	0.306559	0.225	0.101	2.46064e-27
Grn	8.38298e-32	-0.612177	0.235	0.402	2.70645e-27
Dmd	1.18679e-31	0.213303	0.106	0.03	3.83155e-27
Jkamp	1.33278e-31	0.335917	0.356	0.193	4.30288e-27
Ptma	1.41483e-31	0.212718	0.996	0.991	4.56779e-27
Rgs12	1.44184e-31	0.229046	0.121	0.038	4.65499e-27
C1qbp	1.52306e-31	0.386487	0.717	0.525	4.9172e-27
Dnajb11	1.60937e-31	0.417587	0.605	0.425	5.19586e-27
Clic3	1.63395e-31	0.205543	0.108	0.032	5.27521e-27
Zfp961	1.71195e-31	0.244695	0.148	0.053	5.52703e-27
Des	1.96353e-31	0.109002	0.04	0.004	6.33925e-27
Psme1	2.5475e-31	-0.592038	0.177	0.333	8.2246e-27
Cldn7	2.64626e-31	-0.545739	0.518	0.632	8.54345e-27
Rack1	2.68509e-31	0.197912	0.999	0.991	8.66881e-27
Me2	2.68563e-31	-0.77142	0.23	0.377	8.67057e-27
Klf4	3.26629e-31	-0.644406	0.511	0.62	1.05452e-26
Grina	4.71972e-31	0.321242	0.3	0.153	1.52376e-26
Ctsb	4.81651e-31	-0.54041	0.455	0.584	1.55501e-26
4930522L14Rik	4.88754e-31	0.194235	0.107	0.031	1.57794e-26
Ftl1-ps1	5.96495e-31	0.251143	0.996	0.985	1.92578e-26
Dapk2	6.37242e-31	0.268764	0.169	0.066	2.05734e-26
Tex19.1	1.15616e-30	0.265559	0.166	0.064	3.73268e-26
Bmper	1.28038e-30	0.249448	0.125	0.041	4.13369e-26
Ryr1	1.43721e-30	0.115826	0.042	0.005	4.64005e-26
Zfp992	1.51887e-30	0.267335	0.172	0.069	4.90366e-26
Wnt7b	1.73083e-30	0.146421	0.071	0.015	5.588e-26
Hnrnpf	1.79298e-30	0.297481	0.933	0.852	5.78863e-26
Hspd1	3.18791e-30	0.311818	0.926	0.841	1.02922e-25
Mpped2	3.64149e-30	0.127561	0.054	0.009	1.17566e-25
Hsph1	4.11029e-30	0.415686	0.543	0.361	1.32701e-25
Nkd1	4.61485e-30	0.086926	0.033	0.003	1.4899e-25
Amn	6.82072e-30	0.327972	0.765	0.542	2.20207e-25
Sesn3	7.51364e-30	-0.603369	0.087	0.233	2.42578e-25
Tssk5	8.20009e-30	0.0905608	0.027	0.001	2.6474e-25
Rps6ka6	8.87616e-30	-0.600444	0.034	0.16	2.86567e-25
Fth1	1.02359e-29	0.266273	0.999	0.975	3.30466e-25
Chchd10	1.19887e-29	0.365548	0.46	0.284	3.87055e-25
Prep	1.29622e-29	0.378099	0.298	0.158	4.18486e-25
Jam2	1.43246e-29	0.176698	0.055	0.009	4.6247e-25
Tmem147	1.63321e-29	0.386504	0.511	0.329	5.27283e-25
Cox7c	1.65756e-29	0.317936	0.909	0.786	5.35142e-25
Sub1	1.90235e-29	-0.363648	0.868	0.872	6.14173e-25
Rgs3	2.09664e-29	0.277525	0.158	0.062	6.769e-25
Fam181b	2.55288e-29	0.137246	0.061	0.012	8.24197e-25
Timm8a1	2.56584e-29	0.389782	0.549	0.362	8.28381e-25
H2afv	2.85067e-29	-0.551496	0.59	0.662	9.2034e-25
Ccdc124	3.60074e-29	0.356087	0.478	0.297	1.1625e-24
Timm13	4.27087e-29	0.351542	0.832	0.68	1.37885e-24
Sox17	4.33032e-29	-0.5488	0.475	0.596	1.39804e-24
Plin2	4.37513e-29	0.328145	0.261	0.129	1.41251e-24
Platr27	4.4665e-29	0.188079	0.083	0.021	1.44201e-24
Tk1	5.7556e-29	0.340148	0.358	0.203	1.8582e-24
Cdh4	6.31566e-29	0.133736	0.061	0.012	2.03901e-24
Gsr	7.28573e-29	0.364566	0.487	0.308	2.3522e-24
Sipa1l1	7.72564e-29	-0.581686	0.247	0.394	2.49422e-24
Cxcl12	8.63406e-29	0.15614	0.066	0.014	2.78751e-24
Eif2b5	8.74759e-29	0.347685	0.406	0.241	2.82416e-24
Ndufaf2	9.12942e-29	0.282196	0.247	0.12	2.94743e-24
Ddx21	1.04469e-28	0.374611	0.694	0.52	3.37277e-24
Etl4	1.31526e-28	0.310826	0.312	0.167	4.24631e-24
H2-Ab1	1.94035e-28	0.192617	0.103	0.031	6.26442e-24
Chchd2	2.04953e-28	0.223842	0.995	0.973	6.61692e-24
Raet1e	3.14266e-28	0.0775261	0.028	0.002	1.01461e-23
Zfp36l1	3.74898e-28	0.314983	0.342	0.188	1.21036e-23
Zbtb10	5.39303e-28	0.261243	0.22	0.103	1.74114e-23
Mtch1	5.56274e-28	-0.514964	0.443	0.562	1.79593e-23
Exosc4	6.18547e-28	0.314052	0.48	0.296	1.99698e-23
Jun	6.69157e-28	-0.735377	0.259	0.408	2.16037e-23
Tspan3	9.3392e-28	-0.552298	0.19	0.34	3.01516e-23
Tpbg	9.50815e-28	0.258335	0.159	0.064	3.06971e-23
A430005L14Rik	9.89196e-28	0.361786	0.344	0.199	3.19362e-23
Pdlim7	1.01144e-27	-0.558831	0.113	0.255	3.26543e-23
Gpx4	1.39651e-27	-0.385858	0.846	0.856	4.50864e-23
Ikbip	1.44151e-27	-0.542397	0.093	0.231	4.6539e-23
Add3	1.51073e-27	0.34007	0.328	0.18	4.87741e-23
Cdkn2a	2.05559e-27	-0.521403	0.091	0.229	6.63647e-23
Fxyd6	2.20214e-27	0.138759	0.054	0.01	7.10959e-23
Prdx2	2.20565e-27	-0.516152	0.513	0.599	7.12094e-23
Dmtn	2.29158e-27	0.221171	0.102	0.032	7.39837e-23
Gcsh	2.55157e-27	0.416442	0.736	0.59	8.23774e-23
Rps6ka1	2.67864e-27	0.353241	0.61	0.427	8.648e-23
Atp6v0c	2.9114e-27	0.240972	0.97	0.925	9.39946e-23
Cdipt	3.07781e-27	0.318614	0.415	0.25	9.93669e-23
Naip5	3.23184e-27	0.178286	0.088	0.025	1.0434e-22
Slc35b1	4.56746e-27	0.307735	0.338	0.189	1.4746e-22
Ptov1	4.69676e-27	-0.566627	0.37	0.489	1.51635e-22
Rab11fip4	4.90041e-27	0.258905	0.204	0.093	1.5821e-22
Ndrg1	6.0873e-27	-0.599915	0.027	0.142	1.96529e-22
Cat	6.44909e-27	-0.584513	0.266	0.407	2.08209e-22
Rps18	7.24265e-27	0.172921	1	0.991	2.33829e-22
Cox7a2l	7.54155e-27	0.330884	0.831	0.67	2.43479e-22
Fmr1nb	7.8187e-27	0.352646	0.472	0.3	2.52427e-22
Zfp229	9.0116e-27	0.273677	0.19	0.084	2.9094e-22
Cxcl16	1.20289e-26	0.332744	0.36	0.209	3.88352e-22
Msl3	1.39364e-26	-0.719969	0.145	0.278	4.49936e-22
Ndufv1	1.90433e-26	0.329241	0.432	0.264	6.14813e-22
Pitx2	2.13131e-26	-0.433773	0.034	0.151	6.88093e-22
Raet1d	2.44305e-26	0.10117	0.034	0.004	7.8874e-22
Cyb5b	3.39196e-26	0.342575	0.341	0.198	1.09509e-21
Xaf1	3.47503e-26	0.187405	0.107	0.035	1.12191e-21
Mpc1	4.03024e-26	0.303057	0.259	0.134	1.30116e-21
Dera	4.10479e-26	0.311864	0.427	0.265	1.32523e-21
Rnaseh2c	4.22289e-26	0.33201	0.53	0.349	1.36336e-21
Socs2	4.47411e-26	0.256885	0.139	0.054	1.44447e-21
Dcbld1	4.48729e-26	0.318591	0.402	0.242	1.44872e-21
Rhpn1	4.50014e-26	0.247295	0.166	0.07	1.45287e-21
Smdt1	4.65641e-26	0.317872	0.846	0.683	1.50332e-21
Gask1b	5.60762e-26	0.256474	0.176	0.076	1.81042e-21
Serbp1	6.15988e-26	0.265814	0.942	0.869	1.98872e-21
Fabp5	6.52277e-26	0.36575	0.176	0.077	2.10588e-21
Msmo1	7.05796e-26	0.377839	0.527	0.354	2.27866e-21
Pabpc4	7.07387e-26	0.308781	0.525	0.344	2.2838e-21
Cox16	7.92631e-26	0.266713	0.323	0.178	2.55901e-21
Snhg4	7.96245e-26	0.29857	0.25	0.128	2.57068e-21
Plekhf2	8.34383e-26	0.321187	0.375	0.22	2.6938e-21
Tm4sf5	1.05273e-25	0.18324	0.084	0.024	3.39873e-21
Ccdc86	1.07285e-25	0.266179	0.305	0.167	3.46369e-21
Atp5j	1.26828e-25	0.303556	0.833	0.675	4.09465e-21
Fscn1	1.3925e-25	-0.554633	0.235	0.378	4.49568e-21
Chmp4b	1.52316e-25	0.326781	0.719	0.537	4.91753e-21
Dnajc19	1.58646e-25	0.288425	0.446	0.278	5.12187e-21
Ech1	1.84756e-25	0.307691	0.276	0.146	5.96484e-21
Tmem126a	1.97689e-25	0.307769	0.498	0.322	6.38238e-21
Creb3l1	2.26816e-25	-0.625628	0.211	0.346	7.32276e-21
Dsg2	2.27102e-25	0.301621	0.338	0.193	7.33199e-21
Sox4	2.31968e-25	-0.622076	0.04	0.155	7.48908e-21
Slc7a1	2.38242e-25	0.300661	0.296	0.163	7.69163e-21
Fndc3a	2.58573e-25	-0.613249	0.255	0.392	8.34803e-21
Lgmn	3.1709e-25	0.331176	0.793	0.627	1.02373e-20
Kif21a	3.72855e-25	-0.563905	0.077	0.204	1.20376e-20
Atp5g3	4.47473e-25	0.321907	0.853	0.707	1.44467e-20
Ppp2r2a	6.26037e-25	-0.504992	0.241	0.383	2.02116e-20
Ndufb5	6.30741e-25	0.328778	0.781	0.634	2.03635e-20
Mtf2	8.63217e-25	0.312945	0.41	0.251	2.7869e-20
Ahnak	8.98894e-25	0.320446	0.565	0.391	2.90208e-20
Nipa2	1.01743e-24	0.293428	0.442	0.276	3.28476e-20
Gata4	1.08031e-24	-0.57678	0.312	0.44	3.48777e-20
Mrpl12	1.14003e-24	0.332676	0.659	0.481	3.68059e-20
H2afy	1.30951e-24	-0.550641	0.48	0.567	4.22775e-20
Smarca2	1.3772e-24	-0.551851	0.258	0.386	4.44628e-20
Arhgap8	1.40122e-24	0.307355	0.336	0.194	4.52385e-20
Lrrc59	1.4079e-24	0.309104	0.693	0.52	4.5454e-20
Mfge8	1.44622e-24	-0.572276	0.096	0.223	4.66911e-20
Zfp985	1.71921e-24	0.221601	0.132	0.052	5.55046e-20
Myo18a	1.90513e-24	0.300244	0.32	0.181	6.15072e-20
Hsd17b6	2.07072e-24	0.122446	0.045	0.008	6.68531e-20
Gm3604	2.21387e-24	0.147095	0.071	0.019	7.14749e-20
Eva1a	2.40009e-24	0.304994	0.461	0.294	7.7487e-20
Nme2	2.71051e-24	0.206755	0.988	0.963	8.75088e-20
Ndufa4	3.07508e-24	0.303969	0.816	0.681	9.92789e-20
Cd9	4.14943e-24	0.330393	0.859	0.707	1.33964e-19
Atp1b1	4.61605e-24	-0.457612	0.592	0.662	1.49029e-19
Sec11c	5.65021e-24	0.289577	0.305	0.173	1.82417e-19
Las1l	5.81955e-24	0.320371	0.504	0.339	1.87884e-19
Rplp2	5.8337e-24	0.163416	0.998	0.989	1.88341e-19
Zc3h13	6.36949e-24	-0.548777	0.298	0.425	2.05639e-19
Mtmr7	6.51938e-24	0.279291	0.174	0.079	2.10478e-19
2810408I11Rik	6.5886e-24	0.194852	0.125	0.048	2.12713e-19
Nenf	6.78321e-24	0.276791	0.377	0.226	2.18996e-19
Ttc3	7.09871e-24	-0.542712	0.18	0.314	2.29182e-19
Col13a1	7.2382e-24	0.0951573	0.036	0.005	2.33685e-19
Plaur	7.90871e-24	0.281019	0.318	0.182	2.55333e-19
Gpatch4	8.27839e-24	0.336509	0.391	0.245	2.67268e-19
Trim8	8.93469e-24	0.263418	0.22	0.11	2.88456e-19
Egfl7	9.66007e-24	0.328998	0.534	0.361	3.11875e-19
Stard8	9.88573e-24	0.239082	0.179	0.082	3.19161e-19
Mrpl21	1.0471e-23	0.305942	0.495	0.326	3.38056e-19
Etf1	1.06852e-23	0.320789	0.571	0.404	3.44972e-19
Nrg2	1.18391e-23	0.218148	0.276	0.146	3.82224e-19
Chd6	1.28161e-23	-0.572141	0.252	0.385	4.13769e-19
Rasgrf2	1.37173e-23	0.0967826	0.042	0.007	4.42862e-19
Mrto4	1.40331e-23	0.302445	0.439	0.279	4.53057e-19
Ndufb10	1.43371e-23	0.320596	0.619	0.437	4.62872e-19
Pmm2	1.47001e-23	0.259474	0.282	0.154	4.74594e-19
Lsm2	1.49464e-23	0.329265	0.604	0.426	4.82544e-19
Tmem183a	1.62834e-23	0.292601	0.389	0.24	5.25711e-19
Meis1	1.68074e-23	0.17628	0.087	0.027	5.42627e-19
Sh3gl2	1.82913e-23	0.129221	0.056	0.012	5.90534e-19
Ppic	2.09374e-23	-0.519205	0.409	0.517	6.75964e-19
Dnajc21	2.51284e-23	0.281574	0.471	0.301	8.1127e-19
Brwd3	2.94174e-23	-0.574287	0.285	0.411	9.49742e-19
Bbx	3.25097e-23	-0.554651	0.297	0.422	1.04957e-18
Tsc22d1	3.58366e-23	-0.510051	0.22	0.355	1.15698e-18
Dlgap4	3.66097e-23	-0.596016	0.179	0.308	1.18194e-18
Lxn	4.09216e-23	-0.492797	0.083	0.202	1.32115e-18
Frrs1	4.17583e-23	0.224288	0.209	0.102	1.34817e-18
Me1	4.53411e-23	-0.579727	0.499	0.591	1.46384e-18
Frmd6	4.93073e-23	0.179966	0.11	0.04	1.59188e-18
Actg1	4.98544e-23	-0.339647	0.955	0.939	1.60955e-18
Man1a2	7.24818e-23	-0.466452	0.541	0.624	2.34008e-18
Ndufc1	7.92644e-23	0.292478	0.653	0.48	2.55905e-18
4932438A13Rik	8.03665e-23	0.301073	0.308	0.177	2.59463e-18
Bcl3	8.57576e-23	0.201211	0.146	0.062	2.76868e-18
Lgals3	8.76012e-23	0.17623	0.106	0.038	2.8282e-18
Cyb5r1	9.00576e-23	0.222356	0.18	0.084	2.90751e-18
Rnpep	9.08449e-23	0.303119	0.429	0.275	2.93293e-18
Polr2m	9.56933e-23	-0.504667	0.257	0.386	3.08946e-18
Id3	1.07003e-22	-0.523914	0.039	0.145	3.45458e-18
Acad9	1.31615e-22	0.214038	0.126	0.05	4.24918e-18
Stmn1	1.38017e-22	0.3279	0.454	0.298	4.45588e-18
Mcts2	1.43099e-22	0.213655	0.176	0.081	4.61995e-18
Rpl5	1.50062e-22	0.209158	0.986	0.955	4.84475e-18
Ciao2a	1.63814e-22	0.313296	0.569	0.394	5.28875e-18
Fsd1l	1.74104e-22	0.205578	0.142	0.059	5.62094e-18
Gpx2	1.84716e-22	0.258074	0.172	0.079	5.96356e-18
Pigyl	2.11003e-22	0.272279	0.512	0.344	6.81223e-18
Ahsg	2.17181e-22	0.0672803	0.019	0.001	7.01169e-18
Tex13b	2.3063e-22	0.112939	0.041	0.007	7.4459e-18
Mpv17l2	2.35654e-22	0.258153	0.291	0.163	7.60809e-18
Arl4c	2.62903e-22	-0.430034	0.065	0.179	8.48782e-18
Ptgr1	2.9002e-22	0.268457	0.227	0.117	9.3633e-18
Psmd3	3.13413e-22	0.316674	0.492	0.334	1.01185e-17
Nagpa	3.23752e-22	0.22606	0.202	0.1	1.04523e-17
Nefl	4.05887e-22	-0.00459827	0.467	0.285	1.31041e-17
Slc47a1	4.06586e-22	0.152906	0.056	0.013	1.31266e-17
Gm13212	4.1175e-22	0.133266	0.065	0.017	1.32934e-17
Atp5a1	5.10414e-22	0.259147	0.886	0.769	1.64787e-17
Phb2	5.12917e-22	0.308225	0.749	0.605	1.65595e-17
Ppib	5.16815e-22	0.232201	0.96	0.879	1.66854e-17
Bcap31	5.35412e-22	0.314466	0.587	0.423	1.72858e-17
Zfp706	5.4013e-22	0.329675	0.732	0.564	1.74381e-17
Usp25	5.84625e-22	0.134596	0.086	0.028	1.88746e-17
Ly6k	6.10784e-22	0.072846	0.026	0.003	1.97192e-17
Zfp593	6.73719e-22	0.252695	0.299	0.172	2.1751e-17
Kit	8.16242e-22	-0.546019	0.121	0.243	2.63524e-17
Arpc3	8.82737e-22	0.305283	0.689	0.514	2.84992e-17
Sars	1.09471e-21	0.289052	0.743	0.583	3.53428e-17
Mrps16	1.63569e-21	0.277725	0.505	0.343	5.28082e-17
Pgk1	1.93427e-21	-0.38185	0.71	0.746	6.24479e-17
Idh3g	1.99131e-21	0.267312	0.355	0.217	6.42894e-17
Gpx8	2.03184e-21	0.156755	0.072	0.021	6.5598e-17
Morf4l2	2.20746e-21	-0.420936	0.77	0.825	7.1268e-17
Kif5b	2.46792e-21	-0.458488	0.547	0.622	7.96768e-17
Tubb2b	2.58438e-21	-0.414773	0.049	0.154	8.34367e-17
Neat1	2.63112e-21	0.327492	0.51	0.344	8.49458e-17
Tktl2	2.75323e-21	0.0817418	0.026	0.003	8.88882e-17
Wls	3.37345e-21	-0.476018	0.051	0.155	1.08912e-16
Utp14b	3.59902e-21	0.298045	0.291	0.171	1.16194e-16
Spint4	4.24893e-21	0.0412995	0.013	0	1.37177e-16
Ints11	4.288e-21	0.258731	0.315	0.186	1.38438e-16
Gm26620	4.33557e-21	0.110781	0.04	0.007	1.39974e-16
Slc16a1	4.45227e-21	-0.535235	0.142	0.26	1.43742e-16
Cmc2	4.68648e-21	0.29059	0.348	0.213	1.51303e-16
Map1lc3b	5.17944e-21	0.300999	0.835	0.698	1.67218e-16
Zfp979	5.34644e-21	0.205148	0.167	0.078	1.7261e-16
Cmip	5.62272e-21	0.255045	0.309	0.18	1.8153e-16
Tomm6	6.10289e-21	0.270337	0.791	0.634	1.97032e-16
0610012G03Rik	6.33995e-21	0.278317	0.713	0.55	2.04685e-16
Terf1	6.51337e-21	0.312834	0.49	0.336	2.10284e-16
Cxcl14	6.60879e-21	0.0966429	0.03	0.004	2.13365e-16
Rhbdf2	7.30172e-21	0.219324	0.15	0.067	2.35736e-16
Ppia	7.62845e-21	0.154515	0.995	0.984	2.46284e-16
Noc2l	8.51725e-21	0.263298	0.348	0.215	2.74979e-16
Tmem116	8.70128e-21	0.24495	0.202	0.102	2.80921e-16
Ampd2	1.14033e-20	-0.438484	0.048	0.15	3.68155e-16
Ubxn1	1.15761e-20	0.307903	0.806	0.679	3.73735e-16
Zyx	1.20018e-20	-0.46388	0.133	0.252	3.87478e-16
Spi1	1.21344e-20	0.0445489	0.015	0	3.91758e-16
Ppp1r14b	1.25345e-20	0.283496	0.765	0.61	4.04677e-16
Pik3ap1	1.30864e-20	0.112812	0.048	0.011	4.22495e-16
Ssu72	1.43357e-20	0.312043	0.601	0.434	4.62829e-16
Wdr45	1.88909e-20	0.199687	0.176	0.084	6.09893e-16
Wwc1	1.96799e-20	0.235439	0.177	0.086	6.35365e-16
Slc7a6	2.70527e-20	0.254049	0.449	0.295	8.73397e-16
Atp5f1	2.92485e-20	0.268415	0.887	0.777	9.44288e-16
Txnrd1	3.58407e-20	-0.489607	0.526	0.603	1.15712e-15
Mtus2	4.19399e-20	0.217429	0.213	0.111	1.35403e-15
Txn2	4.4495e-20	0.296547	0.54	0.383	1.43652e-15
Cox5b	4.49601e-20	0.271394	0.866	0.754	1.45154e-15
Net1	4.57315e-20	0.218416	0.233	0.125	1.47644e-15
Cox20	4.65365e-20	0.210079	0.202	0.103	1.50243e-15
Ltbp1	4.80856e-20	-0.335654	0.007	0.085	1.55244e-15
B3glct	4.86183e-20	0.233711	0.251	0.139	1.56964e-15
Ndufs6	4.90178e-20	0.286005	0.71	0.551	1.58254e-15
Sod2	5.14652e-20	0.282117	0.449	0.296	1.66155e-15
Cyp51	6.36257e-20	0.298686	0.698	0.544	2.05416e-15
Hpcal1	6.43816e-20	0.209235	0.247	0.136	2.07856e-15
Cd2ap	6.46554e-20	0.266572	0.665	0.486	2.0874e-15
Mrpl36	6.71655e-20	0.278267	0.427	0.278	2.16844e-15
Foxr1	6.95381e-20	0.0947064	0.032	0.005	2.24504e-15
Crxos	7.05329e-20	0.0978567	0.036	0.006	2.27716e-15
Ctnna1	7.9796e-20	0.252096	0.728	0.568	2.57621e-15
Lactb2	8.05861e-20	0.250878	0.293	0.173	2.60172e-15
Cotl1	8.82251e-20	-0.436086	0.418	0.521	2.84835e-15
Sfmbt2	8.87583e-20	-0.486138	0.284	0.405	2.86556e-15
Cbr1	1.10649e-19	-0.539338	0.115	0.226	3.57229e-15
Prdx3	1.16165e-19	0.198481	0.157	0.073	3.75039e-15
Crtc3	1.17406e-19	-0.501606	0.133	0.245	3.79045e-15
Ndufb8	1.18895e-19	0.303643	0.794	0.647	3.83851e-15
Cndp2	1.22211e-19	0.267133	0.702	0.541	3.94557e-15
Arhgap9	1.22678e-19	0.160379	0.118	0.049	3.96065e-15
Adamts9	1.44895e-19	-0.661883	0.226	0.338	4.67793e-15
Stk17b	1.46922e-19	0.122403	0.089	0.031	4.74337e-15
Tent5a	1.60786e-19	0.276148	0.298	0.177	5.19097e-15
Rpl27	1.61677e-19	0.175697	0.994	0.969	5.21976e-15
Txndc11	1.71624e-19	0.233914	0.293	0.172	5.54087e-15
Bmp6	1.73267e-19	0.098138	0.039	0.007	5.59393e-15
Tomm7	1.79217e-19	0.29996	0.61	0.461	5.78601e-15
Ext1	2.11911e-19	-0.477722	0.08	0.186	6.84156e-15
Nipa1	2.12962e-19	0.163307	0.086	0.03	6.87548e-15
Wars	2.30839e-19	0.265945	0.394	0.254	7.45263e-15
Ccser1	2.34429e-19	0.0892002	0.035	0.006	7.56854e-15
Tmem9	2.49496e-19	-0.466513	0.164	0.281	8.05499e-15
Tns3	2.64521e-19	0.215101	0.167	0.081	8.54005e-15
Cib1	2.75618e-19	0.266044	0.48	0.329	8.89833e-15
Gm28512	2.84031e-19	0.0470476	0.015	0	9.16995e-15
Rpl10l	3.01712e-19	0.145032	0.081	0.027	9.74078e-15
Epcam	3.04517e-19	-0.374974	0.716	0.744	9.83133e-15
Tomm5	3.20498e-19	0.292164	0.667	0.509	1.03473e-14
Tpd52	3.36736e-19	0.233692	0.387	0.247	1.08715e-14
Dpp4	3.46699e-19	-0.471645	0.096	0.203	1.11932e-14
Ndufb6	3.95453e-19	0.287154	0.553	0.396	1.27672e-14
Clu	4.10027e-19	-0.761565	0.05	0.147	1.32377e-14
Ap2a2	4.15995e-19	-0.457096	0.425	0.519	1.34304e-14
Cycs	4.43459e-19	0.291092	0.429	0.289	1.43171e-14
Triml2	4.571e-19	0.225335	0.266	0.151	1.47575e-14
Aplp2	5.07781e-19	-0.538053	0.24	0.351	1.63937e-14
Emg1	5.21867e-19	0.276042	0.579	0.421	1.68485e-14
Bex1	5.30563e-19	-0.679505	0.359	0.457	1.71292e-14
Myo1c	5.36728e-19	0.234015	0.297	0.177	1.73283e-14
Sord	5.81851e-19	0.235967	0.301	0.182	1.87851e-14
Gtf2i	6.06499e-19	-0.476167	0.145	0.257	1.95808e-14
Ndfip1	6.86129e-19	-0.451796	0.335	0.444	2.21517e-14
Crb3	6.88648e-19	-0.442571	0.119	0.231	2.2233e-14
Casp7	7.23224e-19	0.136946	0.074	0.024	2.33493e-14
Hnrnph1	7.47499e-19	-0.505005	0.258	0.366	2.4133e-14
Iscu	7.60268e-19	0.232067	0.367	0.23	2.45452e-14
Wdfy1	7.62169e-19	0.280342	0.546	0.388	2.46066e-14
Serpinb6c	8.21205e-19	0.24776	0.338	0.211	2.65126e-14
Rpl4	1.11307e-18	0.173211	0.988	0.956	3.59354e-14
Pycard	1.22373e-18	0.202792	0.197	0.103	3.9508e-14
Fam45a	1.25578e-18	0.175148	0.143	0.065	4.05429e-14
L2hgdh	1.25732e-18	0.222858	0.177	0.089	4.05925e-14
Ipo5	1.26709e-18	0.275698	0.466	0.321	4.09081e-14
Arhgef2	1.53571e-18	-0.368451	0.045	0.138	4.95803e-14
Lgals1	1.6011e-18	-0.632922	0.032	0.118	5.16914e-14
Plce1	1.60429e-18	0.118941	0.064	0.019	5.17946e-14
Rrp8	1.77737e-18	0.193561	0.213	0.114	5.73823e-14
Cenpw	1.84757e-18	0.260071	0.296	0.18	5.96488e-14
Supt16	2.01081e-18	-0.432879	0.466	0.539	6.4919e-14
Kdm5b	2.06782e-18	-0.47725	0.142	0.253	6.67596e-14
Gm10800	2.21111e-18	0.0539331	0.025	0.003	7.13857e-14
Ndufa5	2.40831e-18	0.26618	0.521	0.369	7.77523e-14
Calm2	2.55104e-18	-0.429285	0.538	0.596	8.23604e-14
B4galt6	2.60088e-18	0.230156	0.296	0.176	8.39694e-14
Esrra	2.67028e-18	0.282664	0.232	0.131	8.62099e-14
Mvd	3.26033e-18	0.263203	0.325	0.204	1.0526e-13
Chd7	3.28573e-18	-0.46841	0.123	0.232	1.0608e-13
2010300C02Rik	3.45158e-18	0.0585941	0.02	0.002	1.11434e-13
Epha2	3.74874e-18	0.211509	0.177	0.09	1.21028e-13
Endog	3.8201e-18	0.214498	0.198	0.105	1.23332e-13
Atf6	4.40247e-18	0.199276	0.158	0.077	1.42134e-13
Mrpl16	4.9945e-18	0.212368	0.263	0.153	1.61247e-13
Psmb3	5.19092e-18	0.272231	0.664	0.513	1.67589e-13
Fam129a	5.35988e-18	0.194603	0.12	0.053	1.73044e-13
Nt5c3b	5.61142e-18	0.234295	0.279	0.166	1.81165e-13
Platr15	5.83302e-18	0.12288	0.041	0.009	1.88319e-13
Noc3l	5.97116e-18	0.215802	0.201	0.107	1.92779e-13
Gstp3	6.50148e-18	0.0661661	0.021	0.002	2.099e-13
Pdia6	7.13418e-18	0.241246	0.885	0.78	2.30327e-13
Sap30l	7.45171e-18	0.263157	0.472	0.322	2.40578e-13
Pdpn	7.56454e-18	-0.378655	0.005	0.074	2.44221e-13
Rcn3	9.26199e-18	-0.335551	0.031	0.115	2.99023e-13
Ulk1	9.57521e-18	0.281435	0.156	0.077	3.09136e-13
1700007K13Rik	9.98926e-18	0.158937	0.108	0.045	3.22503e-13
Ptprk	1.03091e-17	-0.368145	0.076	0.176	3.32831e-13
Mrpl20	1.0552e-17	0.284556	0.659	0.517	3.40671e-13
Zfp984	1.08674e-17	0.11472	0.062	0.019	3.50854e-13
Dcaf12l1	1.10378e-17	0.115642	0.059	0.017	3.56356e-13
Gata6	1.10869e-17	0.243848	0.759	0.608	3.5794e-13
Park7	1.11901e-17	0.269998	0.754	0.613	3.61274e-13
Rps23	1.15447e-17	0.15754	0.995	0.983	3.72721e-13
Sqle	1.18926e-17	0.273703	0.534	0.38	3.83951e-13
2610507B11Rik	1.25278e-17	0.249724	0.475	0.326	4.04459e-13
Deptor	1.2537e-17	0.102604	0.034	0.006	4.04756e-13
Jpt1	1.36658e-17	-0.345473	0.68	0.716	4.41202e-13
Hesx1	1.47e-17	0.113905	0.059	0.017	4.74589e-13
Pdia4	1.50531e-17	0.221592	0.423	0.284	4.85988e-13
Aqp8	1.53226e-17	-0.703973	0.244	0.35	4.94689e-13
Ltv1	1.53979e-17	0.194508	0.276	0.162	4.97121e-13
Arl8b	1.62532e-17	0.226757	0.326	0.201	5.24735e-13
Tomm40	1.66541e-17	0.287702	0.635	0.483	5.37678e-13
Scgb1b3	1.85157e-17	0.0708892	0.029	0.005	5.97779e-13
Afap1	2.03402e-17	-0.385774	0.056	0.147	6.56684e-13
Actr2	2.22395e-17	0.216804	0.549	0.388	7.18002e-13
Mdh2	2.24746e-17	0.278581	0.777	0.632	7.25594e-13
Taf10	2.34091e-17	0.271534	0.676	0.529	7.55762e-13
Grpel1	3.058e-17	0.247849	0.672	0.52	9.87276e-13
Uqcrb	3.08521e-17	0.248898	0.677	0.515	9.96062e-13
Tmem176b	3.12187e-17	-0.443976	0.062	0.155	1.0079e-12
Idh3b	3.2749e-17	0.241862	0.501	0.353	1.0573e-12
Atp5k	3.29821e-17	0.262358	0.76	0.627	1.06483e-12
Atp2b1	3.44578e-17	-0.469452	0.49	0.552	1.11247e-12
Ndufa7	3.44717e-17	0.237785	0.734	0.573	1.11292e-12
Spop	3.52691e-17	0.238245	0.305	0.188	1.13866e-12
Rps20	3.58346e-17	0.13189	1	0.997	1.15692e-12
Fbxo6	3.67341e-17	0.275103	0.379	0.25	1.18596e-12
Serpinb6a	3.88798e-17	0.294774	0.656	0.505	1.25523e-12
Ntn4	4.36059e-17	-0.317184	0.007	0.075	1.40782e-12
Reep6	4.38216e-17	-0.315136	0.027	0.107	1.41478e-12
Acaa2	4.38266e-17	-0.374861	0.032	0.113	1.41494e-12
Atp13a3	4.59328e-17	-0.438921	0.324	0.427	1.48294e-12
Lyn	4.93291e-17	0.190623	0.197	0.107	1.59259e-12
Fgb	5.37118e-17	0.105383	0.017	0.001	1.73408e-12
Xpnpep1	5.55694e-17	0.245664	0.682	0.523	1.79406e-12
Atp1b3	6.1173e-17	0.239602	0.301	0.186	1.97497e-12
Itpk1	6.1438e-17	0.147318	0.109	0.047	1.98353e-12
Krt18	6.50097e-17	-0.447076	0.678	0.717	2.09884e-12
H2-K1	6.52079e-17	-0.472426	0.183	0.293	2.10524e-12
Apom	6.58272e-17	0.0862079	0.06	0.018	2.12523e-12
Ptprs	6.75996e-17	-0.366302	0.058	0.149	2.18245e-12
Csf2ra	7.53141e-17	0.144239	0.105	0.044	2.43152e-12
Pgp	7.59164e-17	0.216157	0.576	0.422	2.45096e-12
Twistnb	7.70814e-17	0.227821	0.355	0.229	2.48857e-12
Fkbp1a	9.12946e-17	-0.319792	0.786	0.788	2.94745e-12
Surf2	9.13041e-17	0.212071	0.195	0.105	2.94775e-12
Vsir	9.14049e-17	-0.314968	0.007	0.073	2.95101e-12
Pkn1	9.68055e-17	-0.417574	0.072	0.165	3.12537e-12
Sdhc	9.95315e-17	0.247438	0.338	0.22	3.21338e-12
Pcmt1	9.97849e-17	0.219419	0.353	0.225	3.22155e-12
Tubb4b	1.00774e-16	0.257593	0.803	0.655	3.2535e-12
Chmp2a	1.01315e-16	0.230544	0.588	0.43	3.27095e-12
Hscb	1.01654e-16	0.178375	0.163	0.082	3.28189e-12
Abhd17a	1.02912e-16	0.240273	0.561	0.409	3.32251e-12
Bad	1.0977e-16	0.25732	0.418	0.282	3.54391e-12
1700037H04Rik	1.122e-16	-0.459319	0.116	0.214	3.62239e-12
Eef1d	1.12218e-16	0.2422	0.813	0.668	3.62297e-12
Dnajc3	1.12584e-16	0.247853	0.692	0.546	3.63478e-12
Fkbp3	1.2356e-16	0.243156	0.73	0.569	3.98913e-12
Srebf2	1.25725e-16	0.260447	0.557	0.415	4.05903e-12
Uqcr11	1.26156e-16	0.25337	0.77	0.622	4.07294e-12
Tmem37	1.32566e-16	-0.356136	0.027	0.104	4.27989e-12
Hyal2	1.36332e-16	-0.350251	0.069	0.162	4.40149e-12
Vat1	1.40458e-16	-0.356616	0.044	0.128	4.5347e-12
Socs1	1.40721e-16	0.161652	0.116	0.051	4.54316e-12
Ppt1	1.41774e-16	0.211787	0.351	0.223	4.57717e-12
Tmsb10	1.42297e-16	0.213069	0.947	0.852	4.59405e-12
Ran	1.44045e-16	0.20328	0.935	0.846	4.65048e-12
Slc37a4	1.45479e-16	0.145959	0.079	0.029	4.69678e-12
Capg	1.46021e-16	0.0986585	0.044	0.011	4.71428e-12
Tmem258	1.48312e-16	0.264656	0.589	0.435	4.78825e-12
Pdxk	1.51481e-16	0.148681	0.095	0.038	4.89058e-12
Bscl2	1.57677e-16	0.214077	0.177	0.094	5.0906e-12
Pabpn1	1.66733e-16	-0.378733	0.588	0.629	5.38296e-12
Clmn	1.68325e-16	0.152398	0.139	0.066	5.43437e-12
Snu13	1.84213e-16	0.256651	0.727	0.586	5.94732e-12
Pafah1b3	1.91667e-16	-0.432028	0.514	0.583	6.18797e-12
Arpc4	2.06445e-16	0.238271	0.627	0.458	6.66506e-12
Nfu1	2.13722e-16	0.221574	0.29	0.177	6.90002e-12
Cyba	2.14539e-16	-0.51491	0.483	0.541	6.92639e-12
Maged1	2.16188e-16	-0.462723	0.239	0.343	6.97962e-12
Eef1b2	2.24438e-16	0.172313	0.995	0.976	7.246e-12
Mrps24	2.25415e-16	0.25394	0.621	0.469	7.27752e-12
Asah1	2.2764e-16	-0.398737	0.548	0.606	7.34936e-12
Myof	2.30961e-16	0.211507	0.448	0.305	7.45656e-12
Xlr4a	2.4013e-16	0.0647947	0.025	0.003	7.75259e-12
Wfdc2	2.47439e-16	0.184272	0.132	0.062	7.98857e-12
Ldlrap1	2.47478e-16	-0.420176	0.079	0.173	7.98983e-12
Serpinh1	2.56976e-16	-0.228888	0.948	0.937	8.29646e-12
Susd2	2.58702e-16	0.108326	0.048	0.013	8.3522e-12
Set	2.65817e-16	0.216374	0.935	0.858	8.58191e-12
Timm9	2.71061e-16	0.230726	0.267	0.161	8.7512e-12
Cdc42	2.74342e-16	0.242504	0.769	0.641	8.85714e-12
Rpl8	2.77752e-16	0.13524	0.999	0.996	8.96722e-12
Grcc10	2.87396e-16	-0.437933	0.343	0.436	9.27857e-12
Tcfl5	2.97686e-16	0.151512	0.088	0.035	9.61078e-12
Cald1	3.12142e-16	-0.614446	0.058	0.144	1.00775e-11
Ppt2	3.67366e-16	-0.323685	0.045	0.129	1.18604e-11
Sfrp1	3.67953e-16	0.134761	0.064	0.021	1.18794e-11
Igf2bp2	3.69909e-16	0.154606	0.322	0.198	1.19425e-11
Foxf2	4.17521e-16	0.201945	0.113	0.051	1.34797e-11
Pum3	4.24496e-16	0.240363	0.355	0.232	1.37049e-11
Tmem144	4.66591e-16	0.191434	0.224	0.128	1.50639e-11
Cd63	4.78665e-16	0.169656	0.981	0.952	1.54537e-11
Rab3il1	4.79905e-16	0.20139	0.299	0.186	1.54937e-11
Pid1	4.92821e-16	0.137956	0.07	0.025	1.59107e-11
Tbc1d13	4.98638e-16	0.139603	0.097	0.04	1.60985e-11
Cdkn1c	5.11876e-16	-0.542389	0.009	0.073	1.65259e-11
Ranbp1	5.12114e-16	0.232596	0.873	0.755	1.65336e-11
Kpna3	5.19494e-16	-0.39859	0.123	0.223	1.67719e-11
Chd8	5.34206e-16	-0.395646	0.156	0.26	1.72469e-11
Vps28	5.38932e-16	0.241148	0.394	0.265	1.73994e-11
Grin1	5.41698e-16	0.0776592	0.042	0.01	1.74887e-11
Srm	5.59225e-16	0.234401	0.538	0.384	1.80546e-11
Haus1	5.73181e-16	0.213832	0.193	0.107	1.85052e-11
Ptprf	6.05158e-16	-0.367699	0.07	0.16	1.95375e-11
Gadd45b	6.15413e-16	0.222494	0.227	0.131	1.98686e-11
Kmt2e	6.21869e-16	-0.440283	0.142	0.244	2.0077e-11
Adora1	6.66911e-16	-0.386008	0.072	0.162	2.15312e-11
Mrpl51	6.79428e-16	0.244321	0.562	0.418	2.19353e-11
Seh1l	6.96067e-16	0.187782	0.41	0.272	2.24725e-11
Vnn1	7.34771e-16	0.14336	0.079	0.03	2.37221e-11
Bola2	7.3549e-16	0.246586	0.484	0.348	2.37453e-11
Npr1	7.53248e-16	0.122416	0.1	0.042	2.43186e-11
Atf3	7.79924e-16	0.229409	0.464	0.322	2.51799e-11
Trmt61a	8.98403e-16	0.13287	0.094	0.039	2.90049e-11
Foxa2	9.41064e-16	-0.438622	0.243	0.343	3.03823e-11
Tsen34	9.66483e-16	-0.463437	0.336	0.423	3.12029e-11
Tmco1	9.74416e-16	0.243845	0.684	0.521	3.1459e-11
Rpe	1.0269e-15	0.191315	0.23	0.134	3.31534e-11
Ap2m1	1.05111e-15	0.233253	0.568	0.413	3.39352e-11
Vsig2	1.06887e-15	-0.330375	0.035	0.113	3.45085e-11
Nab1	1.07045e-15	0.123884	0.072	0.026	3.45596e-11
Rpl28	1.11305e-15	-0.153947	0.998	0.997	3.59349e-11
Psmb5	1.17262e-15	-0.339094	0.598	0.654	3.78582e-11
Eef2kmt	1.19863e-15	0.174637	0.252	0.149	3.86976e-11
Dnajc11	1.20309e-15	0.238914	0.328	0.211	3.88418e-11
Leprotl1	1.30935e-15	0.21894	0.343	0.222	4.22724e-11
Sema6a	1.36613e-15	-0.308159	0.013	0.079	4.41056e-11
Aacs	1.43933e-15	0.188811	0.214	0.122	4.64688e-11
Pbxip1	1.60354e-15	0.146742	0.235	0.135	5.17702e-11
Plcxd3	1.65691e-15	0.0259578	0.009	0	5.34934e-11
Glmp	1.68602e-15	0.224598	0.645	0.485	5.44331e-11
Gm4316	1.71051e-15	0.17597	0.231	0.134	5.52237e-11
Manf	1.74862e-15	0.229739	0.855	0.733	5.64543e-11
Islr2	1.78172e-15	0.0832598	0.049	0.014	5.75228e-11
Syce1	2.24033e-15	0.193406	0.204	0.115	7.23291e-11
Psd4	2.25191e-15	0.0735195	0.031	0.006	7.2703e-11
Slc9a3r2	2.25402e-15	0.170647	0.174	0.093	7.2771e-11
Zpr1	2.25555e-15	0.217301	0.288	0.181	7.28204e-11
Ccdc167	2.3463e-15	0.184236	0.174	0.093	7.57503e-11
Ndufs8	2.37084e-15	0.269364	0.466	0.332	7.65425e-11
Mnd1	2.37645e-15	0.171066	0.124	0.059	7.67237e-11
Acaa1b	2.47286e-15	0.132042	0.067	0.024	7.98362e-11
Cltb	2.50821e-15	0.207349	0.349	0.228	8.09775e-11
Myh9	2.62194e-15	-0.437004	0.478	0.542	8.46493e-11
Znrd2	2.65977e-15	0.229321	0.403	0.276	8.58706e-11
Bola3	2.87012e-15	0.217317	0.348	0.23	9.26618e-11
Bag2	3.25149e-15	-0.411879	0.191	0.291	1.04974e-10
Pak1	3.33818e-15	0.118233	0.082	0.032	1.07773e-10
Mpzl2	3.38064e-15	0.244627	0.431	0.303	1.09144e-10
Sf3b5	3.38945e-15	0.231517	0.697	0.548	1.09428e-10
Chid1	3.60887e-15	0.158374	0.15	0.076	1.16512e-10
Got1	3.92268e-15	0.198193	0.223	0.131	1.26644e-10
Hsd17b12	3.92293e-15	0.218826	0.481	0.345	1.26652e-10
Adprh	3.98421e-15	0.207141	0.267	0.165	1.2863e-10
Cpt1a	4.11594e-15	0.0932198	0.043	0.011	1.32883e-10
Mrps21	4.19846e-15	0.20772	0.454	0.317	1.35547e-10
Abcd1	4.33503e-15	0.110357	0.067	0.024	1.39957e-10
Fbln1	4.38237e-15	-0.460559	0.075	0.161	1.41485e-10
Itm2c	4.56037e-15	-0.377981	0.09	0.181	1.47231e-10
Hdgf	4.58275e-15	-0.341101	0.692	0.706	1.47954e-10
Ptges2	4.59943e-15	0.145522	0.134	0.065	1.48493e-10
Abcb1a	4.6111e-15	0.120931	0.061	0.02	1.48869e-10
Mrps34	4.61813e-15	0.261939	0.377	0.258	1.49096e-10
Btg1	4.61937e-15	-0.677515	0.275	0.369	1.49136e-10
Igsf23	4.63665e-15	0.193995	0.145	0.074	1.49694e-10
Chmp4c	4.9505e-15	0.16484	0.104	0.046	1.59827e-10
Riox2	5.0199e-15	0.126616	0.13	0.062	1.62068e-10
Jarid2	5.02613e-15	0.242085	0.287	0.183	1.62268e-10
Ap1s1	5.2247e-15	0.222407	0.509	0.364	1.6868e-10
Slc1a3	5.27982e-15	0.0824261	0.044	0.012	1.70459e-10
Rpl7	5.56763e-15	0.161087	0.99	0.969	1.79751e-10
Faap24	5.56819e-15	0.160564	0.146	0.074	1.79769e-10
P2rx4	5.7706e-15	0.230569	0.19	0.107	1.86304e-10
Cd320	5.83118e-15	0.193564	0.28	0.173	1.8826e-10
Ddah1	5.87924e-15	0.250439	0.651	0.513	1.89811e-10
Tfpi2	5.9277e-15	0.0839267	0.03	0.006	1.91376e-10
Smn1	6.16098e-15	0.22202	0.431	0.3	1.98907e-10
Kdm1a	6.31159e-15	-0.425805	0.264	0.361	2.0377e-10
Vps33a	6.83541e-15	0.166523	0.157	0.082	2.20681e-10
Spink2	6.94484e-15	0.0641956	0.022	0.003	2.24214e-10
Impa2	7.04014e-15	0.217906	0.176	0.096	2.27291e-10
Spr	7.08047e-15	0.204579	0.369	0.247	2.28593e-10
Mapre2	7.13169e-15	0.194369	0.246	0.147	2.30247e-10
Tmem97	7.45339e-15	0.218465	0.453	0.315	2.40633e-10
Tbx20	9.05652e-15	0.0794499	0.029	0.006	2.9239e-10
Cmpk1	9.10822e-15	0.19415	0.44	0.301	2.94059e-10
Mrpl41	9.13962e-15	0.218954	0.333	0.216	2.95073e-10
U2af1	9.18127e-15	0.23649	0.781	0.636	2.96417e-10
Rrp1b	9.2959e-15	0.188999	0.299	0.189	3.00118e-10
Ankrd11	9.70162e-15	-0.393497	0.582	0.626	3.13217e-10
Zdhhc2	9.76646e-15	0.0968207	0.047	0.014	3.1531e-10
Srp9	9.76914e-15	0.233096	0.802	0.69	3.15397e-10
Uqcrq	1.30296e-14	0.198019	0.884	0.772	4.20662e-10
H2afj	1.31735e-14	0.248692	0.735	0.589	4.25308e-10
Coq5	1.39852e-14	0.167281	0.228	0.134	4.51513e-10
Prkag3	1.42109e-14	0.045085	0.018	0.002	4.588e-10
Ajuba	1.55312e-14	-0.332	0.058	0.139	5.01426e-10
Tcf12	1.58424e-14	-0.365007	0.082	0.169	5.11473e-10
Rufy3	1.63213e-14	0.140263	0.111	0.051	5.26933e-10
Ndufs7	1.69629e-14	0.240291	0.676	0.523	5.47649e-10
Cdyl2	1.71306e-14	0.0962532	0.058	0.019	5.53062e-10
Atp5b	1.86508e-14	0.186329	0.955	0.896	6.02142e-10
Phgdh	1.93372e-14	-0.45523	0.182	0.273	6.24301e-10
Akr1b8	1.94311e-14	0.110948	0.06	0.021	6.27333e-10
Cstb	1.94461e-14	0.233441	0.786	0.666	6.27818e-10
Rpl7a	2.10344e-14	0.173766	0.975	0.92	6.79097e-10
Surf6	2.12714e-14	0.209376	0.304	0.196	6.86746e-10
Zfand5	2.15051e-14	0.174366	0.348	0.228	6.94294e-10
Tmem208	2.16324e-14	0.218041	0.505	0.366	6.98402e-10
Cdc14a	2.4468e-14	0.142108	0.09	0.038	7.8995e-10
Nucks1	2.55193e-14	0.225541	0.834	0.71	8.23892e-10
Bmp8a	2.56436e-14	0.0697959	0.034	0.008	8.27905e-10
Rcn2	2.62657e-14	-0.358075	0.078	0.163	8.47987e-10
Sgce	2.85501e-14	-0.251054	0.005	0.061	9.21741e-10
Sdf2l1	3.09601e-14	0.203486	0.341	0.227	9.99546e-10
Tet2	3.12016e-14	0.137844	0.084	0.034	1.00734e-09
mt-Nd1	3.23618e-14	0.140851	0.991	0.991	1.0448e-09
Mras	3.26252e-14	0.127783	0.076	0.03	1.0533e-09
Bccip	3.46547e-14	0.19336	0.416	0.286	1.11883e-09
Pxdn	3.88041e-14	-0.41067	0.137	0.23	1.25279e-09
Mycbp2	3.90341e-14	-0.446872	0.207	0.295	1.26022e-09
Ubl3	4.09549e-14	0.213726	0.307	0.198	1.32223e-09
Pga5	4.15818e-14	-0.467291	0.677	0.69	1.34247e-09
Gm15286	4.17413e-14	0.0270191	0.008	0	1.34762e-09
Usp16	4.31626e-14	0.220568	0.339	0.227	1.3935e-09
Bmp2	4.38281e-14	0.272521	0.184	0.105	1.41499e-09
Tram2	4.41884e-14	-0.299183	0.021	0.085	1.42662e-09
Bcar1	4.62834e-14	-0.275909	0.034	0.105	1.49426e-09
Ndufaf4	4.65603e-14	0.153115	0.17	0.093	1.5032e-09
Foxa3	4.84644e-14	-0.306214	0.025	0.091	1.56467e-09
Rogdi	4.85479e-14	0.129911	0.124	0.06	1.56737e-09
Epb41l1	5.02958e-14	0.121203	0.098	0.044	1.6238e-09
Dppa3	5.06122e-14	0.0948914	0.035	0.008	1.63401e-09
Lrp2	5.06478e-14	0.195546	0.757	0.635	1.63516e-09
Abcg2	5.17975e-14	-0.334096	0.052	0.129	1.67228e-09
Nelfe	5.19726e-14	0.191158	0.359	0.239	1.67794e-09
Tgif2	5.30725e-14	-0.331958	0.034	0.103	1.71344e-09
Ube2d1	5.31074e-14	0.177954	0.228	0.137	1.71457e-09
Tead1	5.34443e-14	-0.456855	0.351	0.425	1.72545e-09
Cox17	5.34575e-14	0.193715	0.601	0.443	1.72587e-09
Strap	5.9531e-14	0.215715	0.5	0.368	1.92196e-09
Vps35	6.21779e-14	0.201835	0.622	0.473	2.00741e-09
Lin28a	6.48328e-14	-0.379517	0.106	0.193	2.09313e-09
Igf1r	6.70927e-14	-0.37863	0.063	0.142	2.16609e-09
H2-Eb1	6.76813e-14	0.0848437	0.036	0.009	2.18509e-09
Llph	6.99054e-14	0.23771	0.658	0.507	2.2569e-09
C4bp	7.2042e-14	0.0733421	0.015	0.001	2.32588e-09
Gm28989	7.2965e-14	0.0464691	0.015	0.001	2.35567e-09
Slc46a1	7.52647e-14	0.144956	0.146	0.076	2.42992e-09
Ptcd2	7.8034e-14	0.194867	0.305	0.198	2.51933e-09
Eif3e	8.50801e-14	0.216055	0.717	0.563	2.74681e-09
Kifap3	9.45273e-14	0.188889	0.248	0.154	3.05181e-09
Thg1l	9.49193e-14	0.180558	0.217	0.129	3.06447e-09
Rbms2	9.74172e-14	-0.419869	0.137	0.226	3.14511e-09
Creld2	9.83257e-14	0.185867	0.327	0.216	3.17444e-09
Cdh1	9.83275e-14	0.227649	0.459	0.329	3.1745e-09
Pepd	1.04265e-13	0.198034	0.395	0.27	3.3662e-09
Otud6b	1.04988e-13	0.187994	0.294	0.189	3.38954e-09
Nars	1.09272e-13	0.215685	0.64	0.51	3.52784e-09
Psme2	1.09399e-13	-0.326596	0.048	0.123	3.53195e-09
Prnp	1.11208e-13	0.146244	0.136	0.07	3.59037e-09
Adk	1.15841e-13	-0.37642	0.097	0.181	3.73992e-09
Tmem231	1.18086e-13	0.108568	0.053	0.017	3.8124e-09
Gm10636	1.19795e-13	0.13405	0.073	0.029	3.86759e-09
Spon2	1.20133e-13	-0.214468	0.002	0.052	3.87848e-09
Hoxa11os	1.2321e-13	0.0436074	0.016	0.002	3.97784e-09
Snrpn	1.24676e-13	0.127367	0.104	0.048	4.02517e-09
Rpsa	1.26049e-13	0.113474	0.998	0.998	4.0695e-09
Smim10l2a	1.32007e-13	-0.226479	0.01	0.066	4.26183e-09
Sema4g	1.32992e-13	0.201914	0.177	0.1	4.29366e-09
Ndufs2	1.35785e-13	0.227236	0.578	0.437	4.38381e-09
Ebpl	1.42811e-13	-0.365851	0.146	0.239	4.61066e-09
Crot	1.44065e-13	0.211509	0.243	0.15	4.65115e-09
Arhgap6	1.74841e-13	-0.276483	0.02	0.082	5.64474e-09
Cpm	1.76301e-13	-0.439784	0.103	0.186	5.69187e-09
Bcas3	1.77305e-13	0.155529	0.086	0.037	5.72428e-09
Npm1	1.77965e-13	0.148743	0.99	0.979	5.74559e-09
Rnf165	1.90799e-13	-0.3055	0.032	0.099	6.15994e-09
Plpp3	1.91551e-13	0.157526	0.099	0.045	6.18422e-09
Msc	1.94023e-13	0.0365701	0.013	0.001	6.26404e-09
Mycbp	2.03271e-13	0.219635	0.278	0.18	6.5626e-09
Clns1a	2.05285e-13	0.225569	0.421	0.299	6.62764e-09
Eif3k	2.11061e-13	0.195417	0.884	0.784	6.81409e-09
Mgst2	2.14169e-13	0.0677903	0.02	0.003	6.91444e-09
Nubp2	2.1972e-13	0.166198	0.197	0.114	7.09365e-09
Ssbp1	2.27858e-13	0.198639	0.384	0.266	7.35639e-09
Ube2e1	2.31319e-13	0.215299	0.309	0.205	7.46815e-09
Smim14	2.32015e-13	-0.369644	0.283	0.375	7.49061e-09
Dpm2	2.34341e-13	0.169427	0.284	0.18	7.56571e-09
Otud1	2.46864e-13	0.0791376	0.033	0.008	7.97001e-09
Stk31	2.47217e-13	0.0722531	0.033	0.008	7.9814e-09
Zfp990	2.49391e-13	0.179319	0.159	0.088	8.0516e-09
Gnai3	2.52358e-13	-0.396446	0.418	0.491	8.14738e-09
Pole4	2.64798e-13	0.185178	0.298	0.193	8.54901e-09
Wdr55	2.66787e-13	0.138002	0.168	0.092	8.6132e-09
Pnpo	2.67538e-13	0.2133	0.356	0.241	8.63746e-09
Erh	2.68113e-13	0.171813	0.318	0.206	8.65603e-09
Mrps33	2.86245e-13	0.188427	0.363	0.247	9.24142e-09
Smim8	2.91953e-13	0.150301	0.191	0.11	9.42572e-09
Rab3ip	2.93979e-13	-0.38012	0.156	0.246	9.49112e-09
Gm42418	3.21212e-13	-0.374492	1	1	1.03703e-08
Mvk	3.32362e-13	0.194039	0.311	0.206	1.07303e-08
Cyp2s1	3.37383e-13	0.069402	0.078	0.032	1.08924e-08
Atp5h	3.37517e-13	0.211559	0.788	0.662	1.08967e-08
Vamp8	3.44239e-13	0.220034	0.705	0.564	1.11138e-08
Kdm6b	3.70948e-13	-0.38077	0.162	0.252	1.1976e-08
Robo2	3.80565e-13	-0.217895	0.003	0.051	1.22865e-08
Trim33	4.0648e-13	-0.404351	0.148	0.235	1.31232e-08
Mamld1	4.31895e-13	-0.221666	0.003	0.051	1.39437e-08
Eed	4.47086e-13	0.179636	0.302	0.197	1.44342e-08
Cox18	4.55933e-13	0.16493	0.155	0.084	1.47198e-08
Rap1gap	4.64899e-13	-0.30978	0.013	0.069	1.50093e-08
Slc38a6	4.7424e-13	0.153623	0.16	0.088	1.53108e-08
Mrps23	4.86251e-13	0.19662	0.292	0.193	1.56986e-08
Tmem30b	5.0616e-13	0.123305	0.076	0.031	1.63414e-08
Atp6v1g1	5.13734e-13	0.183186	0.908	0.804	1.65859e-08
Nit2	5.14595e-13	0.166523	0.147	0.079	1.66137e-08
Ing2	5.22602e-13	-0.452048	0.269	0.351	1.68722e-08
Dtymk	5.39287e-13	0.222885	0.611	0.471	1.74109e-08
Stx7	5.4323e-13	-0.397939	0.264	0.35	1.75382e-08
Gm30198	5.44789e-13	0.0643272	0.025	0.005	1.75885e-08
Spns1	5.61107e-13	0.194423	0.355	0.241	1.81153e-08
Sec61g	5.76768e-13	0.196623	0.907	0.808	1.8621e-08
Rnf19b	5.80038e-13	0.186305	0.32	0.212	1.87265e-08
Dlat	5.84281e-13	0.170088	0.223	0.136	1.88635e-08
Bag1	5.8777e-13	0.203526	0.791	0.649	1.89762e-08
Comt	6.17007e-13	0.220765	0.34	0.235	1.99201e-08
Mrpl40	6.19403e-13	0.212237	0.438	0.313	1.99974e-08
Eif3i	6.60443e-13	0.216289	0.736	0.606	2.13224e-08
Lpcat1	6.60804e-13	0.146715	0.107	0.052	2.13341e-08
Dtx3	6.6148e-13	-0.229918	0.013	0.068	2.13559e-08
Tbrg1	6.81957e-13	0.197519	0.838	0.728	2.2017e-08
Msh2	6.99461e-13	0.241697	0.403	0.289	2.25821e-08
Rnf223	7.11055e-13	0.0712226	0.029	0.006	2.29564e-08
Atp6v0a4	7.32801e-13	0.0392381	0.019	0.003	2.36585e-08
Pdha1	7.76524e-13	0.170175	0.382	0.263	2.50701e-08
Batf3	7.99203e-13	0.0759405	0.027	0.006	2.58023e-08
Laptm5	8.10341e-13	0.0676659	0.025	0.005	2.61619e-08
Tpm4	8.38687e-13	-0.41792	0.326	0.408	2.7077e-08
Cr1l	8.61685e-13	0.168343	0.229	0.141	2.78195e-08
Chst15	8.66489e-13	-0.421982	0.266	0.349	2.79746e-08
Rfk	8.95798e-13	0.203943	0.257	0.164	2.89208e-08
Slc35d2	9.27288e-13	0.101412	0.057	0.021	2.99375e-08
Pcgf5	9.36277e-13	-0.438489	0.371	0.439	3.02277e-08
Pmvk	9.62833e-13	0.236367	0.411	0.295	3.10851e-08
Myl6	9.84875e-13	0.171153	0.945	0.877	3.17967e-08
Hsp90aa1	1.00354e-12	0.167257	0.989	0.961	3.23992e-08
Mrps26	1.02103e-12	0.227149	0.405	0.287	3.2964e-08
Frmd4a	1.02975e-12	-0.301948	0.034	0.099	3.32455e-08
Paics	1.05292e-12	0.235278	0.512	0.384	3.39936e-08
Ttc5	1.12015e-12	-0.33929	0.072	0.148	3.61639e-08
Fgf10	1.13655e-12	0.144403	0.177	0.102	3.66936e-08
Gga2	1.20217e-12	-0.441468	0.461	0.52	3.8812e-08
Map1lc3a	1.21611e-12	-0.403341	0.205	0.294	3.92622e-08
Tcirg1	1.25218e-12	0.131526	0.131	0.068	4.04267e-08
Tmod3	1.28353e-12	0.184292	0.47	0.342	4.14389e-08
Rcc1	1.34231e-12	0.182313	0.186	0.109	4.33365e-08
Utp14a	1.34371e-12	0.144917	0.178	0.103	4.33816e-08
Thoc7	1.37226e-12	0.212521	0.492	0.365	4.43033e-08
Trap1a	1.38446e-12	-0.357452	0.47	0.527	4.46972e-08
Nudt22	1.42869e-12	0.172008	0.185	0.108	4.61254e-08
Slc16a3	1.47477e-12	-0.372725	0.072	0.148	4.76129e-08
Ndufb3	1.49489e-12	0.18558	0.449	0.32	4.82627e-08
Sccpdh	1.51445e-12	0.165425	0.205	0.122	4.88939e-08
Fhdc1	1.6078e-12	-0.320242	0.07	0.145	5.19079e-08
Trip12	1.62026e-12	-0.388466	0.361	0.438	5.231e-08
Rfc1	1.66699e-12	0.196771	0.512	0.375	5.38187e-08
Rsl24d1	1.69118e-12	0.176451	0.32	0.215	5.45999e-08
Rpl27a	1.69133e-12	0.112852	1	0.995	5.46045e-08
Abhd14b	1.74239e-12	0.116302	0.064	0.025	5.62531e-08
Gm44689	1.91091e-12	0.0283826	0.009	0	6.16936e-08
Mrpl15	1.9871e-12	0.199169	0.577	0.439	6.41536e-08
Bmyc	2.00805e-12	0.190229	0.295	0.195	6.48298e-08
Hsd17b14	2.05312e-12	0.0904933	0.046	0.015	6.6285e-08
Trappc5	2.0884e-12	0.164401	0.303	0.201	6.74239e-08
Gemin6	2.14118e-12	0.157848	0.169	0.096	6.91281e-08
Mrpl1	2.22224e-12	0.170471	0.282	0.186	7.17449e-08
Zfp609	2.38839e-12	-0.367737	0.11	0.191	7.71091e-08
Rcbtb2	2.40643e-12	-0.284477	0.058	0.131	7.76917e-08
Agps	2.56294e-12	0.172821	0.281	0.185	8.27446e-08
Tfec	2.57992e-12	0.145746	0.077	0.033	8.32929e-08
Rps9	2.73799e-12	0.113627	0.999	0.997	8.83961e-08
Ank	2.76382e-12	-0.34063	0.099	0.18	8.92298e-08
Ndufaf8	2.78248e-12	0.164469	0.267	0.172	8.98323e-08
Med4	2.96683e-12	-0.367581	0.166	0.251	9.57841e-08
Dmkn	3.14204e-12	0.129169	0.047	0.016	1.01441e-07
G630018N14Rik	3.17917e-12	0.0399867	0.012	0.001	1.0264e-07
Ciapin1	3.2952e-12	0.188903	0.47	0.342	1.06385e-07
Gcnt1	3.32717e-12	0.171692	0.186	0.11	1.07418e-07
Rpl12	3.58736e-12	0.110631	1	0.993	1.15818e-07
Timp1	3.63017e-12	0.179596	0.184	0.109	1.172e-07
B4galnt1	3.70044e-12	0.126885	0.217	0.132	1.19469e-07
Arpc2	3.85098e-12	0.178061	0.926	0.841	1.24329e-07
Cmtm8	3.98077e-12	-0.35039	0.091	0.169	1.28519e-07
Mrpl24	4.20294e-12	0.17079	0.366	0.254	1.35692e-07
Hnrnpa0	4.2199e-12	-0.281706	0.737	0.742	1.36239e-07
Slc16a2	4.23042e-12	0.10908	0.066	0.026	1.36579e-07
Spsb2	4.25821e-12	0.15332	0.169	0.097	1.37476e-07
Ndufa8	4.31461e-12	0.185445	0.599	0.468	1.39297e-07
Ddost	4.35942e-12	0.212629	0.811	0.681	1.40744e-07
Rab5c	4.47516e-12	0.197899	0.591	0.448	1.4448e-07
Chchd3	4.53266e-12	0.156357	0.249	0.159	1.46337e-07
Vps54	4.61122e-12	0.157036	0.152	0.085	1.48873e-07
Jund	5.01559e-12	-0.363684	0.564	0.621	1.61928e-07
Mxd4	5.20222e-12	-0.336169	0.063	0.135	1.67954e-07
Magi2	5.21237e-12	0.0744699	0.029	0.007	1.68281e-07
2310009A05Rik	5.39641e-12	0.157862	0.241	0.151	1.74223e-07
Gm32885	5.47996e-12	0.157312	0.169	0.097	1.76921e-07
Hoxa10	5.53606e-12	0.095219	0.054	0.019	1.78732e-07
Ifngr2	5.66352e-12	-0.337592	0.1	0.179	1.82847e-07
Fam151a	5.73033e-12	0.0953543	0.059	0.022	1.85004e-07
AI838599	5.86975e-12	0.0596192	0.03	0.007	1.89505e-07
Kank2	5.94132e-12	-0.256813	0.025	0.084	1.91816e-07
Slc16a6	6.17593e-12	0.077982	0.065	0.026	1.9939e-07
Napg	6.52336e-12	0.164333	0.229	0.144	2.10607e-07
Mrpl39	6.53323e-12	0.172524	0.167	0.096	2.10925e-07
Tlk1	6.93178e-12	-0.395381	0.247	0.33	2.23793e-07
Pde4d	7.04631e-12	0.0818802	0.037	0.011	2.2749e-07
Acat2	7.13651e-12	0.192202	0.465	0.339	2.30402e-07
Hcfc1r1	7.14999e-12	-0.414298	0.281	0.359	2.30838e-07
Fkbp4	7.52187e-12	-0.326886	0.567	0.604	2.42843e-07
Aifm3	7.69058e-12	-0.209565	0.001	0.043	2.4829e-07
Nop10	7.81332e-12	0.179792	0.584	0.443	2.52253e-07
Ubash3b	7.94469e-12	0.170493	0.318	0.213	2.56494e-07
Tnks2	8.16555e-12	-0.35209	0.527	0.572	2.63625e-07
Atic	8.18878e-12	0.175288	0.311	0.212	2.64375e-07
Trrap	8.54229e-12	-0.406529	0.146	0.227	2.75788e-07
F11r	8.72765e-12	-0.347676	0.167	0.253	2.81772e-07
Ppm1m	9.05182e-12	0.140919	0.125	0.066	2.92238e-07
Amotl1	9.14988e-12	-0.315362	0.056	0.124	2.95404e-07
Tango2	9.16744e-12	0.139532	0.145	0.08	2.95971e-07
Fbl	9.21519e-12	0.197729	0.692	0.559	2.97513e-07
Hspe1	9.32326e-12	0.174106	0.871	0.797	3.01001e-07
Zfp710	9.84478e-12	0.135972	0.108	0.054	3.17839e-07
Hs6st2	9.99393e-12	-0.213248	0.008	0.056	3.22654e-07
Slc25a3	1.05295e-11	0.14687	0.955	0.904	3.39945e-07
Ufm1	1.0603e-11	0.185078	0.433	0.313	3.42318e-07
Cnp	1.15198e-11	-0.21819	0.021	0.077	3.71918e-07
Galk1	1.21705e-11	-0.255424	0.691	0.729	3.92924e-07
Sod1	1.23862e-11	-0.363981	0.441	0.499	3.9989e-07
Zfp932	1.24007e-11	0.0809331	0.053	0.019	4.00356e-07
Ints5	1.24405e-11	0.137861	0.14	0.077	4.0164e-07
Sri	1.27924e-11	0.225249	0.52	0.398	4.13003e-07
Samm50	1.27967e-11	0.17232	0.65	0.509	4.13141e-07
Hspa9	1.40015e-11	0.210762	0.664	0.541	4.52038e-07
Ankrd46	1.44532e-11	0.109161	0.075	0.032	4.66622e-07
Pet100	1.46711e-11	0.170436	0.389	0.278	4.73657e-07
Lysmd2	1.50983e-11	0.0842675	0.049	0.017	4.8745e-07
2310039H08Rik	1.51063e-11	0.136516	0.197	0.119	4.87707e-07
Crygd	1.5282e-11	0.024942	0.01	0.001	4.93378e-07
Mlf2	1.53091e-11	0.186532	0.704	0.565	4.94254e-07
Cnot1	1.53487e-11	-0.418561	0.318	0.39	4.95532e-07
Ahsa2	1.58141e-11	0.180796	0.377	0.267	5.1056e-07
Mxi1	1.62947e-11	-0.36043	0.14	0.223	5.26074e-07
Tcaf1	1.72495e-11	-0.194666	0.013	0.063	5.56899e-07
Sdad1	1.74473e-11	0.157704	0.247	0.159	5.63287e-07
Mertk	1.80399e-11	0.0826292	0.03	0.008	5.82419e-07
Cox4i1	1.90458e-11	0.166459	0.982	0.952	6.14895e-07
Bysl	1.92206e-11	0.153057	0.169	0.099	6.20539e-07
Rangap1	1.99519e-11	0.222698	0.369	0.267	6.44146e-07
Rpp21	2.00493e-11	0.170523	0.334	0.232	6.47292e-07
Psmb9	2.08054e-11	0.0406978	0.015	0.002	6.71702e-07
Pprc1	2.09054e-11	0.17738	0.217	0.137	6.74929e-07
Klf15	2.11708e-11	0.0647166	0.038	0.011	6.83498e-07
Eea1	2.1289e-11	0.160604	0.263	0.174	6.87316e-07
Snx27	2.13791e-11	0.182208	0.22	0.14	6.90223e-07
Ppcs	2.14279e-11	0.177683	0.238	0.155	6.91798e-07
Prr12	2.20686e-11	-0.270601	0.047	0.112	7.12486e-07
Rnf152	2.22244e-11	0.0456153	0.016	0.002	7.17516e-07
Tomm22	2.32999e-11	0.196627	0.433	0.316	7.52238e-07
Mrpl42	2.36713e-11	0.196257	0.422	0.305	7.64229e-07
Agpat4	2.39675e-11	0.164845	0.62	0.484	7.7379e-07
Jagn1	2.45717e-11	0.154347	0.338	0.23	7.93297e-07
Sirt7	2.47049e-11	0.15048	0.185	0.111	7.97597e-07
Ptpn18	2.48792e-11	0.144177	0.112	0.057	8.03226e-07
Tmem63c	2.49265e-11	0.049229	0.025	0.005	8.04752e-07
Thbd	2.51314e-11	-0.242413	0.005	0.048	8.11368e-07
Krtcap2	2.65761e-11	0.196367	0.819	0.726	8.58008e-07
8030453O22Rik	2.69348e-11	0.0156763	0.006	0	8.69589e-07
Jtb	2.76846e-11	0.142065	0.393	0.274	8.93796e-07
Myl12b	2.77213e-11	0.173624	0.686	0.539	8.94983e-07
Akr7a5	2.89865e-11	-0.403134	0.191	0.268	9.35828e-07
Slc5a6	2.91014e-11	0.0840735	0.066	0.027	9.3954e-07
Rell1	2.99852e-11	0.15205	0.114	0.059	9.68071e-07
Rrm2	3.03411e-11	0.217012	0.373	0.268	9.79563e-07
Daxx	3.04454e-11	0.185255	0.253	0.165	9.82928e-07
Serp1	3.11175e-11	0.187109	0.585	0.455	1.00463e-06
Srrm2	3.17218e-11	-0.217022	0.852	0.836	1.02414e-06
Mppe1	3.24174e-11	0.129237	0.077	0.035	1.0466e-06
Brix1	3.39343e-11	0.162282	0.467	0.343	1.09557e-06
Rsl1d1	3.40976e-11	0.191577	0.665	0.531	1.10084e-06
Wdr77	3.49549e-11	0.132097	0.211	0.131	1.12852e-06
Frat2	3.64934e-11	0.0557222	0.031	0.008	1.17819e-06
Lman2	3.66687e-11	0.196554	0.66	0.53	1.18385e-06
Mrps6	3.76439e-11	0.133962	0.278	0.184	1.21533e-06
Wnt11	3.85461e-11	-0.3649	0.066	0.134	1.24446e-06
Mfsd5	3.87977e-11	0.144287	0.275	0.181	1.25259e-06
Rara	4.08241e-11	-0.290807	0.056	0.122	1.318e-06
Ppp1ca	4.09815e-11	0.190413	0.833	0.708	1.32309e-06
Ttc7	4.55917e-11	0.101735	0.076	0.034	1.47193e-06
Mtfr1	4.6151e-11	0.153526	0.148	0.085	1.48999e-06
Tmem238	4.69886e-11	-0.308768	0.091	0.164	1.51703e-06
Rnasek	4.86479e-11	0.192641	0.673	0.535	1.5706e-06
Rel	5.08492e-11	0.113562	0.089	0.043	1.64167e-06
Scand1	5.56935e-11	0.177649	0.634	0.492	1.79806e-06
Rita1	5.6528e-11	0.164909	0.161	0.094	1.82501e-06
Tnk1	6.39036e-11	-0.369435	0.116	0.192	2.06313e-06
Wtip	6.41106e-11	0.135034	0.247	0.16	2.06981e-06
Prss35	6.49919e-11	0.0636217	0.159	0.09	2.09826e-06
Ptpn3	6.62609e-11	0.164081	0.175	0.105	2.13923e-06
Plod3	6.82167e-11	-0.398141	0.403	0.459	2.20238e-06
Ppif	7.03239e-11	0.13941	0.197	0.122	2.27041e-06
Chd4	7.62978e-11	-0.310988	0.617	0.644	2.46328e-06
Tdh	7.75411e-11	-0.412233	0.328	0.401	2.50341e-06
Smarcd3	7.99836e-11	-0.203617	0.006	0.049	2.58227e-06
Psme3	8.00258e-11	0.152593	0.247	0.161	2.58363e-06
Yae1d1	8.10287e-11	0.218928	0.314	0.218	2.61601e-06
Flna	8.23597e-11	-0.342224	0.078	0.147	2.65898e-06
Ccdc43	8.25549e-11	0.148414	0.206	0.129	2.66529e-06
Sema4c	8.31909e-11	-0.26118	0.038	0.097	2.68582e-06
Trub1	8.32557e-11	0.130772	0.118	0.063	2.68791e-06
Tmem251	8.47733e-11	0.152651	0.176	0.106	2.73691e-06
Mrpl43	8.50324e-11	0.181136	0.525	0.4	2.74527e-06
Col6a5	8.93629e-11	0.0611054	0.028	0.007	2.88508e-06
Mrpl23	8.98281e-11	0.179576	0.61	0.48	2.9001e-06
Abcf1	9.05616e-11	0.185812	0.721	0.592	2.92378e-06
Anxa4	9.23995e-11	-0.362272	0.371	0.437	2.98312e-06
Acot9	9.33326e-11	0.140312	0.183	0.112	3.01324e-06
Ash1l	9.4611e-11	-0.394746	0.226	0.303	3.05452e-06
Dcun1d5	9.51407e-11	0.190878	0.505	0.386	3.07162e-06
Bex4	9.92799e-11	-0.422363	0.336	0.406	3.20525e-06
Letm1	1.0504e-10	0.145836	0.254	0.167	3.39122e-06
Donson	1.05225e-10	0.123067	0.135	0.075	3.39719e-06
Mindy1	1.0794e-10	0.173673	0.187	0.115	3.48484e-06
Wsb1	1.0874e-10	0.133519	0.18	0.109	3.51066e-06
Mthfd1	1.10034e-10	0.202535	0.307	0.215	3.55244e-06
Ahsa1	1.10447e-10	0.168511	0.291	0.198	3.56578e-06
Arl6ip1	1.11741e-10	0.213997	0.773	0.656	3.60755e-06
Pdzd11	1.12335e-10	0.104837	0.147	0.084	3.62673e-06
Zfp709	1.17923e-10	0.0524055	0.025	0.006	3.80715e-06
Nop56	1.17945e-10	0.166924	0.662	0.525	3.80786e-06
Rfc5	1.23979e-10	0.15333	0.281	0.192	4.00268e-06
Hgh1	1.24131e-10	0.0963979	0.073	0.032	4.00755e-06
Wipi1	1.28036e-10	-0.288983	0.054	0.116	4.13363e-06
Frzb	1.28622e-10	-0.215118	0.004	0.044	4.15255e-06
Rab27a	1.29145e-10	0.0442129	0.018	0.003	4.16944e-06
Cln5	1.30175e-10	0.134612	0.167	0.099	4.20269e-06
Fam20c	1.33367e-10	-0.183918	0.007	0.05	4.30577e-06
Sys1	1.37568e-10	0.197249	0.504	0.386	4.44138e-06
Pvr	1.3923e-10	-0.251353	0.043	0.103	4.49505e-06
Btg2	1.40661e-10	-0.337526	0.225	0.311	4.54123e-06
Pgam1	1.43443e-10	-0.208375	0.81	0.818	4.63107e-06
Pttg1	1.44957e-10	0.217116	0.248	0.167	4.67994e-06
Cenpm	1.47633e-10	0.206721	0.235	0.156	4.76632e-06
Kmt2c	1.48096e-10	0.143738	0.307	0.21	4.78127e-06
Gldc	1.55241e-10	-0.276787	0.053	0.115	5.01196e-06
Rab1a	1.57913e-10	0.190927	0.58	0.454	5.09824e-06
Npm3	1.59484e-10	0.168314	0.391	0.286	5.14895e-06
Rps24	1.61819e-10	0.110985	0.999	0.996	5.22431e-06
Mrps2	1.64806e-10	0.114116	0.158	0.093	5.32077e-06
Eva1b	1.90465e-10	-0.271274	0.066	0.132	6.14917e-06
Mpdu1	1.9103e-10	0.136939	0.379	0.27	6.1674e-06
1010001N08Rik	1.98054e-10	0.106555	0.094	0.047	6.39418e-06
Cetn3	1.99577e-10	0.176774	0.623	0.494	6.44334e-06
Uqcrc1	2.05787e-10	0.206666	0.551	0.436	6.64383e-06
Micu2	2.06672e-10	-0.253109	0.056	0.119	6.67242e-06
D830044D21Rik	2.10262e-10	0.0345012	0.014	0.002	6.78831e-06
Trmt6	2.11216e-10	0.151965	0.252	0.167	6.81911e-06
Oga	2.15423e-10	0.117826	0.301	0.203	6.95493e-06
9030404E10Rik	2.20312e-10	0.0405864	0.015	0.002	7.11276e-06
Zfp575	2.22523e-10	0.0561354	0.023	0.005	7.18414e-06
Snx7	2.25503e-10	0.140682	0.151	0.088	7.28038e-06
Jag1	2.26166e-10	0.102843	0.041	0.014	7.30177e-06
St6galnac3	2.29859e-10	0.0880139	0.059	0.024	7.42098e-06
Tpr	2.33493e-10	-0.267843	0.763	0.758	7.53832e-06
Chchd4	2.34047e-10	0.152301	0.227	0.148	7.5562e-06
Riok3	2.39172e-10	0.189612	0.385	0.278	7.72167e-06
Rps5	2.43976e-10	0.107887	1	0.994	7.87678e-06
Psmd8	2.44855e-10	0.178924	0.613	0.482	7.90513e-06
Trnau1ap	2.46102e-10	0.156232	0.319	0.222	7.94541e-06
Tc2n	2.48048e-10	0.0492033	0.021	0.004	8.00824e-06
Rexo2	2.48137e-10	0.143809	0.419	0.305	8.0111e-06
Smim4	2.48847e-10	0.143681	0.19	0.118	8.03402e-06
Aamp	2.5282e-10	-0.34582	0.456	0.511	8.16231e-06
Abhd16a	2.53735e-10	0.115987	0.129	0.072	8.19185e-06
Abce1	2.53808e-10	0.162307	0.382	0.275	8.19418e-06
Rab6b	2.55752e-10	-0.222571	0.027	0.08	8.25697e-06
Habp2	2.56095e-10	0.166885	0.235	0.154	8.26802e-06
Mpp6	2.56995e-10	0.136629	0.266	0.178	8.29709e-06
Clmp	2.59824e-10	0.0963773	0.12	0.065	8.38841e-06
Pnpt1	2.68133e-10	0.142155	0.258	0.172	8.65668e-06
Inppl1	2.68151e-10	-0.258345	0.064	0.129	8.65726e-06
Akap7	2.68453e-10	0.104698	0.073	0.033	8.66701e-06
Elk3	2.74292e-10	0.0876807	0.046	0.017	8.85551e-06
Rdm1	2.76464e-10	0.1376	0.164	0.098	8.92563e-06
Utp3	2.80868e-10	0.180533	0.594	0.47	9.06783e-06
Ctdspl2	2.84058e-10	0.12301	0.203	0.127	9.17082e-06
Panct2	2.85204e-10	0.0792782	0.043	0.015	9.2078e-06
Efna1	2.99536e-10	-0.213692	0.016	0.064	9.67051e-06
Eif4e2	3.00613e-10	0.200532	0.699	0.569	9.7053e-06
Pfdn6	3.03102e-10	0.178001	0.449	0.341	9.78564e-06
Smim40	3.07138e-10	0.0467736	0.018	0.003	9.91595e-06
Filip1l	3.07146e-10	-0.325773	0.083	0.151	9.91619e-06
Trp53	3.11359e-10	0.135068	0.279	0.187	1.00522e-05
Zfp622	3.20067e-10	0.156014	0.463	0.345	1.03334e-05
R3hcc1	3.24455e-10	-0.274592	0.067	0.132	1.0475e-05
Ankrd49	3.27092e-10	0.17233	0.234	0.154	1.05602e-05
Xlr4b	3.36275e-10	0.0517064	0.022	0.005	1.08566e-05
Snhg5	3.36857e-10	0.118043	0.175	0.106	1.08754e-05
Aebp1	3.37223e-10	0.0409686	0.025	0.006	1.08872e-05
Gpd2	3.43548e-10	0.127475	0.187	0.116	1.10914e-05
Bola1	3.45881e-10	0.135117	0.243	0.16	1.11668e-05
Polr2h	3.5068e-10	0.152414	0.312	0.216	1.13217e-05
Ube2s	3.63923e-10	-0.267183	0.745	0.736	1.17493e-05
Osgep	3.66916e-10	-0.272765	0.078	0.145	1.18459e-05
Mrpl46	3.75982e-10	0.133248	0.304	0.207	1.21386e-05
Zfp982	3.81475e-10	0.0937458	0.082	0.039	1.23159e-05
Fis1	3.89047e-10	-0.2933	0.513	0.557	1.25604e-05
Orc6	4.00747e-10	0.168853	0.341	0.243	1.29381e-05
Usp9x	4.0362e-10	-0.372503	0.196	0.27	1.30309e-05
Gnl3	4.1162e-10	0.179583	0.629	0.501	1.32891e-05
Eif3a	4.11681e-10	0.171592	0.944	0.86	1.32911e-05
Slc43a3	4.2226e-10	0.062724	0.032	0.009	1.36327e-05
Adam10	4.26517e-10	-0.381835	0.197	0.271	1.37701e-05
Uqcc3	4.34279e-10	0.204354	0.363	0.263	1.40207e-05
Ctsz	4.38105e-10	0.160227	0.887	0.798	1.41442e-05
Haus7	4.51338e-10	-0.33795	0.167	0.241	1.45714e-05
Etfrf1	4.60777e-10	0.0978734	0.108	0.057	1.48762e-05
Fzd5	4.66725e-10	-0.254624	0.024	0.073	1.50682e-05
Smim6	5.02602e-10	0.0480658	0.021	0.004	1.62265e-05
Lias	5.09833e-10	0.154877	0.247	0.165	1.64599e-05
Mael	5.1204e-10	0.0336419	0.016	0.003	1.65312e-05
Hrk	5.1217e-10	-0.142592	0.005	0.043	1.65354e-05
Eid1	5.29114e-10	-0.347996	0.221	0.3	1.70824e-05
Cpt1c	5.3705e-10	-0.293947	0.076	0.142	1.73387e-05
Rwdd1	5.48091e-10	0.171272	0.587	0.46	1.76951e-05
Rrp12	5.49706e-10	0.120895	0.074	0.034	1.77473e-05
Cluh	5.53182e-10	0.119117	0.131	0.074	1.78595e-05
Bbip1	5.53309e-10	0.114309	0.261	0.173	1.78636e-05
Shtn1	5.60243e-10	0.165744	0.296	0.204	1.80874e-05
Tpbgl	5.63386e-10	0.0724708	0.057	0.024	1.81889e-05
Rbpms2	5.6512e-10	0.110067	0.128	0.072	1.82449e-05
Tmem192	5.67975e-10	0.129051	0.228	0.15	1.83371e-05
mt-Co1	5.83281e-10	-0.137955	0.995	0.997	1.88312e-05
Slc44a4	5.87309e-10	0.129577	0.113	0.061	1.89613e-05
Agfg1	5.94559e-10	-0.318883	0.209	0.288	1.91953e-05
Inpp5f	6.33937e-10	-0.260077	0.066	0.13	2.04667e-05
Afg3l2	6.40642e-10	0.143674	0.197	0.125	2.06831e-05
Ppargc1b	6.41693e-10	0.0652602	0.038	0.013	2.07171e-05
Prex2	6.48138e-10	0.10238	0.186	0.115	2.09251e-05
Tmem159	6.54957e-10	0.12525	0.096	0.049	2.11453e-05
Atp5mpl	6.67943e-10	0.157628	0.665	0.535	2.15645e-05
Drg2	6.84417e-10	0.123032	0.19	0.119	2.20964e-05
Zfp950	6.87987e-10	0.127333	0.103	0.054	2.22117e-05
Rnf138	6.90534e-10	0.124635	0.179	0.111	2.22939e-05
Gm20429	6.92457e-10	0.022091	0.005	0	2.2356e-05
Pax1	6.92457e-10	0.013525	0.005	0	2.2356e-05
Rpl41	7.15647e-10	0.0987486	1	0.994	2.31047e-05
Pgm2	7.25003e-10	0.145337	0.317	0.222	2.34067e-05
Dph3	7.72296e-10	0.170558	0.456	0.343	2.49336e-05
Ptpn21	7.72351e-10	-0.301171	0.09	0.156	2.49354e-05
Tcn2	7.85047e-10	-0.357641	0.363	0.426	2.53452e-05
Tmem158	7.98014e-10	0.0759816	0.041	0.014	2.57639e-05
Nrk	8.05792e-10	-0.281031	0.038	0.093	2.6015e-05
Asb13	8.12617e-10	0.0992867	0.073	0.034	2.62353e-05
Spint2	8.14885e-10	-0.295083	0.686	0.684	2.63086e-05
B230219D22Rik	8.14939e-10	-0.330414	0.177	0.25	2.63103e-05
Atpif1	8.20089e-10	0.156185	0.873	0.788	2.64766e-05
Mrps17	8.39395e-10	0.163657	0.402	0.298	2.70999e-05
Hsf2	8.49227e-10	-0.344462	0.177	0.251	2.74173e-05
Psmc1	8.65555e-10	0.166037	0.702	0.571	2.79444e-05
Akt2	8.6773e-10	0.119159	0.216	0.139	2.80147e-05
Mrpl2	8.8315e-10	0.129609	0.434	0.316	2.85125e-05
Dab2	8.8658e-10	0.0725134	0.858	0.713	2.86232e-05
Ctsa	8.97067e-10	0.155088	0.642	0.505	2.89618e-05
Dusp16	8.98239e-10	-0.27999	0.065	0.127	2.89997e-05
Spry2	8.99359e-10	0.0874426	0.056	0.023	2.90358e-05
[truncated: 30,841 more rows]

## Sheet: S3G. DEGs between DP and Oct4+
Differentially up- and downregulated genes in Oct4+ compared to DP
[truncated: 2,304 more rows]

[truncated: 2 more sheets: S3H. DEGs Oct4LOF conditions, S3I. DEGs Oct4LOF clusters]
