# Supplementary material for: The primitive endoderm supports lineage plasticity to enable regulative development
Source: Cell. 2024 Jul 25;187(15):4010–4029.e16. doi: 10.1016/j.cell.2024.05.051 (PMC11290322; doi:10.1016/j.cell.2024.05.051)
Supplement: Table S4. Analysis of CUT&Tag for nEnd subpopulations, related to Figures 7 and S8 [file mmc4.xlsx]

## Sheet: Content
Table S4. Analysis of CUT&Tag for nEnd subpopulations, related to Figures 7 and S8
S4A. Number of consensus peaks across conditions
S4B. HOMER motif analysis for active enhancers
S4C. HOMER motif analysis for primed enhancers
S4D. HOMER motif analysis bivalent enhancers
S4E. HOMER annotated peaks for primed DP nEnd
S4F. HOMER annotated peaks for bivalent DP nEnd
S4G. HOMER annotated peaks for active Oct4+ nEnd
S4H. Differentially expressed genes from scRNA-seq across Oct4+ and Pdgfra+ nEnd and TE-like cells
S4I. GREAT gene ontology for primed DP nEnd

## Sheet: S4A. Consensus peaks
	Pdgfra+	DP	Oct4+
H3K4me1	2344	10404	8597
H3K27ac	10392	17301	32718
H3K27me3	4316	9315	5461
H3K9me3	11407	13856	19963

## Sheet: S4B. Active motifs
Homer motif analysis of active CUT&Tag consensus peaks where each motif is significant (p < 0.05) in at least one population
Motif Name	DP P-value	DP -Log P-value	DP Target/Background	Pdgfra P-value	Pdgfra -Log P-value	Pdgfra Target/Background	Oct4 P-value	Oct4 -Log P-value	Oct4 Target/Background
AP-1(bZIP)/ThioMac-PU.1-ChIP-Seq(GSE21512)/Homer	0.1	2.606	1.08703	0.0001	10.78	1.53094	0.1	4.187	1.12207
AP-2alpha(AP2)/Hela-AP2alpha-ChIP-Seq(GSE31477)/Homer	0.1	2.594	1.07073	0.1	2.335	1.13464	0.01	6.557	1.13993
AP-2gamma(AP2)/MCF7-TFAP2C-ChIP-Seq(GSE21234)/Homer	0.01	6.375	1.12374	1	2.121	1.10303	1e-05	13.39	1.18756
Atf3(bZIP)/GBM-ATF3-ChIP-Seq(GSE33912)/Homer	1	1.702	1.05964	0.0001	11.39	1.59811	0.01	5.792	1.1683
Bach1(bZIP)/K562-Bach1-ChIP-Seq(GSE31477)/Homer	1	1.131	1.10417	1	0.7011	1.09302	1e-05	11.97	2.09524
Bach2(bZIP)/OCILy7-Bach2-ChIP-Seq(GSE44420)/Homer	1	2.04	1.13548	0.1	4.514	1.59763	0.0001	11.16	1.47879
BATF(bZIP)/Th17-BATF-ChIP-Seq(GSE39756)/Homer	0.1	4.063	1.13424	0.0001	11.41	1.59404	0.1	3.488	1.11368
bHLHE40(bHLH)/HepG2-BHLHE40-ChIP-Seq(GSE31477)/Homer	0.1	3.206	1.17241	1	0.4667	0.95102	0.01	6.172	1.26609
Brn1(POU,Homeobox)/NPC-Brn1-ChIP-Seq(GSE35496)/Homer	1	0.08454	0.868545	1	0.8124	1.04592	0.01	5.218	1.24324
Brn2(POU,Homeobox)/NPC-Brn2-ChIP-Seq(GSE35496)/Homer	0.01	6.606	1.75556	1	0.6301	1.04444	0.1	3.18	1.38
c-Myc(bHLH)/LNCAP-cMyc-ChIP-Seq(Unpublished)/Homer	0.1	3.407	1.14286	1	0.3177	0.910663	0.01	4.645	1.17579
Cdx2(Homeobox)/mES-Cdx2-ChIP-Seq(GSE14586)/Homer	1	0.01124	0.867725	1	0.14	0.857442	0.0001	10.7	1.24952
CDX4(Homeobox)/ZebrafishEmbryos-Cdx4.Myc-ChIP-Seq(GSE48254)/Homer	1	0.1348	0.942577	1	0.5376	0.981395	0.01	5.757	1.14265
COUP-TFII(NR)/Artia-Nr2f2-ChIP-Seq(GSE46497)/Homer	1	1.541	1.0249	0.1	4.444	1.14605	1e-10	25.29	1.19672
COUP-TFII(NR)/K562-NR2F1-ChIP-Seq(Encode)/Homer	0.01	6.162	1.101	0.1	4.114	1.15361	1e-11	25.68	1.21871
CRX(Homeobox)/Retina-Crx-ChIP-Seq(GSE20012)/Homer	1	1.061	1.01073	1	1.64	1.04885	0.01	4.862	1.05945
EAR2(NR)/K562-NR2F6-ChIP-Seq(Encode)/Homer	0.1	2.344	1.04817	0.01	5.085	1.1891	1e-10	23.31	1.21928
EBF(EBF)/proBcell-EBF-ChIP-Seq(GSE21978)/Homer	0.01	4.716	1.2663	1	0.8806	1.05909	0.01	4.62	1.23618
EBF2(EBF)/BrownAdipose-EBF2-ChIP-Seq(GSE97114)/Homer	0.1	3.724	1.09189	1	1.067	1.03984	0.01	6.635	1.12972
EKLF(Zf)/Erythrocyte-Klf1-ChIP-Seq(GSE20478)/Homer	1e-06	14.86	1.51327	0.1	3.189	1.35968	1e-23	55.03	1.9881
ELF1(ETS)/Jurkat-ELF1-ChIP-Seq(SRA014231)/Homer	0.0001	10.77	1.27183	0.1	2.965	1.24086	0.1	2.783	1.09771
ELF3(ETS)/PDAC-ELF3-ChIP-Seq(GSE64557)/Homer	0.01	4.696	1.12692	0.1	2.787	1.17887	1	2.248	1.06242
Elf4(ETS)/BMDM-Elf4-ChIP-Seq(GSE88699)/Homer	0.01	4.682	1.10218	0.1	3.656	1.17934	1	0.7734	1.00458
Elk1(ETS)/Hela-Elk1-ChIP-Seq(GSE31477)/Homer	0.001	8.949	1.2276	1	1.895	1.14777	0.1	4.32	1.13529
Elk4(ETS)/Hela-Elk4-ChIP-Seq(GSE31477)/Homer	0.001	8.743	1.22645	1	1.404	1.09959	0.1	3.611	1.12072
Erra(NR)/HepG2-Erra-ChIP-Seq(GSE31477)/Homer	0.1	3.184	1.04412	1	1.73	1.04785	0.001	7.389	1.07416
ERRg(NR)/Kidney-ESRRG-ChIP-Seq(GSE104905)/Homer	1	1.866	1.05012	1	2.288	1.13203	1e-10	23.86	1.30334
Esrrb(NR)/mES-Esrrb-ChIP-Seq(GSE11431)/Homer	1	1.074	1.0229	0.1	3.033	1.19653	1e-15	36.64	1.44858
ETV4(ETS)/HepG2-ETV4-ChIP-Seq(ENCODE)/Homer	0.01	5.687	1.11026	1	2.012	1.09733	1	1.812	1.03843
Fli1(ETS)/CD8-FLI-ChIP-Seq(GSE20898)/Homer	0.001	7.626	1.13854	1	1.088	1.03874	0.1	3.641	1.07805
Fos(bZIP)/TSC-Fos-ChIP-Seq(GSE110950)/Homer	1	1.87	1.07045	0.0001	10.15	1.60976	0.01	5.769	1.17995
Fosl2(bZIP)/3T3L1-Fosl2-ChIP-Seq(GSE56872)/Homer	0.01	4.834	1.22835	0.01	6.1	1.58113	1e-06	15.02	1.45817
Fox:Ebox(Forkhead,bHLH)/Panc1-Foxa2-ChIP-Seq(GSE47459)/Homer	0.001	7.563	1.1511	0.001	7.107	1.30474	0.01	5.184	1.10892
FOXA1(Forkhead)/LNCAP-FOXA1-ChIP-Seq(GSE27824)/Homer	0.0001	10.47	1.16978	0.001	7.056	1.3003	0.001	7.855	1.13406
FOXA1(Forkhead)/MCF7-FOXA1-ChIP-Seq(GSE26831)/Homer	0.01	6.598	1.14054	0.01	6.493	1.32069	0.001	7.24	1.14381
Foxa3(Forkhead)/Liver-Foxa3-ChIP-Seq(GSE77670)/Homer	0.01	6.323	1.27734	0.1	4.198	1.45868	1	0.3872	0.965251
FoxD3(forkhead)/ZebrafishEmbryo-Foxd3.biotin-ChIP-seq(GSE106676)/Homer	0.1	4.147	1.10483	0.01	4.76	1.27199	1	2.031	1.05392
Foxf1(Forkhead)/Lung-Foxf1-ChIP-Seq(GSE77951)/Homer	0.01	6.621	1.15346	1	2.057	1.13147	0.0001	9.258	1.18418
FOXM1(Forkhead)/MCF7-FOXM1-ChIP-Seq(GSE72977)/Homer	0.001	8.695	1.16293	0.01	6.507	1.30578	0.1	4.212	1.09395
Foxo3(Forkhead)/U2OS-Foxo3-ChIP-Seq(E-MTAB-2701)/Homer	0.01	5.332	1.15235	0.1	2.602	1.19217	0.1	3.85	1.11349
Fra1(bZIP)/BT549-Fra1-ChIP-Seq(GSE46166)/Homer	0.1	2.919	1.11765	0.001	9.003	1.57541	0.001	7.935	1.23501
Fra2(bZIP)/Striatum-Fra2-ChIP-Seq(GSE43429)/Homer	1	2.283	1.09863	0.0001	11.23	1.71768	0.0001	11.13	1.31579
GATA:SCL(Zf,bHLH)/Ter119-SCL-ChIP-Seq(GSE18720)/Homer	0.001	7.546	1.53191	1	0.504	0.953271	1	0.4149	0.95283
Gata1(Zf)/K562-GATA1-ChIP-Seq(GSE18829)/Homer	1e-10	24.76	1.46497	0.0001	9.669	1.57294	0.1	2.627	1.09205
Gata2(Zf)/K562-GATA2-ChIP-Seq(GSE18829)/Homer	1e-12	29.49	1.48276	0.0001	9.237	1.51782	0.1	2.53	1.08443
GATA3(Zf)/iTreg-Gata3-ChIP-Seq(GSE20898)/Homer	1e-10	24.99	1.26121	1e-08	18.65	1.48413	0.1	3.666	1.07093
Gata4(Zf)/Heart-Gata4-ChIP-Seq(GSE35151)/Homer	1e-12	29.61	1.37409	1e-06	14.44	1.53922	1	2.196	1.0579
Gata6(Zf)/HUG1N-GATA6-ChIP-Seq(GSE51936)/Homer	1e-15	35.63	1.4407	1e-07	17.43	1.64609	1	2.063	1.05733
GFY(?)/Promoter/Homer	0.01	4.889	1.55102	1	0.611	1.01818	1	0.08096	0.77193
HEB(bHLH)/mES-Heb-ChIP-Seq(GSE53233)/Homer	1	0.1844	0.973856	1	0.1256	0.935976	0.001	7.225	1.08322
Hnf1(Homeobox)/Liver-Foxa2-Chip-Seq(GSE25694)/Homer	0.001	8.11	1.62338	0.01	6.229	2.25714	1	0.01471	0.694118
HNF1b(Homeobox)/PDAC-HNF1B-ChIP-Seq(GSE64557)/Homer	0.01	5.886	1.48193	0.1	4.331	1.94444	1	0.203	0.876404
HNF4a(NR),DR1/HepG2-HNF4a-ChIP-Seq(GSE25021)/Homer	0.01	5.721	1.18805	0.1	3.251	1.2485	0.001	8.995	1.22638
HOXA2(Homeobox)/mES-Hoxa2-ChIP-Seq(Donaldson_et_al.)/Homer	1	1.938	1.18667	0.0001	9.391	2.69565	1	0.287	0.902778
Jun-AP1(bZIP)/K562-cJun-ChIP-Seq(GSE31477)/Homer	0.1	3.954	1.23729	0.001	7.223	1.78238	1e-05	11.99	1.48588
JunB(bZIP)/DendriticCells-Junb-ChIP-Seq(GSE36099)/Homer	0.1	3.547	1.13636	0.0001	9.722	1.6046	0.001	8.645	1.24582
KLF1(Zf)/HUDEP2-KLF1-CutnRun(GSE136251)/Homer	1e-08	19.97	1.25584	0.1	4.278	1.20801	1e-27	63.47	1.47343
KLF10(Zf)/HEK293-KLF10.GFP-ChIP-Seq(GSE58341)/Homer	0.1	2.357	1.06463	1	0.5293	0.982599	1e-06	15.1	1.24054
KLF14(Zf)/HEK293-KLF14.GFP-ChIP-Seq(GSE58341)/Homer	0.01	6.7	1.08498	0.01	5.289	1.15674	1e-06	15.78	1.13941
KLF3(Zf)/MEF-Klf3-ChIP-Seq(GSE44748)/Homer	1e-07	17.85	1.33333	0.1	2.765	1.20504	1e-20	46.63	1.56055
Klf4(Zf)/mES-Klf4-ChIP-Seq(GSE11431)/Homer	1e-06	13.98	1.34396	0.1	3.496	1.28281	1e-22	52.67	1.6886
KLF5(Zf)/LoVo-KLF5-ChIP-Seq(GSE49402)/Homer	1e-08	20.42	1.20412	0.01	6.369	1.21745	1e-25	58.01	1.34949
KLF6(Zf)/PDAC-KLF6-ChIP-Seq(GSE64557)/Homer	1e-07	16.34	1.21257	0.1	4.012	1.18259	1e-20	47.77	1.37321
Klf9(Zf)/GBM-Klf9-ChIP-Seq(GSE62211)/Homer	0.1	2.989	1.107	1	1.475	1.10879	0.0001	10.73	1.25605
LEF1(HMG)/H1-LEF1-ChIP-Seq(GSE64758)/Homer	0.1	3.387	1.10767	1	1.662	1.11298	0.01	4.633	1.12701
MafB(bZIP)/BMM-Mafb-ChIP-Seq(GSE75722)/Homer	0.1	4.591	1.17678	1	1.337	1.1	0.01	4.983	1.17337
MafK(bZIP)/C2C12-MafK-ChIP-Seq(GSE36030)/Homer	0.1	3.717	1.1991	1	1.756	1.18797	0.01	5.769	1.25101
Maz(Zf)/HepG2-Maz-ChIP-Seq(GSE31477)/Homer	0.01	6.487	1.09752	1	1.811	1.07261	1e-05	13.03	1.14536
MITF(bHLH)/MastCells-MITF-ChIP-Seq(GSE48085)/Homer	0.01	6.321	1.14355	0.1	2.7	1.15358	1	1.168	1.02345
MYNN(Zf)/HEK293-MYNN.eGFP-ChIP-Seq(Encode)/Homer	1	0.7478	1.01	1	1.03	1.10169	0.01	5.342	1.26984
NeuroD1(bHLH)/Islet-NeuroD1-ChIP-Seq(GSE30298)/Homer	1	0.2654	0.964548	1	0.2152	0.920792	0.001	7.661	1.15513
NF-E2(bZIP)/K562-NFE2-ChIP-Seq(GSE31477)/Homer	1	0.5087	0.959184	1	1.178	1.27451	1e-05	12.18	2.02222
NFE2L2(bZIP)/HepG2-NFE2L2-ChIP-Seq(Encode)/Homer	1	0.3958	0.929825	1	1.868	1.5102	0.01	5.874	1.56364
Nr5a2(NR)/mES-Nr5a2-ChIP-Seq(GSE19019)/Homer	0.01	5.383	1.15103	1	0.8759	1.02762	1e-08	20.62	1.31965
Nr5a2(NR)/Pancreas-LRH1-ChIP-Seq(GSE34295)/Homer	0.1	3.568	1.09398	1	1.984	1.11062	1e-10	24.76	1.30587
Nrf2(bZIP)/Lymphoblast-Nrf2-ChIP-Seq(GSE37589)/Homer	1	0.8162	1.04444	1	1.594	1.47727	1e-05	11.96	2.16216
Nur77(NR)/K562-NR4A1-ChIP-Seq(GSE31363)/Homer	0.1	2.37	1.16216	0.01	4.709	1.66897	0.01	4.866	1.28966
OCT:OCT(POU,Homeobox,IR1)/NPC-Brn2-ChIP-Seq(GSE35496)/Homer	1	0.9013	1.14286	1	0	0	0.01	5.661	2.625
Oct11(POU,Homeobox)/NCIH1048-POU2F3-ChIP-seq(GSE115123)/Homer	1	0.282	0.939535	1	1.611	1.20725	0.001	8.558	1.35885
OCT4-SOX2-TCF-NANOG(POU,Homeobox,HMG)/mES-Oct4-ChIP-Seq(GSE11431)/Homer	1	0.01593	0.738095	1	0.1438	0.711538	1e-11	25.39	1.93496
Oct4:Sox17(POU,Homeobox,HMG)/F9-Sox17-ChIP-Seq(GSE44553)/Homer	0.001	9.133	1.60638	0.1	4.519	1.88095	1	2.074	1.17978
PBX1(Homeobox)/MCF7-PBX1-ChIP-Seq(GSE28007)/Homer	1	1.423	1.13699	1	0.2878	0.822222	0.01	6.86	1.52632
Pdx1(Homeobox)/Islet-Pdx1-ChIP-Seq(SRA008281)/Homer	1	1.695	1.04871	0.01	6.149	1.34061	1	0.02193	0.900709
Pit1+1bp(Homeobox)/GCrat-Pit1-ChIP-Seq(GSE58009)/Homer	1	0.1885	0.908654	1	1.072	1.11377	0.01	4.916	1.24873
Pitx1(Homeobox)/Chicken-Pitx1-ChIP-Seq(GSE38910)/Homer	1	0.2264	0.986434	1	0.155	0.963285	0.001	7.839	1.05241
PPARa(NR),DR1/Liver-Ppara-ChIP-Seq(GSE47954)/Homer	0.1	3.438	1.07804	1	1.626	1.07448	0.001	8.069	1.13062
PPARE(NR),DR1/3T3L1-Pparg-ChIP-Seq(GSE13511)/Homer	0.0001	9.735	1.17771	0.1	2.535	1.12885	0.001	7.196	1.1293
Prop1(Homeobox)/GHFT1-PROP1.biotin-ChIP-Seq(GSE77302)/Homer	1	0.8462	1.01485	1	1.363	1.12037	0.01	4.93	1.17647
Ptf1a(bHLH)/Panc1-Ptf1a-ChIP-Seq(GSE47459)/Homer	1	0.2858	0.984531	1	0.7451	1.00412	0.01	5.515	1.05577
RAR:RXR(NR),DR0/ES-RAR-ChIP-Seq(GSE56893)/Homer	0.1	2.667	1.14732	0.1	3.257	1.37295	1e-09	21.65	1.57371
RARa(NR)/K562-RARa-ChIP-Seq(Encode)/Homer	1	0.2287	0.982721	0.1	2.728	1.06719	1e-07	17.12	1.10592
RARg(NR)/ES-RARg-ChIP-Seq(GSE30538)/Homer	1	2.011	1.15702	1	1.567	1.24409	1e-06	15.25	1.6383
Rbpj1(?)/Panc1-Rbpj1-ChIP-Seq(GSE47459)/Homer	0.1	2.503	1.0501	1	0.7982	1.01165	0.01	5.498	1.08873
RXR(NR),DR1/3T3L1-RXR-ChIP-Seq(GSE13511)/Homer	0.0001	9.429	1.15606	1	2.157	1.09929	0.01	6.465	1.10892
SF1(NR)/H295R-Nr5a1-ChIP-Seq(GSE44220)/Homer	1	1.899	1.06522	1	0.9838	1.04327	1e-07	18.06	1.31382
Smad2(MAD)/ES-SMAD2-ChIP-Seq(GSE29422)/Homer	0.01	5.612	1.08663	0.1	2.371	1.08682	0.1	2.92	1.04856
Smad3(MAD)/NPC-Smad3-ChIP-Seq(GSE36673)/Homer	0.01	5.948	1.06018	0.1	3.613	1.08185	0.1	3.765	1.0394
Smad4(MAD)/ESC-SMAD4-ChIP-Seq(GSE29422)/Homer	0.001	7.348	1.10408	1	1.337	1.04147	1	1.407	1.02134
Sox10(HMG)/SciaticNerve-Sox3-ChIP-Seq(GSE35132)/Homer	0.1	4.533	1.07933	0.01	4.861	1.1823	0.0001	10.34	1.13041
Sox15(HMG)/CPA-Sox15-ChIP-Seq(GSE62909)/Homer	1e-06	14.56	1.22474	0.001	8.545	1.36444	1e-06	15.5	1.22097
Sox17(HMG)/Endoderm-Sox17-ChIP-Seq(GSE61475)/Homer	1e-08	20.33	1.35809	0.01	4.72	1.30626	0.001	9.159	1.20792
Sox2(HMG)/mES-Sox2-ChIP-Seq(GSE11431)/Homer	0.0001	9.824	1.19676	0.001	8.821	1.41161	1e-09	22.64	1.30836
Sox21(HMG)/ESC-SOX21-ChIP-Seq(GSE110505)/Homer	0.01	5.582	1.08329	0.01	5.884	1.19397	1e-06	15.15	1.15114
Sox3(HMG)/NPC-Sox3-ChIP-Seq(GSE33059)/Homer	0.001	8.681	1.11835	0.001	8.313	1.25328	1e-05	13.03	1.14379
Sox4(HMG)/proB-Sox4-ChIP-Seq(GSE50066)/Homer	0.001	7.472	1.1671	0.01	4.629	1.26365	0.1	4.233	1.10566
Sox6(HMG)/Myotubes-Sox6-ChIP-Seq(GSE32627)/Homer	0.01	5.703	1.09728	0.1	3.57	1.15123	0.001	8.721	1.12227
Sox7(HMG)/ESC-Sox7-ChIP-Seq(GSE133899)/Homer	0.0001	9.841	1.36398	0.1	3.991	1.44538	0.01	6.423	1.26721
Sp1(Zf)/Promoter/Homer	0.01	5.249	1.22373	1	0.5968	0.990741	0.1	4.384	1.20851
Sp2(Zf)/HEK293-Sp2.eGFP-ChIP-Seq(Encode)/Homer	1e-05	12.72	1.14664	0.001	7.727	1.23149	1e-18	43.54	1.28304
Sp5(Zf)/mES-Sp5.Flag-ChIP-Seq(GSE72989)/Homer	0.001	8.988	1.14937	0.1	2.925	1.14439	1e-05	13.72	1.18833
TCF4(bHLH)/SHSY5Y-TCF4-ChIP-Seq(GSE96915)/Homer	1	0.1226	0.960585	1	0.1292	0.924855	0.01	4.731	1.07589
TCFL2(HMG)/K562-TCF7L2-ChIP-Seq(GSE29196)/Homer	0.1	3.365	1.31944	1	2.101	1.47368	0.01	4.988	1.39326
TEAD(TEA)/Fibroblast-PU.1-ChIP-Seq(Unpublished)/Homer	1e-05	13.25	1.29851	1e-05	13.2	1.6553	1e-05	13.69	1.2821
TEAD1(TEAD)/HepG2-TEAD1-ChIP-Seq(Encode)/Homer	1e-06	15.68	1.26076	1e-05	12.93	1.50306	1e-12	28.27	1.34088
TEAD2(TEA)/Py2T-Tead2-ChIP-Seq(GSE55709)/Homer	0.0001	10.56	1.28604	0.001	8.892	1.54468	1e-05	13.42	1.29959
TEAD3(TEA)/HepG2-TEAD3-ChIP-Seq(Encode)/Homer	1e-08	18.92	1.26043	1e-05	12.23	1.43814	1e-08	20.32	1.25196
TEAD4(TEA)/Tropoblast-Tead4-ChIP-Seq(GSE37350)/Homer	1e-06	13.87	1.25538	1e-05	12.07	1.50531	1e-09	21.27	1.30167
THRa(NR)/C17.2-THRa-ChIP-Seq(GSE38347)/Homer	1	0.2901	0.955224	0.1	2.643	1.22172	0.0001	10.48	1.27594
THRb(NR)/HepG2-THRb.Flag-ChIP-Seq(Encode)/Homer	1	0.743	1.00541	0.1	3.05	1.20976	1e-05	11.82	1.25355
THRb(NR)/Liver-NR1A2-ChIP-Seq(GSE52613)/Homer	0.1	3.633	1.03115	0.001	8.463	1.11296	1e-05	13.74	1.06915
TR4(NR),DR1/Hela-TR4-ChIP-Seq(GSE24685)/Homer	0.01	6.047	1.41441	0.1	2.458	1.42735	0.01	6.668	1.3662
TRPS1(Zf)/MCF7-TRPS1-ChIP-Seq(GSE107013)/Homer	1e-10	24.7	1.2128	1e-11	27.12	1.49418	0.001	7.454	1.09892
Unknown-ESC-element(?)/mES-Nanog-ChIP-Seq(GSE11724)/Homer	1	2.232	1.07365	1	0.963	1.03927	1e-05	12.3	1.24074
VDR(NR),DR3/GM10855-VDR+vitD-ChIP-Seq(GSE22484)/Homer	1	0.752	1.01015	1	1.37	1.14537	0.01	5.038	1.24645
X-box(HTH)/NPC-H3K4me1-ChIP-Seq(GSE16256)/Homer	0.1	2.481	1.21875	1	0.1159	0.677083	0.01	4.8	1.36957
Zfp281(Zf)/ES-Zfp281-ChIP-Seq(GSE81042)/Homer	0.001	6.914	1.25223	0.1	2.83	1.28617	0.0001	9.439	1.29032
Zfp809(Zf)/ES-Zfp809-ChIP-Seq(GSE70799)/Homer	0.01	5.808	1.30481	1	0.04122	0.663265	1	1.274	1.06186
ZFX(Zf)/mES-Zfx-ChIP-Seq(GSE11431)/Homer	0.001	8.44	1.1305	1	1.713	1.06935	0.001	7.846	1.11361
Zic(Zf)/Cerebellum-ZIC1.2-ChIP-Seq(GSE60731)/Homer	1	1.117	1.02135	1	0.6692	1.0011	0.001	6.938	1.14171
Zic2(Zf)/ESC-Zic2-ChIP-Seq(SRP197560)/Homer	0.1	3.468	1.12747	1	0.2463	0.902954	1e-05	11.54	1.27957
Zic3(Zf)/mES-Zic3-ChIP-Seq(GSE37889)/Homer	1	1.504	1.0453	1	0.5975	0.990323	1e-08	18.89	1.32939
ZKSCAN1(Zf)/HepG2-ZKSCAN1-ChIP-Seq(Encode)/Homer	0.01	5.009	1.80769	0.1	2.893	1.94737	1	1.577	1.21429
ZNF165(Zf)/WHIM12-ZNF165-ChIP-Seq(GSE65937)/Homer	1	0.3791	0.941176	1	0.5006	0.957265	0.01	4.786	1.31707
ZNF711(Zf)/SHSY5Y-ZNF711-ChIP-Seq(GSE20673)/Homer	0.01	6.871	1.09086	1	0.5323	0.988511	0.001	8.566	1.09867

## Sheet: S4C. Primed motifs
Homer motif analysis of primed CUT&Tag consensus peaks where each motif is significant (p < 0.05) in at least one population
Motif Name	DP P-value	DP -Log P-value	DP Target/Background	Pdgfra P-value	Pdgfra -Log P-value	Pdgfra Target/Background	Oct4 P-value	Oct4 -Log P-value	Oct4 Target/Background
AP-1(bZIP)/ThioMac-PU.1-ChIP-Seq(GSE21512)/Homer	1	0.09162	0.923567	0.01	4.982	1.29327	1	0.6396	0.99665
AP-2alpha(AP2)/Hela-AP2alpha-ChIP-Seq(GSE31477)/Homer	0.001	8.009	1.19939	1	1.384	1.07595	0.01	6.027	1.18877
AP-2gamma(AP2)/MCF7-TFAP2C-ChIP-Seq(GSE21234)/Homer	0.0001	9.46	1.18764	0.01	6.082	1.2678	0.01	5.067	1.14069
Ap4(bHLH)/AML-Tfap4-ChIP-Seq(GSE45738)/Homer	0.01	6.412	1.12139	1	1.4	1.05363	1	2.091	1.05949
Atf3(bZIP)/GBM-ATF3-ChIP-Seq(GSE33912)/Homer	1	0.08477	0.914234	0.01	5.983	1.36381	1	0.8918	1.0217
Barx1(Homeobox)/Stomach-Barx1.3xFlag-ChIP-Seq(GSE69483)/Homer	1	0.5565	0.98861	0.01	6.747	1.46324	1	1.324	1.06452
BATF(bZIP)/Th17-BATF-ChIP-Seq(GSE39756)/Homer	1	0.01937	0.875445	0.01	5.72	1.34532	1	0.867	1.01923
Brn1(POU,Homeobox)/NPC-Brn1-ChIP-Seq(GSE35496)/Homer	0.1	2.935	1.1626	1	0.6075	0.990909	1e-05	12.05	1.64904
COUP-TFII(NR)/Artia-Nr2f2-ChIP-Seq(GSE46497)/Homer	0.1	4.581	1.07503	1	0.5287	0.988292	1e-12	29.38	1.30589
COUP-TFII(NR)/K562-NR2F1-ChIP-Seq(Encode)/Homer	0.01	5.181	1.09049	1	2.079	1.07952	1e-10	24.08	1.30313
CRX(Homeobox)/Retina-Crx-ChIP-Seq(GSE20012)/Homer	0.0001	9.544	1.09875	0.1	3.156	1.08761	1	1.728	1.03335
Dlx3(Homeobox)/Kerainocytes-Dlx3-ChIP-Seq(GSE89884)/Homer	1	0.4683	0.981584	1	0.6489	0.99802	0.01	6.022	1.27169
DLX5(Homeobox)/BasalGanglia-Dlx5-ChIP-seq(GSE124936)/Homer	1	0.7105	1.00152	1	1.063	1.04897	0.01	6.457	1.25
E2A(bHLH)/proBcell-E2A-ChIP-Seq(GSE21978)/Homer	0.01	5.821	1.09851	1	1.114	1.03098	0.01	4.928	1.10593
E2F7(E2F)/Hela-E2F7-ChIP-Seq(GSE32673)/Homer	1	0.4158	0.909091	0.01	5.402	2.31915	0.01	6.332	1.85
EAR2(NR)/K562-NR2F6-ChIP-Seq(Encode)/Homer	0.1	3.022	1.06313	1	2.086	1.08539	1e-11	26.75	1.34418
EBF1(EBF)/Near-E2A-ChIP-Seq(GSE21512)/Homer	0.1	2.972	1.07343	0.1	3.078	1.15049	0.01	4.941	1.13121
EBF2(EBF)/BrownAdipose-EBF2-ChIP-Seq(GSE97114)/Homer	1	0.87	1.01086	1	2.105	1.11148	0.01	4.63	1.1387
EKLF(Zf)/Erythrocyte-Klf1-ChIP-Seq(GSE20478)/Homer	1e-12	28.23	1.79452	1e-07	17.55	2.28641	1e-19	44.23	2.26641
Elf4(ETS)/BMDM-Elf4-ChIP-Seq(GSE88699)/Homer	0.01	5.261	1.11782	1	0.146	0.911321	0.01	5.77	1.15722
Elk1(ETS)/Hela-Elk1-ChIP-Seq(GSE31477)/Homer	0.01	6.193	1.21176	1	1.409	1.09932	0.1	4.401	1.20202
Elk4(ETS)/Hela-Elk4-ChIP-Seq(GSE31477)/Homer	0.01	5.003	1.18826	1	1.477	1.11085	0.1	4.474	1.20455
ERG(ETS)/VCaP-ERG-ChIP-Seq(GSE14097)/Homer	0.001	8.203	1.11975	1	0.6678	1	0.01	6.112	1.12449
Erra(NR)/HepG2-Erra-ChIP-Seq(GSE31477)/Homer	1	0.6202	0.998018	0.1	2.738	1.07656	0.001	9.202	1.1233
ERRg(NR)/Kidney-ESRRG-ChIP-Seq(GSE104905)/Homer	0.01	5.521	1.13429	1	1.879	1.10115	1e-14	33.35	1.53194
Esrrb(NR)/mES-Esrrb-ChIP-Seq(GSE11431)/Homer	0.001	7.501	1.18676	1	1.59	1.09181	1e-13	31.96	1.59243
ETS:E-box(ETS,bHLH)/HPC7-Scl-ChIP-Seq(GSE22178)/Homer	0.1	2.857	1.2716	0.001	8.329	2.37179	1	0.6244	1
Ets1-distal(ETS)/CD4+-PolII-ChIP-Seq(Barski_et_al.)/Homer	0.01	5.162	1.22712	1	1.13	1.08387	0.1	3.949	1.23492
ETS1(ETS)/Jurkat-ETS1-ChIP-Seq(GSE17954)/Homer	0.01	6.119	1.13095	1	0.6291	0.996146	0.1	2.702	1.08603
ETV1(ETS)/GIST48-ETV1-ChIP-Seq(GSE22441)/Homer	0.01	6.391	1.11168	1	0.5644	0.989422	0.01	5.051	1.11855
ETV4(ETS)/HepG2-ETV4-ChIP-Seq(ENCODE)/Homer	0.01	4.63	1.10461	1	1.555	1.07123	0.001	6.969	1.17032
EWS:ERG-fusion(ETS)/CADO_ES1-EWS:ERG-ChIP-Seq(SRA014231)/Homer	0.01	4.947	1.13933	1	1.188	1.06012	1	1.803	1.07133
EWS:FLI1-fusion(ETS)/SK_N_MC-EWS:FLI1-ChIP-Seq(SRA014231)/Homer	0.001	7.35	1.21043	1	1.524	1.1	0.1	4.591	1.1891
Fli1(ETS)/CD8-FLI-ChIP-Seq(GSE20898)/Homer	0.001	8.532	1.16256	1	0.5965	0.992195	0.001	7.001	1.17883
Fos(bZIP)/TSC-Fos-ChIP-Seq(GSE110950)/Homer	1	0.004225	0.82839	0.001	7.296	1.45455	1	1.486	1.07143
Fox:Ebox(Forkhead,bHLH)/Panc1-Foxa2-ChIP-Seq(GSE47459)/Homer	0.001	8.667	1.16405	1e-09	22.08	1.57033	0.01	4.993	1.15148
FOXA1(Forkhead)/LNCAP-FOXA1-ChIP-Seq(GSE27824)/Homer	1e-06	14.17	1.19774	1e-09	20.77	1.51022	0.1	3.059	1.09717
FOXA1(Forkhead)/MCF7-FOXA1-ChIP-Seq(GSE26831)/Homer	1e-05	12.63	1.20603	1e-06	15.13	1.47853	0.01	5.863	1.18267
Foxa2(Forkhead)/Liver-Foxa2-ChIP-Seq(GSE25694)/Homer	0.1	3.802	1.10728	1e-06	15.42	1.56386	1	2.192	1.09104
Foxa3(Forkhead)/Liver-Foxa3-ChIP-Seq(GSE77670)/Homer	0.1	3.787	1.18412	0.0001	9.892	1.77011	0.1	2.456	1.17391
FoxD3(forkhead)/ZebrafishEmbryo-Foxd3.biotin-ChIP-seq(GSE106676)/Homer	0.1	2.754	1.07412	0.001	7.924	1.34207	0.1	2.318	1.08883
Foxf1(Forkhead)/Lung-Foxf1-ChIP-Seq(GSE77951)/Homer	0.001	8.553	1.17587	0.001	8.916	1.37215	0.01	5.86	1.19732
FOXK1(Forkhead)/HEK293-FOXK1-ChIP-Seq(GSE51673)/Homer	0.001	8.733	1.17125	0.0001	9.97	1.38222	1	1.141	1.03176
FOXK2(Forkhead)/U2OS-FOXK2-ChIP-Seq(E-MTAB-2204)/Homer	0.001	8.257	1.22182	0.001	8.333	1.45896	0.1	3.348	1.15547
FoxL2(Forkhead)/Ovary-FoxL2-ChIP-Seq(GSE60858)/Homer	1e-05	12.75	1.23875	0.01	5.632	1.29111	0.1	3.573	1.14244
FOXM1(Forkhead)/MCF7-FOXM1-ChIP-Seq(GSE72977)/Homer	1e-05	12.13	1.19429	1e-08	19.58	1.53839	0.1	3.52	1.11884
Foxo3(Forkhead)/U2OS-Foxo3-ChIP-Seq(E-MTAB-2701)/Homer	1e-05	13.04	1.27134	0.01	6.198	1.34123	0.1	2.439	1.10998
FOXP1(Forkhead)/H9-FOXP1-ChIP-Seq(GSE31006)/Homer	0.01	6.58	1.2356	0.1	4.152	1.34054	1	2.085	1.12428
Fra1(bZIP)/BT549-Fra1-ChIP-Seq(GSE46166)/Homer	1	0.05957	0.894382	0.001	6.966	1.45558	1	0.5382	0.982968
Fra2(bZIP)/Striatum-Fra2-ChIP-Seq(GSE43429)/Homer	1	0.03319	0.867876	0.01	5.305	1.40691	1	1.072	1.04336
Gata1(Zf)/K562-GATA1-ChIP-Seq(GSE18829)/Homer	1e-23	54.81	1.68773	1e-13	32.1	2.07663	0.1	4.429	1.21192
Gata2(Zf)/K562-GATA2-ChIP-Seq(GSE18829)/Homer	1e-20	46.81	1.58533	1e-14	32.97	2.01874	0.01	4.651	1.20629
GATA3(Zf)/iTreg-Gata3-ChIP-Seq(GSE20898)/Homer	1e-19	44.43	1.34214	1e-14	32.63	1.59262	1	1.309	1.03285
Gata4(Zf)/Heart-Gata4-ChIP-Seq(GSE35151)/Homer	1e-14	34.09	1.38056	1e-15	35.35	1.81588	0.1	3.337	1.12298
Gata6(Zf)/HUG1N-GATA6-ChIP-Seq(GSE51936)/Homer	1e-17	41.28	1.45213	1e-14	32.73	1.83109	0.1	2.746	1.11127
GLIS3(Zf)/Thyroid-Glis3.GFP-ChIP-Seq(GSE103297)/Homer	0.01	6.795	1.12018	0.01	6.111	1.21214	0.1	3.807	1.09193
HEB(bHLH)/mES-Heb-ChIP-Seq(GSE53233)/Homer	0.01	5.07	1.07511	1	0.5523	0.991212	0.1	4.191	1.08032
Hnf1(Homeobox)/Liver-Foxa2-Chip-Seq(GSE25694)/Homer	0.01	6.7	1.48544	0.1	2.492	1.47253	1	1.909	1.26389
HNF1b(Homeobox)/PDAC-HNF1B-ChIP-Seq(GSE64557)/Homer	0.0001	9.466	1.61165	0.1	3.204	1.60674	1	1.003	1.09091
HNF4a(NR),DR1/HepG2-HNF4a-ChIP-Seq(GSE25021)/Homer	1	1.46	1.04959	0.01	5.013	1.33333	0.001	7.429	1.29668
Hoxc9(Homeobox)/Ainv15-Hoxc9-ChIP-Seq(GSE21812)/Homer	1	0.1048	0.909524	1	0.7848	1.02233	0.001	7.606	1.37195
KLF1(Zf)/HUDEP2-KLF1-CutnRun(GSE136251)/Homer	1e-19	44.7	1.48665	0.1	4.211	1.21942	1e-21	48.98	1.58818
KLF10(Zf)/HEK293-KLF10.GFP-ChIP-Seq(GSE58341)/Homer	0.1	3.825	1.10328	1	1.898	1.10337	1e-05	12.47	1.2895
KLF14(Zf)/HEK293-KLF14.GFP-ChIP-Seq(GSE58341)/Homer	0.0001	9.553	1.12451	1	1.904	1.06781	1e-10	23.15	1.24301
KLF3(Zf)/MEF-Klf3-ChIP-Seq(GSE44748)/Homer	1e-17	41.05	1.67523	0.0001	11.47	1.63387	1e-18	42.99	1.7772
Klf4(Zf)/mES-Klf4-ChIP-Seq(GSE11431)/Homer	1e-12	29.49	1.60929	0.0001	10.86	1.67486	1e-19	44.43	1.90108
KLF5(Zf)/LoVo-KLF5-ChIP-Seq(GSE49402)/Homer	1e-15	36.57	1.33205	0.01	6.408	1.22941	1e-13	30.27	1.34788
KLF6(Zf)/PDAC-KLF6-ChIP-Seq(GSE64557)/Homer	1e-13	31.62	1.36354	0.001	8.706	1.3354	1e-15	36.24	1.4553
Klf9(Zf)/GBM-Klf9-ChIP-Seq(GSE62211)/Homer	0.0001	10.21	1.3125	0.1	3.222	1.27394	1e-06	14.89	1.4495
Lhx2(Homeobox)/HFSC-Lhx2-ChIP-Seq(GSE48068)/Homer	1	1.515	1.03634	1	1.843	1.09591	0.01	4.862	1.16344
Maz(Zf)/HepG2-Maz-ChIP-Seq(GSE31477)/Homer	0.0001	9.831	1.15229	0.1	2.542	1.11051	0.0001	10.46	1.17705
MyoG(bHLH)/C2C12-MyoG-ChIP-Seq(GSE36024)/Homer	0.001	7.503	1.14836	1	0.8508	1.01781	0.1	3.499	1.10372
NF1:FOXA1(CTF,Forkhead)/LNCAP-FOXA1-ChIP-Seq(GSE27824)/Homer	1	1.83	1.26829	0.01	6.339	2.59524	1	0.02393	0.487179
Nr5a2(NR)/mES-Nr5a2-ChIP-Seq(GSE19019)/Homer	0.1	2.747	1.08906	1	0.3241	0.94109	1e-06	15.76	1.40061
Nr5a2(NR)/Pancreas-LRH1-ChIP-Seq(GSE34295)/Homer	0.1	3.284	1.08847	1	2.262	1.12125	1e-09	22.51	1.42117
Oct11(POU,Homeobox)/NCIH1048-POU2F3-ChIP-seq(GSE115123)/Homer	0.1	2.727	1.15126	1	1.48	1.15451	1e-08	18.83	1.8866
Oct2(POU,Homeobox)/Bcell-Oct2-ChIP-Seq(GSE21512)/Homer	0.1	2.904	1.17062	1	0.7761	1.03448	0.0001	10.53	1.66467
OCT4-SOX2-TCF-NANOG(POU,Homeobox,HMG)/mES-Oct4-ChIP-Seq(GSE11431)/Homer	1	0.1957	0.898649	1	1.342	1.18519	1e-20	46.96	3.11304
Oct4:Sox17(POU,Homeobox,HMG)/F9-Sox17-ChIP-Seq(GSE44553)/Homer	0.0001	10.72	1.67327	1	1.522	1.26	1	0.4048	0.91954
Oct4(POU,Homeobox)/mES-Oct4-ChIP-Seq(GSE11431)/Homer	0.1	2.679	1.11828	1	0.3466	0.924638	1e-05	13.04	1.5414
Oct6(POU,Homeobox)/NPC-Pou3f1-ChIP-Seq(GSE35496)/Homer	1	2.158	1.10089	1	0.275	0.89644	0.001	8.133	1.41497
Olig2(bHLH)/Neuron-Olig2-ChIP-Seq(GSE30882)/Homer	1	1.866	1.03049	1	0.1742	0.947124	0.01	5.673	1.10496
p53(p53)/mES-cMyc-ChIP-Seq(GSE11431)/Homer	1	0.1443	0.636364	1	0	0	0.01	5.991	2.8
Pitx1(Homeobox)/Chicken-Pitx1-ChIP-Seq(GSE38910)/Homer	0.001	7.32	1.0526	1	0.6079	0.997363	1	0.05635	0.964738
Ptf1a(bHLH)/Panc1-Ptf1a-ChIP-Seq(GSE47459)/Homer	0.001	7.93	1.08044	1	0.5864	0.994739	0.1	4.192	1.06426
RARa(NR)/K562-RARa-ChIP-Seq(Encode)/Homer	0.1	3.878	1.04432	1	1.805	1.0412	1e-06	14.87	1.14158
RARg(NR)/ES-RARg-ChIP-Seq(GSE30538)/Homer	0.1	2.615	1.20301	1	0.02089	0.562963	0.01	6.431	1.56452
Rbpj1(?)/Panc1-Rbpj1-ChIP-Seq(GSE47459)/Homer	0.01	5.074	1.09184	1	1.206	1.03872	1	1.039	1.01837
RFX(HTH)/K562-RFX3-ChIP-Seq(SRA012198)/Homer	1	0.0553	0.720588	1	1.321	1.27273	0.01	5.064	1.69841
Rfx1(HTH)/NPC-H3K4me1-ChIP-Seq(GSE16256)/Homer	1	0.7851	1.01714	1	1.571	1.2	0.01	4.741	1.37079
RORg(NR)/Liver-Rorc-ChIP-Seq(GSE101115)/Homer	0.01	4.797	1.45946	1	0.07383	0.60241	1	1.502	1.18919
RORgt(NR)/EL4-RORgt.Flag-ChIP-Seq(GSE56019)/Homer	0.01	6.108	1.43363	1	1.015	1.11667	1	2.283	1.25
RORgt(NR)/EL4-RORgt.Flag-ChIP-Seq(GSE56019)/Homer	0.01	6.108	1.43363	1	1.015	1.11667	1	2.283	1.25
RORgt(NR)/EL4-RORgt.Flag-ChIP-Seq(GSE56019)/Homer	0.01	6.108	1.43363	1	1.015	1.11667	1	2.283	1.25
RORgt(NR)/EL4-RORgt.Flag-ChIP-Seq(GSE56019)/Homer	0.01	6.108	1.43363	1	1.015	1.11667	1	2.283	1.25
RORgt(NR)/EL4-RORgt.Flag-ChIP-Seq(GSE56019)/Homer	0.01	6.108	1.43363	1	1.015	1.11667	1	2.283	1.25
RORgt(NR)/EL4-RORgt.Flag-ChIP-Seq(GSE56019)/Homer	0.01	6.108	1.43363	1	1.015	1.11667	1	2.283	1.25
RORgt(NR)/EL4-RORgt.Flag-ChIP-Seq(GSE56019)/Homer	0.01	6.108	1.43363	1	1.015	1.11667	1	2.283	1.25
RORgt(NR)/EL4-RORgt.Flag-ChIP-Seq(GSE56019)/Homer	0.01	6.108	1.43363	1	1.015	1.11667	1	2.283	1.25
RUNX(Runt)/HPC7-Runx1-ChIP-Seq(GSE22178)/Homer	1	0.8936	1.01321	0.1	2.581	1.15343	0.01	5.605	1.19215
SCL(bHLH)/HPC7-Scl-ChIP-Seq(GSE13511)/Homer	0.1	2.615	1.0236	1	0.5501	0.995134	0.001	7.087	1.06302
SF1(NR)/H295R-Nr5a1-ChIP-Seq(GSE44220)/Homer	0.001	7.847	1.21265	1	0.6211	0.993517	1e-06	14.47	1.40372
Smad2(MAD)/ES-SMAD2-ChIP-Seq(GSE29422)/Homer	0.01	5.491	1.08841	1	1.325	1.04092	1	1.348	1.02773
Smad3(MAD)/NPC-Smad3-ChIP-Seq(GSE36673)/Homer	0.0001	10.55	1.08704	1	1.105	1.01888	0.1	3.151	1.04775
Sox10(HMG)/SciaticNerve-Sox3-ChIP-Seq(GSE35132)/Homer	1e-10	24.02	1.22967	0.1	4.511	1.1578	0.0001	11.05	1.19548
Sox15(HMG)/CPA-Sox15-ChIP-Seq(GSE62909)/Homer	1e-14	33.94	1.36729	0.0001	9.82	1.36066	1e-05	13.63	1.29491
Sox17(HMG)/Endoderm-Sox17-ChIP-Seq(GSE61475)/Homer	1e-12	28.37	1.43642	0.0001	9.768	1.46009	0.0001	11	1.33552
Sox2(HMG)/mES-Sox2-ChIP-Seq(GSE11431)/Homer	1e-10	24.2	1.33888	0.0001	9.57	1.39483	1e-07	17.6	1.38107
Sox21(HMG)/ESC-SOX21-ChIP-Seq(GSE110505)/Homer	1e-06	15.42	1.16085	0.01	5.742	1.17329	0.0001	10.79	1.17556
Sox3(HMG)/NPC-Sox3-ChIP-Seq(GSE33059)/Homer	1e-10	25.32	1.22667	0.1	4.518	1.15176	1e-06	14.04	1.21674
Sox4(HMG)/proB-Sox4-ChIP-Seq(GSE50066)/Homer	1e-10	24.35	1.35183	1	1.712	1.0962	0.0001	9.24	1.26126
Sox6(HMG)/Myotubes-Sox6-ChIP-Seq(GSE32627)/Homer	1e-08	20.57	1.21671	0.1	3.608	1.13889	1e-06	14.9	1.24563
Sox7(HMG)/ESC-Sox7-ChIP-Seq(GSE133899)/Homer	1e-10	23.5	1.66397	0.001	8.157	1.70954	0.0001	10.53	1.53386
Sox9(HMG)/Limb-SOX9-ChIP-Seq(GSE73225)/Homer	0.01	4.853	1.11968	0.01	6.631	1.29326	0.1	3.394	1.11817
Sp2(Zf)/HEK293-Sp2.eGFP-ChIP-Seq(Encode)/Homer	1e-12	28.79	1.27734	0.1	2.473	1.10105	1e-12	29.69	1.32304
Sp5(Zf)/mES-Sp5.Flag-ChIP-Seq(GSE72989)/Homer	1e-06	14.39	1.24219	0.1	2.742	1.14634	1e-07	17.67	1.30691
STAT1(Stat)/HelaS3-STAT1-ChIP-Seq(GSE12782)/Homer	0.001	7.58	1.32157	0.1	2.874	1.31276	0.1	2.492	1.18298
Stat3(Stat)/mES-Stat3-ChIP-Seq(GSE11431)/Homer	0.01	4.801	1.16738	1	0.9365	1.04289	1	2.223	1.11301
Stat3+il21(Stat)/CD4-Stat3-ChIP-Seq(GSE19198)/Homer	0.1	2.526	1.07953	1	1.136	1.05465	0.01	5.382	1.1985
STAT5(Stat)/mCD4+-Stat5-ChIP-Seq(GSE12346)/Homer	0.0001	9.671	1.3468	0.1	2.684	1.26712	1	1.779	1.11786
Tcf12(bHLH)/GM12878-Tcf12-ChIP-Seq(GSE32465)/Homer	0.01	6.461	1.14224	1	1.566	1.07493	0.1	2.988	1.0969
Tcf21(bHLH)/ArterySmoothMuscle-Tcf21-ChIP-Seq(GSE61369)/Homer	0.001	8.14	1.16685	1	0.8697	1.02108	1	1.176	1.03069
TEAD(TEA)/Fibroblast-PU.1-ChIP-Seq(Unpublished)/Homer	1	1.709	1.05574	0.01	5.967	1.35398	1	1.724	1.07584
TEAD4(TEA)/Tropoblast-Tead4-ChIP-Seq(GSE37350)/Homer	1	2.002	1.05852	0.01	5.012	1.26132	0.1	2.66	1.10246
THRb(NR)/HepG2-THRb.Flag-ChIP-Seq(Encode)/Homer	1	1.901	1.06839	0.1	3.442	1.23256	0.001	7.521	1.26466
THRb(NR)/Liver-NR1A2-ChIP-Seq(GSE52613)/Homer	0.1	4.012	1.03415	1	1.188	1.01661	1e-05	12.26	1.09209
TRPS1(Zf)/MCF7-TRPS1-ChIP-Seq(GSE107013)/Homer	1e-18	43.63	1.27714	1e-13	30.47	1.46166	1	1.121	1.02031
Unknown-ESC-element(?)/mES-Nanog-ChIP-Seq(GSE11724)/Homer	1e-05	11.8	1.27928	0.01	5.17	1.30988	0.0001	10.29	1.30982
USF1(bHLH)/GM12878-Usf1-ChIP-Seq(GSE32465)/Homer	0.01	4.782	1.19429	1	0.6096	0.991758	1	0.3411	0.94709
X-box(HTH)/NPC-H3K4me1-ChIP-Seq(GSE16256)/Homer	1	1.143	1.08989	0.1	2.932	1.55435	0.01	4.847	1.53933
ZBTB18(Zf)/HEK293-ZBTB18.GFP-ChIP-Seq(GSE58341)/Homer	0.1	2.333	1.08835	1	0.9187	1.03605	0.01	6.338	1.25536
Zfp281(Zf)/ES-Zfp281-ChIP-Seq(GSE81042)/Homer	0.001	8.614	1.33453	1	0.3603	0.917969	0.01	6.717	1.3224
Zic(Zf)/Cerebellum-ZIC1.2-ChIP-Seq(GSE60731)/Homer	0.1	3.901	1.10558	0.1	4.183	1.21247	0.0001	10.11	1.25621
Zic2(Zf)/ESC-Zic2-ChIP-Seq(SRP197560)/Homer	0.01	4.747	1.1791	1	1.43	1.10526	0.001	7.034	1.29348
Zic3(Zf)/mES-Zic3-ChIP-Seq(GSE37889)/Homer	0.0001	9.529	1.25586	0.1	3.615	1.25388	0.01	6.85	1.24751
ZNF143|STAF(Zf)/CUTLL-ZNF143-ChIP-Seq(GSE29600)/Homer	0.01	4.789	1.18204	1	0.5166	0.971084	0.01	4.778	1.22676
ZNF415(Zf)/HEK293-ZNF415.GFP-ChIP-Seq(GSE58341)/Homer	0.01	4.679	1.16049	1	0.4273	0.957529	1	1.477	1.06295
ZNF669(Zf)/HEK293-ZNF669.GFP-ChIP-Seq(GSE58341)/Homer	1	1.955	1.26087	1	0.8174	1.11111	0.01	5.34	1.79245
ZNF711(Zf)/SHSY5Y-ZNF711-ChIP-Seq(GSE20673)/Homer	0.1	3.109	1.05681	1	1.595	1.05375	0.01	4.911	1.09747
ZSCAN22(Zf)/HEK293-ZSCAN22.GFP-ChIP-Seq(GSE58341)/Homer	0.01	4.969	1.5	1	0.4032	0.893939	1	2.017	1.26923

## Sheet: S4D. Bivalent motifs
Homer motif analysis of bivalent CUT&Tag consensus peaks where each motif is significant (p < 0.05) in at least one population
Motif Name	DP P-value	DP -Log P-value	DP Target/Background	Pdgfra P-value	Pdgfra -Log P-value	Pdgfra Target/Background	Oct4 P-value	Oct4 -Log P-value	Oct4 Target/Background
AP-2gamma(AP2)/MCF7-TFAP2C-ChIP-Seq(GSE21234)/Homer	1	1.174	1.04285	1	0.00586	0.211429	0.001	6.913	1.30915
Barx1(Homeobox)/Stomach-Barx1.3xFlag-ChIP-Seq(GSE69483)/Homer	0.01	5.444	1.53659	1	1.983	3.07373	1	0.7306	1.03478
DUX4(Homeobox)/Myoblasts-DUX4.V5-ChIP-Seq(GSE75791)/Homer	0.01	5.141	3.27273	1	0	0	1	0.546	1.13333
ERRg(NR)/Kidney-ESRRG-ChIP-Seq(GSE104905)/Homer	0.1	4.554	1.25872	0.1	3.195	2.30947	0.01	5.305	1.38348
Gata1(Zf)/K562-GATA1-ChIP-Seq(GSE18829)/Homer	1e-07	16.83	1.94103	0.1	2.31	2.68817	1	1.937	1.25212
Gata2(Zf)/K562-GATA2-ChIP-Seq(GSE18829)/Homer	1e-07	16.53	1.87033	1	2.119	2.46914	1	0.8694	1.05699
GATA3(Zf)/iTreg-Gata3-ChIP-Seq(GSE20898)/Homer	0.001	7.914	1.32111	0.1	3.796	2.40021	1	2.039	1.1557
Gata4(Zf)/Heart-Gata4-ChIP-Seq(GSE35151)/Homer	0.0001	9.223	1.46089	0.1	4.601	3.16957	1	2.168	1.21026
Gata6(Zf)/HUG1N-GATA6-ChIP-Seq(GSE51936)/Homer	1e-05	12.09	1.59455	0.01	5.343	3.7037	1	2.199	1.23048
KLF1(Zf)/HUDEP2-KLF1-CutnRun(GSE136251)/Homer	0.01	6.459	1.23636	1	0.5998	1.02838	1	0.4565	0.973625
KLF5(Zf)/LoVo-KLF5-ChIP-Seq(GSE49402)/Homer	0.001	7.013	1.20067	1	0.6181	1.02685	1	1.956	1.08178
Nr5a2(NR)/Pancreas-LRH1-ChIP-Seq(GSE34295)/Homer	0.01	5.167	1.28818	1	1.36	1.5464	0.1	2.317	1.19687
OCT4-SOX2-TCF-NANOG(POU,Homeobox,HMG)/mES-Oct4-ChIP-Seq(GSE11431)/Homer	1	0.1566	0.72	1	0	0	0.01	5.287	2.52703
Rfx6(HTH)/Min6b1-Rfx6.HA-ChIP-Seq(GSE62844)/Homer	1	0.4643	0.974093	0.01	4.877	2.46305	1	1.544	1.09532
Sp2(Zf)/HEK293-Sp2.eGFP-ChIP-Seq(Encode)/Homer	0.01	5.468	1.15488	1	0.1977	0.778513	1	0.6404	0.997879
Tbx21(T-box)/GM12878-TBX21-ChIP-Seq(Encode)/Homer	0.0001	9.467	1.44233	1	0	0	0.1	3.385	1.29114
TRPS1(Zf)/MCF7-TRPS1-ChIP-Seq(GSE107013)/Homer	0.001	8.384	1.27636	0.1	2.383	1.76342	1	1.058	1.04866
Unknown-ESC-element(?)/mES-Nanog-ChIP-Seq(GSE11724)/Homer	0.01	6.213	1.37231	0.01	5.331	3.21793	1	1.327	1.10651
WT1(Zf)/Kidney-WT1-ChIP-Seq(GSE90016)/Homer	0.01	5.19	1.27243	1	1.152	1.40612	0.1	2.515	1.17742
ZFP3(Zf)/HEK293-ZFP3.GFP-ChIP-Seq(GSE58341)/Homer	0.01	5.795	21	1	0	0	1	0	0
Zic(Zf)/Cerebellum-ZIC1.2-ChIP-Seq(GSE60731)/Homer	0.1	4.052	1.2221	0.001	7.627	3.30327	1	1.828	1.13333
Zic2(Zf)/ESC-Zic2-ChIP-Seq(SRP197560)/Homer	0.1	4.459	1.32123	0.01	4.741	3.26797	1	1.014	1.06416
Zic3(Zf)/mES-Zic3-ChIP-Seq(GSE37889)/Homer	0.01	5.695	1.33962	0.01	4.896	2.96819	1	1.138	1.07323
ZNF7(Zf)/HepG2-ZNF7.Flag-ChIP-Seq(Encode)/Homer	1	0.3429	0.926366	0.01	5.28	4.38684	1	0.2292	0.845304

## Sheet: S4E. Primed DP peaks
Homer peak annotation for primed DP nEnd +/- 20kb from TSS
PeakID	Chr	Start	End	Annotation	Detailed Annotation	Distance to TSS	Nearest PromoterID	Entrez ID	Nearest Refseq	Nearest Ensembl	Gene Name	Gene Alias	Gene Description	Gene Type
1-723	chr11	100373235	100379005	intron (NM_010593, intron 9 of 13)	ID_B1|SINE|B4	-19979	NM_177981	15114	NM_010404	ENSMUSG00000006930	Hap1	HAP-1	huntingtin-associated protein 1	protein-coding
1-839	chr12	16629805	16632076	Intergenic	Intergenic	-19974	NM_001355598	14245	NM_015763	ENSMUSG00000020593	Lpin1	Lipin1|fld	lipin 1	protein-coding
1-1471	chr15	83269641	83273717	Intergenic	Intergenic	-19950	NM_001370647	239559	NM_001004150	ENSMUSG00000047878	A4galt	-	alpha 1,4-galactosyltransferase	protein-coding
1-1361	chr15	27698177	27704775	Intergenic	Intergenic	-19934	NM_001242424	223433	NM_198301	ENSMUSG00000056069	Otulinl	9830126M18|Fam105a	OTU deubiquitinase with linear linkage specificity like	protein-coding
1-548	chr11	31388386	31391518	Intergenic	Intergenic	-19891	NM_011491	20856	NM_011491	ENSMUSG00000020303	Stc2	AW125853|Stc-2|Stc2l|mustc2	stanniocalcin 2	protein-coding
1-2473	chr3	51357904	51363137	Intergenic	(CAAAA)n|Simple_repeat|Simple_repeat	-19876	NM_023502	69257	NM_023502	ENSMUSG00000037174	Elf2	2610036A20Rik|A230104O07Rik|AW111824|BB183398|EU32|NERF|NERF-1A|NERF-1B|NERF-2	E74-like factor 2	protein-coding
1-1493	chr15	95848433	95851453	intron (NM_001253813, intron 2 of 20)	intron (NM_001253813, intron 2 of 20)	-19871	NR_155276	102634389	NR_155276	ENSMUSG00000078648	LOC102634389	-	uncharacterized LOC102634389	ncRNA
1-4237	chr9	31009166	31012468	Intergenic	Intergenic	-19827	NM_172765	235132	NM_172765	ENSMUSG00000047412	Zbtb44	6030404E16Rik|Btbd15|E230011F09	zinc finger and BTB domain containing 44	protein-coding
1-281	chr10	3851562	3854217	intron (NM_001159942, intron 2 of 16)	MLTR11A|LTR|ERVK	-19778	NM_001033253	213783	NM_001033253	ENSMUSG00000040624	Plekhg1	D10Ertd733e|Gm521|mKIAA1209	pleckstrin homology domain containing, family G (with RhoGef domain) member 1	protein-coding
1-2464	chr3	32685763	32691782	Intergenic	Lx7|LINE|L1	-19774	NM_019673	56456	NM_019673	ENSMUSG00000027671	Actl6a	2810432C06Rik|AI851094|ARP4|Actl6|Baf53a|C79802	actin-like 6A	protein-coding
1-262	chr1	181859015	181865329	Intergenic	MLTR14|LTR|ERV1	-19771	NM_133815	98386	NM_133815	ENSMUSG00000004880	Lbr	AI505894|C14SR|ic	lamin B receptor	protein-coding
1-4285	chr9	52025622	52029197	intron (NR_023357, intron 1 of 2)	intron (NR_023357, intron 1 of 2)	-19741	NM_001104616	19684	NM_009041	ENSMUSG00000032050	Rdx	AA516625	radixin	protein-coding
1-2435	chr3	9852120	9854625	Intergenic	Intergenic	-19693	NM_001195031	94212	NM_053182	ENSMUSG00000027508	Pag1	Cbp|F730007C19Rik|Pag	phosphoprotein associated with glycosphingolipid microdomains 1	protein-coding
1-685	chr11	94188376	94195258	Intergenic	B3|SINE|B2	-19637	NM_009427	22057	NM_009427	ENSMUSG00000037573	Tob1	Tob|Trob	transducer of ErbB-2.1	protein-coding
1-2366	chr2	161125480	161131831	Intergenic	Intergenic	-19569	NR_126509	71389	NM_173368	ENSMUSG00000057133	Chd6	5430439G14Rik|6330406J24Rik|CHD-6	chromodomain helicase DNA binding protein 6	protein-coding
1-3199	chr6	30025432	30031409	Intergenic	RMER15|LTR|ERVL	-19568	NM_001164226	18181	NM_010938	ENSMUSG00000058440	Nrf1	C87038|D6Ertd415e	nuclear respiratory factor 1	protein-coding
1-2711	chr4	101397839	101401772	TTS (NR_040640)	TTS (NR_040640)	-19484	NM_001177602	11639	NM_009647	ENSMUSG00000028527	Ak4	AK 4|Ak-3|Ak-4|Ak3|Ak3l1|D4Ertd274e	adenylate kinase 4	protein-coding
1-3877	chr7	112658438	112661429	Intergenic	Intergenic	-19423	NM_001166584	21676	NM_009346	ENSMUSG00000055320	Tead1	2610024B07Rik|B230114H05Rik|Gtrgeo5|TEAD-1|TEF-1|Tcf13|mTEF-1	TEA domain family member 1	protein-coding
1-12	chr1	13144547	13148322	intron (NM_008678, intron 22 of 22)	ID_B1|SINE|B4	-19271	NM_001081209	383491	NM_001081209	ENSMUSG00000042414	Prdm14	-	PR domain containing 14	protein-coding
1-1920	chr18	30251346	30255888	Intergenic	B1_Mm|SINE|Alu	-19248	NM_181414	225326	NM_181414	ENSMUSG00000033628	Pik3c3	5330434F23Rik|Vps34	phosphatidylinositol 3-kinase catalytic subunit type 3	protein-coding
1-2674	chr4	56912083	56916869	intron (NR_161228, intron 7 of 15)	intron (NR_161228, intron 7 of 15)	-19178	NR_029789	723837	NR_029789	ENSMUSG00000065544	Mir32	Mirn32|mir-32|mmu-mir-32	microRNA 32	ncRNA
1-2189	chr2	32129023	32134930	Intergenic	MLT1C|LTR|ERVL-MaLR	-19172	NM_172661	227723	NM_172661	ENSMUSG00000039262	Prrc2b	5830434P21Rik|AI173903|Bat2l|Bat2l1|D430039P21|mKIAA0515	proline-rich coiled-coil 2B	protein-coding
1-610	chr11	63939954	63942889	Intergenic	Tigger5b|DNA|TcMar-Tigger	-19137	NM_018805	54710	NM_018805	ENSMUSG00000070407	Hs3st3b1	3-OST-3B|3OST3B1|3Ost3b|AU041882|AW536289|Hs3st3b|m3-OST-3B	heparan sulfate (glucosamine) 3-O-sulfotransferase 3B1	protein-coding
1-4341	chr9	73078478	73088125	intron (NM_001301232, intron 3 of 5)	B4A|SINE|B4	-19097	NM_001311106	66991	NM_025890	ENSMUSG00000092622	Khdc3	2410004A20Rik|AI467128|FILIA|OEEP48	KH domain containing 3, subcortical maternal complex member	protein-coding
1-3071	chr5	122796702	122800282	intron (NM_001042491, intron 11 of 16)	intron (NM_001042491, intron 11 of 16)	-19082	NM_001199676	207565	NM_145358	ENSMUSG00000029471	Camkk2	6330570N16Rik|AW061083|mKIAA0787	calcium/calmodulin-dependent protein kinase kinase 2, beta	protein-coding
1-1775	chr17	32600939	32603805	Intergenic	Intergenic	-18947	NM_001100187	677156	NM_001100187	ENSMUSG00000062464	Cyp4f37	Gm9705	cytochrome P450, family 4, subfamily f, polypeptide 37	protein-coding
1-1916	chr18	24139688	24141836	Intergenic	RLTR41A2|LTR|ERV1	-18943	NM_172625	225280	NM_172625	ENSMUSG00000047989	Ino80c	D030070L09Rik	INO80 complex subunit C	protein-coding
1-1201	chr14	30527535	30532860	Intergenic	Intergenic	-18934	NM_009388	21881	NM_009388	ENSMUSG00000021957	Tkt	p68	transketolase	protein-coding
1-3235	chr6	38139656	38147377	intron (NM_194061, intron 15 of 19)	B1_Mur1|SINE|Alu	-18930	NM_080467	140494	NM_080467	ENSMUSG00000038600	Atp6v0a4	Atp6n1b|a4	ATPase, H+ transporting, lysosomal V0 subunit A4	protein-coding
1-1263	chr14	64631475	64635765	Intergenic	Intergenic	-18921	NM_001081177	16554	NM_001081177	ENSMUSG00000060012	Kif13b	5330429L19Rik|6030414C01|AI429803|C130021D12Rik|GAKIN	kinesin family member 13B	protein-coding
1-3296	chr6	55015957	55022214	Intergenic	Intergenic	-18916	NM_180678	353172	NM_180678	ENSMUSG00000029777	Gars	GENA202|Gena201|Nmf249|Sgrp23	glycyl-tRNA synthetase	protein-coding
1-4385	chr9	104279954	104283628	Intergenic	MTD|LTR|ERVL-MaLR	-18861	NM_001163026	235567	NM_001163026	ENSMUSG00000032560	Dnajc13	D030002L11Rik|Gm1124|RME-8|Rme8|mKIAA0678	DnaJ heat shock protein family (Hsp40) member C13	protein-coding
1-226	chr1	165107847	165113548	Intergenic	Intergenic	-18767	NR_040480	75857	NR_040480	ENSMUSG00000102408	4930568G15Rik	-	RIKEN cDNA 4930568G15 gene	ncRNA
1-737	chr11	102336755	102342442	Intergenic	Intergenic	-18736	NM_001362547	21429	NM_011551	ENSMUSG00000020923	Ubtf	A930005G04Rik|NOR-90|Tcfubf|UBF|UBF-1|UBF1	upstream binding transcription factor, RNA polymerase I	protein-coding
1-1824	chr17	46573167	46576614	intron (NM_175168, intron 13 of 19)	intron (NM_175168, intron 13 of 19)	-18728	NM_020493	20807	NM_020493	ENSMUSG00000015605	Srf	AW049942|AW240594	serum response factor	protein-coding
1-1975	chr18	67753532	67758976	Intergenic	Intergenic	-18622	NM_001360934	72124	NM_028112	ENSMUSG00000079614	Seh1l	2610007A16Rik|AW540070|SEC13L|SEH1A|SEH1B|Seh1	SEH1-like (S. cerevisiae	protein-coding
1-1974	chr18	67321508	67328402	intron (NR_033214, intron 1 of 3)	intron (NR_033214, intron 1 of 3)	-18609	NM_007702	12683	NM_007702	ENSMUSG00000024526	Cidea	AW212747	cell death-inducing DNA fragmentation factor, alpha subunit-like effector A	protein-coding
1-3389	chr6	89612747	89615751	Intergenic	Intergenic	-18597	NM_001167736	66098	NM_025351	ENSMUSG00000030086	Chchd6	0710001P09Rik|1700021B03Rik|Micos25	coiled-coil-helix-coiled-coil-helix domain containing 6	protein-coding
1-988	chr12	113054105	113057741	intron (NM_001081170, intron 8 of 23)	MLT1A1|LTR|ERVL-MaLR	-18579	NM_029381	75671	NM_029381	ENSMUSG00000012211	Tex22	1700028O09Rik|AV210422|Tep22	testis expressed gene 22	protein-coding
1-2080	chr19	38502877	38508386	Intergenic	MTC|LTR|ERVL-MaLR	-18566	NM_019588	74055	NM_019588	ENSMUSG00000024998	Plce1	4933403A21Rik|PLCepsilon|Plce|mKIAA1516	phospholipase C, epsilon 1	protein-coding
1-2829	chr4	137811517	137818239	Intergenic	Intergenic	-18494	NM_007431	11647	NM_007431	ENSMUSG00000028766	Alpl	ALP|APTNAP|Akp-2|Akp2|TNAP|TNSALP	alkaline phosphatase, liver/bone/kidney	protein-coding
1-2731	chr4	109957953	109961280	intron (NM_007983, intron 18 of 18)	MIRb|SINE|MIR	-18409	NM_172296	242620	NM_172296	ENSMUSG00000047143	Dmrta2	Dmrt5	doublesex and mab-3 related transcription factor like family A2	protein-coding
1-3021	chr5	113179324	113184061	Intergenic	Intergenic	-18379	NM_172884	243219	NM_172884	ENSMUSG00000051339	2900026A02Rik	8430408O14Rik|A530094D01|AW539426|Gm449|Kiaa1671|mKIAA1671	RIKEN cDNA 2900026A02 gene	protein-coding
1-572	chr11	52743971	52748776	Intergenic	B1_Mus2|SINE|Alu	-18333	NM_177059	320027	NM_177059	ENSMUSG00000036264	Fstl4	B230374F23Rik|SPIG1|mKIAA1061	follistatin-like 4	protein-coding
1-1946	chr18	44642676	44644218	intron (NM_001085373, intron 3 of 18)	MLTR14|LTR|ERV1	-18218	NR_026853	626275	NR_026853	ENSMUSG00000097610	A930012L18Rik	-	RIKEN cDNA A930012L18 gene	ncRNA
1-124	chr1	131722205	131729457	Intergenic	Intergenic	-18191	NM_177243	320718	NM_177243	ENSMUSG00000042268	Slc26a9	E030002L01Rik	solute carrier family 26, member 9	protein-coding
1-290	chr10	11260547	11265737	Intergenic	Intergenic	-18188	NM_027968	71865	NM_027968	ENSMUSG00000047648	Fbxo30	1700026A16Rik|MUSA1	F-box protein 30	protein-coding
1-717	chr11	98886473	98892946	intron (NM_197940, intron 2 of 7)	MTB_Mm|LTR|ERVL-MaLR	-18092	NM_001025779	23834	NM_011799	ENSMUSG00000017499	Cdc6	CDC18L|p62(cdc6)	cell division cycle 6	protein-coding
1-3984	chr8	11286740	11302709	intron (NR_133670, intron 1 of 52)	B1_Mus1|SINE|Alu	-18081	NM_009932	12827	NM_009932	ENSMUSG00000031503	Col4a2	Col4a-2	collagen, type IV, alpha 2	protein-coding
1-1595	chr16	20908469	20912748	Intergenic	T-rich|Low_complexity|Low_complexity	-18006	NM_001370894	625060	NM_001370894		Gm6551	EG625060	predicted gene 6551	protein-coding
1-1327	chr15	7110021	7113114	Intergenic	MTC|LTR|ERVL-MaLR	-18005	NM_001113386	16880	NM_013584	ENSMUSG00000054263	Lifr	A230075M04Rik|AW061234|LIF	LIF receptor alpha	protein-coding
1-1206	chr14	32120904	32127184	Intergenic	Lx8|LINE|L1	-17979	NM_020597	17695	NM_020597	ENSMUSG00000021907	Msmb	PIP|PSP94|beta-MSP	beta-microseminoprotein	protein-coding
1-2897	chr4	156075848	156079703	Intergenic	CpG	-17973	NR_132444	100415901	NR_132444	ENSMUSG00000086549	Gm13648	-	predicted gene 13648	ncRNA
1-2352	chr2	153545611	153550214	Intergenic	MIRc|SINE|MIR	-17941	NM_001134300	329540	NM_001001986	ENSMUSG00000061411	Nol4l	4931410H15|8430427H17Rik|AI429157|Gm1636	nucleolar protein 4-like	protein-coding
1-761	chr11	114831958	114835352	Intergenic	Intergenic	-17877	NM_001110337	70355	NM_147217	ENSMUSG00000051043	Gprc5c	1110028I06Rik|3200002M13Rik|Raig3	G protein-coupled receptor, family C, group 5, member C	protein-coding
1-1517	chr15	100511256	100514905	intron (NM_001355497, intron 12 of 15)	intron (NM_001355497, intron 12 of 15)	-17841	NM_153407	207785	NM_153407	ENSMUSG00000044636	Csrnp2	CSRNP-2|Csnrp2|taip-12	cysteine-serine-rich nuclear protein 2	protein-coding
1-3945	chr7	133027610	133038530	intron (NM_009980, intron 2 of 10)	intron (NM_009980, intron 2 of 10)	-17823	NM_001170744	13017	NM_009980	ENSMUSG00000030970	Ctbp2	AA407280|D7Ertd45e|Gtrgeo6|Ribeye	C-terminal binding protein 2	protein-coding
1-2312	chr2	143804484	143809487	intron (NM_008792, intron 11 of 11)	intron (NM_008792, intron 11 of 11)	-17799	NR_040625	378775	NR_040625	ENSMUSG00000087115	Pcsk2os2	9430032N09Rik|Gm12360	proprotein convertase subtilisin/kexin type 2, opposite strand 2	ncRNA
1-1788	chr17	35483807	35492727	Intergenic	(CATA)n|Simple_repeat|Simple_repeat	-17765	NM_013633	18999	NM_013633	ENSMUSG00000024406	Pou5f1	NF-A3|Oct-3|Oct-3/4|Oct-4|Oct3|Oct3/4|Oct4|Otf-3|Otf-4|Otf3|Otf3-rs7|Otf3g|Otf4	POU domain, class 5, transcription factor 1	protein-coding
1-2830	chr4	138414073	138419779	Intergenic	RMER20A|LTR|ERVK	-17746	NM_026689	68350	NM_026689	ENSMUSG00000041241	Mul1	0610009K11Rik|AV000801|Gide	mitochondrial ubiquitin ligase activator of NFKB 1	protein-coding
1-1274	chr14	68063607	68068746	Intergenic	Intergenic	-17687	NM_010910	18039	NM_010910	ENSMUSG00000022055	Nefl	AI847934|CMT2E|NF-L|NF68|Nfl	neurofilament, light polypeptide	protein-coding
1-3539	chr6	121097532	121101038	intron (NM_001270475, intron 1 of 31)	intron (NM_001270475, intron 1 of 31)	-17658	NM_153396	194401	NM_153396	ENSMUSG00000051586	Mical3	C130040D16Rik|Mical-3|mKIAA1364	microtubule associated monooxygenase, calponin and LIM domain containing 3	protein-coding
1-2199	chr2	36210348	36215294	Intergenic	Intergenic	-17605	NM_008969	19224	NM_008969	ENSMUSG00000047250	Ptgs1	COX1|Cox-1|Cox-3|PGHS-1|PHS 1|Pghs1	prostaglandin-endoperoxide synthase 1	protein-coding
1-331	chr10	52214075	52218087	Intergenic	Intergenic	-17538	NM_001347444	66686	NM_025705	ENSMUSG00000019891	Dcbld1	4631413K11Rik	discoidin, CUB and LCCL domain containing 1	protein-coding
1-778	chr11	116253815	116257388	intron (NM_146032, intron 8 of 15)	intron (NM_146032, intron 8 of 15)	-17510	NM_025276	14027	NM_025276	ENSMUSG00000034282	Evpl	-	envoplakin	protein-coding
1-1926	chr18	35097436	35105460	Intergenic	RMER1B|Other|Other	-17464	NM_009818	12385	NM_009818	ENSMUSG00000037815	Ctnna1	2010010M04Rik|AA517462|AI988031|Catna1	catenin (cadherin associated protein), alpha 1	protein-coding
1-656	chr11	79691473	79697544	TTS (NM_175543)	TTS (NM_175543)	-17461	NR_029579	387188	NR_029579	ENSMUSG00000065395	Mir193a	Mir193|Mirn193|mir-193a|mmu-mir-193|mmu-mir-193a	microRNA 193a	ncRNA
1-3547	chr6	122800740	122804714	Intergenic	RMER21B|LTR|ERV1	-17457	NM_021899	60611	NM_021899	ENSMUSG00000003154	Foxj2	Fhx	forkhead box J2	protein-coding
1-791	chr11	117437287	117440999	Intergenic	Intergenic	-17426	NR_136918	667423	NR_136918	ENSMUSG00000083705	Gm8624	EG667423|EyeLinc11	ribosomal protein S23 pseudogene	pseudo
1-149	chr1	135470171	135473863	intron (NM_173437, intron 5 of 28)	MIRc|SINE|MIR	-17334	NR_049188	100885827	NR_049188	ENSMUSG00000093515	Mir1231	Gm23720|mir-1231|mmu-mir-1231	microRNA 1231	ncRNA
1-3387	chr6	89376986	89382777	Intergenic	MIRc|SINE|MIR	-17268	NM_008881	18844	NM_008881	ENSMUSG00000030084	Plxna1	2600013D04Rik|NOV|PlexA1|Plxn1|mKIAA4053	plexin A1	protein-coding
1-866	chr12	33283779	33286919	Intergenic	Intergenic	-17166	NM_001033436	380753	NM_028139	ENSMUSG00000020564	Atxn7l1	2810423G08Rik|Atxn7l4	ataxin 7-like 1	protein-coding
1-2147	chr2	18817844	18820114	Intergenic	L1ME1|LINE|L1	-17161	NR_131254	66774	NR_131254	ENSMUSG00000097638	Carlr	4933439G12Rik|Carl	cardiac and apoptosis-related long non-coding RNA	ncRNA
1-3394	chr6	90531889	90535446	Intergenic	Intergenic	-17126	NM_001356412	107747	NM_027406	ENSMUSG00000030088	Aldh1l1	1810048F20Rik|FDH|Fthfd|Neut2	aldehyde dehydrogenase 1 family, member L1	protein-coding
1-2700	chr4	63418996	63422145	intron (NM_001008792, intron 7 of 11)	intron (NM_001008792, intron 7 of 11)	-17125	NM_001045514	100182	NM_001045514	ENSMUSG00000039158	Akna	AI597013	AT-hook transcription factor	protein-coding
1-1857	chr17	56951052	56953906	Intergenic	B2_Mm2|SINE|B2	-17091	NM_022328	64144	NM_022328	ENSMUSG00000024212	Mllt1	AA407901|BAM11|ENL|LTG19	myeloid/lymphoid or mixed-lineage leukemia; translocated to, 1	protein-coding
1-3969	chr7	141042132	141045682	Intergenic	Intergenic	-17071	NM_177897	330671	NM_177897	ENSMUSG00000055629	B4galnt4	Gm1095|NGalNAc-T1|beta4GalNAcT4	beta-1,4-N-acetyl-galactosaminyl transferase 4	protein-coding
1-213	chr1	156955407	156957938	Intergenic	Intergenic	-17046	NM_001357391	78255	NM_023884	ENSMUSG00000026594	Ralgps2	1810020P17Rik|2210408F11Rik|4921528G01Rik|9130014M22Rik|AU043409|AW046161	Ral GEF with PH domain and SH3 binding motif 2	protein-coding
1-1461	chr15	80114503	80117793	3' UTR (NM_207708, exon 4 of 4)	3' UTR (NM_207708, exon 4 of 4)	-16998	NM_025609	66513	NM_025609	ENSMUSG00000022414	Tab1	2310012M03Rik|Map3k7ip1|b2b449Clo	TGF-beta activated kinase 1/MAP3K7 binding protein 1	protein-coding
1-3022	chr5	113208101	113211800	Intergenic	Intergenic	-16959	NM_001033428	333048	NM_001033428	ENSMUSG00000066964	Tmem211	Gm854	transmembrane protein 211	protein-coding
1-549	chr11	31981290	31985780	Intergenic	Intergenic	-16884	NM_008741	18197	NM_008741	ENSMUSG00000020297	Nsg2	P19	neuron specific gene family member 2	protein-coding
1-3104	chr5	136259924	136263677	intron (NM_001291239, intron 14 of 22)	ZP3AR|Satellite|Satellite	-16860	NM_001302938	23921	NM_018825	ENSMUSG00000005057	Sh2b2	Aps	SH2B adaptor protein 2	protein-coding
1-4422	chr9	121344297	121356052	intron (NM_001357972, intron 1 of 13)	B1_Mus1|SINE|Alu	-16784	NM_175114	67095	NM_175114	ENSMUSG00000032536	Trak1	2310001H13Rik|AI413908|AI467545|hyrt|mKIAA1042	trafficking protein, kinesin binding 1	protein-coding
1-2241	chr2	90658674	90662190	Intergenic	B1_Mur1|SINE|Alu	-16783	NM_021512	59015	NM_021512	ENSMUSG00000051329	Nup160	160kDa|2810011M03Rik|AA414952|AU020188|Gtl-13|Gtl1-13|Gtl13|mKIAA0197	nucleoporin 160	protein-coding
1-2574	chr3	122465427	122468196	intron (NM_013867, intron 3 of 11)	intron (NM_013867, intron 3 of 11)	-16758	NM_001355264	29815	NM_013867	ENSMUSG00000028121	Bcar3	AI131758|AND-34	breast cancer anti-estrogen resistance 3	protein-coding
1-647	chr11	76592619	76596331	Intergenic	B4|SINE|B4	-16736	NM_198894	109934	NM_198018	ENSMUSG00000017631	Abr	-	active BCR-related gene	protein-coding
1-4330	chr9	67251150	67255763	intron (NM_001081242, intron 50 of 57)	B4|SINE|B4	-16730	NR_029576	387185	NR_029576	ENSMUSG00000076379	Mir190a	Mir190|Mirn190|mir-190|mir-190a|mmu-mir-190|mmu-mir-190a	microRNA 190a	ncRNA
1-3509	chr6	114937406	114939578	intron (NM_001356371, intron 2 of 5)	intron (NM_001356371, intron 2 of 5)	-16671	NM_177683	232334	NM_177683	ENSMUSG00000030315	Vgll4	BC048841|VGL-4	vestigial like family member 4	protein-coding
1-3862	chr7	99640842	99646700	Intergenic	Intergenic	-16668	NM_001195529	100503386	NM_001195529	ENSMUSG00000096606	Tpbgl	EG245190|Gm4980	trophoblast glycoprotein-like	protein-coding
1-1161	chr13	113632610	113637751	Intergenic	Intergenic	-16616	NM_130796	170625	NM_130796	ENSMUSG00000042364	Snx18	Snag1	sorting nexin 18	protein-coding
1-3724	chr7	28672933	28679608	Intergenic	MURVY-LTR|LTR|ERV1	-16579	NM_207238	233040	NM_207238	ENSMUSG00000037463	Fbxo27	E130008B10Rik|FBG5|Gm161	F-box protein 27	protein-coding
1-4255	chr9	37567816	37570792	Intergenic	Intergenic	-16559	NM_022029	64011	NM_022029	ENSMUSG00000053310	Nrgn	0710001B06Rik|AI838505|NG|NG/RC3|Pss1|R75334|RC3	neurogranin	protein-coding
1-2497	chr3	79161066	79163733	Intergenic	ID_B1|SINE|B4	-16524	NM_001099624	76089	NM_001099624	ENSMUSG00000062232	Rapgef2	5830453M24Rik|CNRasGEF|Pdzgef1|RA-GEF-1|mKIAA0313|nRapGEP	Rap guanine nucleotide exchange factor (GEF) 2	protein-coding
1-3411	chr6	92494282	92501464	intron (NM_001081146, intron 2 of 8)	intron (NM_001081146, intron 2 of 8)	-16481	NM_001134460	243548	NM_001081146	ENSMUSG00000030020	Prickle2	6230400G14Rik|6720451F06Rik|mpk2	prickle planar cell polarity protein 2	protein-coding
1-783	chr11	117242250	117257283	intron (NM_001113486, intron 2 of 11)	intron (NM_001113486, intron 2 of 11)	-16480	NM_001113487	53860	NM_017380	ENSMUSG00000059248	Sept9	MSF1|Msf|PNUTL4|Sint1	septin 9	protein-coding
1-2229	chr2	72994992	72998847	Intergenic	Intergenic	-16473	NM_001018042	20687	NM_011450	ENSMUSG00000027109	Sp3	D130027J01Rik	trans-acting transcription factor 3	protein-coding
1-721	chr11	99100179	99111360	Intergenic	L2b|LINE|L2	-16463	NM_172564	217169	NM_172564	ENSMUSG00000017607	Tns4	9930017A07Rik|AA589547|AU016405|Cten	tensin 4	protein-coding
1-4157	chr8	111703451	111711468	Intergenic	Intergenic	-16449	NM_025583	66473	NM_025583	ENSMUSG00000031957	Ctrb1	2200008D09Rik|AI504462|Ctrb|Prt-2	chymotrypsinogen B1	protein-coding
1-722	chr11	100284004	100288782	Intergenic	ID4|SINE|ID	-16442	NM_212483	68239	NM_212483	ENSMUSG00000053654	Krt42	2410039E07Rik|K17n|Ka22|ecat6	keratin 42	protein-coding
1-1739	chr17	27579953	27584339	intron (NM_001291046, intron 3 of 4)	intron (NM_001291046, intron 3 of 4)	-16419	NM_001002895	106672	NM_001002895	ENSMUSG00000062753	AI413582	AI854251|Smim29	expressed sequence AI413582	protein-coding
1-2965	chr5	72895461	72900492	Intergenic	B3A|SINE|B2	-16386	NM_153567	75991	NM_153567	ENSMUSG00000036087	Slain2	5033405K12Rik|8030444K12Rik|AI596370	SLAIN motif family, member 2	protein-coding
1-1283	chr14	73397098	73406204	Intergenic	PB1D10|SINE|Alu	-16362	NM_008410	16432	NM_008410	ENSMUSG00000022108	Itm2b	AI256040|Bri|Bri2|Bricd2b|D14Sel6|E25BMM|imBRI2	integral membrane protein 2B	protein-coding
1-3974	chr7	142402176	142406188	Intergenic	B4A|SINE|B4	-16355	NM_009983	13033	NM_009983	ENSMUSG00000007891	Ctsd	CD|CatD	cathepsin D	protein-coding
1-2696	chr4	62598395	62608294	intron (NM_019492, intron 4 of 19)	MIR|SINE|MIR	-16328	NM_134257	50780	NM_019492	ENSMUSG00000059810	Rgs3	4930506N09Rik|C2PA-RGS3|C2pa|PDZ-RGS3|RGS3S	regulator of G-protein signaling 3	protein-coding
1-278	chr1	194991146	194995401	Intergenic	(T)n|Simple_repeat|Simple_repeat	-16314	NR_033564	320400	NR_033564	ENSMUSG00000097325	Gm16897	C030002c11rik	predicted gene, 16897	ncRNA
1-3245	chr6	38850924	38856321	intron (NM_001294144, intron 1 of 14)	intron (NM_001294144, intron 1 of 14)	-16311	NM_001136065	15258	NM_010433	ENSMUSG00000061436	Hipk2	1110014O20Rik|B230339E18Rik|Stank	homeodomain interacting protein kinase 2	protein-coding
1-2657	chr4	43939891	43943106	intron (NM_016678, intron 19 of 20)	B3A|SINE|B2	-16204	NM_027450	384009	NM_027450	ENSMUSG00000028480	Glipr2	5730414A08Rik|C77180|GAPR-1	GLI pathogenesis-related 2	protein-coding
1-135	chr1	133224418	133235392	Intergenic	Intergenic	-16192	NM_001160268	240753	NM_182930	ENSMUSG00000041757	Plekha6	9530028L01Rik|AU042621|Pepp3	pleckstrin homology domain containing, family A member 6	protein-coding
1-3759	chr7	35768821	35772470	Intergenic	RSINE1|SINE|B4	-16191	NM_178704	233115	NM_178704	ENSMUSG00000043671	Dpy19l3	6030410G08|9330164H19Rik	dpy-19-like 3 (C. elegans)	protein-coding
1-2861	chr4	148302256	148305993	Intergenic	Intergenic	-16159	NR_154985	242748	NM_001083342	ENSMUSG00000041544	Disp3	G630052C06Rik|Ptchd2|RNDEu-2	dispatched RND transporter family member 3	protein-coding
1-2293	chr2	126945401	126953253	Intergenic	RLTR25B|LTR|ERVK	-16092	NM_023220	66552	NM_023220	ENSMUSG00000027366	Sppl2a	2010106G01Rik|C130089K23Rik	signal peptide peptidase like 2A	protein-coding
1-1441	chr15	77856380	77860091	Intergenic	Intergenic	-16060	NM_022410	17886	NM_022410	ENSMUSG00000022443	Myh9	Fltn|Myhn-1|Myhn1|NMHCIIA|NMMHC-A|NMMHC-IIA|TU72.6	myosin, heavy polypeptide 9, non-muscle	protein-coding
1-1950	chr18	46540910	46543038	Intergenic	RLTR9E|LTR|ERVK	-16003	NM_173423	240263	NM_173423	ENSMUSG00000033319	Fem1c	2610312A07Rik|3632443A22Rik|AI646567	fem-1 homolog c (C.elegans)	protein-coding
1-237	chr1	170100456	170109409	Intergenic	L1MC2|LINE|L1	-15988	NM_022563	18214	NM_022563	ENSMUSG00000026674	Ddr2	AW495251|Ntrkr3|tyro10	discoidin domain receptor family, member 2	protein-coding
1-712	chr11	97899012	97901205	Intergenic	Intergenic	-15954	NM_001081435	72973	NM_001081435	ENSMUSG00000070336	Fbxo47	2900052P03Rik|Gm1562	F-box protein 47	protein-coding
1-1923	chr18	34521431	34524105	Intergenic	PB1D10|SINE|Alu	-15945	NM_146084	225358	NM_146084	ENSMUSG00000036501	Fam13b	2610024E20Rik|AW060714|AW546153	family with sequence similarity 13, member B	protein-coding
1-4234	chr9	27168654	27174067	Intergenic	Intergenic	-15939	NM_023277	83964	NM_023277	ENSMUSG00000031990	Jam3	1110002N23Rik|JAM-3|JAM-C|Jcam3	junction adhesion molecule 3	protein-coding
1-828	chr12	11221048	11228583	Intergenic	Intergenic	-15867	NM_019544	56184	NM_019544	ENSMUSG00000047002	Msgn1	Msgn|pMsgn1	mesogenin 1	protein-coding
1-2951	chr5	64625422	64627630	Intergenic	Intergenic	-15827	NR_045078	100042198	NR_045078	ENSMUSG00000105402	Gm3716	Gm1683	predicted gene 3716	ncRNA
1-2090	chr19	44273853	44281874	Intergenic	Intergenic	-15813	NM_009128	20250	NM_009128	ENSMUSG00000025203	Scd2	Mir5114|Scd-2|mir-5114|swty	stearoyl-Coenzyme A desaturase 2	protein-coding
1-2099	chr19	46483328	46488382	exon (NM_015752, exon 12 of 12)	exon (NM_015752, exon 12 of 12)	-15793	NM_053100	93679	NM_053100	ENSMUSG00000025034	Trim8	AA408830|BB006755|GERP|Rnf27	tripartite motif-containing 8	protein-coding
1-3403	chr6	91663314	91673275	Intergenic	Intergenic	-15773	NM_009320	21366	NM_009320	ENSMUSG00000030096	Slc6a6	AA589629|C80501|Taut	solute carrier family 6 (neurotransmitter transporter, taurine), member 6	protein-coding
1-2182	chr2	30917222	30920892	Intergenic	ID|SINE|ID	-15760	NM_022415	64292	NM_022415	ENSMUSG00000050737	Ptges	2410099E23Rik|D2Ertd369e|Pges|mPGES|mPGES-1	prostaglandin E synthase	protein-coding
1-2807	chr4	133292168	133294795	3' UTR (NM_199306, exon 16 of 16)	3' UTR (NM_199306, exon 16 of 16)	-15691	NR_110978	52174	NM_025667	ENSMUSG00000028857	Tmem222	5730406H10Rik|AA409341|D4Ertd196e	transmembrane protein 222	protein-coding
1-2025	chr19	7304850	7317403	intron (NM_001080388, intron 1 of 16)	intron (NM_001080388, intron 1 of 16)	-15679	NM_001080390	13728	NM_007928	ENSMUSG00000024969	Mark2	EMK-1|Emk|Par-1|Par-1b	MAP/microtubule affinity regulating kinase 2	protein-coding
1-1526	chr15	102380666	102384546	Intergenic	B1_Mur2|SINE|Alu	-15638	NM_001348205	170574	NM_130458	ENSMUSG00000060284	Sp7	6430578P22Rik|C22|Osx	Sp7 transcription factor 7	protein-coding
1-3829	chr7	80416466	80425643	Intergenic	B1F|SINE|Alu	-15618	NM_001081454	18550	NM_011046	ENSMUSG00000030530	Furin	9130404I01Rik|Fur|PACE|Pcsk3|SPC1	furin (paired basic amino acid cleaving enzyme)	protein-coding
1-3979	chr7	144953448	144957545	Intergenic	Intergenic	-15571	NM_007631	12443	NM_007631	ENSMUSG00000070348	Ccnd1	AI327039|CycD1|Cyl-1|PRAD1|bcl-1|cD1	cyclin D1	protein-coding
1-4208	chr9	7851540	7853669	intron (NM_007464, intron 6 of 8)	ID_B1|SINE|B4	-15547	NM_007465	11797	NM_007465	ENSMUSG00000057367	Birc2	AW146227|Api1|Api2|Birc3|C-IAP1|C330006D17Rik|HIAP1|HIAP2|IAP1|IAP2|MIAP1|MIAP2|MIHB|MIHC|RNF48|cIAP1|cIAP2|mcIAP1	baculoviral IAP repeat-containing 2	protein-coding
1-215	chr1	160309144	160313842	intron (NM_001038621, intron 2 of 8)	intron (NM_001038621, intron 2 of 8)	-15521	NR_035448	100316784	NR_035448	ENSMUSG00000089204	Mir1927	mmu-mir-1927	microRNA 1927	ncRNA
1-547	chr11	31383189	31387865	Intergenic	Intergenic	-15466	NM_011491	20856	NM_011491	ENSMUSG00000020303	Stc2	AW125853|Stc-2|Stc2l|mustc2	stanniocalcin 2	protein-coding
1-4004	chr8	32135237	32137623	Intergenic	Intergenic	-15465	NR_046039	666589	NR_046039		Gm8179	EG666589	predicted gene 8179	ncRNA
1-3204	chr6	31077061	31080019	Intergenic	Intergenic	-15447	NR_029532	387223	NR_029532	ENSMUSG00000065604	Mir29b-1	Mirn29b|Mirn29b-1|mir-29b-1	microRNA 29b-1	ncRNA
1-392	chr10	75875479	75880438	Intergenic	Intergenic	-15440	NR_152574	70377	NM_024440	ENSMUSG00000009092	Derl3	1810006I20Rik|1810063P04Rik|IZP6|derlin-3	Der1-like domain family, member 3	protein-coding
1-1291	chr14	79498527	79502102	intron (NM_007920, intron 1 of 8)	intron (NM_007920, intron 1 of 8)	-15360	NM_001286412	13709	NM_007920	ENSMUSG00000036461	Elf1	Elf-1|Sts1|mElf-1|p70	E74-like factor 1	protein-coding
1-4207	chr9	7746615	7750889	Intergenic	(CCCTG)n|Simple_repeat|Simple_repeat	-15325	NM_133739	71929	NM_133739	ENSMUSG00000050912	Tmem123	2310075C12Rik	transmembrane protein 123	protein-coding
1-4355	chr9	86726437	86730208	Intergenic	Intergenic	-15311	NM_178738	244954	NM_178738	ENSMUSG00000033491	Prss35	6030424L22Rik|P3D9	protease, serine 35	protein-coding
1-2918	chr5	32798972	32802900	intron (NM_194340, intron 9 of 10)	RMER20A|LTR|ERVK	-15310	NM_177298	320951	NM_177298	ENSMUSG00000023452	Pisd	9030221M09Rik	phosphatidylserine decarboxylase	protein-coding
1-4262	chr9	41171440	41175281	Intergenic	Intergenic	-15298	NM_176860	72828	NM_176860	ENSMUSG00000032020	Ubash3b	2810457I06Rik|BB125008|STS-1|TULA-2|p70	ubiquitin associated and SH3 domain containing, B	protein-coding
1-1453	chr15	79415440	79421755	3' UTR (NM_013767, exon 11 of 11)	3' UTR (NM_013767, exon 11 of 11)	-15294	NM_172608	223693	NM_172608	ENSMUSG00000009035	Tmem184b	2610507A11|4732495E13Rik	transmembrane protein 184b	protein-coding
1-3050	chr5	117302535	117305432	Intergenic	Intergenic	-15283	NM_001033311	231668	NM_001033311	ENSMUSG00000066894	Vsig10	-	V-set and immunoglobulin domain containing 10	protein-coding
1-30	chr1	36606805	36610335	intron (NM_001126046, intron 6 of 14)	intron (NM_001126046, intron 6 of 14)	-15238	NM_027957	381337	NM_027957	ENSMUSG00000046337	Fam178b	1700024G10Rik|Gm990	family with sequence similarity 178, member B	protein-coding
1-3241	chr6	38417476	38419980	intron (NM_153600, intron 15 of 17)	intron (NM_153600, intron 15 of 17)	-15197	NM_177185	320538	NM_177185	ENSMUSG00000038538	Ubn2	2900060J04Rik|6030408G03Rik|BC060116|D130059P03Rik|mKIAA2030	ubinuclein 2	protein-coding
1-1637	chr16	37564127	37565796	intron (NM_001042499, intron 5 of 7)	intron (NM_001042499, intron 5 of 7)	-15192	NR_027778	15233	NM_013547	ENSMUSG00000022821	Hgd	Hgo|aku	homogentisate 1, 2-dioxygenase	protein-coding
1-2462	chr3	31133406	31136060	Intergenic	Intergenic	-15187	NM_008770	18417	NM_008770	ENSMUSG00000037625	Cldn11	Claudin-11|Claudin11|Osp|Otm	claudin 11	protein-coding
1-3504	chr6	113679921	113683860	intron (NM_001113553, intron 8 of 11)	intron (NM_001113553, intron 8 of 11)	-15160	NM_001347356	381801	NM_001033463	ENSMUSG00000056952	Tatdn2	AI646012|mKIAA0218	TatD DNase domain containing 2	protein-coding
1-2579	chr3	127528897	127531023	Intergenic	(CA)n|Simple_repeat|Simple_repeat	-15129	NR_146435	110008574	NR_146435		LOC110008574	-	miR-302 host gene	ncRNA
1-2287	chr2	124635341	124641569	intron (NM_172537, intron 1 of 16)	intron (NM_172537, intron 1 of 16)	-15126	NM_199241	214968	NM_172537	ENSMUSG00000027200	Sema6d	1110067B02Rik|AA409156|D330011G23|mKIAA1479	sema domain, transmembrane domain (TM), and cytoplasmic domain, (semaphorin) 6D	protein-coding
1-4016	chr8	34790975	34794002	Intergenic	Intergenic	-15122	NM_176933	319520	NM_176933	ENSMUSG00000031530	Dusp4	2700078F24Rik|AI844617|BB104621|E130306H24Rik|MKP2	dual specificity phosphatase 4	protein-coding
1-3477	chr6	113029769	113032617	Intergenic	Intergenic	-15109	NM_008188	14911	NM_008188	ENSMUSG00000030264	Thumpd3	AW556087|Gt(ROSA)26asSor|Gtrosa26as	THUMP domain containing 3	protein-coding
1-3176	chr6	7706446	7710182	Intergenic	Intergenic	-15105	NM_012055	27053	NM_012055	ENSMUSG00000029752	Asns	-	asparagine synthetase	protein-coding
1-3239	chr6	38312466	38316129	intron (NM_028421, intron 9 of 11)	B4A|SINE|B4	-15038	NM_172467	209032	NM_172467	ENSMUSG00000047749	Zc3hav1l	B130055L09Rik|E430016P22Rik	zinc finger CCCH-type, antiviral 1-like	protein-coding
1-2811	chr4	133727560	133736615	intron (NM_001363070, intron 1 of 19)	intron (NM_001363070, intron 1 of 19)	-14979	NR_106086	102465707	NR_106086	ENSMUSG00000104566	Mir7227	mmu-mir-7227	microRNA 7227	ncRNA
1-1478	chr15	84078287	84082333	exon (NM_013873, exon 6 of 7)	exon (NM_013873, exon 6 of 7)	-14961	NM_029946	77627	NM_029946	ENSMUSG00000022441	Efcab6	4931407K02Rik|4932408N08Rik|bM150J22.2|mKIAA1672	EF-hand calcium binding domain 6	protein-coding
1-2991	chr5	92291346	92294927	intron (NM_172713, intron 13 of 21)	B4A|SINE|B4	-14955	NM_001163687	67111	NM_025972	ENSMUSG00000029413	Naaa	2210023K21Rik|3830414F09Rik|Asahl	N-acylethanolamine acid amidase	protein-coding
1-1774	chr17	32519473	32523732	intron (NM_001101445, intron 5 of 12)	RMER6BA|LTR|ERVK	-14955	NM_024442	70101	NM_024442	ENSMUSG00000048440	Cyp4f16	2310021J05Rik|AI746515	cytochrome P450, family 4, subfamily f, polypeptide 16	protein-coding
1-3275	chr6	50393929	50401567	intron (NM_001347213, intron 2 of 23)	intron (NM_001347213, intron 2 of 23)	-14911	NM_027881	71720	NM_027881	ENSMUSG00000029822	Osbpl3	1200014M06Rik|6720421I08Rik|A530055M08|ORP-3|ORP3|OSBP3	oxysterol binding protein-like 3	protein-coding
1-4352	chr9	85339255	85344853	Intergenic	Intergenic	-14904	NM_001160379	212943	NM_001160378	ENSMUSG00000032265	Tent5a	BAP014|D930050G01Rik|Fam46a	terminal nucleotidyltransferase 5A	protein-coding
1-1514	chr15	100022319	100025215	Intergenic	ORR1A0|LTR|ERVL-MaLR	-14897	NM_001159361	239667	NM_172819	ENSMUSG00000023026	Dip2b	4932422C22|AI317237|AI854602|mKIAA1463	disco interacting protein 2 homolog B	protein-coding
1-302	chr10	25311971	25316126	Intergenic	(T)n|Simple_repeat|Simple_repeat	-14885	NM_018747	432442	NM_018747	ENSMUSG00000039166	Akap7	6430401D08|AI662165|AKAP15|Akap18|BB170514	A kinase (PRKA) anchor protein 7	protein-coding
1-4113	chr8	94488780	94491571	intron (NM_001033207, intron 15 of 48)	intron (NM_001033207, intron 15 of 48)	-14871	NR_106040	102466800	NR_106040	ENSMUSG00000098511	Mir7072	Gm27665|mmu-mir-7072	microRNA 7072	ncRNA
1-301	chr10	24133237	24135644	Intergenic	Intergenic	-14849	NM_001358563	53331	NM_016797	ENSMUSG00000019998	Stx7	AI315064|AI317144|AW107239|Syn7	syntaxin 7	protein-coding
1-2650	chr4	40867532	40871199	Intergenic	Intergenic	-14828	NM_022305	14595	NM_022305	ENSMUSG00000028413	B4galt1	B-1,4-GalT|B-1,4-GalT1|GalT|Ggtb|Ggtb2|b4Gal-T1|beta-1,4-GalT|beta-1,4-GalT1|beta4Gal-T1	UDP-Gal:betaGlcNAc beta 1,4- galactosyltransferase, polypeptide 1	protein-coding
1-3792	chr7	47094971	47101070	intron (NM_001163565, intron 2 of 13)	intron (NM_001163565, intron 2 of 13)	-14796	NR_106023	102465639	NR_106023	ENSMUSG00000098960	Mir7056	Gm27696|mmu-mir-7056	microRNA 7056	ncRNA
1-1356	chr15	25734292	25742550	intron (NM_019472, intron 16 of 40)	RMER5|LTR|ERV1	-14785	NM_001353142	17909	NM_019472	ENSMUSG00000022272	Myo10	AW048724|D15Ertd600e|mKIAA0799|myosin-X	myosin X	protein-coding
1-1513	chr15	99888059	99892402	Intergenic	B1_Mur1|SINE|Alu	-14774	NM_001113545	65970	NM_023063	ENSMUSG00000023022	Lima1	Eplin	LIM domain and actin binding 1	protein-coding
1-1368	chr15	31381418	31383634	Intergenic	Intergenic	-14767	NM_026153	67434	NM_026153	ENSMUSG00000022237	Ankrd33b	0610012A05Rik|3021401C12Rik|5730557B15Rik	ankyrin repeat domain 33B	protein-coding
1-75	chr1	79453348	79456201	Intergenic	Intergenic	-14748	NM_001310680	20254	NM_009129	ENSMUSG00000050711	Scg2	Chgc|SgII	secretogranin II	protein-coding
1-1977	chr18	73828793	73831456	Intergenic	Intergenic	-14686	NR_157387	107029	NM_145494	ENSMUSG00000024556	Me2	AW120568|D030040L20Rik|NAD-ME	malic enzyme 2, NAD(+)-dependent, mitochondrial	protein-coding
1-3037	chr5	114337658	114346624	exon (NM_001164573, exon 15 of 32)	exon (NM_001164573, exon 15 of 32)	-14674	NM_001368676	231646	NM_146163	ENSMUSG00000066952	Myo1h	4631401O15Rik	myosin 1H	protein-coding
1-276	chr1	191008580	191012829	intron (NM_001081259, intron 7 of 9)	intron (NM_001081259, intron 7 of 9)	-14647	NR_027298	100125339	NR_027298	ENSMUSG00000097845	A230020J21Rik	-	RIKEN cDNA A230020J21 gene	ncRNA
1-1120	chr13	95490855	95495747	Intergenic	Intergenic	-14646	NM_001081159	268686	NM_001081159	ENSMUSG00000021679	S100z	Gm625	S100 calcium binding protein, zeta	protein-coding
1-3060	chr5	119703206	119708512	Intergenic	B1_Mur4|SINE|Alu	-14641	NR_040416	433944	NR_040416	ENSMUSG00000086847	Tbx3os2	Gm16065	T-box 3, opposite strand 2	ncRNA
1-2752	chr4	117301616	117306562	intron (NM_025739, intron 3 of 14)	intron (NM_025739, intron 3 of 14)	-14634	NM_001310730	66743	NM_025739	ENSMUSG00000028677	Rnf220	4732477A13|4931406I20Rik|5730503K05Rik|AV302541	ring finger protein 220	protein-coding
1-4366	chr9	92525843	92529378	Intergenic	Intergenic	-14613	NM_011961	26432	NM_011961	ENSMUSG00000032374	Plod2	D530025C14Rik|LH2|Plod-2	procollagen lysine, 2-oxoglutarate 5-dioxygenase 2	protein-coding
1-1135	chr13	99100717	99104196	Intergenic	Intergenic	-14535	NR_045495	69603	NR_045495	ENSMUSG00000100410	2310020H05Rik	-	RIKEN cDNA 2310020H05 gene	ncRNA
1-2935	chr5	43216799	43220929	intron (NR_028417, intron 1 of 7)	intron (NR_028417, intron 1 of 7)	-14389	NM_175937	231207	NM_175937	ENSMUSG00000039782	Cpeb2	A630055H10Rik|Cpe-bp2	cytoplasmic polyadenylation element binding protein 2	protein-coding
1-661	chr11	83833163	83839830	Intergenic	Intergenic	-14373	NM_001291268	21410	NM_009330	ENSMUSG00000020679	Hnf1b	HNF-1-beta|HNF-1B|HNF-1Beta|Hnf1beta|LFB3|Tcf-2|Tcf2|vHNF1	HNF1 homeobox B	protein-coding
1-2789	chr4	129042235	129045342	Intergenic	Intergenic	-14356	NM_001368763	75234	NM_029219	ENSMUSG00000028793	Rnf19b	4930534K13Rik|4930555L03Rik|Ibrdc3	ring finger protein 19B	protein-coding
1-1470	chr15	83264294	83267731	Intergenic	RLTR19B|LTR|ERVK	-14283	NM_001370647	239559	NM_001004150	ENSMUSG00000047878	A4galt	-	alpha 1,4-galactosyltransferase	protein-coding
1-840	chr12	16877882	16883517	Intergenic	L2c|LINE|L2	-14279	NM_009072	19878	NM_009072	ENSMUSG00000020580	Rock2	B230113H15Rik|ROKalpha|Rho-kinase|Rock-II|Rock2m|mKIAA0619	Rho-associated coiled-coil containing protein kinase 2	protein-coding
1-4186	chr8	124214664	124219596	Intergenic	Intergenic	-14264	NM_139272	108148	NM_139272	ENSMUSG00000089704	Galnt2	AI480629	polypeptide N-acetylgalactosaminyltransferase 2	protein-coding
1-2	chr1	4420859	4426146	Intergenic	Intergenic	-14261	NM_001195662	19888	NM_011283	ENSMUSG00000025900	Rp1	Dcdc3|Gm38717|Orp1|Rp1h|mG145	retinitis pigmentosa 1 (human)	protein-coding
1-3788	chr7	46827639	46835726	Intergenic	Intergenic	-14122	NR_102727	16828	NM_010699	ENSMUSG00000063229	Ldha	Ldh1|Ldhm|l7R2	lactate dehydrogenase A	protein-coding
1-3439	chr6	94618852	94622202	intron (NM_001355269, intron 8 of 17)	intron (NM_001355269, intron 8 of 17)	-14112	NR_106008	102466992	NR_106008	ENSMUSG00000098531	Mir7041	Gm27872|mmu-mir-7041	microRNA 7041	ncRNA
1-3109	chr5	137696222	137701482	Intergenic	ORR1E|LTR|ERVL-MaLR	-14099	NM_001303266	231801	NM_145566	ENSMUSG00000029722	Agfg2	A630095P14Rik|Hrbl|RAB-R|RABR	ArfGAP with FG repeats 2	protein-coding
1-1542	chr16	8750629	8754196	Intergenic	ORR1A3|LTR|ERVL-MaLR	-14070	NM_001003918	252870	NM_001003918	ENSMUSG00000022710	Usp7	2210010O09Rik|AA409944|AA617399|AU019296|AW548146|C80752|Hausp	ubiquitin specific peptidase 7	protein-coding
1-3909	chr7	123392013	123395527	intron (NM_025304, intron 1 of 10)	MER67A|LTR|ERV1	-14047	NM_001355050	30949	NM_025304	ENSMUSG00000030763	Lcmt1	AL033290|LCMT-1|Lcmt	leucine carboxyl methyltransferase 1	protein-coding
1-3007	chr5	105683401	105688577	Intergenic	Intergenic	-13980	NM_001122768	231549	NM_178701	ENSMUSG00000046079	Lrrc8d	2810473G09Rik|4930525N13Rik|A930019F03|Lrrc5	leucine rich repeat containing 8D	protein-coding
1-3371	chr6	86696771	86700147	intron (NM_011818, intron 12 of 13)	L1M3|LINE|L1	-13968	NM_025665	66618	NM_025665	ENSMUSG00000001158	Snrnp27	2610209M04Rik|AI449063|AU022368|Ry1	small nuclear ribonucleoprotein 27 (U4/U6.U5)	protein-coding
1-1665	chr16	90125813	90130754	Intergenic	Lx|LINE|L1	-13954	NR_033476	100038709	NR_033476		Gm10789	-	predicted gene 10789	ncRNA
1-1773	chr17	32333293	32337085	intron (NM_017476, intron 8 of 13)	intron (NM_017476, intron 8 of 13)	-13951	NM_001357760	56399	NM_019774	ENSMUSG00000024045	Akap8	1200016A02Rik|AA673585|AKAP-8|AKAP95|AU015639	A kinase (PRKA) anchor protein 8	protein-coding
1-3637	chr6	140607744	140609796	Intergenic	ID_B1|SINE|B4	-13893	NM_178803	11569	NM_009637	ENSMUSG00000030232	Aebp2	AU023766|B230313N05Rik	AE binding protein 2	protein-coding
1-1078	chr13	55340910	55346246	TTS (NM_025828)	TTS (NM_025828)	-13847	NM_016662	17121	NM_016662	ENSMUSG00000021485	Mxd3	4631412E13Rik|Mad3|bHLHc13	Max dimerization protein 3	protein-coding
1-3386	chr6	89296968	89302123	Intergenic	Intergenic	-13820	NR_131021	75131	NR_131021	ENSMUSG00000107622	4930512J16Rik	Gm44205	RIKEN cDNA 4930512J16 gene	ncRNA
1-3452	chr6	97472108	97474011	intron (NM_145148, intron 2 of 23)	intron (NM_145148, intron 2 of 23)	-13773	NM_001346639	232288	NM_145148	ENSMUSG00000030064	Frmd4b	6030440G05Rik|C87375|GOBLIN|GRSP1|R74720	FERM domain containing 4B	protein-coding
1-508	chr11	4959809	4963718	intron (NM_001243043, intron 1 of 22)	B1_Mur3|SINE|Alu	-13699	NM_010904	380684	NM_010904	ENSMUSG00000020396	Nefh	NF-H|NF200|Nfh|mKIAA0845	neurofilament, heavy polypeptide	protein-coding
1-3014	chr5	109842132	109853518	Intergenic	MurSatRep1|Unknown|Unknown	-13683	NR_027964	667213	NR_027964	ENSMUSG00000105044	Gm10416	EG667213	zinc finger protein pseudogene	pseudo
1-3416	chr6	92717753	92721824	Intergenic	Intergenic	-13604	NM_001081146	243548	NM_001081146	ENSMUSG00000030020	Prickle2	6230400G14Rik|6720451F06Rik|mpk2	prickle planar cell polarity protein 2	protein-coding
1-1211	chr14	34535332	34537425	intron (NM_001039072, intron 14 of 14)	intron (NM_001039072, intron 14 of 14)	-13577	NM_030062	78243	NM_030062	ENSMUSG00000021797	9230112D13Rik	-	RIKEN cDNA 9230112D13 gene	protein-coding
1-1328	chr15	7114701	7117441	Intergenic	Intergenic	-13501	NM_001113386	16880	NM_013584	ENSMUSG00000054263	Lifr	A230075M04Rik|AW061234|LIF	LIF receptor alpha	protein-coding
1-956	chr12	108477626	108486045	intron (NM_001364195, intron 3 of 21)	Lx5|LINE|L1	-13461	NM_001364198	68519	NM_001043335	ENSMUSG00000058070	Eml1	1110008N23Rik|A930030P13Rik|AA171013|AI847476|AI853955|ELP79|EMAP|EMAP-1|EMAPL|heco	echinoderm microtubule associated protein like 1	protein-coding
1-804	chr11	120163241	120166364	Intergenic	Intergenic	-13451	NM_024249	72055	NM_024249	ENSMUSG00000061306	Slc38a10	1810073N04Rik	solute carrier family 38, member 10	protein-coding
1-1405	chr15	73636705	73639649	Intergenic	Intergenic	-13433	NM_001033219	106068	NM_001033219	ENSMUSG00000079020	Slc45a4	9330175B01Rik|AW552276	solute carrier family 45, member 4	protein-coding
1-1292	chr14	79984915	79988965	Intergenic	MLT1D|LTR|ERVL-MaLR	-13362	NM_001351947	380924	NM_001030294	ENSMUSG00000022026	Olfm4	GC1|GW112|Gm296|Gm913|OlfD|pPD4	olfactomedin 4	protein-coding
1-1393	chr15	60834733	60842152	Intergenic	Intergenic	-13362	NM_001162926	399603	NM_207269	ENSMUSG00000072568	Lratd2	BF642811|D330050I23Rik|Fam84b	LRAT domain containing 1	protein-coding
1-4099	chr8	85477907	85480532	Intergenic	Intergenic	-13357	NM_173866	108682	NM_173866	ENSMUSG00000031700	Gpt2	4631422C05Rik|ALT2|AU014768|AU041193|C87201	glutamic pyruvate transaminase (alanine aminotransferase) 2	protein-coding
1-566	chr11	49830644	49836268	intron (NM_013529, intron 17 of 18)	intron (NM_013529, intron 17 of 18)	-13295	NM_001163672	26420	NM_016961	ENSMUSG00000020366	Mapk9	AI851083|JNK2|Prkm9|p54aSAPK	mitogen-activated protein kinase 9	protein-coding
1-1552	chr16	10459370	10461882	Intergenic	Intergenic	-13264	NM_001013778	383103	NM_001013778	ENSMUSG00000050908	Tvp23a	Fam18a	trans-golgi network vesicle protein 23A	protein-coding
1-182	chr1	152914884	152916932	Intergenic	Intergenic	-13262	NM_001160256	226517	NM_001005507	ENSMUSG00000042772	Smg7	9430023P16Rik|mKIAA0250	Smg-7 homolog, nonsense mediated mRNA decay factor (C. elegans)	protein-coding
1-1310	chr14	120895363	120900534	Intergenic	Intergenic	-13246	NM_023579	70572	NM_023579	ENSMUSG00000030662	Ipo5	1110011C18Rik|5730478E03Rik|AA409333|C76941|IMB3|Kpnb3|Ranbp5|imp5	importin 5	protein-coding
1-2569	chr3	121938547	121941433	Intergenic	MTC|LTR|ERVL-MaLR	-13239	NM_172525	214137	NM_172525	ENSMUSG00000039831	Arhgap29	6720461J18Rik|A830014I19|AU040217|B130017I01Rik|C76601|Parg1	Rho GTPase activating protein 29	protein-coding
1-2105	chr19	46981146	46984455	intron (NM_001164363, intron 1 of 17)	intron (NM_001164363, intron 1 of 17)	-13233	NM_001164365	76952	NM_029810	ENSMUSG00000025041	Nt5c2	2010002I23Rik|CnII|Gm9751|Gmp|Nt5b|Pnt5|cN-II	5'-nucleotidase, cytosolic II	protein-coding
1-2506	chr3	84280949	84287050	intron (NM_001271726, intron 1 of 11)	intron (NM_001271726, intron 1 of 11)	-13216	NM_001271725	80890	NM_030706	ENSMUSG00000027993	Trim2	mKIAA0517|narf	tripartite motif-containing 2	protein-coding
1-343	chr10	59308618	59311701	Intergenic	ID_B1|SINE|B4	-13137	NM_011030	18451	NM_011030	ENSMUSG00000019916	P4ha1	AL022634|P4ha	procollagen-proline, 2-oxoglutarate 4-dioxygenase (proline 4-hydroxylase), alpha 1 polypeptide	protein-coding
1-1702	chr17	12103793	12108516	Intergenic	Intergenic	-13130	NM_026644	68262	NM_026644	ENSMUSG00000023827	Agpat4	1500003P24Rik	1-acylglycerol-3-phosphate O-acyltransferase 4 (lysophosphatidic acid acyltransferase, delta)	protein-coding
1-860	chr12	31725555	31728456	intron (NM_001163126, intron 6 of 22)	RLTR23|LTR|ERV1	-13122	NM_175191	73010	NM_175191	ENSMUSG00000044067	Gpr22	2900068K05Rik|AW061316	G protein-coupled receptor 22	protein-coding
1-852	chr12	25107827	25110551	Intergenic	Intergenic	-13097	NM_010496	15902	NM_010496	ENSMUSG00000020644	Id2	AI255428|C78922|Idb2|bHLHb26	inhibitor of DNA binding 2	protein-coding
1-3740	chr7	30265588	30268437	intron (NM_146186, intron 8 of 32)	intron (NM_146186, intron 8 of 32)	-13082	NR_144498	108167416	NR_144498		LOC108167416	-	uncharacterized LOC108167416	ncRNA
1-653	chr11	79631374	79641043	intron (NM_175543, intron 3 of 14)	intron (NM_175543, intron 3 of 14)	-13045	NR_003283	790912	NR_003283	ENSMUSG00000087434	Rab11fip4os1	Gm11202	RAB11 family interacting protein 4 (class II), opposite strand 1	ncRNA
1-4081	chr8	79625523	79627748	Intergenic	Intergenic	-13041	NM_001081164	73945	NM_001081164	ENSMUSG00000036990	Otud4	4930431L18Rik|AI449692|D8Ertd69e|mKIAA1046	OTU domain containing 4	protein-coding
1-225	chr1	164488789	164491789	Intergenic	Intergenic	-13018	NR_151593	102635083	NR_151593	ENSMUSG00000097281	Gm26685	-	predicted gene, 26685	ncRNA
1-1481	chr15	84309849	84313561	intron (NM_133167, intron 11 of 12)	(TGGGGG)n|Simple_repeat|Simple_repeat	-13015	NM_022321	64099	NM_022321	ENSMUSG00000022439	Parvg	AI413459	parvin, gamma	protein-coding
1-1755	chr17	29988294	29995760	Intergenic	RLTR11A2|LTR|ERVK	-13012	NM_001356265	21769	NM_148926	ENSMUSG00000044477	Zfand3	AW539211|TEG-27|Tex27	zinc finger, AN1-type domain 3	protein-coding
1-1841	chr17	47935714	47939573	Intergenic	RSINE1|SINE|B4	-13011	NM_001110824	74123	NM_028767	ENSMUSG00000023991	Foxp4	1200010K03Rik|2310007G05Rik|mFKHLA	forkhead box P4	protein-coding
1-241	chr1	170896364	170900714	Intergenic	Intergenic	-12999	NM_001356486	80915	NM_023173	ENSMUSG00000026659	Dusp12	1190004O14Rik|AA027408|AW049275|ESTM36|LMW-DSP4|T-DSP4|VH1|mVH1	dual specificity phosphatase 12	protein-coding
1-2673	chr4	56905393	56911160	intron (NR_161228, intron 9 of 15)	intron (NR_161228, intron 9 of 15)	-12978	NR_029789	723837	NR_029789	ENSMUSG00000065544	Mir32	Mirn32|mir-32|mmu-mir-32	microRNA 32	ncRNA
1-2940	chr5	53541106	53544550	Intergenic	RMER10A|LTR|ERVL	-12951	NM_001080928	19664	NM_009035	ENSMUSG00000039191	Rbpj	AI843960|CBF1|Igkjrb|Igkrsbp|RBP-J|RBP-J kappa|RBP-Jkappa|RBPjk|Rbpsuh	recombination signal binding protein for immunoglobulin kappa J region	protein-coding
1-1890	chr17	83524141	83530315	Intergenic	B4A|SINE|B4	-12895	NM_009187	20463	NM_009187	ENSMUSG00000024248	Cox7a2l	COX7AR|COX7RP|EB1|SIG-81|SIG81|Silg81	cytochrome c oxidase subunit 7A2 like	protein-coding
1-2208	chr2	59597110	59601269	Intergenic	Intergenic	-12853	NM_198294	66860	NM_198294	ENSMUSG00000035168	Tanc1	1200003E16Rik|Tanc|mKIAA1728	tetratricopeptide repeat, ankyrin repeat and coiled-coil containing 1	protein-coding
1-830	chr12	12680594	12684918	Intergenic	Intergenic	-12839	NR_136889	102637952	NR_136889		Gm34637	-	predicted gene, 34637	ncRNA
1-700	chr11	95598681	95602371	Intergenic	Intergenic	-12828	NM_033217	18053	NM_033217	ENSMUSG00000000120	Ngfr	LNGFR|Tnfrsf16|p75|p75NGFR|p75NTR	nerve growth factor receptor (TNFR superfamily, member 16)	protein-coding
1-2166	chr2	26481108	26484769	intron (NM_008714, intron 4 of 33)	intron (NM_008714, intron 4 of 33)	-12819	NR_105962	102465602	NR_105962	ENSMUSG00000098548	Mir6996	Gm27531|mmu-mir-6996	microRNA 6996	ncRNA
1-1672	chr16	92343807	92348268	TTS (NM_008424)	TTS (NM_008424)	-12816	NM_001370888	108168308	NM_001370888		Smim34	Gm46568	small integral membrane protein 34	protein-coding
1-1114	chr13	81767633	81773235	Intergenic	Intergenic	-12813	NM_007684	12626	NM_007684	ENSMUSG00000021537	Cetn3	MmCEN3	centrin 3	protein-coding
1-665	chr11	84942183	84947740	Intergenic	C-rich|Low_complexity|Low_complexity	-12793	NM_007607	12351	NM_007607	ENSMUSG00000000805	Car4	AW456718|Ca4	carbonic anhydrase 4	protein-coding
1-1320	chr15	6663347	6670746	Intergenic	MTEa|LTR|ERVL-MaLR	-12743	NR_155272	102632231	NR_155272		LOC102632231	-	uncharacterized LOC102632231	ncRNA
1-2263	chr2	104108896	104111209	intron (NM_007652, intron 2 of 3)	intron (NM_007652, intron 2 of 3)	-12717	NM_026634	68243	NM_026634	ENSMUSG00000032671	A930018P22Rik	-	RIKEN cDNA A930018P22 gene	protein-coding
1-1907	chr18	11038121	11041599	Intergenic	Intergenic	-12650	NM_010258	14465	NM_010258	ENSMUSG00000005836	Gata6	AA410133|GATA-6	GATA binding protein 6	protein-coding
1-2985	chr5	90234018	90239241	intron (NM_030886, intron 30 of 33)	ORR1D1-int|LTR|ERVL-MaLR	-12633	NM_001163456	231430	NM_001033310	ENSMUSG00000035505	Cox18	BC038311	cytochrome c oxidase assembly protein 18	protein-coding
1-1991	chr18	76109387	76112700	intron (NM_001357506, intron 1 of 2)	intron (NM_001357506, intron 1 of 2)	-12572	NR_045365	73009	NR_045365	ENSMUSG00000117797	2900057B20Rik	-	RIKEN cDNA 2900057B20 gene	ncRNA
1-686	chr11	94196574	94201327	Intergenic	PB1D7|SINE|Alu	-12504	NM_009427	22057	NM_009427	ENSMUSG00000037573	Tob1	Tob|Trob	transducer of ErbB-2.1	protein-coding
1-2053	chr19	24153742	24157429	intron (NM_011597, intron 1 of 22)	intron (NM_011597, intron 1 of 22)	-12503	NM_001360391	21873	NM_011597	ENSMUSG00000024812	Tjp2	ZO-2	tight junction protein 2	protein-coding
1-148	chr1	135465377	135468984	intron (NM_173437, intron 9 of 28)	intron (NM_173437, intron 9 of 28)	-12497	NR_049188	100885827	NR_049188	ENSMUSG00000093515	Mir1231	Gm23720|mir-1231|mmu-mir-1231	microRNA 1231	ncRNA
1-2472	chr3	51351921	51354310	Intergenic	RMER5|LTR|ERV1	-12471	NM_023502	69257	NM_023502	ENSMUSG00000037174	Elf2	2610036A20Rik|A230104O07Rik|AW111824|BB183398|EU32|NERF|NERF-1A|NERF-1B|NERF-2	E74-like factor 2	protein-coding
1-4272	chr9	45104184	45106660	intron (NM_001005421, intron 10 of 10)	RMER12|LTR|ERVK	-12454	NM_001014761	72821	NM_001014761	ENSMUSG00000070304	Scn2b	2810451E09Rik|AI840361|Gm183	sodium channel, voltage-gated, type II, beta	protein-coding
1-4329	chr9	66603575	66607554	Intergenic	Intergenic	-12449	NM_144937	235441	NM_144937	ENSMUSG00000032376	Usp3	AA409661|BC017156	ubiquitin specific peptidase 3	protein-coding
1-2531	chr3	95052659	95057443	Intergenic	MLTR18D_MM|LTR|ERVK	-12437	NM_008951	19185	NM_008951	ENSMUSG00000005625	Psmd4	Af1|Mcb1|angiocidin	proteasome (prosome, macropain) 26S subunit, non-ATPase, 4	protein-coding
1-1134	chr13	99100058	99100656	Intergenic	Intergenic	-12436	NR_045495	69603	NR_045495	ENSMUSG00000100410	2310020H05Rik	-	RIKEN cDNA 2310020H05 gene	ncRNA
1-3075	chr5	124196788	124202380	intron (NM_011256, intron 2 of 24)	intron (NM_011256, intron 2 of 24)	-12402	NM_001289472	19679	NM_011256	ENSMUSG00000029406	Pitpnm2	NIR3|RDGBA2|Rdgb2|mKIAA1457	phosphatidylinositol transfer protein, membrane-associated 2	protein-coding
1-125	chr1	131729740	131733507	Intergenic	Intergenic	-12399	NM_177243	320718	NM_177243	ENSMUSG00000042268	Slc26a9	E030002L01Rik	solute carrier family 26, member 9	protein-coding
1-1553	chr16	10464890	10470458	Intergenic	RLTR17|LTR|ERVK	-12398	NM_001302618	12265	NM_007575	ENSMUSG00000022504	Ciita	C2ta|EG669998|Gm9475|Mhc2ta	class II transactivator	protein-coding
1-1965	chr18	61624975	61629572	Intergenic	Intergenic	-12380	NR_045420	545261	NR_045420	ENSMUSG00000098098	Bvht	Braveheart|Gm20748	braveheart long non-coding RNA	ncRNA
1-2364	chr2	160716283	160721661	intron (NM_009408, intron 18 of 20)	intron (NM_009408, intron 18 of 20)	-12338	NM_021280	18803	NM_021280	ENSMUSG00000016933	Plcg1	AI894140|Cded|Plc-1|Plc-gamma1|Plcg-1	phospholipase C, gamma 1	protein-coding
1-2001	chr18	82930778	82934968	intron (NM_001177464, intron 1 of 5)	intron (NM_001177464, intron 1 of 5)	-12313	NR_033307	75853	NR_033307	ENSMUSG00000118339	4930592I03Rik	-	RIKEN cDNA 4930592I03 gene	ncRNA
1-2169	chr2	27486600	27489356	Intergenic	B1_Mm|SINE|Alu	-12305	NM_001113574	67382	NM_023336	ENSMUSG00000026918	Brd3	2410084F24Rik|AW060456|Fsrg2|ORFX|RINGL3	bromodomain containing 3	protein-coding
1-258	chr1	180913860	180931627	Intergenic	Intergenic	-12279	NM_010094	13590	NM_010094	ENSMUSG00000038793	Lefty1	AI450052|Ebaf|Leftb|Stra3|Tgfb4|lefty|lefty-1	left right determination factor 1	protein-coding
1-3367	chr6	85846968	85851261	Intergenic	Intergenic	-12257	NM_001362060	68396	NM_023455	ENSMUSG00000030004	Nat8	0610037O16Rik|ATase2|CCNAT|Cml4	N-acetyltransferase 8 (GCN5-related)	protein-coding
1-696	chr11	95105137	95110585	Intergenic	Intergenic	-12256	NM_010055	13393	NM_010055	ENSMUSG00000001510	Dlx3	AV237891|Dlx-3	distal-less homeobox 3	protein-coding
1-742	chr11	103158085	103159722	Intergenic	Intergenic	-12235	NM_001077698	57778	NM_019679	ENSMUSG00000055805	Fmnl1	8030453N10Rik|AI553564|Fmnl|Fnrl|Frls	formin-like 1	protein-coding
1-2115	chr19	53125894	53130656	Intergenic	Intergenic	-12168	NM_001164099	27360	NM_013758	ENSMUSG00000025026	Add3	AI463285|R75380	adducin 3 (gamma)	protein-coding
1-1986	chr18	75805988	75810066	Intergenic	RMER17B|LTR|ERVK	-12151	NM_145356	207259	NM_145356	ENSMUSG00000044646	Zbtb7c	B230208J24Rik|Kr-pok|Zbtb36	zinc finger and BTB domain containing 7C	protein-coding
1-282	chr10	4252010	4256406	Intergenic	Intergenic	-12121	NM_031185	83397	NM_031185	ENSMUSG00000038587	Akap12	AI317366|SSeCKS|Srcs5|Tsga12	A kinase (PRKA) anchor protein (gravin) 12	protein-coding
1-2201	chr2	43734304	43739113	Intergenic	RLTR34D_MM|LTR|ERVK	-12116	NM_001301831	76117	NM_153820	ENSMUSG00000049744	Arhgap15	5830480G12Rik	Rho GTPase activating protein 15	protein-coding
1-154	chr1	136426521	136428747	intron (NM_026500, intron 4 of 7)	intron (NM_026500, intron 4 of 7)	-12115	NR_024328	320054	NR_024328	ENSMUSG00000097403	9230116N13Rik	-	RIKEN cDNA 9230116N13 gene	ncRNA
1-354	chr10	61074764	61079677	Intergenic	Intergenic	-12111	NM_025273	13180	NM_025273	ENSMUSG00000020098	Pcbd1	Dcoh|Pcbd|Pcd|Phs	pterin 4 alpha carbinolamine dehydratase/dimerization cofactor of hepatocyte nuclear factor 1 alpha (TCF1) 1	protein-coding
1-1338	chr15	8720888	8724848	Intergenic	Intergenic	-12061	NM_148938	20512	NM_148938	ENSMUSG00000005360	Slc1a3	AI504299|B430115D02Rik|Eaat1|GLAST|GLAST-1|GLU-T|GluT-1|Gmt1|MGluT1	solute carrier family 1 (glial high affinity glutamate transporter), member 3	protein-coding
1-2413	chr2	173586823	173593799	intron (NR_027957, intron 8 of 14)	intron (NR_027957, intron 8 of 14)	-12038	NM_027303	70065	NM_027303	ENSMUSG00000027517	Ankrd60	1700019A24Rik|1700030G11Rik	ankyrin repeat domain 60	protein-coding
1-4143	chr8	106570175	106580054	Intergenic	B1_Mus1|SINE|Alu	-12029	NR_045470	68692	NR_045470	ENSMUSG00000099139	1110028F18Rik	-	RIKEN cDNA 1110028F18 gene	ncRNA
1-3200	chr6	30034381	30037641	Intergenic	Intergenic	-11977	NM_001164226	18181	NM_010938	ENSMUSG00000058440	Nrf1	C87038|D6Ertd415e	nuclear respiratory factor 1	protein-coding
1-2336	chr2	152089010	152098145	exon (NM_001160410, exon 2 of 2)	exon (NM_001160410, exon 2 of 2)	-11947	NM_029688	76650	NM_029688	ENSMUSG00000032802	Srxn1	1700127B04Rik|AI854065|AW488194|Npn3|Srx|Srx1|TX01	sulfiredoxin 1 homolog (S. cerevisiae)	protein-coding
1-3151	chr5	148765294	148766851	Intergenic	Intergenic	-11891	NR_131106	78015	NR_131106	ENSMUSG00000085740	4930505K14Rik	-	RIKEN cDNA 4930505K14 gene	ncRNA
1-619	chr11	69424975	69431130	intron (NM_001081330, intron 77 of 85)	B3A|SINE|B2	-11858	NM_001017426	216850	NM_001017426	ENSMUSG00000018476	Kdm6b	1700064E03Rik|BC038313|Jmjd3	KDM1 lysine (K)-specific demethylase 6B	protein-coding
1-1456	chr15	79451723	79456215	Intergenic	ID_B1|SINE|B4	-11826	NM_001359863	27373	NM_013767	ENSMUSG00000022433	Csnk1e	AI426939|AI551861|AW457082|CK1epsilon|CKIe|KC1epsilon|tau	casein kinase 1, epsilon	protein-coding
1-4246	chr9	32938923	32942270	Intergenic	Intergenic	-11630	NR_131058	330917	NR_131058		Gm27162	A430016B06	predicted gene 27162	ncRNA
1-1929	chr18	35834494	35851623	intron (NM_001357458, intron 1 of 2)	intron (NM_001357458, intron 1 of 2)	-11629	NM_001357459	67393	NM_133687	ENSMUSG00000046668	Cxxc5	4930415K17Rik	CXXC finger 5	protein-coding
1-3626	chr6	137659117	137662628	Intergenic	Intergenic	-11587	NM_007945	13860	NM_007945	ENSMUSG00000015766	Eps8	AW261790	epidermal growth factor receptor pathway substrate 8	protein-coding
1-29	chr1	36567443	36572355	intron (NM_001126046, intron 12 of 14)	intron (NM_001126046, intron 12 of 14)	-11518	NM_001126047	20353	NM_001126047	ENSMUSG00000026121	Sema4c	AI426163|M-Sema F|Semacl1|Semaf|Semai|sema I	sema domain, immunoglobulin domain (Ig), transmembrane domain (TM) and short cytoplasmic domain, (semaphorin) 4C	protein-coding
1-3229	chr6	37450321	37456953	Intergenic	URR1A|DNA|hAT-Charlie	-11489	NM_178661	208647	NM_178661	ENSMUSG00000038648	Creb3l2	BBF2H7|C530025K05Rik|SCIRR69	cAMP responsive element binding protein 3-like 2	protein-coding
1-2952	chr5	64790197	64793903	Intergenic	B4A|SINE|B4	-11473	NM_008453	16599	NM_008453	ENSMUSG00000029178	Klf3	9930027G08Rik|AL024007|Bklf|Tef-2	Kruppel-like factor 3 (basic)	protein-coding
1-2335	chr2	151529570	151532507	Intergenic	Intergenic	-11445	NM_001302079	14225	NM_008019	ENSMUSG00000032966	Fkbp1a	FKBP12|Fkbp|Fkbp1	FK506 binding protein 1a	protein-coding
1-3284	chr6	54026398	54030587	Intergenic	ORR1B1|LTR|ERVL-MaLR	-11440	NM_001163640	69993	NM_023543	ENSMUSG00000004633	Chn2	1700026N20Rik|4930557O16Rik|ARHGAP3|Bch	chimerin 2	protein-coding
1-786	chr11	117317903	117322679	intron (NM_001113486, intron 3 of 11)	B1_Mur1|SINE|Alu	-11424	NM_017380	53860	NM_017380	ENSMUSG00000059248	Sept9	MSF1|Msf|PNUTL4|Sint1	septin 9	protein-coding
1-2082	chr19	40279984	40286040	Intergenic	Intergenic	-11396	NM_016861	54132	NM_016861	ENSMUSG00000055044	Pdlim1	CLP36|Clim1|mClim1	PDZ and LIM domain 1 (elfin)	protein-coding
1-2900	chr5	9005469	9011613	Intergenic	Intergenic	-11395	NM_023733	74114	NM_023733	ENSMUSG00000003623	Crot	1200003H03Rik	carnitine O-octanoyltransferase	protein-coding
1-4083	chr8	80747730	80753901	Intergenic	Intergenic	-11356	NM_053124	93762	NM_053124	ENSMUSG00000031715	Smarca5	4933427E24Rik|D030040M08Rik|D330027N15Rik|MommeD4|Snf2h	SWI/SNF related, matrix associated, actin dependent regulator of chromatin, subfamily a, member 5	protein-coding
1-1627	chr16	31605249	31608333	Intergenic	Intergenic	-11342	NM_001357870	224098	NM_001357870		Gm536	Gm1777	predicted gene 536	protein-coding
1-3522	chr6	117946337	117950966	Intergenic	Intergenic	-11316	NM_001173372	108017	NM_033648	ENSMUSG00000004988	Fxyd4	0610008I02Rik|AI267073|Chif	FXYD domain-containing ion transport regulator 4	protein-coding
1-1344	chr15	12191934	12195527	Intergenic	RLTR12G|LTR|ERVK	-11298	NM_001356498	268783	NM_172958	ENSMUSG00000039458	Mtmr12	3Pap|4932703C11|C730015A02Rik|Pip3ap|mKIAA1682	myotubularin related protein 12	protein-coding
1-153	chr1	136402483	136405478	Intergenic	Intergenic	-11291	NM_026500	67997	NM_026500	ENSMUSG00000026404	Ddx59	1210002B07Rik|4833411G06Rik	DEAD (Asp-Glu-Ala-Asp) box polypeptide 59	protein-coding
1-264	chr1	182029001	182033523	Intergenic	B2_Mm2|SINE|B2	-11282	NM_008680	13800	NM_008680	ENSMUSG00000022995	Enah	Mena|NDPP-1|Ndpp1|WBP8	ENAH actin regulator	protein-coding
1-4172	chr8	121965270	121968236	intron (NM_001285981, intron 1 of 12)	intron (NM_001285981, intron 1 of 12)	-11271	NR_106096	102466915	NR_106096	ENSMUSG00000099140	Mir7237	Gm27482|mmu-mir-7237	microRNA 7237	ncRNA
1-2821	chr4	135933314	135937085	intron (NM_024243, intron 6 of 7)	intron (NM_024243, intron 6 of 7)	-11249	NM_008254	15356	NM_008254	ENSMUSG00000028672	Hmgcl	AW476067|HL	3-hydroxy-3-methylglutaryl-Coenzyme A lyase	protein-coding
1-1380	chr15	39732939	39736508	Intergenic	MIR|SINE|MIR	-11207	NM_001289508	75766	NM_029422	ENSMUSG00000022303	Dcstamp	4833414I07Rik|DC-STAMP|FIND|Tm7sf4|mDC-STAMP	dendrocyte expressed seven transmembrane protein	protein-coding
1-4299	chr9	61359711	61362618	Intergenic	Intergenic	-11202	NM_009389	21887	NM_009389	ENSMUSG00000032280	Tle3	2610103N05Rik|ESG|Grg3a|Grg3b|mKIAA1547	transducin-like enhancer of split 3	protein-coding
1-2882	chr4	152260268	152266075	intron (NM_001369274, intron 8 of 8)	intron (NM_001369274, intron 8 of 8)	-11191	NM_178406	100129	NM_178406	ENSMUSG00000042804	Gpr153	1110065N12Rik|AI449320|PGR1	G protein-coupled receptor 153	protein-coding
1-1966	chr18	61674580	61678848	Intergenic	B3A|SINE|B2	-11176	NR_045402	328968	NR_045402		Carmn	Carmen|E330013P06|Gm16908|Mir143hg	cardiac mesoderm enhancer-associated non-coding RNA	ncRNA
1-3914	chr7	126259518	126263322	intron (NM_001360811, intron 1 of 3)	intron (NM_001360811, intron 1 of 3)	-11076	NM_145587	104175	NM_145587	ENSMUSG00000042978	Sbk1	Sbk	SH3-binding kinase 1	protein-coding
1-1067	chr13	49156875	49161928	Intergenic	Intergenic	-11073	NM_029361	75607	NM_029361	ENSMUSG00000037989	Wnk2	1810073P09Rik|AW122246|ESTM15|X83337|mKIAA1760	WNK lysine deficient protein kinase 2	protein-coding
1-3519	chr6	117885477	117893094	Intergenic	PB1D9|SINE|Alu	-11055	NM_001166432	98758	NM_133834	ENSMUSG00000042079	Hnrnpf	4833420I20Rik|AA407306|Hnrpf	heterogeneous nuclear ribonucleoprotein F	protein-coding
1-3057	chr5	119612559	119617347	Intergenic	Intergenic	-10989	NR_046178	330183	NR_046178	ENSMUSG00000085708	Gm16063	G630008E18	predicted gene 16063	ncRNA
1-2190	chr2	32522201	32526564	Intergenic	Intergenic	-10977	NM_153560	98952	NM_153560	ENSMUSG00000039157	Fam102a	AI426465|C230093N12Rik|Eeig1	family with sequence similarity 102, member A	protein-coding
1-2489	chr3	65646179	65650443	Intergenic	Intergenic	-10977	NR_106200	102465905	NR_106200	ENSMUSG00000098944	Mir8120	Gm27637|mmu-mir-8120	microRNA 8120	ncRNA
1-2905	chr5	21064160	21069611	Intergenic	Intergenic	-10974	NM_001356591	19248	NM_011203	ENSMUSG00000028771	Ptpn12	P19-PTP|PTP-P19|PTP-PEST|PTPG1	protein tyrosine phosphatase, non-receptor type 12	protein-coding
1-2648	chr4	33256683	33262828	Intergenic	Intergenic	-10968	NM_001033225	108767	NM_001033225	ENSMUSG00000040128	Pnrc1	5730463C12Rik|B4-2|PRR2|Prol2	proline-rich nuclear receptor coactivator 1	protein-coding
1-3687	chr7	16599960	16605857	intron (NM_172739, intron 1 of 6)	PB1D7|SINE|Alu	-10916	NR_136928	102634559	NR_136928	ENSMUSG00000100583	Gm29443	-	predicted gene 29443	ncRNA
1-4123	chr8	104404708	104408723	Intergenic	Intergenic	-10908	NM_153582	97487	NM_153582	ENSMUSG00000096188	Cmtm4	Cklfsf4|D19397|Gm9853	CKLF-like MARVEL transmembrane domain containing 4	protein-coding
1-2006	chr18	88958015	88963778	Intergenic	Intergenic	-10894	NM_175542	246102	NM_175542	ENSMUSG00000023066	Rttn	4921538A15Rik|AI666264|C530033I08Rik|D230040K24	rotatin	protein-coding
1-4247	chr9	35185059	35188702	3' UTR (NM_054096, exon 7 of 7)	3' UTR (NM_054096, exon 7 of 7)	-10893	NM_027030	69305	NM_027030	ENSMUSG00000032040	Dcps	1700001E16Rik|AA408441	decapping enzyme, scavenger	protein-coding
1-770	chr11	115637721	115640582	Intergenic	Intergenic	-10856	NM_001252396	67283	NM_026071	ENSMUSG00000020744	Slc25a19	2900089E13Rik|DNC|MUP1|TPC	solute carrier family 25 (mitochondrial thiamine pyrophosphate carrier), member 19	protein-coding
1-871	chr12	54801802	54811193	Intergenic	Intergenic	-10835	NM_026998	72183	NM_026998	ENSMUSG00000005656	Snx6	2010006G21Rik|2610032J07Rik|2810425K19Rik|AU018928|C85963	sorting nexin 6	protein-coding
1-3382	chr6	88883348	88888271	intron (NM_008564, intron 13 of 15)	intron (NM_008564, intron 13 of 15)	-10765	NM_001347327	319655	NM_176973	ENSMUSG00000033152	Podxl2	D130074J02Rik|PODLX2	podocalyxin-like 2	protein-coding
1-3695	chr7	19200611	19202979	intron (NM_001347582, intron 17 of 21)	intron (NM_001347582, intron 17 of 21)	-10743	NM_175668	319197	NM_175668	ENSMUSG00000044317	Gpr4	-	G protein-coupled receptor 4	protein-coding
1-2581	chr3	129540219	129546037	intron (NM_130450, intron 2 of 4)	intron (NM_130450, intron 2 of 4)	-10740	NR_153368	102639747	NR_153368		Gm35986	-	predicted gene, 35986	ncRNA
1-3610	chr6	135053000	135056908	Intergenic	Intergenic	-10708	NM_181444	232431	NM_181444	ENSMUSG00000046733	Gprc5a	Rai3|Raig1	G protein-coupled receptor, family C, group 5, member A	protein-coding
1-3861	chr7	99361679	99366106	Intergenic	MLT1D|LTR|ERVL-MaLR	-10653	NM_001285776	12406	NM_009825	ENSMUSG00000070436	Serpinh1	BERF-1|Cbp1|Cbp2|Hsp47|J6|Serpinh2|gp46	serine (or cysteine) peptidase inhibitor, clade H, member 1	protein-coding
1-430	chr10	84449799	84452679	Intergenic	Intergenic	-10571	NM_001004363	77976	NM_001004363	ENSMUSG00000020032	Nuak1	AU014801|AW494241|B230104P22Rik|Omphk1	NUAK family, SNF1-like kinase, 1	protein-coding
1-947	chr12	105590586	105596539	TTS (NM_009747)	TTS (NM_009747)	-10529	NM_007539	12061	NM_007539	ENSMUSG00000041347	Bdkrb1	B1BKR|B1R|BKR1|BRADYB1|Bdkrb	bradykinin receptor, beta 1	protein-coding
1-4056	chr8	71580446	71582953	intron (NM_001357180, intron 7 of 12)	MIR|SINE|MIR	-10485	NM_001294269	66171	NM_025396	ENSMUSG00000031807	Pgls	1110030K05Rik|AI447866|Plgs	6-phosphogluconolactonase	protein-coding
1-2979	chr5	77251983	77258087	Intergenic	(GA)n|Simple_repeat|Simple_repeat	-10459	NM_011263	19712	NM_011263	ENSMUSG00000029249	Rest	2610008J04Rik|AA407358|NRSF|REST4	RE1-silencing transcription factor	protein-coding
1-2990	chr5	92287676	92289551	exon (NM_172713, exon 21 of 22)	exon (NM_172713, exon 21 of 22)	-10432	NM_001163687	67111	NM_025972	ENSMUSG00000029413	Naaa	2210023K21Rik|3830414F09Rik|Asahl	N-acylethanolamine acid amidase	protein-coding
1-3242	chr6	38522411	38526450	Intergenic	Intergenic	-10431	NM_025363	66117	NM_025363	ENSMUSG00000019689	Fmc1	1110001J03Rik	formation of mitochondrial complex V assembly factor 1	protein-coding
1-4043	chr8	70271309	70273943	Intergenic	RMER5|LTR|ERV1	-10373	NM_001146153	26558	NM_011984	ENSMUSG00000003573	Homer3	AW146114	homer scaffolding protein 3	protein-coding
1-4175	chr8	122835959	122840069	Intergenic	Intergenic	-10360	NM_007662	12555	NM_007662	ENSMUSG00000031962	Cdh15	AI323380|Cdh14|Mcad	cadherin 15	protein-coding
1-3238	chr6	38308180	38311055	TTS (NM_028421)	TTS (NM_028421)	-10358	NM_172467	209032	NM_172467	ENSMUSG00000047749	Zc3hav1l	B130055L09Rik|E430016P22Rik	zinc finger CCCH-type, antiviral 1-like	protein-coding
1-1957	chr18	50061423	50066565	intron (NM_134131, intron 1 of 1)	intron (NM_134131, intron 1 of 1)	-10332	NR_155293	102635912	NR_155293		C030005K06Rik	-	RIKEN cDNA C030005K06 gene	ncRNA
1-4387	chr9	106256390	106260116	Intergenic	MT2_Mm|LTR|ERVL	-10299	NM_020559	11655	NM_020559	ENSMUSG00000032786	Alas1	ALAS|ALAS-N|Alas-1|Alas-h	aminolevulinic acid synthase 1	protein-coding
1-3586	chr6	129566424	129569588	Intergenic	RLTR18-int|LTR|ERVK	-10280	NM_153590	243655	NM_153590	ENSMUSG00000050241	Klre1	Klre-1|NKG2I	killer cell lectin-like receptor family E member 1	protein-coding
1-2606	chr3	145912947	145915022	Intergenic	Intergenic	-10278	NM_009740	12042	NM_009740	ENSMUSG00000028191	Bcl10	AI132454|BCL-10|C81403|CARMEN|CIPER|CLAP|ME10|cE10	B cell leukemia/lymphoma 10	protein-coding
1-1105	chr13	73452782	73461161	Intergenic	LTRIS2|LTR|ERV1	-10260	NM_001368681	210992	NM_145376	ENSMUSG00000021608	Lpcat1	2900035H07Rik|Aytl2|BB137372|BC005662|C87117|LPCAT|LPCAT-1|lysoPAFAT|mLPCAT1|rd11	lysophosphatidylcholine acyltransferase 1	protein-coding
1-675	chr11	87687013	87691560	intron (NM_172448, intron 2 of 9)	intron (NM_172448, intron 2 of 9)	-10238	NR_045139	68690	NR_045139		1110028F11Rik	-	RIKEN cDNA 1110028F11 gene	ncRNA
1-4109	chr8	89052288	89056438	Intergenic	Intergenic	-10201	NM_021390	58198	NM_021390	ENSMUSG00000031665	Sall1	Msal-3	spalt like transcription factor 1	protein-coding
1-1596	chr16	21189570	21199699	Intergenic	Intergenic	-10161	NM_010143	13845	NM_010143	ENSMUSG00000005958	Ephb3	AW456895|Cek10|Etk2|HEK2|MDK5|Sek4|Tyro6	Eph receptor B3	protein-coding
1-3357	chr6	83557029	83558791	intron (NM_001362078, intron 5 of 9)	intron (NM_001362078, intron 5 of 9)	-10129	NR_078345	100861870	NR_078345	ENSMUSG00000108660	Gm21284	-	predicted gene, 21284	ncRNA
1-775	chr11	116184275	116193399	intron (NM_015729, intron 2 of 13)	intron (NM_015729, intron 2 of 13)	-10018	NM_027107	69535	NM_027107	ENSMUSG00000020778	Ten1	2310004N24Rik	TEN1 telomerase capping complex subunit	protein-coding
1-3077	chr5	124616774	124621350	exon (NM_026486, exon 12 of 19)	exon (NM_026486, exon 12 of 19)	-9990	NM_011596	21871	NM_011596	ENSMUSG00000038023	Atp6v0a2	8430408C20Rik|AI385560|ATP6a2|AW489264|Atp6n1d|Atp6n2|C76904|ISF|J6B7|SHIF|Stv1|TJ6M|TJ6s|Tj6|V-ATPase 116 kDa|V-ATPase a2	ATPase, H+ transporting, lysosomal V0 subunit A2	protein-coding
1-454	chr10	96604003	96610056	Intergenic	Intergenic	-9972	NM_007569	12226	NM_007569	ENSMUSG00000036478	Btg1	AI426953|AW546738	B cell translocation gene 1, anti-proliferative	protein-coding
1-4258	chr9	40674010	40678117	Intergenic	Intergenic	-9956	NM_133733	71566	NM_133733	ENSMUSG00000032024	Clmp	9030425E11Rik|ACAM|ASP5|AW557819	CXADR-like membrane protein	protein-coding
1-3552	chr6	124787806	124791537	Intergenic	MLT1F|LTR|ERVL-MaLR	-9944	NM_001302555	16977	NM_013588	ENSMUSG00000030125	Lrrc23	4921537K05Rik|B7|Lrpb7	leucine rich repeat containing 23	protein-coding
1-763	chr11	115069144	115074723	Intergenic	Intergenic	-9894	NM_172050	217306	NM_172050	ENSMUSG00000048498	Cd300e	BC034097|CLM2|Cd300le|TREM5	CD300E molecule	protein-coding
1-492	chr10	127149143	127161387	Intergenic	RLTR33|LTR|ERVK	-9891	NM_008080	14421	NM_008080	ENSMUSG00000006731	B4galnt1	4933429D13Rik|Gal-NAc-T|GalNAc-T|GalNAcT|Galgt1|Ggm-2|Ggm2	beta-1,4-N-acetyl-galactosaminyl transferase 1	protein-coding
1-3795	chr7	63947156	63950330	Intergenic	B1_Mm|SINE|Alu	-9828	NM_021366	50794	NM_021366	ENSMUSG00000052040	Klf13	0610043C13Rik|9430029L20Rik|Bteb3|FKLF-2|FKLF2|NSLP1|RFLAT-1|RFLAT1	Kruppel-like factor 13	protein-coding
1-1058	chr13	43178884	43183643	Intergenic	Intergenic	-9762	NM_001252640	67046	NM_025935	ENSMUSG00000021368	Tbc1d7	2610009C09Rik	TBC1 domain family, member 7	protein-coding
1-2284	chr2	122136758	122139106	intron (NM_026251, intron 2 of 17)	intron (NM_026251, intron 2 of 17)	-9755	NM_009735	12010	NM_009735	ENSMUSG00000060802	B2m	Ly-m11|beta2-m|beta2m	beta-2 microglobulin	protein-coding
1-3601	chr6	134780379	134784831	intron (NM_001048054, intron 1 of 6)	intron (NM_001048054, intron 1 of 6)	-9755	NR_151454	105242798	NR_151454		1700055D16Rik	-	RIKEN cDNA 1700055D16 gene	ncRNA
1-1121	chr13	95530723	95539251	Intergenic	Intergenic	-9747	NM_007974	14063	NM_007974	ENSMUSG00000021678	F2rl1	Gpcr11|PAR-2|Par2	coagulation factor II (thrombin) receptor-like 1	protein-coding
1-2846	chr4	143139759	143151708	intron (NM_001081355, intron 6 of 9)	intron (NM_001081355, intron 6 of 9)	-9571	NR_105988	102465618	NR_105988	ENSMUSG00000106597	Mir7021	mmu-mir-7021	microRNA 7021	ncRNA
1-3044	chr5	115316261	115318963	non-coding (NR_131932, exon 2 of 2)	non-coding (NR_131932, exon 2 of 2)	-9565	NR_036616	108014	NM_025573	ENSMUSG00000029538	Srsf9	25kDa|2610029M16Rik|SRp30c|Sfrs9	serine/arginine-rich splicing factor 9	protein-coding
1-2836	chr4	140975806	140978839	intron (NM_001355515, intron 6 of 7)	intron (NM_001355515, intron 6 of 7)	-9551	NM_001164366	74772	NM_029097	ENSMUSG00000036622	Atp13a2	1110012E06Rik|AA589443	ATPase type 13A2	protein-coding
1-3998	chr8	20952729	20955832	Intergenic	RMER19B|LTR|ERVK	-9532	NM_001012640	100503970	NM_001012640	ENSMUSG00000079120	AY761185	-	cDNA sequence AY761185	protein-coding
1-3825	chr7	80013608	80016968	Intergenic	Intergenic	-9526	NM_001145999	209225	NM_175433	ENSMUSG00000048897	Zfp710	5430400N05Rik|9830165K13|AI324798|Znf710	zinc finger protein 710	protein-coding
1-973	chr12	111027126	111032665	Intergenic	Intergenic	-9472	NM_198023	217864	NM_198023	ENSMUSG00000037896	Rcor1	5730409O11|6720480E22Rik|AU042633|D12Wsu95e|Rocr1|mKIAA0071	REST corepressor 1	protein-coding
1-773	chr11	115963232	115967343	3' UTR (NM_020483, exon 11 of 11)	3' UTR (NM_020483, exon 11 of 11)	-9438	NM_133663	192897	NM_133663	ENSMUSG00000020758	Itgb4	AA407042|C230078O20|CD104	integrin beta 4	protein-coding
1-402	chr10	78471144	78477508	Intergenic	MLTR25A|LTR|ERVK	-9378	NM_172134	216134	NM_172134	ENSMUSG00000032788	Pdxk	2310036D04Rik|AA119688|C77999	pyridoxal (pyridoxine, vitamin B6) kinase	protein-coding
1-3237	chr6	38260753	38266266	Intergenic	Intergenic	-9370	NM_194061	330286	NM_194061	ENSMUSG00000063455	D630045J12Rik	Kiaa1549|mKIAA1549	RIKEN cDNA D630045J12 gene	protein-coding
1-2800	chr4	132552842	132556572	TTS (NM_172400)	TTS (NM_172400)	-9360	NM_001081211	19204	NM_001081211	ENSMUSG00000056529	Ptafr	PAFR	platelet-activating factor receptor	protein-coding
1-1603	chr16	25048976	25051664	Intergenic	Intergenic	-9319	NR_040374	319487	NR_040374	ENSMUSG00000096960	A230028O05Rik	-	RIKEN cDNA A230028O05 gene	ncRNA
1-2368	chr2	163480071	163485942	Intergenic	Intergenic	-9312	NM_001099331	100043899	NM_001099331	ENSMUSG00000078949	R3hdml	-	R3H domain containing-like	protein-coding
1-3432	chr6	93921326	93924638	intron (NM_001029850, intron 2 of 23)	B1_Mus2|SINE|Alu	-9292	NM_001286788	14924	NM_010367	ENSMUSG00000045095	Magi1	AIP3|BAP1|Baiap1|Gukmi1|MAGI1c|Magi-1|TNRC19|WWP3|mKIAA4129	membrane associated guanylate kinase, WW and PDZ domain containing 1	protein-coding
1-1483	chr15	84726713	84732317	intron (NM_001205334, intron 2 of 12)	intron (NM_001205334, intron 2 of 12)	-9249	NR_040347	328576	NR_040347	ENSMUSG00000116396	Gm20556	A430075N02	predicted gene, 20556	ncRNA
1-4270	chr9	44889469	44891531	Intergenic	L2a|LINE|L2	-9211	NM_001357549	214162	NM_001081049	ENSMUSG00000002028	Kmt2a	6430520K01|ALL-1|All1|Cxxc7|HRX|HTRX1|Mll|Mll1|mKIAA4050	lysine (K)-specific methyltransferase 2A	protein-coding
1-1491	chr15	94597725	94600328	Intergenic	Intergenic	-9202	NM_008971	19230	NM_008971	ENSMUSG00000022451	Twf1	A6|Ptk9|twinfilin	twinfilin actin binding protein 1	protein-coding
1-1049	chr13	37876701	37881787	intron (NM_001039188, intron 1 of 9)	intron (NM_001039188, intron 1 of 9)	-9190	NR_033218	68750	NM_026830	ENSMUSG00000039087	Rreb1	1110037N09Rik|AA414966|B930013M22Rik	ras responsive element binding protein 1	protein-coding
1-1891	chr17	83861230	83865951	Intergenic	Intergenic	-9172	NR_155491	320021	NR_155490		C430042M11Rik	-	RIKEN cDNA C430042M11 gene	ncRNA
1-4427	chrX	12087848	12091526	intron (NM_001168321, intron 1 of 13)	CpG	-9134	NM_175044	71458	NM_029510	ENSMUSG00000040363	Bcor	2900008C10Rik|5830466J11Rik|8430401K06Rik|BcorR|D930024N20Rik|mKIAA1575	BCL6 interacting corepressor	protein-coding
1-2033	chr19	10655508	10658778	intron (NM_027913, intron 15 of 19)	PB1D10|SINE|Alu	-9090	NR_045316	75096	NR_045316	ENSMUSG00000118392	4930524O05Rik	-	RIKEN cDNA 4930524O05 gene	ncRNA
1-2276	chr2	118587629	118590649	Intergenic	Intergenic	-9072	NM_009773	12236	NM_009773	ENSMUSG00000040084	Bub1b	AU045529|BUBR1	BUB1B, mitotic checkpoint serine/threonine kinase	protein-coding
1-2008	chr19	4404312	4407975	Intergenic	B3|SINE|B2	-9066	NM_001001984	225876	NM_001001984	ENSMUSG00000054611	Kdm2a	100043628|5530401A10Rik|AA589516|AW536790|Cxxc8|Fbl11|Fbl7|Fbxl11|Gm4560|Jhdm1|Jhdm1a|lalina	lysine (K)-specific demethylase 2A	protein-coding
1-2032	chr19	10171140	10176609	Intergenic	Intergenic	-9014	NM_146094	76267	NM_146094	ENSMUSG00000010663	Fads1	0710001O03Rik|A930006B21Rik|AI317215|DSD	fatty acid desaturase 1	protein-coding
1-777	chr11	116245260	116248941	intron (NM_146032, intron 13 of 15)	intron (NM_146032, intron 13 of 15)	-9009	NM_025276	14027	NM_025276	ENSMUSG00000034282	Evpl	-	envoplakin	protein-coding
1-630	chr11	69866368	69869106	Intergenic	Intergenic	-9007	NM_031880	83813	NM_031880	ENSMUSG00000001583	Tnk1	Kos1|Tnk1a|Tnk1b	tyrosine kinase, non-receptor, 1	protein-coding
1-138	chr1	133668782	133671981	Intergenic	Intergenic	-8982	NM_001357228	70579	NM_144530	ENSMUSG00000102976	Zc3h11a	1110003F06Rik|5730454B08Rik|G630041M05Rik|Zc3hdc11a|Zc3hh11a|mKIAA0663	zinc finger CCCH type containing 11A	protein-coding
1-1157	chr13	112453500	112456711	Intergenic	Intergenic	-8965	NM_010560	16195	NM_010560	ENSMUSG00000021756	Il6st	5133400A03Rik|AA389424|BB405851|CD130|D13Ertd699e|gp130	interleukin 6 signal transducer	protein-coding
1-3546	chr6	122749635	122753765	Intergenic	MT2B|LTR|ERVL	-8955	NM_011401	20527	NM_011401	ENSMUSG00000003153	Slc2a3	AA408729|AL023014|AL024341|AU040424|C78366|Glut-3|Glut3	solute carrier family 2 (facilitated glucose transporter), member 3	protein-coding
1-143	chr1	134241875	134246934	Intergenic	Intergenic	-8947	NM_001008533	11539	NM_009629	ENSMUSG00000042429	Adora1	A1-AR|A1AR|A1R|AA1R|AI848715|ARA1|BB176431|Ri	adenosine A1 receptor	protein-coding
1-2927	chr5	35747540	35750341	Intergenic	Intergenic	-8940	NM_001177699	231148	NM_177678	ENSMUSG00000029095	Ablim2	AI606905|C230091L11	actin-binding LIM protein 2	protein-coding
1-557	chr11	35759039	35762118	Intergenic	Intergenic	-8917	NM_145962	211347	NM_145962	ENSMUSG00000018846	Pank3	-	pantothenate kinase 3	protein-coding
1-857	chr12	31158325	31161751	Intergenic	Intergenic	-8824	NR_102715	100043065	NM_001034058	ENSMUSG00000095953	6030469F06Rik	-	RIKEN cDNA 6030469F06 gene	ncRNA
1-1893	chr17	83987956	83991514	Intergenic	ID_B1|SINE|B4	-8817	NR_130994	78148	NR_130994	ENSMUSG00000117431	8430430B14Rik	-	RIKEN cDNA 8430430B14 gene	ncRNA
1-1708	chr17	23538995	23544981	Intergenic	Intergenic	-8811	NR_126485	320020	NR_126484	ENSMUSG00000117322	6330415G19Rik	-	RIKEN cDNA 6330415G19 gene	ncRNA
1-937	chr12	102544150	102548203	Intergenic	MIRb|SINE|MIR	-8765	NM_007693	12652	NM_007693	ENSMUSG00000021194	Chga	ChrA|cgA	chromogranin A	protein-coding
1-3698	chr7	19239069	19242300	intron (NM_207525, intron 1 of 1)	intron (NM_207525, intron 1 of 1)	-8751	NM_001370864	102637572	NM_001370864		Gm38499	-	predicted gene, 38499	protein-coding
1-3328	chr6	72402936	72408213	Intergenic	Lx6|LINE|L1	-8734	NM_019802	56316	NM_019802	ENSMUSG00000053460	Ggcx	-	gamma-glutamyl carboxylase	protein-coding
1-2024	chr19	7256328	7261029	Intergenic	B1_Mur3|SINE|Alu	-8716	NM_054048	104383	NM_054048	ENSMUSG00000024968	Rcor2	1A13|AW122124|CoREST|Rcor|Rcor1	REST corepressor 2	protein-coding
1-1452	chr15	79410873	79413161	Intergenic	Intergenic	-8714	NM_172608	223693	NM_172608	ENSMUSG00000009035	Tmem184b	2610507A11|4732495E13Rik	transmembrane protein 184b	protein-coding
1-1910	chr18	12996491	13000075	Intergenic	Intergenic	-8707	NM_153087	225192	NM_153087	ENSMUSG00000037346	Hrh4	AXOR35|BG26|GPCR105|GPRv53|H4|H4R|HH4R	histamine receptor H4	protein-coding
1-1444	chr15	78830679	78837214	Intergenic	Intergenic	-8701	NM_027219	104445	NM_027219	ENSMUSG00000049521	Cdc42ep1	1810058K22Rik|AA980734|Borg5|CEP1|MSE55	CDC42 effector protein (Rho GTPase binding) 1	protein-coding
1-562	chr11	45962698	45965616	Intergenic	Intergenic	-8654	NM_001080969	66628	NM_001080969	ENSMUSG00000011254	Thg1l	-	tRNA-histidine guanylyltransferase 1-like (S. cerevisiae)	protein-coding
1-1617	chr16	30393066	30401237	Intergenic	Intergenic	-8621	NM_001128094	224088	NM_001128094	ENSMUSG00000022533	Atp13a3	AU022875|Gm1745|Gm541|Gm542	ATPase type 13A3	protein-coding
1-436	chr10	86769738	86771095	intron (NM_001003910, intron 14 of 15)	Tigger13a|DNA|TcMar-Tigger	-8589	NM_175331	103466	NM_175331	ENSMUSG00000054027	Nt5dc3	AU040402|AW540062|C630002B14Rik|TU12B1-TY	5'-nucleotidase domain containing 3	protein-coding
1-3158	chr5	149059846	149063369	Intergenic	Intergenic	-8550	NM_010439	15289	NM_010439	ENSMUSG00000066551	Hmgb1	HMG-1|Hmg1|SBP-1|p30	high mobility group box 1	protein-coding
1-4429	chrX	42057010	42061593	Intergenic	Intergenic	-8535	NM_009688	11798	NM_009688	ENSMUSG00000025860	Xiap	1110015C02Rik|Aipa|Api3|Birc4|IAP3|ILP-1|MIHA	X-linked inhibitor of apoptosis	protein-coding
1-3528	chr6	120537335	120542330	Intergenic	Intergenic	-8533	NM_144815	214932	NM_144815	ENSMUSG00000058979	Hdhd5	A930002G03Rik|Cecr5	haloacid dehalogenase like hydrolase domain containing 5	protein-coding
1-2777	chr4	126137250	126141734	3' UTR (NM_001145827, exon 13 of 13)	3' UTR (NM_001145827, exon 13 of 13)	-8511	NM_172145	230752	NM_172145	ENSMUSG00000050212	Eva1b	2610027C15Rik|Fam176b	eva-1 homolog B (C. elegans)	protein-coding
1-506	chr11	3544852	3550665	Intergenic	(TAA)n|Simple_repeat|Simple_repeat	-8466	NM_001284429	29856	NM_013870	ENSMUSG00000020439	Smtn	smsmo	smoothelin	protein-coding
1-1077	chr13	55336167	55340175	Intergenic	Intergenic	-8440	NM_016662	17121	NM_016662	ENSMUSG00000021485	Mxd3	4631412E13Rik|Mad3|bHLHc13	Max dimerization protein 3	protein-coding
1-1686	chr16	97511837	97514892	Intergenic	Intergenic	-8428	NM_020622	52793	NM_020622	ENSMUSG00000022938	Fam3b	2-21|9030624C24Rik|D16Jhu19e|ORF9|Pander	family with sequence similarity 3, member B	protein-coding
1-1009	chr13	21168908	21174113	Intergenic	(TG)n|Simple_repeat|Simple_repeat	-8421	NM_009054	19720	NM_009054	ENSMUSG00000021326	Trim27	AW538890|Gm19403|Rfp	tripartite motif-containing 27	protein-coding
1-244	chr1	171109890	171116652	Intergenic	B3|SINE|B2	-8390	NM_001081275	75472	NM_029301	ENSMUSG00000026649	Cfap126	1700009P17Rik|AV282292|Flattop|Fltp	cilia and flagella associated protein 126	protein-coding
1-4166	chr8	116933538	116936485	intron (NM_028131, intron 8 of 11)	intron (NM_028131, intron 8 of 11)	-8382	NM_177700	234776	NM_177700	ENSMUSG00000047388	Atmin	Asciz|gpg6|mKIAA0431	ATM interactor	protein-coding
1-449	chr10	95152558	95155857	Intergenic	(GGAA)n|Simple_repeat|Simple_repeat	-8382	NR_131146	628062	NR_131146	ENSMUSG00000112481	Gm29684	-	predicted gene, 29684	ncRNA
1-3946	chr7	133088059	133092421	intron (NM_009980, intron 1 of 10)	intron (NM_009980, intron 1 of 10)	-8380	NM_001347623	13017	NM_009980	ENSMUSG00000030970	Ctbp2	AA407280|D7Ertd45e|Gtrgeo6|Ribeye	C-terminal binding protein 2	protein-coding
1-2936	chr5	43859392	43861478	Intergenic	Intergenic	-8374	NM_007646	12494	NM_007646	ENSMUSG00000029084	Cd38	ADPRC 1|Cd38-rs1|I-19	CD38 antigen	protein-coding
1-1885	chr17	80734188	80738607	Intergenic	B1F2|SINE|Alu	-8372	NM_001290345	225028	NM_001081357	ENSMUSG00000024242	Map4k3	4833416M01Rik|4833416M07Rik|9530052P13Rik|Glk|MAPKKKK3|MEKKK 3|MEKKK3|RAB8IPL1	mitogen-activated protein kinase kinase kinase kinase 3	protein-coding
1-693	chr11	94957631	94960839	Intergenic	B3|SINE|B2	-8358	NM_018792	54388	NM_018792	ENSMUSG00000038994	Hils1	H1.9|TISP64	histone H1-like protein in spermatids 1	protein-coding
1-2262	chr2	104034247	104039062	intron (NM_001355504, intron 2 of 9)	(TGAG)n|Simple_repeat|Simple_repeat	-8293	NM_175161	70986	NM_175161		4931422A03Rik	-	RIKEN cDNA 4931422A03 gene	protein-coding
1-930	chr12	100165567	100170171	Intergenic	Intergenic	-8216	NM_183155	217827	NM_183155	ENSMUSG00000021179	Nrde2	6720454P05Rik	nrde-2 necessary for RNA interference, domain containing	protein-coding
1-746	chr11	105281438	105287458	TTS (NM_001294331)	TTS (NM_001294331)	-8198	NM_008626	17534	NM_008626	ENSMUSG00000020695	Mrc2	Endo180|mKIAA0709|uPARAP	mannose receptor, C type 2	protein-coding
1-223	chr1	164460449	164472641	Intergenic	Intergenic	-8190	NM_009721	11931	NM_009721	ENSMUSG00000026576	Atp1b1	Atp4b|Atpb|Atpb-1|NKbeta1	ATPase, Na+/K+ transporting, beta 1 polypeptide	protein-coding
1-1445	chr15	78867185	78870829	Intergenic	MT2A|LTR|ERVL	-8183	NM_145929	106039	NM_145929	ENSMUSG00000033128	Gga1	4930406E12Rik|AU016030|AW209092	golgi associated, gamma adaptin ear containing, ARF binding protein 1	protein-coding
1-1281	chr14	70658395	70664098	TTS (NM_023045)	TTS (NM_023045)	-8162	NM_181345	328440	NM_181345	ENSMUSG00000047911	Npm2	-	nucleophosmin/nucleoplasmin 2	protein-coding
1-3950	chr7	137428191	137430692	Intergenic	Intergenic	-8132	NM_001348093	30926	NM_023140	ENSMUSG00000031068	Glrx3	PICOT|Txnl2	glutaredoxin 3	protein-coding
1-1034	chr13	34083036	34089241	intron (NR_046184, intron 4 of 4)	MER2|DNA|TcMar-Tigger	-8130	NM_009450	22151	NM_009450	ENSMUSG00000058672	Tubb2a	M(beta)2|Tubb2	tubulin, beta 2A class IIA	protein-coding
1-2316	chr2	144195057	144199773	Intergenic	Intergenic	-8125	NR_136884	433481	NR_136884	ENSMUSG00000074758	Gm5535	EG433481	predicted gene 5535	ncRNA
1-1075	chr13	55198575	55204761	Intergenic	(CAAA)n|Simple_repeat|Simple_repeat	-8114	NM_008739	18193	NM_008739	ENSMUSG00000021488	Nsd1	AI528500|KMT3B	nuclear receptor-binding SET-domain protein 1	protein-coding
1-3682	chr7	15951544	15956814	intron (NM_153068, intron 4 of 5)	RSINE1|SINE|B4	-8071	NM_133831	68077	NM_133831	ENSMUSG00000041560	Nop53	5330430H08Rik|9430097C02Rik|AU041936|AW536441|Gltscr2|PICT-1|R74911	NOP53 ribosome biogenesis factor	protein-coding
1-2815	chr4	134057843	134063045	Intergenic	Intergenic	-8008	NM_001162970	230806	NM_001162970	ENSMUSG00000012123	Crybg2	Aim1l	crystallin beta-gamma domain containing 2	protein-coding
1-3486	chr6	113349902	113353939	Intergenic	Intergenic	-7998	NM_133926	52163	NM_133926	ENSMUSG00000030272	Camk1	AI505105|CaMKIalpha|D6Ertd263e	calcium/calmodulin-dependent protein kinase I	protein-coding
1-1764	chr17	31665401	31668093	Intergenic	ID_B1|SINE|B4	-7983	NM_001357907	108121	NM_024187	ENSMUSG00000061613	U2af1	2010107D16Rik	U2 small nuclear ribonucleoprotein auxiliary factor (U2AF) 1	protein-coding
1-2555	chr3	102209556	102215778	Intergenic	Intergenic	-7974	NM_177545	229658	NM_177545	ENSMUSG00000027860	Vangl1	Kitenin|Lpp2|Stb2|Stbm	VANGL planar cell polarity 1	protein-coding
1-1214	chr14	34660048	34663040	Intergenic	Intergenic	-7970	NR_029647	723831	NR_029647	ENSMUSG00000094316	Mir297-1	Mir297a-1|Mirn297-1	microRNA 297-1	ncRNA
1-4021	chr8	40522275	40525335	intron (NM_033560, intron 1 of 11)	Lx8b|LINE|L1	-7958	NM_001271542	18983	NM_011135	ENSMUSG00000031601	Cnot7	AU022737|CAF-1|Caf1|Pop2	CCR4-NOT transcription complex, subunit 7	protein-coding
1-2937	chr5	52674877	52680400	Intergenic	B1_Mus1|SINE|Alu	-7937	NM_001363463	211006	NM_172490	ENSMUSG00000029173	Sepsecs	AA986712|D5Ertd135e|SLA|SecS	Sep (O-phosphoserine) tRNA:Sec (selenocysteine) tRNA synthase	protein-coding
1-1021	chr13	24629430	24632016	intron (NM_178658, intron 1 of 13)	intron (NM_178658, intron 1 of 13)	-7925	NM_029679	193385	NM_029679	ENSMUSG00000036006	Ripor2	Fam65b	RHO family interacting cell polarization regulator 2	protein-coding
1-2845	chr4	142074239	142078558	intron (NM_145402, intron 1 of 2)	intron (NM_145402, intron 1 of 2)	-7900	NR_027137	100038693	NR_027137	ENSMUSG00000073728	Tmem51os1	Gm10565|Tmem51as1	Tmem51 opposite strand 1	ncRNA
1-2342	chr2	152725365	152731388	Intergenic	Intergenic	-7875	NM_001369018	15901	NM_010495	ENSMUSG00000042745	Id1	AI323524|D2Wsu140e|Idb1|bHLHb24	inhibitor of DNA binding 1, HLH protein	protein-coding
1-256	chr1	180877479	180893058	Intergenic	B1_Mus1|SINE|Alu	-7840	NM_177099	320202	NM_177099	ENSMUSG00000066652	Lefty2	6030463A22Rik|Ebaf|Lefta|Leftb|lefty-2|lefty-B	left-right determination factor 2	protein-coding
1-3768	chr7	45110039	45113185	Intergenic	PB1D10|SINE|Alu	-7790	NM_001357117	14132	NM_010189	ENSMUSG00000003420	Fcgrt	FcRn	Fc receptor, IgG, alpha chain transporter	protein-coding
1-3070	chr5	122697760	122701785	Intergenic	Intergenic	-7772	NM_011026	18438	NM_011026	ENSMUSG00000029470	P2rx4	AI504491|AW555605|D5Ertd444e|P2X4	purinergic receptor P2X, ligand-gated ion channel 4	protein-coding
1-757	chr11	108910296	108914860	Intergenic	B1_Mus2|SINE|Alu	-7771	NM_015732	12006	NM_015732	ENSMUSG00000000142	Axin2	Axi1|Axil|Conductin	axin 2	protein-coding
1-3006	chr5	105300478	105302460	Intergenic	RMER17C-int|LTR|ERVK	-7770	NM_194336	100702	NM_194336	ENSMUSG00000104713	Gbp6	AI595338|Mpa2l	guanylate binding protein 6	protein-coding
1-3202	chr6	30249779	30253356	intron (NM_009459, intron 3 of 6)	intron (NM_009459, intron 3 of 6)	-7764	NM_001169577	22214	NM_009459	ENSMUSG00000039159	Ube2h	1500009C23Rik|AI181839|AI326965|AI462483|AW227540|E2-20K|Gid3|N28148|Ubc8	ubiquitin-conjugating enzyme E2H	protein-coding
1-902	chr12	84276075	84279019	Intergenic	ID_B1|SINE|B4	-7749	NM_001252625	77219	NM_029880	ENSMUSG00000072946	Ptgr2	1810016I24Rik|9130222H03Rik|9630002F03Rik|AI838763|B830026H24Rik|PGR-2|PRG-2|Zadh1	prostaglandin reductase 2	protein-coding
1-992	chr12	117242269	117243871	intron (NR_044987, intron 2 of 2)	intron (NR_044987, intron 2 of 2)	-7747	NR_029563	387171	NR_029563	ENSMUSG00000065538	Mir153	Mirn153|mir-153|mmu-mir-153	microRNA 153	ncRNA
1-2129	chr19	59483735	59487057	Intergenic	Intergenic	-7740	NR_045308	72647	NR_045308	ENSMUSG00000100119	2700089I24Rik	-	RIKEN cDNA 2700089I24 gene	ncRNA
1-945	chr12	105409825	105413138	Intergenic	Intergenic	-7721	NR_045085	100040339	NR_045085	ENSMUSG00000113314	Gm2721	-	predicted gene 2721	ncRNA
1-1574	chr16	13736157	13740253	intron (NR_040574, intron 2 of 2)	RodERV21-int|LTR|ERV1	-7721	NM_001291009	26565	NM_011987	ENSMUSG00000022683	Pla2g10	GX sPLA2|PLA2GX|sPLA2-X	phospholipase A2, group X	protein-coding
1-1071	chr13	51123959	51129280	intron (NM_001283028, intron 2 of 5)	intron (NM_001283028, intron 2 of 5)	-7699	NM_011462	20729	NM_011462	ENSMUSG00000021395	Spin1	Spin	spindlin 1	protein-coding
1-2819	chr4	134459147	134462111	Intergenic	RMER1C|Other|Other	-7691	NM_019641	16765	NM_019641	ENSMUSG00000028832	Stmn1	19k|Lag|Lap18|Op18|P18|P19|Pig|Pp17|Pp18|Pp19|Pr22|Smn	stathmin 1	protein-coding
1-3119	chr5	139397341	139400074	intron (NM_028469, intron 2 of 4)	intron (NM_028469, intron 2 of 4)	-7680	NM_177000	319772	NM_177000	ENSMUSG00000044092	C130050O18Rik	-	RIKEN cDNA C130050O18 gene	protein-coding
1-3573	chr6	127112590	127121783	Intergenic	Intergenic	-7634	NM_177003	319801	NM_177003	ENSMUSG00000038028	Tigar	9630033F20Rik|AA793651|AI595337|C79710|C85509	Trp53 induced glycolysis regulatory phosphatase	protein-coding
1-4224	chr9	22147225	22151234	Intergenic	Lx7|LINE|L1	-7617	NM_001082532	66268	NM_025457	ENSMUSG00000010607	Pigyl	1810008A14Rik|PIG-Y|Pigy	phosphatidylinositol glycan anchor biosynthesis, class Y-like	protein-coding
1-144	chr1	134445876	134449980	Intergenic	RLTR33|LTR|ERVK	-7603	NM_001311136	240756	NM_153128	ENSMUSG00000026455	Klhl12	C3ip1	kelch-like 12	protein-coding
1-1745	chr17	28279117	28283297	intron (NM_011145, intron 2 of 7)	intron (NM_011145, intron 2 of 7)	-7585	NR_039557	100628577	NR_039557	ENSMUSG00000093061	Mir5098	mmu-mir-5098|mu-mir-5098	microRNA 5098	ncRNA
1-2925	chr5	35111432	35115078	Intergenic	Intergenic	-7556	NM_013587	16976	NM_013587	ENSMUSG00000029103	Lrpap1	AA617339|AI790446|AU042172|C77774|HBP44|RAP	low density lipoprotein receptor-related protein associated protein 1	protein-coding
1-3495	chr6	113614446	113618437	3' UTR (NM_133937, exon 3 of 3)	3' UTR (NM_133937, exon 3 of 3)	-7553	NM_009507	22346	NM_009507	ENSMUSG00000033933	Vhl	Vhlh|pVHL	von Hippel-Lindau tumor suppressor	protein-coding
1-1683	chr16	94601189	94606573	intron (NM_001113389, intron 1 of 11)	intron (NM_001113389, intron 1 of 11)	-7538	NM_001347731	13548	NM_007890	ENSMUSG00000022897	Dyrk1a	2310043O08Rik|D16Ertd272e|D16Ertd493e|Dyrk|Gm10783|Mnbh|Mp86|mmb	dual-specificity tyrosine-(Y)-phosphorylation regulated kinase 1a	protein-coding
1-796	chr11	118461715	118476922	Intergenic	MTA_Mm|LTR|ERVL-MaLR	-7514	NM_172573	217364	NM_172573	ENSMUSG00000033857	Engase	C130099A03|D230014K01Rik	endo-beta-N-acetylglucosaminidase	protein-coding
1-3473	chr6	108666882	108669979	Intergenic	Intergenic	-7496	NR_104577	75394	NR_040757	ENSMUSG00000087341	0610040F04Rik	-	RIKEN cDNA 0610040F04 gene	ncRNA
1-67	chr1	74940249	74945932	Intergenic	Intergenic	-7491	NM_001039495	241116	NM_172848	ENSMUSG00000047021	Cfap65	A230051F10|B230363K08Rik|Ccdc108	cilia and flagella associated protein 65	protein-coding
1-4211	chr9	15118076	15121120	Intergenic	Intergenic	-7490	NM_001164797	244698	NM_001164797	ENSMUSG00000031936	Hephl1	Gm509|Zp|zyklopen	hephaestin-like 1	protein-coding
1-2896	chr4	156065709	156068808	Intergenic	Intergenic	-7456	NR_132444	100415901	NR_132444	ENSMUSG00000086549	Gm13648	-	predicted gene 13648	ncRNA
1-1489	chr15	88852473	88857009	Intergenic	Intergenic	-7453	NM_145478	223775	NM_145478	ENSMUSG00000035828	Pim3	BC026639|Kid1	proviral integration site 3	protein-coding
1-2353	chr2	155601545	155606083	Intergenic	(TGGA)n|Simple_repeat|Simple_repeat	-7429	NM_001085378	668940	NM_001085378	ENSMUSG00000074652	Myh7b	Myh14	myosin, heavy chain 7B, cardiac muscle, beta	protein-coding
1-512	chr11	5777393	5784726	intron (NR_015577, intron 5 of 6)	intron (NR_015577, intron 5 of 6)	-7424	NM_001146308	13169	NM_013810	ENSMUSG00000020476	Dbnl	Abp1|SH3P7|mAbp1	drebrin-like	protein-coding
1-3917	chr7	126806700	126812234	Intergenic	Intergenic	-7418	NM_026884	68952	NM_026884	ENSMUSG00000058966	Fam57b	1500016O10Rik|A330104J06Rik|AI413816|AW060769	family with sequence similarity 57, member B	protein-coding
1-2920	chr5	34906877	34910128	intron (NM_010414, intron 66 of 66)	intron (NM_010414, intron 66 of 66)	-7413	NM_001310550	403174	NM_207277	ENSMUSG00000051246	Msantd1	A930005I04Rik|Gm144	Myb/SANT-like DNA-binding domain containing 1	protein-coding
1-494	chr10	127715180	127718966	intron (NM_001081219, intron 21 of 26)	intron (NM_001081219, intron 21 of 26)	-7405	NM_001199971	21334	NM_009312	ENSMUSG00000025400	Tac2	PPT-B|Tac3	tachykinin 2	protein-coding
1-1562	chr16	10998031	11002971	Intergenic	C-rich|Low_complexity|Low_complexity	-7380	NM_019980	56722	NM_019980	ENSMUSG00000022500	Litaf	3222402J11Rik|C85531|N4WBP3|TBX1	LPS-induced TN factor	protein-coding
1-3040	chr5	114975894	114980979	Intergenic	Intergenic	-7374	NM_009327	21405	NM_009327	ENSMUSG00000029556	Hnf1a	AI323641|HNF1|HNF1-alpha|HNF1[a]|Hnf-1|Hnf1alpha|LFB1|Tcf-1|Tcf1	HNF1 homeobox A	protein-coding
1-1165	chr13	118702966	118711694	Intergenic	Intergenic	-7369	NM_008002	14165	NM_008002	ENSMUSG00000021732	Fgf10	AEY17|BB213776|Fgf-10|Gsfaey17	fibroblast growth factor 10	protein-coding
1-2408	chr2	170199756	170203073	Intergenic	C-rich|Low_complexity|Low_complexity	-7361	NR_157067	100502923	NR_157067	ENSMUSG00000097514	Gm17619	-	predicted gene, 17619	ncRNA
1-474	chr10	117298088	117302315	Intergenic	RLTR30D2_MM|LTR|ERV1	-7333	NM_013590	17110	NM_013590	ENSMUSG00000069515	Lyz1	Lyz|Lyzf3|Lzp-s	lysozyme 1	protein-coding
1-750	chr11	106166597	106169503	intron (NM_001252449, intron 7 of 10)	intron (NM_001252449, intron 7 of 10)	-7321	NM_001356458	67803	NM_172397	ENSMUSG00000040699	Limd2	0610025L06Rik|AI413966	LIM domain containing 2	protein-coding
1-1949	chr18	46529400	46537025	Intergenic	URR1B|DNA|hAT-Charlie	-7241	NM_173423	240263	NM_173423	ENSMUSG00000033319	Fem1c	2610312A07Rik|3632443A22Rik|AI646567	fem-1 homolog c (C.elegans)	protein-coding
1-2806	chr4	133281623	133288338	Intergenic	Intergenic	-7190	NR_110978	52174	NM_025667	ENSMUSG00000028857	Tmem222	5730406H10Rik|AA409341|D4Ertd196e	transmembrane protein 222	protein-coding
1-1189	chr14	24251418	24254789	Intergenic	ORR1A2|LTR|ERVL-MaLR	-7183	NM_027726	71228	NM_027726	ENSMUSG00000021782	Dlg5	4933429D20Rik|T25557|mKIAA0583	discs large MAGUK scaffold protein 5	protein-coding
1-3671	chr7	4450746	4454894	Intergenic	Intergenic	-7163	NM_001290411	108841	NM_175372	ENSMUSG00000008435	Rdh13	8430425D21Rik	retinol dehydrogenase 13 (all-trans and 9-cis)	protein-coding
1-437	chr10	86771156	86772727	intron (NM_001003910, intron 14 of 15)	intron (NM_001003910, intron 14 of 15)	-7064	NM_175331	103466	NM_175331	ENSMUSG00000054027	Nt5dc3	AU040402|AW540062|C630002B14Rik|TU12B1-TY	5'-nucleotidase domain containing 3	protein-coding
1-3139	chr5	144181069	144185378	exon (NM_001081109, exon 13 of 14)	exon (NM_001081109, exon 13 of 14)	-7063	NM_010800	17341	NM_010800	ENSMUSG00000052271	Bhlha15	1810009C13Rik|Bhlhb8|MIST-1|Mist1	basic helix-loop-helix family, member a15	protein-coding
1-2566	chr3	121537433	121541220	Intergenic	RLTR13D5|LTR|ERVK	-6982	NM_145394	213603	NM_145394	ENSMUSG00000039865	Slc44a3	BC010552	solute carrier family 44, member 3	protein-coding
1-4072	chr8	72553780	72556799	Intergenic	Intergenic	-6979	NM_027485	70625	NM_027485	ENSMUSG00000045248	Med26	5730493L18Rik|AI414941|AW495270|Crsp7	mediator complex subunit 26	protein-coding
1-420	chr10	81127116	81131503	Intergenic	Intergenic	-6962	NM_010731	16969	NM_010731	ENSMUSG00000035011	Zbtb7a	9030619K07Rik|9130006G12Rik|AI452336|FBI-1|Lrf|Pokemon|Zbtb7	zinc finger and BTB domain containing 7a	protein-coding
1-3348	chr6	82031291	82038092	Intergenic	Intergenic	-6937	NM_145570	232146	NM_145570	ENSMUSG00000035104	Eva1a	BC014699|Fam176a|Tmem166	eva-1 homolog A (C. elegans)	protein-coding
1-1743	chr17	28086527	28088621	Intergenic	Intergenic	-6935	NM_001085555	21463	NM_013687	ENSMUSG00000062859	Tcp11	D17Ken1|Tcp-11	t-complex protein 11	protein-coding
1-3817	chr7	78901910	78911220	intron (NR_153795, intron 2 of 2)	B3|SINE|B2	-6859	NM_001291220	57444	NM_020583	ENSMUSG00000039236	Isg20	1600023I01Rik|2010107M23Rik|20kDa|DnaQL|HEM45	interferon-stimulated protein	protein-coding
1-77	chr1	79677693	79679875	Intergenic	Intergenic	-6812	NM_183027	252903	NM_183027	ENSMUSG00000054702	Ap1s3	1190009B22|Jr2|[s]3A	adaptor-related protein complex AP-1, sigma 3	protein-coding
1-163	chr1	151129157	151133302	Intergenic	Intergenic	-6805	NR_038011	402734	NR_038011		C730036E19Rik	lncLSTR	RIKEN cDNA C730036E19 gene	ncRNA
1-309	chr10	29540839	29544498	Intergenic	Intergenic	-6801	NM_028351	72780	NM_028351	ENSMUSG00000019880	Rspo3	2810459H04Rik|AW742308|Cristin1|Thsd2	R-spondin 3	protein-coding
1-2787	chr4	128750542	128754409	3' UTR (NM_001195083, exon 7 of 7)	3' UTR (NM_001195083, exon 7 of 7)	-6783	NM_001009819	215493	NM_001009819	ENSMUSG00000028794	A3galt2	Gm433|iGb3|iGb3S	alpha 1,3-galactosyltransferase 2 (isoglobotriaosylceramide synthase)	protein-coding
1-4231	chr9	26809202	26817291	Intergenic	RMER19A|LTR|ERVK	-6778	NM_153803	244757	NM_153803	ENSMUSG00000036395	Glb1l2	-	galactosidase, beta 1-like 2	protein-coding
1-1207	chr14	32132015	32138506	Intergenic	Intergenic	-6763	NM_020597	17695	NM_020597	ENSMUSG00000021907	Msmb	PIP|PSP94|beta-MSP	beta-microseminoprotein	protein-coding
1-1432	chr15	76688334	76691772	intron (NM_001358933, intron 2 of 11)	intron (NM_001358933, intron 2 of 11)	-6673	NM_182805	76282	NM_182805	ENSMUSG00000022546	Gpt	1300007J06Rik|2310022B03Rik|ALT|ALT1|Gpt-1|Gpt1	glutamic pyruvic transaminase, soluble	protein-coding
1-4293	chr9	58209196	58212787	Intergenic	ID_B1|SINE|B4	-6672	NM_001161541	320563	NM_177193	ENSMUSG00000051243	Islr2	B930052A04Rik|Linx|Mbu-3|mKIAA1465	immunoglobulin superfamily containing leucine-rich repeat 2	protein-coding
1-3717	chr7	27360026	27365326	intron (NM_032610, intron 31 of 35)	(TTC)n|Simple_repeat|Simple_repeat	-6668	NM_138676	192192	NM_138676	ENSMUSG00000089832	Shkbp1	B930062H15Rik|Sb1	Sh3kbp1 binding protein 1	protein-coding
1-491	chr10	126969889	126974315	Intergenic	Intergenic	-6615	NM_001113470	52468	NM_146012	ENSMUSG00000078429	Ctdsp2	AI586070|D10Ertd73e|OS-4|OS4|SCP2	CTD (carboxy-terminal domain, RNA polymerase II, polypeptide A) small phosphatase 2	protein-coding
1-3391	chr6	90433045	90437096	Intergenic	B1F|SINE|Alu	-6590	NM_173775	243538	NM_173775	ENSMUSG00000048794	Cfap100	AW048498|C030041G11Rik|C230069K22Rik|Ccdc37	cilia and flagella associated protein 100	protein-coding
1-3554	chr6	124922416	124927205	intron (NR_152158, intron 1 of 1)	intron (NR_152158, intron 1 of 1)	-6578	NM_145385	30853	NM_145385	ENSMUSG00000030120	Mlf2	AI256856|AU018944|C77284	myeloid leukemia factor 2	protein-coding
1-1000	chr13	3529967	3533055	Intergenic	RLTR13E|LTR|ERVK	-6564	NM_008112	14569	NM_008112	ENSMUSG00000021218	Gdi2	GDI-B|GDIB|Gdi3	guanosine diphosphate (GDP) dissociation inhibitor 2	protein-coding
1-4286	chr9	54855110	54859292	Intergenic	MTE2b|LTR|ERVL-MaLR	-6554	NM_022655	64602	NM_022655	ENSMUSG00000032293	Ireb2	D9Ertd85e|Irp2	iron responsive element binding protein 2	protein-coding
1-1928	chr18	35821767	35824734	Intergenic	Intergenic	-6538	NM_133687	67393	NM_133687	ENSMUSG00000046668	Cxxc5	4930415K17Rik	CXXC finger 5	protein-coding
1-64	chr1	72234867	72240076	Intergenic	Intergenic	-6522	NR_155355	320933	NR_155355		D230017M19Rik	B930094L07Rik	RIKEN cDNA D230017M19 gene	ncRNA
1-4174	chr8	122555662	122560036	Intergenic	Intergenic	-6520	NM_001037298	234839	NM_001037298	ENSMUSG00000014444	Piezo1	9630020g22|Fam38a|mKIAA0233	piezo-type mechanosensitive ion channel component 1	protein-coding
1-1746	chr17	28626877	28631130	Intergenic	Intergenic	-6482	NM_016795	20815	NM_016795	ENSMUSG00000004865	Srpk1	AU017960	serine/arginine-rich protein specific kinase 1	protein-coding
1-158	chr1	139493057	139497399	Intergenic	RLTR23|LTR|ERV1	-6479	NM_031164	14060	NM_031164	ENSMUSG00000026368	F13b	Cf-13b|Cf13b	coagulation factor XIII, beta subunit	protein-coding
1-3944	chr7	133019017	133024424	intron (NM_001347623, intron 1 of 8)	intron (NM_001347623, intron 1 of 8)	-6473	NM_001170744	13017	NM_009980	ENSMUSG00000030970	Ctbp2	AA407280|D7Ertd45e|Gtrgeo6|Ribeye	C-terminal binding protein 2	protein-coding
1-2292	chr2	126937760	126941423	Intergenic	Intergenic	-6356	NM_023220	66552	NM_023220	ENSMUSG00000027366	Sppl2a	2010106G01Rik|C130089K23Rik	signal peptide peptidase like 2A	protein-coding
1-4027	chr8	46482871	46486430	intron (NM_007981, intron 1 of 20)	intron (NM_007981, intron 1 of 20)	-6316	NM_001302163	14081	NM_007981	ENSMUSG00000018796	Acsl1	Acas|Acas1|Acs|FACS|Facl2|LACS 1|LACS1	acyl-CoA synthetase long-chain family member 1	protein-coding
1-1548	chr16	10336286	10338914	Intergenic	Intergenic	-6315	NR_126064	381033	NR_126064	ENSMUSG00000116270	Gm1600	Gm1776	predicted gene 1600	ncRNA
1-787	chr11	117323955	117326865	intron (NM_001113486, intron 3 of 11)	intron (NM_001113486, intron 3 of 11)	-6305	NM_017380	53860	NM_017380	ENSMUSG00000059248	Sept9	MSF1|Msf|PNUTL4|Sint1	septin 9	protein-coding
1-2530	chr3	95047465	95050345	Intergenic	Intergenic	-6291	NM_008951	19185	NM_008951	ENSMUSG00000005625	Psmd4	Af1|Mcb1|angiocidin	proteasome (prosome, macropain) 26S subunit, non-ATPase, 4	protein-coding
1-1862	chr17	57232276	57236567	TTS (NM_001308072)	TTS (NM_001308072)	-6285	NM_009778	12266	NM_009778	ENSMUSG00000024164	C3	AI255234|ASP|HSE-MSF|Plp	complement component 3	protein-coding
1-327	chr10	44462400	44467468	Intergenic	Intergenic	-6186	NM_007548	12142	NM_007548	ENSMUSG00000038151	Prdm1	Blimp-1|Blimp1|PRDI-BF1|ZNFPR1A1|b2b1765Clo	PR domain containing 1, with ZNF domain	protein-coding
1-3789	chr7	46837798	46841482	Intergenic	Intergenic	-6164	NR_102727	16828	NM_010699	ENSMUSG00000063229	Ldha	Ldh1|Ldhm|l7R2	lactate dehydrogenase A	protein-coding
1-1792	chr17	36933606	36940190	Intergenic	Intergenic	-6153	NM_001099632	386454	NM_001099632	ENSMUSG00000036492	Rnf39	BC038661|Gm1786|Gm1787|Gm320|LIRF	ring finger protein 39	protein-coding
1-762	chr11	114843036	114847740	Intergenic	MIRc|SINE|MIR	-6144	NM_001110337	70355	NM_147217	ENSMUSG00000051043	Gprc5c	1110028I06Rik|3200002M13Rik|Raig3	G protein-coupled receptor, family C, group 5, member C	protein-coding
1-57	chr1	60571840	60573781	Intergenic	Intergenic	-6045	NM_001045513	77300	NM_001045513	ENSMUSG00000026014	Raph1	9430025M21Rik|C730009O10Rik|Lpd	Ras association (RalGDS/AF-6) and pleckstrin homology domains 1	protein-coding
1-848	chr12	24643845	24646892	Intergenic	B1_Mm|SINE|Alu	-6003	NM_178357	194655	NM_178357	ENSMUSG00000020653	Klf11	9830142A17|D12Ertd427e|Tieg2|Tieg2b|Tieg3	Kruppel-like factor 11	protein-coding
1-1488	chr15	88744615	88746841	Intergenic	B1_Mus2|SINE|Alu	-5983	NM_181412	223773	NM_181412	ENSMUSG00000034333	Zbed4	1700009F06Rik	zinc finger, BED type containing 4	protein-coding
1-2286	chr2	122707438	122709850	Intergenic	Intergenic	-5981	NM_011774	22785	NM_011774	ENSMUSG00000005802	Slc30a4	Znt4|lm|znT-4	solute carrier family 30 (zinc transporter), member 4	protein-coding
1-4145	chr8	107022927	107027679	Intergenic	B2_Mm2|SINE|B2	-5966	NM_126165	116733	NM_126165	ENSMUSG00000031913	Vps4a	4930589C15Rik|AI325971|AW553189	vacuolar protein sorting 4A	protein-coding
1-2660	chr4	45767760	45772613	Intergenic	Intergenic	-5963	NR_046068	100040567	NR_046068	ENSMUSG00000085876	Gm12409	-	predicted gene 12409	ncRNA
1-2862	chr4	148631678	148634228	Intergenic	RMER17C|LTR|ERVK	-5957	NM_001008545	230908	NM_145556	ENSMUSG00000041459	Tardbp	1190002A23Rik|C85084|TDP-43|Tdp43	TAR DNA binding protein	protein-coding
1-1022	chr13	25024855	25027690	Intergenic	Intergenic	-5955	NM_001013389	380836	NM_001013389	ENSMUSG00000021339	Mrs2	Gm902|HPT|Mrs2l|RPT	MRS2 magnesium transporter	protein-coding
1-1101	chr13	67855957	67858824	Intergenic	Intergenic	-5936	NM_001001185	408058	NM_001001185	ENSMUSG00000064063	BC048507	-	cDNA sequence BC048507	protein-coding
1-1455	chr15	79445635	79450427	Intergenic	B1_Mus2|SINE|Alu	-5888	NM_001359863	27373	NM_013767	ENSMUSG00000022433	Csnk1e	AI426939|AI551861|AW457082|CK1epsilon|CKIe|KC1epsilon|tau	casein kinase 1, epsilon	protein-coding
1-1787	chr17	35097774	35107043	intron (NM_178592, intron 18 of 19)	intron (NM_178592, intron 18 of 19)	-5886	NM_148947	114652	NM_148947	ENSMUSG00000034482	Ly6g5c	G5c|NG33	lymphocyte antigen 6 complex, locus G5C	protein-coding
1-3716	chr7	27340063	27346912	intron (NM_138676, intron 15 of 17)	intron (NM_138676, intron 15 of 17)	-5875	NM_175641	108075	NM_175641	ENSMUSG00000040488	Ltbp4	2310046A13Rik	latent transforming growth factor beta binding protein 4	protein-coding
1-3744	chr7	30703398	30709344	Intergenic	Intergenic	-5838	NM_018731	11944	NM_018731	ENSMUSG00000005553	Atp4a	-	ATPase, H+/K+ exchanging, gastric, alpha polypeptide	protein-coding
1-2827	chr4	136840308	136843379	Intergenic	Intergenic	-5831	NM_001290753	13844	NM_010142	ENSMUSG00000028664	Ephb2	Cek5|Drt|ETECK|Erk|Hek5|Nuk|Prkm5|Qek5|Sek3|Tyro5	Eph receptor B2	protein-coding
1-3055	chr5	118160014	118162558	Intergenic	G-rich|Low_complexity|Low_complexity	-5828	NM_172721	231672	NM_172721	ENSMUSG00000032867	Fbxw8	4930438M06Rik|FBW6|FBW8|FBXO29|Fbx29	F-box and WD-40 domain protein 8	protein-coding
1-129	chr1	132646086	132651270	intron (NM_001160318, intron 2 of 26)	L1MB5|LINE|L1	-5820	NM_001160316	269116	NM_182716	ENSMUSG00000026442	Nfasc	AA387016|D430023G06Rik|NF|mKIAA0756	neurofascin	protein-coding
1-3743	chr7	30613338	30623769	intron (NR_157092, intron 2 of 2)	intron (NR_157092, intron 2 of 2)	-5819	NM_026815	109637	NM_026815	ENSMUSG00000006313	Upk1a	1110031P12Rik|AU019298|C87192|Tspan21|Upk1	uroplakin 1A	protein-coding
1-78	chr1	79768812	79771602	Intergenic	Intergenic	-5811	NM_001081210	69163	NM_001081210	ENSMUSG00000026248	Mrpl44	1810030E18Rik|5730593H20Rik|AI463302	mitochondrial ribosomal protein L44	protein-coding
1-2799	chr4	132468210	132471224	Intergenic	Intergenic	-5796	NM_026039	67219	NM_026039	ENSMUSG00000066042	Med18	2810046C01Rik	mediator complex subunit 18	protein-coding
1-3700	chr7	19425566	19428803	intron (NM_001368427, intron 17 of 17)	intron (NM_001368427, intron 17 of 17)	-5767	NR_073015	100503495	NR_073014	ENSMUSG00000040705	A930016O22Rik	-	RIKEN cDNA A930016O22 gene	ncRNA
1-3551	chr6	124783244	124787667	Intergenic	Intergenic	-5728	NM_001302555	16977	NM_013588	ENSMUSG00000030125	Lrrc23	4921537K05Rik|B7|Lrpb7	leucine rich repeat containing 23	protein-coding
1-3718	chr7	27476558	27485933	Intergenic	PB1D10|SINE|Alu	-5708	NM_018820	55942	NM_018820	ENSMUSG00000008384	Sertad1	1110032C13Rik|AV000455|AW456625|Sei-1|Sei1|TRIP-Br1	SERTA domain containing 1	protein-coding
1-2482	chr3	57577897	57585322	Intergenic	Lx5c|LINE|L1	-5699	NM_001168281	97064	NM_133784	ENSMUSG00000027803	Wwtr1	2310058J06Rik|2610021I22Rik|C78399|Taz	WW domain containing transcription regulator 1	protein-coding
1-3773	chr7	45147444	45149821	exon (NM_145954, exon 3 of 17)	exon (NM_145954, exon 3 of 17)	-5671	NM_029406	68845	NM_029406	ENSMUSG00000003423	Pih1d1	1110061L23Rik|4933413A04Rik|Nop17	PIH1 domain containing 1	protein-coding
1-4148	chr8	107543140	107548008	intron (NM_025830, intron 11 of 23)	intron (NM_025830, intron 11 of 23)	-5670	NR_029553	387158	NR_029553	ENSMUSG00000065439	Mir140	Mirn140|mir-140|mmu-mir-140	microRNA 140	ncRNA
1-3557	chr6	125059942	125064614	intron (NM_016845, intron 8 of 9)	intron (NM_016845, intron 8 of 9)	-5642	NM_001163269	381810	NM_001163268	ENSMUSG00000067714	Lpar5	GPR93|Gm1072|Gpr92|LPA5	lysophosphatidic acid receptor 5	protein-coding
1-38	chr1	39360245	39364177	3' UTR (NM_008719, exon 21 of 21)	3' UTR (NM_008719, exon 21 of 21)	-5640	NM_001252218	114641	NM_053257	ENSMUSG00000073702	Rpl31	Dts	ribosomal protein L31	protein-coding
1-2629	chr4	9673965	9675844	Intergenic	Intergenic	-5560	NM_001290367	65973	NM_023066	ENSMUSG00000028207	Asph	2310005F16Rik|3110001L23Rik|AI848629|AW261690|AW561901|BAH|C79816|cI-37	aspartate-beta-hydroxylase	protein-coding
1-3823	chr7	79622112	79624291	Intergenic	Intergenic	-5544	NM_019799	56315	NM_019799	ENSMUSG00000030549	Rhcg	BB065800	Rhesus blood group-associated C glycoprotein	protein-coding
1-3378	chr6	87816665	87818745	TTS (NM_133934)	TTS (NM_133934)	-5541	NR_104478	69834	NM_133717	ENSMUSG00000030055	Rab43	1810048P08Rik|2500004H21Rik|AW490415	RAB43, member RAS oncogene family	protein-coding
1-472	chr10	117228320	117231717	Intergenic	Intergenic	-5511	NM_026570	64050	NM_026570	ENSMUSG00000020171	Yeats4	4930573H17Rik|B230215M10Rik|GAS41|NuBI-1	YEATS domain containing 4	protein-coding
1-2980	chr5	77258972	77261037	Intergenic	B2_Mm1a|SINE|B2	-5490	NM_011263	19712	NM_011263	ENSMUSG00000029249	Rest	2610008J04Rik|AA407358|NRSF|REST4	RE1-silencing transcription factor	protein-coding
1-4108	chr8	89011279	89027248	Intergenic	Intergenic	-5472	NR_106190	102465899	NR_106190	ENSMUSG00000099078	Mir8110	Gm27571|mmu-mir-8110	microRNA 8110	ncRNA
1-1307	chr14	118930012	118931865	Intergenic	ORR1A3|LTR|ERVL-MaLR	-5468	NM_025943	66573	NM_025943	ENSMUSG00000042156	Dzip1	2510025K24Rik|2810422M04Rik	DAZ interacting protein 1	protein-coding
1-3793	chr7	63907111	63915698	intron (NM_021366, intron 1 of 1)	intron (NM_021366, intron 1 of 1)	-5453	NM_001256311	381994	NM_001256311	ENSMUSG00000095061	E030018B13Rik	Gm1697	RIKEN cDNA E030018B13 gene	protein-coding
1-3562	chr6	125088049	125093060	Intergenic	Intergenic	-5427	NM_001346610	107932	NM_145979	ENSMUSG00000063870	Chd4	9530019N15Rik|AA617397|BC005710|D6Ertd380e|Mi-2beta|mKIAA4075	chromodomain helicase DNA binding protein 4	protein-coding
1-3535	chr6	120766502	120770204	3' UTR (NM_001368706, exon 19 of 19)	3' UTR (NM_001368706, exon 19 of 19)	-5415	NM_001081048	71803	NM_001081048	ENSMUSG00000004902	Slc25a18	1500015I14Rik|AW125787	solute carrier family 25 (mitochondrial carrier), member 18	protein-coding
1-2239	chr2	87497339	87505051	Intergenic	Intergenic	-5370	NM_001356546	347711	NM_178249	ENSMUSG00000025838	Pramel6	C80453|C80515	preferentially expressed antigen in melanoma like 6	protein-coding
1-592	chr11	59509906	59514112	TTS (NR_015585)	TTS (NR_015585)	-5369	NM_001291014	268417	NM_172941	ENSMUSG00000020472	Zkscan17	Nizp1|Zfp496|Znf496	zinc finger with KRAB and SCAN domains 17	protein-coding
1-2026	chr19	8790485	8792993	Intergenic	B1_Mm|SINE|Alu	-5322	NM_001177798	225895	NM_146092	ENSMUSG00000003680	Taf6l	2810417N14Rik|BB223262|C530024J06Rik|Paf65a	TATA-box binding protein associated factor 6 like	protein-coding
1-1535	chr16	4028000	4035435	Intergenic	PB1|SINE|Alu	-5319	NM_001357143	13419	NM_010061	ENSMUSG00000005980	Dnase1	AI788650|DNaseI|Dnl1	deoxyribonuclease I	protein-coding
1-1242	chr14	57736265	57743166	intron (NM_015771, intron 1 of 7)	intron (NM_015771, intron 1 of 7)	-5297	NM_153382	50523	NM_015771	ENSMUSG00000021959	Lats2	4932411G09Rik|AV277261|AW228608	large tumor suppressor 2	protein-coding
1-2271	chr2	112024505	112029749	Intergenic	RLTR13E|LTR|ERVK	-5275	NM_146274	258271	NM_146274	ENSMUSG00000109403	Olfr1311	MOR245-21	olfactory receptor 1311	protein-coding
1-1226	chr14	47570770	47576570	Intergenic	Intergenic	-5236	NM_172599	100504663	NM_172599	ENSMUSG00000037526	Atg14	4832427M01|Atg14L|D14Ertd114e|D14Ertd436e	autophagy related 14	protein-coding
1-1358	chr15	25765182	25772453	intron (NM_001353142, intron 1 of 20)	intron (NM_001353142, intron 1 of 20)	-5196	NM_001353141	17909	NM_019472	ENSMUSG00000022272	Myo10	AW048724|D15Ertd600e|mKIAA0799|myosin-X	myosin X	protein-coding
1-4297	chr9	61296347	61301639	Intergenic	Intergenic	-5184	NR_045334	622037	NR_045334	ENSMUSG00000111658	B930092H01Rik	-	RIKEN cDNA B930092H01 gene	ncRNA
1-2389	chr2	167496698	167499870	intron (NM_030743, intron 1 of 7)	intron (NM_030743, intron 1 of 7)	-5159	NM_001360930	81018	NM_030743	ENSMUSG00000006418	Rnf114	1110008J21Rik|AI225886|AW549494|Zfp228|Zfp313|Znf228	ring finger protein 114	protein-coding
1-849	chr12	24685433	24688424	Intergenic	RLTR20A2|LTR|ERVK	-5133	NM_138686	12879	NM_138686	ENSMUSG00000062563	Cys1	2900006B19Rik|AV218859|Ccap|ck|cpk	cystin 1	protein-coding
1-2219	chr2	70829052	70832146	Intergenic	Intergenic	-5119	NR_156421	228012	NM_172664	ENSMUSG00000041997	Tlk1	4930545J15Rik	tousled-like kinase 1	protein-coding
1-3253	chr6	39561514	39564386	Intergenic	Intergenic	-5116	NM_172477	209773	NM_172477	ENSMUSG00000038456	Dennd2a	B930096L08Rik|C130031G22|mKIAA1277	DENN/MADD domain containing 2A	protein-coding
1-2300	chr2	129585461	129590011	Intergenic	MIRc|SINE|MIR	-5103	NM_001355158	19261	NM_007547	ENSMUSG00000037902	Sirpa	AI835480|Bit|CD172a|P84|Ptpns1|SHP-1|SHPS-1|SIRP	signal-regulatory protein alpha	protein-coding
1-2948	chr5	64085057	64090641	Intergenic	Intergenic	-5090	NM_001356964	66681	NM_025700	ENSMUSG00000029171	Pgm1	3230402E02Rik|Pgm-1|Pgm2	phosphoglucomutase 1	protein-coding
1-2365	chr2	160724672	160727820	Intergenic	Intergenic	-5064	NM_021280	18803	NM_021280	ENSMUSG00000016933	Plcg1	AI894140|Cded|Plc-1|Plc-gamma1|Plcg-1	phospholipase C, gamma 1	protein-coding
1-3683	chr7	15971103	15974094	exon (NM_001081418, exon 14 of 14)	exon (NM_001081418, exon 14 of 14)	-5063	NM_153068	259300	NM_153068	ENSMUSG00000074364	Ehd2	BC027084|C130052H20Rik	EH-domain containing 2	protein-coding
1-3679	chr7	12324672	12329700	Intergenic	Intergenic	-5058	NM_134209	171243	NM_134209	ENSMUSG00000066804	Vmn1r83	V1rg8	vomeronasal 1 receptor 83	protein-coding
1-2931	chr5	36992740	36995299	Intergenic	Intergenic	-5037	NM_011716	22393	NM_011716	ENSMUSG00000039474	Wfs1	AI481085|wolframin	wolframin ER transmembrane glycoprotein	protein-coding
1-4430	chrX	48139050	48143765	Intergenic	Intergenic	-5029	NM_001313749	74131	NM_028773	ENSMUSG00000031101	Sash3	1200013B08Rik|AW413946|SLY1	SAM and SH3 domain containing 3	protein-coding
1-3651	chr6	145048817	145058767	intron (NM_007532, intron 1 of 10)	RMER15|LTR|ERVL	-4980	NM_001024468	12035	NM_007532	ENSMUSG00000030268	Bcat1	BCATc|Eca39	branched chain aminotransferase 1, cytosolic	protein-coding
1-648	chr11	77771097	77773468	Intergenic	Intergenic	-4953	NM_001291212	360013	NM_011586	ENSMUSG00000000631	Myo18a	MAJN|MyoPDZ|MysPDZ|SP-R210	myosin XVIIIA	protein-coding
1-3855	chr7	98149468	98151228	intron (NM_001301250, intron 3 of 12)	L2c|LINE|L2	-4901	NM_011010	18378	NM_011010	ENSMUSG00000074006	Omp	-	olfactory marker protein	protein-coding
1-2521	chr3	89446915	89452375	3' UTR (NM_146131, exon 11 of 11)	3' UTR (NM_146131, exon 11 of 11)	-4896	NM_001310640	68603	NM_026784	ENSMUSG00000027952	Pmvk	1110011E12Rik|2900002L22Rik|AV001327|PMK|PMKA|PMKASE	phosphomevalonate kinase	protein-coding
1-2591	chr3	133547627	133550924	Intergenic	B1_Mur1|SINE|Alu	-4885	NM_001040400	214133	NM_145989	ENSMUSG00000040943	Tet2	Ayu17-449|E130014J05Rik|mKIAA1546	tet methylcytosine dioxygenase 2	protein-coding
1-1682	chr16	94316372	94320511	Intergenic	MT2A|LTR|ERVL	-4878	NM_139145	110948	NM_139145	ENSMUSG00000040820	Hlcs	410I21.SP6|D16Jhu34	holocarboxylase synthetase (biotin- [propriony-Coenzyme A-carboxylase (ATP-hydrolysing)] ligase)	protein-coding
1-3523	chr6	120183971	120193923	intron (NM_016718, intron 1 of 3)	intron (NM_016718, intron 1 of 3)	-4876	NM_001347432	29862	NM_016718	ENSMUSG00000041377	Ninj2	-	ninjurin 2	protein-coding
1-181	chr1	152790113	152800449	Intergenic	Intergenic	-4872	NM_010877	17970	NM_010877	ENSMUSG00000026480	Ncf2	NOXA2|Ncf-2|p67phox	neutrophil cytosolic factor 2	protein-coding
1-708	chr11	97669628	97674764	intron (NM_139311, intron 8 of 19)	intron (NM_139311, intron 8 of 19)	-4864	NR_105892	102465559	NR_105892	ENSMUSG00000098881	Mir6927	Gm27662|mmu-mir-6927	microRNA 6927	ncRNA
1-3899	chr7	123206892	123213163	Intergenic	Intergenic	-4839	NM_146198	233836	NM_146198	ENSMUSG00000030769	Slc5a11	2010013B02Rik|Kst1|RKST2|SMIT2|Slc5a10	solute carrier family 5 (sodium/glucose cotransporter), member 11	protein-coding
1-2081	chr19	40274934	40277974	Intergenic	Intergenic	-4838	NM_016861	54132	NM_016861	ENSMUSG00000055044	Pdlim1	CLP36|Clim1|mClim1	PDZ and LIM domain 1 (elfin)	protein-coding
1-1799	chr17	43009776	43013673	Intergenic	Intergenic	-4831	NM_178589	94185	NM_178589	ENSMUSG00000023915	Tnfrsf21	AA959878|DR6|R74815|TR7	tumor necrosis factor receptor superfamily, member 21	protein-coding
1-2272	chr2	112233240	112236817	Intergenic	Intergenic	-4813	NM_207206	99010	NM_207206	ENSMUSG00000027134	Lpcat4	AI505034|Agpat7|Aytl3|LPEAT2	lysophosphatidylcholine acyltransferase 4	protein-coding
1-655	chr11	79678175	79681614	intron (NM_175543, intron 3 of 14)	RMER15|LTR|ERVL	-4808	NR_045898	72218	NR_045898	ENSMUSG00000086569	Rab11fip4os2	1700020F10Rik|4930542H20Rik|Rab11fib4os2	RAB11 family interacting protein 4 (class II), opposite strand 2	ncRNA
1-3404	chr6	91677692	91680831	Intergenic	Intergenic	-4806	NM_009320	21366	NM_009320	ENSMUSG00000030096	Slc6a6	AA589629|C80501|Taut	solute carrier family 6 (neurotransmitter transporter, taurine), member 6	protein-coding
1-3919	chr7	128516881	128520682	Intergenic	B1_Mur3|SINE|Alu	-4802	NM_013863	29810	NM_013863	ENSMUSG00000030847	Bag3	AA407278|Bis|mg638	BCL2-associated athanogene 3	protein-coding
1-2513	chr3	87899917	87903128	Intergenic	Intergenic	-4799	NM_008231	15191	NM_008231	ENSMUSG00000004897	Hdgf	AI118077|D3Ertd299e	heparin binding growth factor	protein-coding
1-1099	chr13	66936111	66939632	intron (NM_008959, intron 1 of 12)	intron (NM_008959, intron 1 of 12)	-4799	NM_025547	66410	NM_025547	ENSMUSG00000021519	Mterf3	2410017I18Rik|Mterfd1	mitochondrial transcription termination factor 3	protein-coding
1-615	chr11	68961245	68965458	Intergenic	PB1D10|SINE|Alu	-4780	NM_028048	71998	NM_028048	ENSMUSG00000018740	Slc25a35	1810012H11Rik	solute carrier family 25, member 35	protein-coding
1-4268	chr9	44444244	44446878	Intergenic	Intergenic	-4693	NM_001033469	382074	NM_001033469	ENSMUSG00000074397	Foxr1	Foxn5|Gm1115	forkhead box R1	protein-coding
1-3474	chr6	108775399	108781334	Intergenic	(CA)n|Simple_repeat|Simple_repeat	-4693	NM_026011	67166	NM_026011	ENSMUSG00000030105	Arl8b	2610313E07Rik|3100002J04Rik|Arl10c|gie1	ADP-ribosylation factor-like 8B	protein-coding
1-3871	chr7	107595268	107609076	intron (NM_008905, intron 1 of 24)	intron (NM_008905, intron 1 of 24)	-4672	NM_001163557	19024	NM_008905	ENSMUSG00000036528	Ppfibp2	Cclp1	PTPRF interacting protein, binding protein 2 (liprin beta 2)	protein-coding
1-4054	chr8	71527997	71532782	Intergenic	RLTR48B|LTR|ERV1	-4664	NM_001370849	619297	NM_001370849	ENSMUSG00000108900	Ccdc194	C430049E01Rik	coiled-coil domain containing 194	protein-coding
1-152	chr1	135713620	135717179	Intergenic	Intergenic	-4664	NM_001360782	13007	NM_007791	ENSMUSG00000026421	Csrp1	AA408841|AA959891|AW545626|CRP1|Csrp	cysteine and glycine-rich protein 1	protein-coding
1-2436	chr3	10303671	10307997	Intergenic	RLTR13C2|LTR|ERVK	-4651	NM_001357159	75497	NM_029310	ENSMUSG00000027530	Fabp12	1700008G05Rik	fatty acid binding protein 12	protein-coding
1-377	chr10	68280944	68285784	Intergenic	Intergenic	-4638	NM_023598	71371	NM_023598	ENSMUSG00000019947	Arid5b	4930580B11|5430435G07Rik|AI467247|Desrt|Mrf2|Mrf2alpha|Mrf2beta	AT rich interactive domain 5B (MRF1-like)	protein-coding
1-911	chr12	86887569	86891261	Intergenic	Intergenic	-4601	NM_145836	238330	NM_145836	ENSMUSG00000034168	Irf2bpl	6430527G18Rik|Eap1	interferon regulatory factor 2 binding protein-like	protein-coding
1-1104	chr13	73350349	73353620	Intergenic	Intergenic	-4600	NR_045293	432777	NR_045293	ENSMUSG00000113346	Eprn	AU019512|D630045M09Rik	ephemeron, early developmental lncRNA	ncRNA
1-319	chr10	41469704	41473729	Intergenic	B1_Mm|SINE|Alu	-4598	NM_001164433	171580	NM_138315	ENSMUSG00000019823	Mical1	MICAL|MICAL-1|Nical	microtubule associated monooxygenase, calponin and LIM domain containing 1	protein-coding
1-2928	chr5	36699156	36702080	Intergenic	Intergenic	-4597	NM_001081232	320661	NM_177221	ENSMUSG00000029190	D5Ertd579e	9030221A05Rik|A930018H20Rik|Kiaa0232	DNA segment, Chr 5, ERATO Doi 579, expressed	protein-coding
1-579	chr11	55494244	55499021	intron (NM_013716, intron 8 of 11)	B4|SINE|B4	-4594	NR_106112	102465760	NR_106112	ENSMUSG00000098906	Mir7652	Gm27932|mmu-mir-7652	microRNA 7652	ncRNA
1-4267	chr9	44419793	44425416	Intergenic	B2_Mm2|SINE|B2	-4535	NR_151775	382073	NM_201372	ENSMUSG00000043923	Ccdc84	D630044F24Rik|Gm1114	coiled-coil domain containing 84	protein-coding
1-1602	chr16	23603540	23607239	Intergenic	RLTR14-int|LTR|ERV1	-4530	NM_023386	67775	NM_023386	ENSMUSG00000033355	Rtp4	5830458K16Rik|Ifrg28	receptor transporter protein 4	protein-coding
1-3270	chr6	49267161	49269915	Intergenic	RMER19A|LTR|ERVK	-4486	NM_001362188	101214	NM_198102	ENSMUSG00000029817	Tra2a	1500010G04Rik|AL022798|G430041M01Rik|mAWMS1	transformer 2 alpha	protein-coding
1-569	chr11	51642089	51650869	intron (NM_145974, intron 1 of 4)	intron (NM_145974, intron 1 of 4)	-4475	NR_027958	97775	NM_175289	ENSMUSG00000052563	D930048N14Rik	AI315703|R75254	RIKEN cDNA D930048N14 gene	ncRNA
1-484	chr10	121635761	121638770	Intergenic	RLTR13C2|LTR|ERVK	-4436	NM_177335	216393	NM_177335	ENSMUSG00000047642	D930020B18Rik	1500017I17Rik	RIKEN cDNA D930020B18 gene	protein-coding
1-575	chr11	54071585	54075271	Intergenic	Intergenic	-4411	NM_019417	30794	NM_019417	ENSMUSG00000020388	Pdlim4	Ril	PDZ and LIM domain 4	protein-coding
1-204	chr1	156422305	156428271	Intergenic	Intergenic	-4373	NM_001346967	77352	NM_001033180	ENSMUSG00000026601	Axdnd1	9430070O13Rik|Gm979	axonemal dynein light chain domain containing 1	protein-coding
1-3653	chr6	145076103	145084957	Intergenic	Intergenic	-4373	NM_007532	12035	NM_007532	ENSMUSG00000030268	Bcat1	BCATc|Eca39	branched chain aminotransferase 1, cytosolic	protein-coding
1-1827	chr17	46766632	46769919	Intergenic	Intergenic	-4360	NM_025966	67101	NM_025966	ENSMUSG00000062619	2310039H08Rik	-	RIKEN cDNA 2310039H08 gene	protein-coding
1-1215	chr14	34667873	34671280	Intergenic	Intergenic	-4352	NM_001301330	218914	NM_001004436	ENSMUSG00000041408	Wapl	A530089A20Rik|BC037674|DIF-2|FOE|Wapal	WAPL cohesin release factor	protein-coding
1-1967	chr18	61681299	61685874	Intergenic	ID_B1|SINE|B4	-4349	NM_019508	56069	NM_019508	ENSMUSG00000024578	Il17b	1110006O16Rik|1700006N07Rik|Zcyto7	interleukin 17B	protein-coding
1-3385	chr6	89286293	89293847	Intergenic	(TAGA)n|Simple_repeat|Simple_repeat	-4345	NR_131021	75131	NR_131021	ENSMUSG00000107622	4930512J16Rik	Gm44205	RIKEN cDNA 4930512J16 gene	ncRNA
1-3545	chr6	122701725	122704623	Intergenic	Intergenic	-4315	NM_001289831	71950	NM_028016	ENSMUSG00000012396	Nanog	2410002E02Rik|ENK|ecat4	Nanog homeobox	protein-coding
1-4245	chr9	32931346	32935096	Intergenic	Intergenic	-4255	NR_131058	330917	NR_131058		Gm27162	A430016B06	predicted gene 27162	ncRNA
1-2398	chr2	168154547	168162835	Intergenic	ID_B1|SINE|B4	-4178	NR_040327	77017	NR_040327	ENSMUSG00000087648	E130018N17Rik	-	RIKEN cDNA E130018N17 gene	ncRNA
1-2416	chr2	174278752	174281536	Intergenic	Intergenic	-4176	NM_019690	14683	NM_010309	ENSMUSG00000027523	Gnas	5530400H20Rik|A930027G11Rik|C130027O20Rik|GPSA|GSP|Galphas|Gnas1|Gnasxl|Gs-alpha|Gsa|Nesp|Nesp55|Nespl|Oed-Sml|Oedsml|P1|P2|P3|PHP1A|PHP1B|POH|SCG6	GNAS (guanine nucleotide binding protein, alpha stimulating) complex locus	protein-coding
1-1013	chr13	23488879	23497034	Intergenic	CT-rich|Low_complexity|Low_complexity	-4099	NM_001289615	238555	NM_175938	ENSMUSG00000053216	Btn2a2	Btn2|D030063K05	butyrophilin, subfamily 2, member A2	protein-coding
1-711	chr11	97768874	97772521	TTS (NM_028156)	TTS (NM_028156)	-4084	NM_026186	67480	NM_026186	ENSMUSG00000018541	Cwc25	1300013D05Rik|AA473636|Ccdc49|R75228	CWC25 spliceosome-associated protein	protein-coding
1-2750	chr4	116824926	116826199	Intergenic	ID4_|SINE|ID	-4054	NM_146256	242642	NM_146256	ENSMUSG00000043155	Hpdl	A830048M07Rik|BC034099|Gloxd1	4-hydroxyphenylpyruvate dioxygenase-like	protein-coding
1-667	chr11	85163069	85171030	Intergenic	Intergenic	-4047	NM_028589	73634	NM_028589	ENSMUSG00000018479	1700125H20Rik	-	RIKEN cDNA 1700125H20 gene	protein-coding
1-3549	chr6	123695723	123701932	Intergenic	RLTR5_Mm|LTR|ERV1	-3994	NM_001104638	435916	NM_001104638	ENSMUSG00000091620	Vmn2r23	EG435916	vomeronasal 2, receptor 23	protein-coding
1-1240	chr14	55846107	55854139	Intergenic	RLTR41|LTR|ERV1	-3992	NM_001040072	277154	NM_001040072	ENSMUSG00000075592	Nynrin	AA409373|C80530|mKIAA1305	NYN domain and retroviral integrase containing	protein-coding
1-2757	chr4	117829233	117833299	Intergenic	Intergenic	-3992	NM_008135	14664	NM_008135	ENSMUSG00000028542	Slc6a9	Glyt-1|Glyt1	solute carrier family 6 (neurotransmitter transporter, glycine), member 9	protein-coding
1-2431	chr3	9610148	9617932	Intergenic	Intergenic	-3955	NM_133218	170753	NM_133218	ENSMUSG00000040209	Zfp704	C030026M03|C030034L19Rik|Gig1|Znf704	zinc finger protein 704	protein-coding
1-415	chr10	81026690	81031962	3' UTR (NM_134135, exon 4 of 4)	3' UTR (NM_134135, exon 4 of 4)	-3949	NM_145217	208666	NM_145217	ENSMUSG00000043670	Diras1	Di-Ras1|Gbts1|RIG	DIRAS family, GTP-binding RAS-like 1	protein-coding
1-776	chr11	116210163	116214003	intron (NM_027107, intron 3 of 3)	intron (NM_027107, intron 3 of 3)	-3919	NR_004853	69681	NR_004853	ENSMUSG00000092300	Cdk3	2310050O10Rik|Cdk3-ps	cyclin-dependent kinase 3	pseudo
1-3272	chr6	49313558	49317155	Intergenic	B1_Mus2|SINE|Alu	-3918	NM_001311112	57895	NM_175098	ENSMUSG00000050786	Ccdc126	6330407D12Rik|AA675040|AI465320|AL022711	coiled-coil domain containing 126	protein-coding
1-3986	chr8	11480885	11484191	Intergenic	Intergenic	-3898	NM_011227	19332	NM_011227	ENSMUSG00000031504	Rab20	AA536966|D8Ertd350e	RAB20, member RAS oncogene family	protein-coding
1-120	chr1	130818918	130826661	Intergenic	Intergenic	-3895	NM_011082	18703	NM_011082	ENSMUSG00000026417	Pigr	-	polymeric immunoglobulin receptor	protein-coding
1-3690	chr7	16837045	16840971	intron (NM_001039878, intron 16 of 17)	intron (NM_001039878, intron 16 of 17)	-3894	NM_001252458	101540	NM_178900	ENSMUSG00000041187	Prkd2	AI325941|PKD2	protein kinase D2	protein-coding
1-69	chr1	75047668	75053372	Intergenic	Intergenic	-3881	NM_029342	75570	NM_029342	ENSMUSG00000026162	Nhej1	1700029B21Rik|XLF|cernunnos	non-homologous end joining factor 1	protein-coding
1-4144	chr8	106597598	106601485	Intergenic	Intergenic	-3809	NM_009864	12550	NM_009864	ENSMUSG00000000303	Cdh1	AA960649|ARC-1|E-cad|Ecad|L-CAM|UVO|Um	cadherin 1	protein-coding
1-764	chr11	115190014	115193315	intron (NM_001033393, intron 2 of 9)	B4A|SINE|B4	-3808	NM_001362889	66176	NM_025400	ENSMUSG00000015542	Nat9	1110028N05Rik	N-acetyltransferase 9 (GCN5-related, putative)	protein-coding
1-3498	chr6	113632979	113636341	Intergenic	PB1D10|SINE|Alu	-3807	NM_001113553	108960	NM_172161	ENSMUSG00000060477	Irak2	6330415L08Rik|AI649099|IRAK-2	interleukin-1 receptor-associated kinase 2	protein-coding
1-2296	chr2	127445553	127451177	Intergenic	MER92B|LTR|ERV1	-3800	NM_029629	68126	NM_029629	ENSMUSG00000027371	Fahd2a	1500003K14Rik|B430104H02Rik|Cgi-105|Fahd2	fumarylacetoacetate hydrolase domain containing 2A	protein-coding
1-4400	chr9	109882730	109888970	intron (NM_007658, intron 9 of 14)	intron (NM_007658, intron 9 of 14)	-3793	NR_106057	102465660	NR_106057	ENSMUSG00000098490	Mir7089	Gm27418|mmu-mir-7089	microRNA 7089	ncRNA
1-142	chr1	134175437	134181821	Intergenic	Intergenic	-3775	NM_007695	12654	NM_007695	ENSMUSG00000064246	Chil1	AW208766|Brp39|Chi3l1|Gp39	chitinase-like 1	protein-coding
1-272	chr1	184823834	184828583	intron (NM_001368286, intron 4 of 7)	RLTR12D|LTR|ERVK	-3720	NR_035502	100316821	NR_035502	ENSMUSG00000088559	Mir1981	mir-1981|mmu-mir-1981	microRNA 1981	ncRNA
1-2157	chr2	24477624	24480992	Intergenic	Intergenic	-3709	NM_011040	18510	NM_011040	ENSMUSG00000026976	Pax8	Pax-8	paired box 8	protein-coding
1-1522	chr15	101168992	101171772	Intergenic	Intergenic	-3690	NM_007395	11479	NM_007395	ENSMUSG00000000532	Acvr1b	6820432J04|ALK-4|ActR-IB|ActRIB|Acvrlk4|Alk4|SKR2	activin A receptor, type 1B	protein-coding
1-1859	chr17	56984347	56987284	Intergenic	Intergenic	-3689	NM_175731	171168	NM_175731	ENSMUSG00000045019	Acer1	2310024P18Rik|AI662009|Alkcdase1|Asah3|Cer1	alkaline ceramidase 1	protein-coding
1-1250	chr14	63429003	63436423	Intergenic	Intergenic	-3681	NM_177628	219148	NM_177628	ENSMUSG00000035095	Fam167a	A030013D21	family with sequence similarity 167, member A	protein-coding
1-1834	chr17	47423642	47427480	intron (NM_029296, intron 3 of 3)	intron (NM_029296, intron 3 of 3)	-3681	NM_001347584	75462	NM_029296	ENSMUSG00000047150	1700001C19Rik	-	RIKEN cDNA 1700001C19 gene	protein-coding
1-1575	chr16	13747704	13754084	Intergenic	B1_Mus2|SINE|Alu	-3670	NM_001357954	432999	NM_001357954		A930007A09Rik	-	RIKEN cDNA A930007A09 gene	protein-coding
1-1180	chr14	20289648	20292412	Intergenic	Intergenic	-3660	NR_153363	67725	NM_026341	ENSMUSG00000021809	Nudt13	4933433B15Rik	nudix (nucleoside diphosphate linked moiety X)-type motif 13	protein-coding
1-405	chr10	79813763	79820972	intron (NM_023128, intron 8 of 8)	B2_Mm2|SINE|B2	-3654	NM_030218	78906	NM_030218	ENSMUSG00000035852	Misp	9130017N09Rik	mitotic spindle positioning	protein-coding
1-3958	chr7	139936709	139943772	3' UTR (NM_177261, exon 31 of 31)	3' UTR (NM_177261, exon 31 of 31)	-3616	NM_009482	22286	NM_009482	ENSMUSG00000047751	Utf1	AI505934	undifferentiated embryonic cell transcription factor 1	protein-coding
1-2796	chr4	130742771	130749444	intron (NM_001356566, intron 5 of 17)	intron (NM_001356566, intron 5 of 17)	-3531	NR_028565	100217460	NR_028565	ENSMUSG00000065196	Snord85	MBII-251|Z50	small nucleolar RNA, C/D box 85	snoRNA
1-368	chr10	62507807	62514734	intron (NM_001358965, intron 1 of 3)	B1_Mur1|SINE|Alu	-3513	NM_011157	19073	NM_011157	ENSMUSG00000020077	Srgn	Prg|Prg1|Sgc	serglycin	protein-coding
1-4312	chr9	64043551	64046335	Intergenic	RMER30|DNA|hAT-Charlie	-3478	NR_040726	73397	NR_040726	ENSMUSG00000093616	1700055C04Rik	-	RIKEN cDNA 1700055C04 gene	ncRNA
1-3836	chr7	81498331	81505279	Intergenic	RMER10A|LTR|ERVL	-3475	NM_183143	210321	NM_183143	ENSMUSG00000061877	BC048679	-	cDNA sequence BC048679	protein-coding
1-2593	chr3	135840770	135846693	intron (NM_026228, intron 2 of 8)	PB1D10|SINE|Alu	-3462	NR_040540	71038	NR_040540	ENSMUSG00000106306	4933401H06Rik	-	RIKEN cDNA 4933401H06 gene	ncRNA
1-3342	chr6	72960561	72963833	Intergenic	Intergenic	-3449	NM_001190327	19240	NM_025284	ENSMUSG00000079523	Tmsb10	Ptmb10|Tb10	thymosin, beta 10	protein-coding
1-61	chr1	65064556	65069212	Intergenic	Intergenic	-3444	NM_007776	12967	NM_007776	ENSMUSG00000067299	Crygd	Aey4|Cryg-1|DGcry-1|Lop12	crystallin, gamma D	protein-coding
1-3550	chr6	124657872	124661454	Intergenic	Intergenic	-3441	NR_149320	14792	NM_145130	ENSMUSG00000004270	Lpcat3	C3f|Grcc3f|Lpcat|Lpeat|Lplat5|Lpsat|Mboat5|Moact5|Oact5|PTG	lysophosphatidylcholine acyltransferase 3	protein-coding
1-497	chr10	128008869	128013232	Intergenic	B1_Mus2|SINE|Alu	-3439	NM_001359377	27400	NM_013786	ENSMUSG00000025396	Hsd17b6	17betaHSD9|Hsd17b9|Rdh8	hydroxysteroid (17-beta) dehydrogenase 6	protein-coding
1-993	chr12	117243932	117250836	intron (NR_044987, intron 2 of 2)	B1_Mur1|SINE|Alu	-3433	NR_029563	387171	NR_029563	ENSMUSG00000065538	Mir153	Mirn153|mir-153|mmu-mir-153	microRNA 153	ncRNA
1-2062	chr19	30550984	30554848	Intergenic	Intergenic	-3420	NM_010051	13380	NM_010051	ENSMUSG00000024868	Dkk1	mdkk-1	dickkopf WNT signaling pathway inhibitor 1	protein-coding
1-3699	chr7	19243862	19248245	3' UTR (NM_207525, exon 2 of 2)	3' UTR (NM_207525, exon 2 of 2)	-3382	NM_001370864	102637572	NM_001370864		Gm38499	-	predicted gene, 38499	protein-coding
1-4248	chr9	37203545	37206198	Intergenic	ORR1F|LTR|ERVL-MaLR	-3352	NM_025464	66279	NM_025464	ENSMUSG00000032121	Tmem218	1810021J13Rik|AV004931	transmembrane protein 218	protein-coding
1-1931	chr18	36197218	36204130	Intergenic	B3|SINE|B2	-3283	NM_001167891	100042150	NM_001167891	ENSMUSG00000060275	Nrg2	Don1|NTAK	neuregulin 2	protein-coding
1-4324	chr9	66151689	66158211	Intergenic	Intergenic	-3276	NM_010019	13143	NM_010019	ENSMUSG00000032380	Dapk2	-	death-associated protein kinase 2	protein-coding
1-1589	chr16	18375342	18379764	intron (NM_033474, intron 2 of 18)	ID_B1|SINE|B4	-3230	NM_001272030	11877	NM_033474	ENSMUSG00000000325	Arvcf	-	armadillo repeat gene deleted in velocardiofacial syndrome	protein-coding
1-769	chr11	115629502	115633473	Intergenic	Intergenic	-3192	NM_001252396	67283	NM_026071	ENSMUSG00000020744	Slc25a19	2900089E13Rik|DNC|MUP1|TPC	solute carrier family 25 (mitochondrial thiamine pyrophosphate carrier), member 19	protein-coding
1-4156	chr8	111692085	111696255	Intergenic	Intergenic	-3160	NM_025583	66473	NM_025583	ENSMUSG00000031957	Ctrb1	2200008D09Rik|AI504462|Ctrb|Prt-2	chymotrypsinogen B1	protein-coding
1-495	chr10	127892282	127898472	Intergenic	Intergenic	-3158	NM_027301	70061	NM_027301	ENSMUSG00000040127	Sdr9c7	1810054F20Rik|Rdh20|Rdhs|SDR-O|Sdro	4short chain dehydrogenase/reductase family 9C, member 7	protein-coding
1-985	chr12	112660531	112664363	intron (NM_009652, intron 2 of 13)	intron (NM_009652, intron 2 of 13)	-3096	NR_105904	102465566	NR_105904	ENSMUSG00000098380	Mir6939	Gm27498|mmu-mir-6939	microRNA 6939	ncRNA
1-3972	chr7	141557759	141560433	Intergenic	Intergenic	-3084	NM_007459	11772	NM_007459	ENSMUSG00000002957	Ap2a2	2410074K14Rik|AF006990|AW146353|Adtab|C78001|L25	adaptor-related protein complex 2, alpha 2 subunit	protein-coding
1-3175	chr6	7693259	7699278	Intergenic	G-rich|Low_complexity|Low_complexity	-3059	NM_012055	27053	NM_012055	ENSMUSG00000029752	Asns	-	asparagine synthetase	protein-coding
1-2036	chr19	12066807	12070702	Intergenic	Intergenic	-3036	NR_030566	100124486	NR_030566	ENSMUSG00000077972	Mir466f-1	Mirn466f-1	microRNA 466f-1	ncRNA
1-1472	chr15	83343233	83346478	intron (NM_001357756, intron 1 of 15)	intron (NM_001357756, intron 1 of 15)	-2997	NR_162786	114483639	NR_162786		Mir12186	mmu-mir-12186	microRNA mir-12186	ncRNA
1-2599	chr3	138738041	138740395	Intergenic	Intergenic	-2990	NM_019571	56224	NM_019571	ENSMUSG00000028152	Tspan5	2810455A09Rik|4930505M03Rik|NET-4|Tm4sf9	tetraspanin 5	protein-coding
1-4363	chr9	92265045	92275631	intron (NM_011636, intron 8 of 8)	intron (NM_011636, intron 8 of 8)	-2977	NR_105808	102465203	NR_105808	ENSMUSG00000098766	Mir6386	Gm27842|mmu-mir-6386	microRNA 6386	ncRNA
1-1711	chr17	23835660	23841816	intron (NM_027644, intron 5 of 6)	B2_Mm2|SINE|B2	-2971	NM_001081399	353130	NM_178370	ENSMUSG00000049620	Prss33	Eos|mT6|tryptase-6	protease, serine 33	protein-coding
1-473	chr10	117239913	117243391	Intergenic	Intergenic	-2971	NM_029906	77397	NM_029906	ENSMUSG00000020177	9530003J23Rik	Lyzf1	RIKEN cDNA 9530003J23 gene	protein-coding
1-3851	chr7	97739265	97743098	Intergenic	Intergenic	-2934	NM_175105	66333	NM_175105	ENSMUSG00000042797	Aqp11	1700015P13Rik|AI648923|sjds	aquaporin 11	protein-coding
1-1091	chr13	62858446	62864164	Intergenic	Intergenic	-2905	NM_007994	14120	NM_007994	ENSMUSG00000021456	Fbp2	Fbp-1|Fbp1|Rae-30	fructose bisphosphatase 2	protein-coding
1-1789	chr17	35500261	35506010	Intergenic	Intergenic	-2897	NM_013633	18999	NM_013633	ENSMUSG00000024406	Pou5f1	NF-A3|Oct-3|Oct-3/4|Oct-4|Oct3|Oct3/4|Oct4|Otf-3|Otf-4|Otf3|Otf3-rs7|Otf3g|Otf4	POU domain, class 5, transcription factor 1	protein-coding
1-2761	chr4	120156642	120160018	Intergenic	Intergenic	-2876	NM_007902	13615	NM_007902	ENSMUSG00000028635	Edn2	ET-2|PPET2|VIC	endothelin 2	protein-coding
1-208	chr1	156474290	156480117	Intergenic	Intergenic	-2875	NM_009230	20652	NM_009230	ENSMUSG00000026600	Soat1	8430426K15Rik|ACAT-1|AW550831|Acact|ald|hid	sterol O-acyltransferase 1	protein-coding
1-4369	chr9	96526084	96530106	Intergenic	Intergenic	-2831	NM_001370882	102635744	NM_001370882	ENSMUSG00000099564	Gm28729	-	predicted gene 28729	protein-coding
1-1424	chr15	76233860	76234520	intron (NM_001163576, intron 8 of 9)	intron (NM_001163576, intron 8 of 9)	-2812	NM_011117	18810	NM_011117	ENSMUSG00000022565	Plec	AA591047|AU042537|EBS1|PCN|PLTN|Plec1	plectin	protein-coding
1-3647	chr6	143154375	143159098	Intergenic	Intergenic	-2805	NR_153819	102633311	NR_153819		Gm31108	Gm31169	predicted gene, 31108	ncRNA
1-1401	chr15	62219570	62224898	intron (NR_132747, intron 2 of 4)	intron (NR_132747, intron 2 of 4)	-2783	NR_003523	67552	NM_026230		H2afy3	4933432H23Rik	H2A histone family, member Y3	pseudo
1-2627	chr4	8746535	8750594	intron (NM_001277149, intron 1 of 37)	intron (NM_001277149, intron 1 of 37)	-2760	NM_001355382	320790	NM_001033395	ENSMUSG00000041235	Chd7	A730019I05Rik|Cycn|Cyn|Dz|Edy|Flo|GENA 47|GENA 60|Gena 52|Lda|Mt|Obt|Todo|WBE1|Whi|metis	chromodomain helicase DNA binding protein 7	protein-coding
1-1050	chr13	37883973	37887379	intron (NM_001039188, intron 1 of 9)	intron (NM_001039188, intron 1 of 9)	-2758	NR_033218	68750	NM_026830	ENSMUSG00000039087	Rreb1	1110037N09Rik|AA414966|B930013M22Rik	ras responsive element binding protein 1	protein-coding
1-3288	chr6	54260762	54263465	intron (NM_001163640, intron 6 of 12)	intron (NM_001163640, intron 6 of 12)	-2745	NM_001311133	69993	NM_023543	ENSMUSG00000004633	Chn2	1700026N20Rik|4930557O16Rik|ARHGAP3|Bch	chimerin 2	protein-coding
1-127	chr1	132500784	132506203	intron (NM_172517, intron 13 of 13)	intron (NM_172517, intron 13 of 13)	-2737	NM_029025	74626	NM_029025	ENSMUSG00000048174	Tmem81	4930429O20Rik|AI465369	transmembrane protein 81	protein-coding
1-300	chr10	21974262	21977695	intron (NM_001161845, intron 3 of 13)	intron (NM_001161845, intron 3 of 13)	-2694	NM_001161847	20393	NM_011361	ENSMUSG00000019970	Sgk1	Sgk	serum/glucocorticoid regulated kinase 1	protein-coding
1-2329	chr2	150662238	150667370	intron (NM_080575, intron 1 of 13)	MIRb|SINE|MIR	-2690	NR_040331	109344	NR_040331	ENSMUSG00000087406	E130215H24Rik	-	RIKEN cDNA E130215H24 gene	ncRNA
1-2552	chr3	102081065	102086465	Intergenic	Intergenic	-2650	NM_009814	12373	NM_009814	ENSMUSG00000027861	Casq2	AA033488|AW146219|Csq2|ESTM52|cCSQ	calsequestrin 2	protein-coding
1-3766	chr7	44532365	44537030	exon (NM_011131, exon 21 of 27)	exon (NM_011131, exon 21 of 27)	-2626	NM_019866	272382	NM_019866	ENSMUSG00000008193	Spib	Spi-B	Spi-B transcription factor (Spi-1/PU.1 related)	protein-coding
1-3709	chr7	25816575	25821666	Intergenic	RMER5|LTR|ERV1	-2595	NM_028775	74134	NM_028775	ENSMUSG00000040703	Cyp2s1	1200011C15Rik|AU041727|C79779|CYPIIS1	cytochrome P450, family 2, subfamily s, polypeptide 1	protein-coding
1-4223	chr9	22135826	22140825	Intergenic	B1_Mus2|SINE|Alu	-2579	NM_001102405	11433	NM_007388	ENSMUSG00000001348	Acp5	TRACP|TRAP	acid phosphatase 5, tartrate resistant	protein-coding
1-1079	chr13	55448188	55452871	exon (NM_001286065, exon 4 of 16)	exon (NM_001286065, exon 4 of 16)	-2577	NR_105908	102466770	NR_105908	ENSMUSG00000099058	Mir6943	Gm27791|mmu-mir-6943	microRNA 6943	ncRNA
1-105	chr1	118622914	118627897	Intergenic	RSINE1|SINE|B4	-2540	NM_023755	81879	NM_023755	ENSMUSG00000026380	Tfcp2l1	1810030F05Rik|4932442M07Rik|AA575098|Cp2l1|Crtr-1|D930018N21Rik|LBP-9|Tcfcp2l1	transcription factor CP2-like 1	protein-coding
1-3094	chr5	134177504	134181105	Intergenic	Intergenic	-2537	NM_033572	94254	NM_033572	ENSMUSG00000061979	Rcc1l	5730496C04Rik|AU019812|Wbscr16	reculator of chromosome condensation 1 like	protein-coding
1-421	chr10	81388087	81393001	Intergenic	Intergenic	-2520	NM_001099917	72273	NM_001099917	ENSMUSG00000078439	Smim24	2210404O07Rik	small integral membrane protein 24	protein-coding
1-940	chr12	102685484	102689586	intron (NM_172584, intron 1 of 9)	ORR1C2|LTR|ERVL-MaLR	-2515	NR_035457	100316812	NR_035457	ENSMUSG00000089324	Mir1936	mir-1936|mmu-mir-1936	microRNA 1936	ncRNA
1-3613	chr6	135119075	135122503	Intergenic	RMER5|LTR|ERV1	-2506	NM_001205396	93746	NM_053118	ENSMUSG00000030205	Gprc5d	-	G protein-coupled receptor, family C, group 5, member D	protein-coding
1-1734	chr17	25967045	25968976	intron (NR_151779, intron 1 of 10)	intron (NR_151779, intron 1 of 10)	-2483	NM_015830	50817	NM_015830	ENSMUSG00000037326	Capn15	Solh	calpain 15	protein-coding
1-3125	chr5	140502139	140504148	Intergenic	ERVB7_1-LTR_MM|LTR|ERVK	-2466	NM_021528	59031	NM_021528	ENSMUSG00000036599	Chst12	AI595374|C4S-2|C4ST2	carbohydrate sulfotransferase 12	protein-coding
1-1680	chr16	94005192	94017317	Intergenic	Intergenic	-2417	NM_019500	56173	NM_019500	ENSMUSG00000047109	Cldn14	AI851731	claudin 14	protein-coding
1-3395	chr6	90546066	90550751	Intergenic	MLT1F1-int|LTR|ERVL-MaLR	-2385	NM_001356412	107747	NM_027406	ENSMUSG00000030088	Aldh1l1	1810048F20Rik|FDH|Fthfd|Neut2	aldehyde dehydrogenase 1 family, member L1	protein-coding
1-1443	chr15	78530542	78533503	Intergenic	Intergenic	-2371	NM_028331	72709	NM_028331	ENSMUSG00000022440	C1qtnf6	2810036M19Rik|Adiq|CTRP6	C1q and tumor necrosis factor related protein 6	protein-coding
1-3722	chr7	28536363	28540828	Intergenic	B1_Mus2|SINE|Alu	-2290	NM_026716	68416	NM_026716	ENSMUSG00000084174	Sycn	0910001K16Rik|1810038B08Rik|SYL	syncollin	protein-coding
1-4094	chr8	84908766	84913326	TTS (NM_019945)	TTS (NM_019945)	-2289	NR_103491	100503676	NR_103491	ENSMUSG00000003812	Gm38426	-	predicted gene, 38426	ncRNA
1-2930	chr5	36796780	36801281	Intergenic	RLTR6_Mm|LTR|ERV1	-2276	NM_026242	67568	NM_026242	ENSMUSG00000055302	Mrfap1	9130413I22Rik|AL022827|Pam14	Morf4 family associated protein 1	protein-coding
1-95	chr1	90969673	90974104	Intergenic	Intergenic	-2268	NM_008998	19329	NM_008998	ENSMUSG00000026304	Rab17	AW413472	RAB17, member RAS oncogene family	protein-coding
1-1446	chr15	78895279	78899744	Intergenic	Intergenic	-2257	NM_001316686	20401	NM_009164	ENSMUSG00000022436	Sh3bp1	3BP-1	SH3-domain binding protein 1	protein-coding
1-2816	chr4	134064043	134068386	Intergenic	(TC)n|Simple_repeat|Simple_repeat	-2238	NM_001162970	230806	NM_001162970	ENSMUSG00000012123	Crybg2	Aim1l	crystallin beta-gamma domain containing 2	protein-coding
1-4266	chr9	44252387	44254969	intron (NM_178420, intron 9 of 9)	intron (NM_178420, intron 9 of 9)	-2214	NM_133226	170761	NM_133226	ENSMUSG00000032105	Pdzd3	NaPi-Cap2|Pdzk2	PDZ domain containing 3	protein-coding
1-2357	chr2	156416355	156421041	Intergenic	L3|LINE|CR1	-2211	NM_013510	13821	NM_013510	ENSMUSG00000027624	Epb41l1	4.1N|Epb4.1l1|NBL1|mKIAA0338	erythrocyte membrane protein band 4.1 like 1	protein-coding
1-3835	chr7	81493971	81498270	intron (NM_001358040, intron 2 of 4)	intron (NM_001358040, intron 2 of 4)	-2195	NM_021492	11775	NM_021492	ENSMUSG00000062444	Ap3b2	AI549966|AU042881|Naptb|[b]-NAP|beta-NAP|beta3B	adaptor-related protein complex 3, beta 2 subunit	protein-coding
1-4358	chr9	88522938	88527140	Intergenic	Intergenic	-2142	NR_040721	72655	NR_040721	ENSMUSG00000097195	Snhg5	2810026P18Rik|4933428I09Rik|mU50HG-b	small nucleolar RNA host gene 5	ncRNA
1-3676	chr7	4918499	4921760	exon (NM_170759, exon 3 of 3)	exon (NM_170759, exon 3 of 3)	-2122	NM_201355	269854	NM_201355	ENSMUSG00000035285	Nat14	BC047219	N-acetyltransferase 14	protein-coding
1-3090	chr5	130215651	130219665	Intergenic	RMER15|LTR|ERVL	-2086	NM_001081394	71667	NM_027854	ENSMUSG00000053094	Tmem248	0610007L01Rik|A930023A16Rik|AW557951|G430067H08Rik	transmembrane protein 248	protein-coding
1-2298	chr2	129180696	129184817	Intergenic	MLT1A0|LTR|ERVL-MaLR	-2083	NR_045264	100048701	NR_045264	ENSMUSG00000084826	AI847159	-	expressed sequence AI847159	ncRNA
1-119	chr1	130763039	130765676	Intergenic	Intergenic	-2027	NR_151623	433347	NR_151623	ENSMUSG00000100106	Gm28856	-	predicted gene 28856	ncRNA
1-1736	chr17	26109322	26113278	Intergenic	Intergenic	-2016	NM_021793	60455	NM_021793	ENSMUSG00000024180	Tmem8	AW490096|GPI-PLA2|M83|Pgap6|Rxylt1|Tmem8a	transmembrane protein 8	protein-coding
1-243	chr1	171059412	171063398	Intergenic	B3A|SINE|B2	-2002	NM_010188	14131	NM_010188	ENSMUSG00000059498	Fcgr3	CD16	Fc receptor, IgG, low affinity III	protein-coding
1-709	chr11	97681282	97685910	3' UTR (NM_139311, exon 20 of 20)	3' UTR (NM_139311, exon 20 of 20)	-2000	NM_001364153	217149	NM_001085500	ENSMUSG00000078695	Cisd3	Mel-13|Mel13	CDGSH iron sulfur domain 3	protein-coding
1-1147	chr13	108210474	108214382	Intergenic	Intergenic	-1976	NM_029001	74559	NM_029001	ENSMUSG00000021696	Elovl7	9130013K24Rik|AI840082	ELOVL family member 7, elongation of long chain fatty acids (yeast)	protein-coding
1-3438	chr6	94606933	94609813	intron (NM_001355269, intron 15 of 17)	intron (NM_001355269, intron 15 of 17)	-1958	NR_106008	102466992	NR_106008	ENSMUSG00000098531	Mir7041	Gm27872|mmu-mir-7041	microRNA 7041	ncRNA
1-3968	chr7	141010749	141014639	Intergenic	Intergenic	-1950	NM_025378	66141	NM_025378	ENSMUSG00000025492	Ifitm3	1110004C05Rik|Cd225|Cdw217|DSPA2b|Fgls|IP15|mil-1	interferon induced transmembrane protein 3	protein-coding
1-704	chr11	96916560	96920303	Intergenic	MIR|SINE|MIR	-1917	NM_001308183	80280	NM_030248	ENSMUSG00000018669	Cdk5rap3	1810007E24Rik|BC002318|C53|C81486|HSF-27|IC53|LZAP|MST016	CDK5 regulatory subunit associated protein 3	protein-coding
1-2535	chr3	95687908	95691761	Intergenic	Intergenic	-1917	NM_001301705	229595	NM_144899	ENSMUSG00000015850	Adamtsl4	ADAMTSL-4|Tsrc1	ADAMTS-like 4	protein-coding
1-1714	chr17	24150952	24154727	Intergenic	B3|SINE|B2	-1917	NM_001286662	18607	NM_011062	ENSMUSG00000024122	Pdpk1	Pdk1	3-phosphoinositide dependent protein kinase 1	protein-coding
1-1128	chr13	97431239	97434883	Intergenic	Intergenic	-1909	NR_110432	100039691	NR_110430	ENSMUSG00000078952	Lncenc1	Gm11019|Gm2373|Lincenc1|Platr18|linc-Enc1	long non-coding RNA, embryonic stem cells expressed 1	ncRNA
1-4253	chr9	37524304	37528058	Intergenic	Intergenic	-1908	NR_136939	69524	NM_027102	ENSMUSG00000001946	Esam	2310008D05Rik|Esam1|W117m	endothelial cell-specific adhesion molecule	protein-coding
1-1944	chr18	43059508	43063191	Intergenic	Intergenic	-1878	NM_028392	72930	NM_027531	ENSMUSG00000024500	Ppp2r2b	2900026H06Rik|6330404L05Rik|E130009M08Rik|PP2A-PR55B|PR55-BETA|SCA12	protein phosphatase 2, regulatory subunit B, beta	protein-coding
1-3680	chr7	15892377	15896121	intron (NR_038092, intron 3 of 4)	B1_Mus1|SINE|Alu	-1875	NM_001205274	546024	NM_001033638	ENSMUSG00000074365	Crxos	AA606869|AY590891|Crxos1|Egam1	cone-rod homeobox, opposite strand	protein-coding
1-3028	chr5	113650476	113654032	Intergenic	Intergenic	-1864	NM_008153	14747	NM_008153	ENSMUSG00000042190	Cmklr1	ChemR23|DEZ|Gpcr27|mcmklr1	chemokine-like receptor 1	protein-coding
1-2793	chr4	129620493	129621406	intron (NM_025455, intron 3 of 5)	intron (NM_025455, intron 3 of 5)	-1856	NM_198026	230767	NM_198026	ENSMUSG00000040795	Iqcc	BC026978	IQ motif containing C	protein-coding
1-795	chr11	117873521	117877242	Intergenic	Intergenic	-1855	NM_027919	71776	NM_027919	ENSMUSG00000017713	Tha1	1300017K07Rik|GLY1	threonine aldolase 1	protein-coding
1-2010	chr19	5107029	5110669	intron (NR_045528, intron 15 of 15)	intron (NR_045528, intron 15 of 15)	-1853	NM_029576	76308	NM_029576	ENSMUSG00000024870	Rab1b	1110011F09Rik	RAB1B, member RAS oncogene family	protein-coding
1-2264	chr2	104119086	104122751	Intergenic	Intergenic	-1851	NM_026634	68243	NM_026634	ENSMUSG00000032671	A930018P22Rik	-	RIKEN cDNA A930018P22 gene	protein-coding
1-4375	chr9	99436750	99440352	Intergenic	Intergenic	-1839	NM_008624	17532	NM_008624	ENSMUSG00000032470	Mras	2900078C09Rik|AI326250	muscle and microspikes RAS	protein-coding
1-1423	chr15	76232627	76233799	3' UTR (NM_001163575, exon 11 of 11)	3' UTR (NM_001163575, exon 11 of 11)	-1835	NM_011117	18810	NM_011117	ENSMUSG00000022565	Plec	AA591047|AU042537|EBS1|PCN|PLTN|Plec1	plectin	protein-coding
1-3303	chr6	56901926	56905454	intron (NM_001360963, intron 1 of 9)	L1MC|LINE|L1	-1804	NM_001252374	107569	NM_026004	ENSMUSG00000029780	Nt5c3	1600024P05Rik|2610206B05Rik|3110004A18Rik|AI842776|Nt5c3a|Nt5y|P5'N-1|P5N-1|PN-1|PN-I|PSN1|UMPH|Umph-1|Umph1|cN-III|lupin|p36	5'-nucleotidase, cytosolic III	protein-coding
1-4049	chr8	71402523	71405972	exon (NM_026636, exon 9 of 9)	exon (NM_026636, exon 9 of 9)	-1765	NM_001310502	234396	NM_172756	ENSMUSG00000046295	Ankle1	8430438L13Rik|Ankrd41|C430003I23|Lem3	ankyrin repeat and LEM domain containing 1	protein-coding
1-2989	chr5	92256349	92259721	3' UTR (NM_001163687, exon 11 of 11)	3' UTR (NM_001163687, exon 11 of 11)	-1757	NM_011148	19023	NM_011148	ENSMUSG00000029410	Ppef2	-	protein phosphatase, EF hand calcium-binding domain 2	protein-coding
1-3894	chr7	118705810	118709171	Intergenic	(CA)n|Simple_repeat|Simple_repeat	-1752	NM_019580	56209	NM_019580	ENSMUSG00000033917	Gde1	1200003M13Rik|Mir16|RGS16	glycerophosphodiester phosphodiesterase 1	protein-coding
1-3961	chr7	139992563	139996053	Intergenic	Intergenic	-1746	NM_007403	11501	NM_007403	ENSMUSG00000025473	Adam8	ADAM 8|CD156|CD156a|E430039A18Rik|MS2	a disintegrin and metallopeptidase domain 8	protein-coding
1-2318	chr2	145163970	145168106	Intergenic	Intergenic	-1737	NM_001356497	94249	NM_053195	ENSMUSG00000063873	Slc24a3	NCKX3	solute carrier family 24 (sodium/potassium/calcium exchanger), member 3	protein-coding
1-3023	chr5	113223108	113227247	Intergenic	URR1A|DNA|hAT-Charlie	-1732	NM_001033428	333048	NM_001033428	ENSMUSG00000066964	Tmem211	Gm854	transmembrane protein 211	protein-coding
1-2355	chr2	155945866	155948322	Intergenic	Intergenic	-1727	NM_008109	14563	NM_008109	ENSMUSG00000038259	Gdf5	BMP-14|Cdmp-1|bp|brp	growth differentiation factor 5	protein-coding
1-1782	chr17	35059192	35066262	TTS (NM_001190449)	TTS (NM_001190449)	-1710	NR_001462	114763	NR_001462		G6bos	G6b|NG31	G6b opposite strand	ncRNA
1-2749	chr4	116821563	116824865	Intergenic	Intergenic	-1706	NM_146256	242642	NM_146256	ENSMUSG00000043155	Hpdl	A830048M07Rik|BC034099|Gloxd1	4-hydroxyphenylpyruvate dioxygenase-like	protein-coding
1-1438	chr15	76723890	76727185	intron (NM_198420, intron 9 of 10)	intron (NM_198420, intron 9 of 10)	-1692	NM_176828	223665	NM_145472	ENSMUSG00000116138	C030006K11Rik	1110033I13Rik	RIKEN cDNA C030006K11 gene	protein-coding
1-3785	chr7	46030337	46033690	Intergenic	Intergenic	-1683	NM_153057	211548	NM_153057	ENSMUSG00000030835	Nomo1	D7Ertd156e|Nomo|pM5	nodal modulator 1	protein-coding
1-3515	chr6	115762424	115765867	Intergenic	Intergenic	-1679	NM_001168256	94346	NM_144805	ENSMUSG00000059900	Tmem40	9030407H20Rik|AV091463|W64236	transmembrane protein 40	protein-coding
1-2739	chr4	115085353	115088735	Intergenic	Intergenic	-1664	NM_001164557	67182	NM_026018	ENSMUSG00000028716	Pdzk1ip1	0610007F13Rik|2700030M23Rik|AU046042|Map17	PDZK1 interacting protein 1	protein-coding
1-2013	chr19	5726329	5729629	TTS (NM_023166)	TTS (NM_023166)	-1662	NM_001114596	114601	NM_053252	ENSMUSG00000024937	Ehbp1l1	G430002G23Rik	EH domain binding protein 1-like 1	protein-coding
1-2560	chr3	116354387	116357397	intron (NM_001080818, intron 5 of 15)	intron (NM_001080818, intron 5 of 15)	-1648	NM_001355646	229776	NM_001080818	ENSMUSG00000033502	Cdc14a	A830059A17Rik|CDC14A2|CDC14a1|Cdc14	CDC14 cell division cycle 14A	protein-coding
1-514	chr11	5803769	5807099	Intergenic	B3A|SINE|B2	-1638	NM_018870	56012	NM_018870	ENSMUSG00000020475	Pgam2	-	phosphoglycerate mutase 2	protein-coding
1-3130	chr5	142545051	142548262	intron (NM_001289588, intron 1 of 14)	intron (NM_001289588, intron 1 of 14)	-1629	NM_001310752	231858	NM_178702	ENSMUSG00000029576	Radil	AI536456|D930005D10Rik	Ras association and DIL domains	protein-coding
1-3772	chr7	45136479	45139630	Intergenic	Intergenic	-1622	NR_102725	14256	NM_013520	ENSMUSG00000110206	Flt3l	Flt3lg|Ly72L	FMS-like tyrosine kinase 3 ligand	protein-coding
1-2114	chr19	47537059	47540370	Intergenic	Intergenic	-1595	NM_175360	108689	NM_175360	ENSMUSG00000042694	Stn1	0610009H20Rik|2310057J23Rik|AAF-44|AAF44|AI413458|Obfc1|RPA-32	STN1, CST complex subunit	protein-coding
1-2143	chr2	13571177	13574261	Intergenic	Intergenic	-1592	NM_011701	22352	NM_011701	ENSMUSG00000026728	Vim	-	vimentin	protein-coding
1-1786	chr17	35077144	35082127	TTS (NM_027366)	TTS (NM_027366)	-1579	NR_163841
1-2838	chr4	141053760	141056718	intron (NM_001145958, intron 2 of 35)	RMER6A|LTR|ERVK	-1578	NM_172122	230872	NM_172122	ENSMUSG00000040860	Crocc	-	ciliary rootlet coiled-coil, rootletin	protein-coding
1-1866	chr17	65772692	65775942	Intergenic	Intergenic	-1565	NM_133685	106572	NM_133685	ENSMUSG00000056515	Rab31	1700093E07Rik|AI415285|Rab22B	RAB31, member RAS oncogene family	protein-coding
1-3854	chr7	98119543	98122558	TTS (NM_007602)	TTS (NM_007602)	-1557	NM_001256081	17921	NM_008663	ENSMUSG00000030761	Myo7a	Hdb|Myo7|USH1B|nmf371|polka|sh-1|sh1	myosin VIIA	protein-coding
1-2471	chr3	41527862	41532173	Intergenic	Intergenic	-1543	NR_130791	78648	NR_130791		2400006E01Rik	Gm43733|lncRNA-JADE	RIKEN cDNA 2400006E01 gene	ncRNA
1-976	chr12	111675109	111678061	Intergenic	Intergenic	-1520	NM_001099792	328162	NM_177374	ENSMUSG00000060950	Trmt61a	6720458F09Rik|AI606093|Gcd14|Trm61	tRNA methyltransferase 61A	protein-coding
1-1771	chr17	32237063	32243741	intron (NM_198094, intron 2 of 12)	Lx5|LINE|L1	-1518	NR_102329	100043434	NR_102329		Gm4432	-	predicted gene 4432	pseudo
1-4077	chr8	75013234	75016190	intron (NM_178017, intron 5 of 10)	PB1D11|SINE|Alu	-1510	NM_001316754	70823	NM_178017	ENSMUSG00000034518	Hmgxb4	4733401K04Rik|AI316803|Hmgb2l1	HMG box domain containing 4	protein-coding
1-3153	chr5	148928686	148931605	Intergenic	L1ME3A|LINE|L1	-1498	NM_153572	231912	NM_153572	ENSMUSG00000041298	Katnal1	-	katanin p60 subunit A-like 1	protein-coding
1-2517	chr3	88441054	88443836	intron (NM_013658, intron 10 of 14)	intron (NM_013658, intron 10 of 14)	-1494	NR_105978	102465611	NR_105978	ENSMUSG00000098655	Mir7011	Gm27677|mmu-mir-7011	microRNA 7011	ncRNA
1-2407	chr2	170194094	170196979	Intergenic	Intergenic	-1483	NR_157067	100502923	NR_157067	ENSMUSG00000097514	Gm17619	-	predicted gene, 17619	ncRNA
1-2519	chr3	89402711	89405551	intron (NM_177041, intron 6 of 7)	B3|SINE|B2	-1481	NM_020517	57275	NM_020517	ENSMUSG00000078173	Lenep	AU018355|Lep503	lens epithelial protein	protein-coding
1-1853	chr17	56109832	56112727	TTS (NM_001077348)	TTS (NM_001077348)	-1477	NM_020568	57435	NM_020568	ENSMUSG00000002831	Plin4	S3-12|mKIAA1881	perilipin 4	protein-coding
1-2505	chr3	84270778	84273719	intron (NM_001271726, intron 1 of 11)	MTEa|LTR|ERVL-MaLR	-1465	NM_001271725	80890	NM_030706	ENSMUSG00000027993	Trim2	mKIAA0517|narf	tripartite motif-containing 2	protein-coding
1-3156	chr5	149004084	149006910	Intergenic	Intergenic	-1465	NR_040429	100503307	NR_040429	ENSMUSG00000086610	Gm15408	-	predicted gene 15408	ncRNA
1-2855	chr4	147936775	147939706	Intergenic	Intergenic	-1464	NM_011122	18822	NM_011122	ENSMUSG00000019055	Plod1	2410042F05Rik|AI854890|AV007929|Lh1|Plod	procollagen-lysine, 2-oxoglutarate 5-dioxygenase 1	protein-coding
1-356	chr10	61414800	61418238	Intergenic	Intergenic	-1453	NM_013611	18119	NM_013611	ENSMUSG00000037171	Nodal	Tg.413d	nodal	protein-coding
1-2595	chr3	138059147	138062446	intron (NR_037975, intron 1 of 3)	intron (NR_037975, intron 1 of 3)	-1446	NM_001370862	102634333	NM_001370862	ENSMUSG00000090066	1110002E22Rik	100039528|AI415341|Gm2292	RIKEN cDNA 1110002E22 gene	protein-coding
1-4283	chr9	50728010	50730849	intron (NM_001311069, intron 1 of 19)	intron (NM_001311069, intron 1 of 19)	-1445	NM_178118	330938	NM_178118	ENSMUSG00000032064	Dixdc1	4930563F16Rik|BC048182|Ccd1|Ccd1Aalpha1L|Ccd1Abeta1L|Ccd1BalphaL|Ccd1BbetaL|Ccd1CL|mKIAA1735	DIX domain containing 1	protein-coding
1-3886	chr7	116237862	116240581	intron (NM_001305185, intron 3 of 26)	intron (NM_001305185, intron 3 of 26)	-1445	NM_001305186	233765	NM_172743	ENSMUSG00000045659	Plekha7	A430081P20Rik|AI414265	pleckstrin homology domain containing, family A member 7	protein-coding
1-1955	chr18	50050243	50053457	intron (NR_155293, intron 1 of 3)	intron (NR_155293, intron 1 of 3)	-1432	NM_134131	106869	NM_134131	ENSMUSG00000062210	Tnfaip8	AA987150|E130304C20Rik|Gg2-1|Gm10539|Nded|Ssc-2|Tipe	tumor necrosis factor, alpha-induced protein 8	protein-coding
1-3020	chr5	113163352	113166128	Intergenic	Intergenic	-1427	NM_172884	243219	NM_172884	ENSMUSG00000051339	2900026A02Rik	8430408O14Rik|A530094D01|AW539426|Gm449|Kiaa1671|mKIAA1671	RIKEN cDNA 2900026A02 gene	protein-coding
1-3112	chr5	137741657	137743514	Intergenic	B1_Mus2|SINE|Alu	-1417	NM_001347505	243300	NM_175521	ENSMUSG00000045348	Nyap1	6430598A04Rik	neuronal tyrosine-phosphorylated phosphoinositide 3-kinase adaptor 1	protein-coding
1-3971	chr7	141429448	141432499	3' UTR (NM_026646, exon 10 of 10)	3' UTR (NM_026646, exon 10 of 10)	-1411	NM_021316	57754	NM_021316	ENSMUSG00000060240	Cend1	1500001H12Rik|AI415214|BM88	cell cycle exit and neuronal differentiation 1	protein-coding
1-1600	chr16	21995535	21998340	Intergenic	Intergenic	-1395	NM_153404	239759	NM_153404	ENSMUSG00000044626	Liph	C130037N08Rik|D16Wsu119e|H06|Lpdlr|P3|PLA1B|lpd1|lpd2|mPA-PLA1	lipase, member H	protein-coding
1-3694	chr7	19083879	19087012	intron (NR_126095, intron 1 of 14)	intron (NR_126095, intron 1 of 14)	-1383	NR_037282	100526504	NR_037282	ENSMUSG00000092659	Mir3100	mir-3100|mmu-mir-3100	microRNA 3100	ncRNA
1-3565	chr6	125231765	125234702	3' UTR (NM_001286753, exon 5 of 5)	3' UTR (NM_001286753, exon 5 of 5)	-1373	NM_145391	213233	NM_145391	ENSMUSG00000038213	Tapbpl	BC017613|TAPBPL-R|Tapbplr	TAP binding protein-like	protein-coding
1-3520	chr6	117896600	117901335	Intergenic	B1_Mus2|SINE|Alu	-1373	NM_001166432	98758	NM_133834	ENSMUSG00000042079	Hnrnpf	4833420I20Rik|AA407306|Hnrpf	heterogeneous nuclear ribonucleoprotein F	protein-coding
1-2654	chr4	41503117	41505776	TTS (NM_028624)	TTS (NM_028624)	-1371	NM_001085515	329828	NM_001085515	ENSMUSG00000046312	Myorg	AA408153|AI464131|AI604836|Gm762|Kiaa1161|NET37	myogenesis regulating glycosidase (putative)	protein-coding
1-2743	chr4	115131136	115133797	intron (NM_001003947, intron 1 of 11)	L1M2|LINE|L1	-1366	NR_131922	105244662	NR_131922	ENSMUSG00000086896	Cyp4x1os	Gm12835	cytochrome P450, family 4, subfamily x, polypeptide 1, opposite strand	ncRNA
1-929	chr12	100159683	100162342	Intergenic	ORR1A0|LTR|ERVL-MaLR	-1359	NM_183155	217827	NM_183155	ENSMUSG00000021179	Nrde2	6720454P05Rik	nrde-2 necessary for RNA interference, domain containing	protein-coding
1-2306	chr2	132880934	132883489	Intergenic	Intergenic	-1349	NM_177303	320974	NM_177303	ENSMUSG00000043110	Lrrn4	B430119L13Rik|Nlrr4	leucine rich repeat neuronal 4	protein-coding
1-2018	chr19	6223794	6226330	TTS (NM_001165919)	TTS (NM_001165919)	-1339	NM_130453	170458	NM_130453	ENSMUSG00000024784	Gpha2	GPA2|zsig51	glycoprotein hormone alpha 2	protein-coding
1-3467	chr6	100524794	100527333	Intergenic	Intergenic	-1337	NR_040525	73395	NR_040525	ENSMUSG00000101553	1700049E22Rik	-	RIKEN cDNA 1700049E22 gene	ncRNA
1-3572	chr6	127109600	127112172	Intergenic	MLTR14|LTR|ERV1	-1334	NM_177003	319801	NM_177003	ENSMUSG00000038028	Tigar	9630033F20Rik|AA793651|AI595337|C79710|C85509	Trp53 induced glycolysis regulatory phosphatase	protein-coding
1-2093	chr19	44983939	44987821	Intergenic	Intergenic	-1330	NR_040294	73894	NR_040294	ENSMUSG00000118204	4930414N06Rik	-	RIKEN cDNA 4930414N06 gene	ncRNA
1-4396	chr9	108689535	108692094	Intergenic	Intergenic	-1329	NM_008924	19087	NM_008924	ENSMUSG00000032601	Prkar2a	1110061A24Rik|AI317181|AI836829|RII(alpha)	protein kinase, cAMP dependent regulatory, type II alpha	protein-coding
1-4064	chr8	71701852	71704399	Intergenic	Intergenic	-1325	NM_028189	72297	NM_028189	ENSMUSG00000031803	B3gnt3	2210008L19Rik	UDP-GlcNAc:betaGal beta-1,3-N-acetylglucosaminyltransferase 3	protein-coding
1-2610	chr3	152340434	152343029	Intergenic	Intergenic	-1324	NM_174868	215708	NM_174868	ENSMUSG00000054942	Miga1	A930038D06|AI852168|C030011O14Rik|Fam73a|Mita1	mitoguardin 1	protein-coding
1-1802	chr17	43565795	43568461	Intergenic	RLTR24|LTR|ERV1	-1323	NM_013737	27226	NM_013737	ENSMUSG00000023913	Pla2g7	PAF-AH|R75400	phospholipase A2, group VII (platelet-activating factor acetylhydrolase, plasma)	protein-coding
1-2224	chr2	71716908	71719340	intron (NR_039557, intron 2 of 3)	MER5A|DNA|hAT-Charlie	-1293	NR_037979	381371	NM_201366	ENSMUSG00000064263	Platr26	Gm1631	pluripotency associated transcript 26	ncRNA
1-259	chr1	180932473	180934990	Intergenic	Intergenic	-1291	NM_010094	13590	NM_010094	ENSMUSG00000038793	Lefty1	AI450052|Ebaf|Leftb|Stra3|Tgfb4|lefty|lefty-1	left right determination factor 1	protein-coding
1-3506	chr6	113719515	113722885	Intergenic	Intergenic	-1289	NM_021488	58991	NM_021488	ENSMUSG00000064177	Ghrl	2210006E23Rik|Ghr|MTLRP|MTLRPAP|m46	ghrelin	protein-coding
1-2327	chr2	148779439	148782016	Intergenic	Intergenic	-1282	NM_030135	78609	NM_030135	ENSMUSG00000027444	Cstdc1	8030411F24Rik|Cst14	cystatin domain containing 1	protein-coding
1-3752	chr7	31115344	31117861	TTS (NM_011322)	TTS (NM_011322)	-1276	NM_001110252	15451	NM_008281	ENSMUSG00000001249	Hpn	Hlb320	hepsin	protein-coding
1-943	chr12	105222766	105225241	Intergenic	Intergenic	-1266	NM_001309484	21432	NM_009337	ENSMUSG00000041359	Tcl1	Tcl1a	T cell lymphoma breakpoint 1	protein-coding
1-3480	chr6	113235347	113237811	Intergenic	MTD|LTR|ERVL-MaLR	-1264	NR_155433	97287	NM_026849	ENSMUSG00000030269	Mtmr14	1110061O04Rik|AW553738|C76151	myotubularin related protein 14	protein-coding
1-2420	chr2	180722870	180725296	Intergenic	Intergenic	-1256	NM_183161	228993	NM_183161	ENSMUSG00000023393	Slc17a9	1700019H03Rik|BC019537|Vnut	solute carrier family 17, member 9	protein-coding
1-3487	chr6	113386852	113389165	intron (NM_026552, intron 5 of 5)	Charlie8|DNA|hAT-Charlie	-1252	NM_001142732	101100	NM_133923	ENSMUSG00000030276	Ttll3	4833441J24Rik|AI450050	tubulin tyrosine ligase-like family, member 3	protein-coding
1-3820	chr7	79387011	79389536	Intergenic	RLTR41A2|LTR|ERV1	-1246	NM_020599	19771	NM_020599	ENSMUSG00000039194	Rlbp1	3110056M11Rik|CRALBP	retinaldehyde binding protein 1	protein-coding
1-1860	chr17	56994893	56997297	3' UTR (NM_017393, exon 6 of 6)	3' UTR (NM_017393, exon 6 of 6)	-1244	NM_027372	66400	NM_025538	ENSMUSG00000002661	Alkbh7	2310045B01Rik|2510008E23Rik|Abh7|Spata11	alkB homolog 7	protein-coding
1-2637	chr4	11577248	11579614	intron (NM_001039556, intron 3 of 14)	intron (NM_001039556, intron 3 of 14)	-1231	NM_001256142	100503583	NM_001256142	ENSMUSG00000094595	Fsbp	-	fibrinogen silencer binding protein	protein-coding
1-732	chr11	101243864	101246364	Intergenic	Intergenic	-1220	NM_019444	54409	NM_019444	ENSMUSG00000001240	Ramp2	-	receptor (calcitonin) activity modifying protein 2	protein-coding
1-2108	chr19	47138315	47140710	Intergenic	Intergenic	-1218	NM_133746	72691	NM_133746	ENSMUSG00000033033	Calhm2	2810048G17Rik|Fam26b	calcium homeostasis modulator family member 2	protein-coding
1-1505	chr15	98632392	98634713	intron (NM_001044741, intron 1 of 12)	intron (NM_001044741, intron 1 of 12)	-1215	NM_001286226	12297	NM_007581	ENSMUSG00000003352	Cacnb3	Beta3|CAB3|Ca(v)beta3|Cchb3	calcium channel, voltage-dependent, beta 3 subunit	protein-coding
1-1726	chr17	25714754	25717174	Intergenic	Intergenic	-1208	NM_022422	64337	NM_022422	ENSMUSG00000025739	Gng13	1500031D04Rik|AB030194|Ggamma13	guanine nucleotide binding protein (G protein), gamma 13	protein-coding
1-1474	chr15	83432886	83435226	intron (NM_001159509, intron 1 of 10)	intron (NM_001159509, intron 1 of 10)	-1206	NM_001159510	23970	NM_011862	ENSMUSG00000016664	Pacsin2	AI197433	protein kinase C and casein kinase substrate in neurons 2	protein-coding
1-4273	chr9	46238541	46240738	Intergenic	B1_Mur3|SINE|Alu	-1205	NM_007468	11808	NM_007468	ENSMUSG00000032080	Apoa4	Apoa-4	apolipoprotein A-IV	protein-coding
1-3013	chr5	108074580	108079357	intron (NR_152817, intron 3 of 16)	ORR1B1-int|LTR|ERVL-MaLR	-1197	NM_001253878	17765	NM_013827	ENSMUSG00000029267	Mtf2	9230112N11Rik|AA537621|C76717|M96|Pcl2	metal response element binding transcription factor 2	protein-coding
1-4098	chr8	85381024	85383451	Intergenic	Intergenic	-1196	NM_001297612	213435	NM_175441	ENSMUSG00000031698	Mylk3	D830007F02Rik|MLCK	myosin light chain kinase 3	protein-coding
1-499	chr10	128211857	128214119	Intergenic	Intergenic	-1194	NM_025716	66701	NM_025716	ENSMUSG00000051346	Spryd4	4633402N23Rik|AA114801	SPRY domain containing 4	protein-coding
1-1412	chr15	75614347	75616643	Intergenic	L1MD|LINE|L1	-1189	NM_001044718	22701	NM_011759	ENSMUSG00000047003	Zfp41	CTfin92|Zfp-41	zinc finger protein 41	protein-coding
1-4179	chr8	123232748	123235061	exon (NM_001357301, exon 3 of 3)	exon (NM_001357301, exon 3 of 3)	-1187	NR_045849	71186	NR_045849	ENSMUSG00000097637	4933417D19Rik	-	RIKEN cDNA 4933417D19 gene	ncRNA
1-632	chr11	70613572	70615847	TTS (NM_176893)	TTS (NM_176893)	-1185	NM_001145537	668433	NM_001145537	ENSMUSG00000087279	4930544D05Rik	-	RIKEN cDNA 4930544D05 gene	protein-coding
1-136	chr1	133243778	133246047	Intergenic	Intergenic	-1185	NM_001160268	240753	NM_182930	ENSMUSG00000041757	Plekha6	9530028L01Rik|AU042621|Pepp3	pleckstrin homology domain containing, family A member 6	protein-coding
1-1927	chr18	35606294	35609468	intron (NM_001357470, intron 2 of 4)	L1M4|LINE|L1	-1182	NM_001357473	67869	NM_026420	ENSMUSG00000037058	Paip2	2310050K10Rik|AU045972	polyadenylate-binding protein-interacting protein 2	protein-coding
1-1475	chr15	83561264	83563549	Intergenic	Intergenic	-1167	NM_009775	12257	NM_009775	ENSMUSG00000041736	Tspo	Bzrp|IBP|PBR|Tspo1	translocator protein	protein-coding
1-2616	chr3	153725180	153727414	Intergenic	Intergenic	-1164	NM_011372	20447	NM_011372	ENSMUSG00000052544	St6galnac3	Siat7c	ST6 (alpha-N-acetyl-neuraminyl-2,3-beta-galactosyl-1,3)-N-acetylgalactosaminide alpha-2,6-sialyltransferase 3	protein-coding
1-3745	chr7	30709924	30712170	Intergenic	Intergenic	-1162	NM_018731	11944	NM_018731	ENSMUSG00000005553	Atp4a	-	ATPase, H+/K+ exchanging, gastric, alpha polypeptide	protein-coding
1-1305	chr14	118706252	118708498	Intergenic	MTD|LTR|ERVL-MaLR	-1156	NM_001163676	239273	NM_001033336	ENSMUSG00000032849	Abcc4	ABCC4-N1|D630049P08Rik|MOATB|MRP4	ATP-binding cassette, sub-family C (CFTR/MRP), member 4	protein-coding
1-2941	chr5	53553508	53555761	Intergenic	Intergenic	-1145	NM_001080928	19664	NM_009035	ENSMUSG00000039191	Rbpj	AI843960|CBF1|Igkjrb|Igkrsbp|RBP-J|RBP-J kappa|RBP-Jkappa|RBPjk|Rbpsuh	recombination signal binding protein for immunoglobulin kappa J region	protein-coding
1-1795	chr17	36981277	36983488	Intergenic	Intergenic	-1145	NM_029747	76797	NM_029747	ENSMUSG00000064308	2410137M14Rik	-	RIKEN cDNA 2410137M14 gene	protein-coding
1-1733	chr17	25941985	25944273	3' UTR (NM_001039038, exon 2 of 2)	3' UTR (NM_001039038, exon 2 of 2)	-1140	NM_001291025	14755	NM_011822	ENSMUSG00000025728	Pigq	Gpi1|Gpi1h|Gpi1p|Gpih	phosphatidylinositol glycan anchor biosynthesis, class Q	protein-coding
1-1504	chr15	98630046	98632331	Intergenic	Intergenic	-1140	NM_001044741	12297	NM_007581	ENSMUSG00000003352	Cacnb3	Beta3|CAB3|Ca(v)beta3|Cchb3	calcium channel, voltage-dependent, beta 3 subunit	protein-coding
1-234	chr1	167286938	167291036	Intergenic	Intergenic	-1138	NR_105765	102465177	NR_105765	ENSMUSG00000098379	Mir6347	Gm27863|mmu-mir-6347	microRNA 6347	ncRNA
1-1228	chr14	51891327	51893619	TTS (NM_001029990)	TTS (NM_001029990)	-1137	NM_001039676	214922	NM_001039676	ENSMUSG00000072572	Slc39a2	F730005G13Rik|Gm1789|Gm289|Zip2	solute carrier family 39 (zinc transporter), member 2	protein-coding
1-537	chr11	21340829	21350795	intron (NM_139297, intron 3 of 9)	intron (NM_139297, intron 3 of 9)	-1137	NR_035454	100316753	NR_035454	ENSMUSG00000089555	Mir1933	mir-1933|mmu-mir-1933	microRNA 1933	ncRNA
1-1465	chr15	82912237	82914304	Intergenic	Intergenic	-1136	NM_001114140	21411	NM_013836	ENSMUSG00000041852	Tcf20	2810438H08Rik|SPBP|mKIAA0292	transcription factor 20	protein-coding
1-1102	chr13	70879600	70884027	Intergenic	Intergenic	-1135	NR_157373	77166	NM_029873		8030423J24Rik	-	RIKEN cDNA 8030423J24 gene	ncRNA
1-3003	chr5	104432890	104435071	Intergenic	Intergenic	-1131	NM_001204202	20750	NM_009263	ENSMUSG00000029304	Spp1	2AR|Apl-1|BNSP|BSPI|Bsp|ETA-1|Eta|OP|Opn|Opnl|Ric|Spp-1	secreted phosphoprotein 1	protein-coding
1-3684	chr7	16173185	16175356	Intergenic	Intergenic	-1125	NM_001277989	17537	NM_008627	ENSMUSG00000041420	Meis3	AI573393|Mrg2	Meis homeobox 3	protein-coding
1-820	chr12	3885442	3895803	intron (NM_001271753, intron 6 of 22)	intron (NM_001271753, intron 6 of 22)	-1122	NM_153743	13435	NM_007872	ENSMUSG00000020661	Dnmt3a	MmuIIIA	DNA methyltransferase 3A	protein-coding
1-2374	chr2	165326519	165328679	Intergenic	Intergenic	-1120	NM_080287	140579	NM_080287	ENSMUSG00000017670	Elmo2	1190002F24Rik|CED-12	engulfment and cell motility 2	protein-coding
1-3661	chr6	146654201	146657997	Intergenic	B1F|SINE|Alu	-1119	NR_046277	74925	NR_046277	ENSMUSG00000085238	4930479D17Rik	-	RIKEN cDNA 4930479D17 gene	ncRNA
1-3485	chr6	113344002	113346064	Intergenic	B1_Mus1|SINE|Alu	-1111	NM_133926	52163	NM_133926	ENSMUSG00000030272	Camk1	AI505105|CaMKIalpha|D6Ertd263e	calcium/calmodulin-dependent protein kinase I	protein-coding
1-767	chr11	115489068	115491813	TTS (NM_015807)	TTS (NM_015807)	-1089	NR_136931	102634812	NR_136931		Gm11694	-	ribosomal protein L39 pseudogene	pseudo
1-3776	chr7	45418834	45420896	Intergenic	Intergenic	-1081	NM_008497	16866	NM_008497	ENSMUSG00000100916	Lhb	Gm29035|LH|LH-B|LSH-B|LSH-beta	luteinizing hormone beta	protein-coding
1-1036	chr13	34130404	34132466	Intergenic	Intergenic	-1081	NM_023716	73710	NM_023716	ENSMUSG00000045136	Tubb2b	2410129E14Rik|brdp	tubulin, beta 2B class IIB	protein-coding
1-768	chr11	115491874	115493905	non-coding (NR_136931, exon 1 of 1)	non-coding (NR_136931, exon 1 of 1)	-1075	NM_015807	50773	NM_015807	ENSMUSG00000020736	Nt5c	Dnt|Dnt1|Umph-2|Umph2	5',3'-nucleotidase, cytosolic	protein-coding
1-616	chr11	68966010	68968119	Intergenic	Intergenic	-1067	NM_028048	71998	NM_028048	ENSMUSG00000018740	Slc25a35	1810012H11Rik	solute carrier family 25, member 35	protein-coding
1-71	chr1	75180442	75182476	non-coding (NR_109938, exon 16 of 16)	non-coding (NR_109938, exon 16 of 16)	-1067	NM_023732	74104	NM_023732	ENSMUSG00000026198	Abcb6	1200005B17Rik	ATP-binding cassette, sub-family B (MDR/TAP), member 6	protein-coding
1-1448	chr15	78924650	78926676	Intergenic	Intergenic	-1062	NM_008495	16852	NM_008495	ENSMUSG00000068220	Lgals1	AA410090|Gal-1|Galbp|L-14.5|L14|Lect14|galectin-1	lectin, galactose binding, soluble 1	protein-coding
1-2331	chr2	150668264	150670337	TTS (NR_040331)	TTS (NR_040331)	-1060	NM_080575	68738	NM_080575	ENSMUSG00000027452	Acss1	1110032O15Rik|AI788978|Acas2|Acas2l|AceCS2	acyl-CoA synthetase short-chain family member 1	protein-coding
1-2859	chr4	148088057	148090191	Intergenic	Intergenic	-1060	NM_001301281	11610	NM_009642	ENSMUSG00000029007	Agtrap	3300002E14Rik|AT1R|Atrap|D4Wsu124e	angiotensin II, type I receptor-associated protein	protein-coding
1-2570	chr3	121965713	121967780	intron (NM_172525, intron 1 of 22)	intron (NM_172525, intron 1 of 22)	-1060	NM_001356524	214137	NM_172525	ENSMUSG00000039831	Arhgap29	6720461J18Rik|A830014I19|AU040217|B130017I01Rik|C76601|Parg1	Rho GTPase activating protein 29	protein-coding
1-363	chr10	61979180	61981155	Intergenic	Intergenic	-1059	NM_007731	12817	NM_007731	ENSMUSG00000058806	Col13a1	-	collagen, type XIII, alpha 1	protein-coding
1-2290	chr2	126618714	126620746	Intergenic	Intergenic	-1052	NM_008230	15186	NM_008230	ENSMUSG00000027360	Hdc	AW108189|Hdc-a|Hdc-c|Hdc-e|Hdc-s	histidine decarboxylase	protein-coding
1-2091	chr19	44291290	44293981	Intergenic	Intergenic	-1041	NM_009128	20250	NM_009128	ENSMUSG00000025203	Scd2	Mir5114|Scd-2|mir-5114|swty	stearoyl-Coenzyme A desaturase 2	protein-coding
1-3558	chr6	125065898	125067870	Intergenic	Intergenic	-1036	NM_001163269	381810	NM_001163268	ENSMUSG00000067714	Lpar5	GPR93|Gm1072|Gpr92|LPA5	lysophosphatidic acid receptor 5	protein-coding
1-626	chr11	69653031	69654987	TTS (NM_011814)	TTS (NM_011814)	-1028	NM_009235	20670	NM_009235	ENSMUSG00000041287	Sox15	-	SRY (sex determining region Y)-box 15	protein-coding
1-690	chr11	94601853	94603757	Intergenic	Intergenic	-1019	NM_153807	264895	NM_153807	ENSMUSG00000076435	Acsf2	-	acyl-CoA synthetase family member 2	protein-coding
1-2338	chr2	152141690	152143505	Intergenic	(CAAA)n|Simple_repeat|Simple_repeat	-1012	NM_009328	21407	NM_009328	ENSMUSG00000068079	Tcf15	Meso1|bHLH-EC2	transcription factor 15	protein-coding
1-2101	chr19	46705492	46707408	Intergenic	RSINE1|SINE|B4	-1008	NM_020577	57344	NM_020577	ENSMUSG00000003559	As3mt	2310045H08Rik|Cyt19	arsenic (+3 oxidation state) methyltransferase	protein-coding
1-1236	chr14	55585332	55587188	Intergenic	B3A|SINE|B2	-1006	NM_033146	85308	NM_033146	ENSMUSG00000022217	Emc9	1500005A01Rik|Cgi112|Fam158a	ER membrane protein complex subunit 9	protein-coding
1-4117	chr8	94921741	94923644	Intergenic	Intergenic	-1002	NM_001033468	382045	NM_001033468	ENSMUSG00000061577	Adgrg5	Gm1109|Gpr114|PGR27	adhesion G protein-coupled receptor G5	protein-coding
1-1460	chr15	79932779	79934504	promoter-TSS (NM_144811)	promoter-TSS (NM_144811)	-995	NM_144811	52609	NM_144811	ENSMUSG00000053411	Cbx7	1600014J01Rik|AI851678|D15Ertd417e	chromobox 7	protein-coding
1-957	chr12	108656602	108658656	promoter-TSS (NR_029771)	promoter-TSS (NR_029771)	-991	NR_029771	723909	NR_029771	ENSMUSG00000065436	Mir342	Mirn342|mmu-mir-342	microRNA 342	ncRNA
1-1784	chr17	35075062	35076840	promoter-TSS (NM_027366)	promoter-TSS (NM_027366)	-991	NM_027366	70274	NM_027366	ENSMUSG00000013766	Ly6g6e	2310011I02Rik|G6e	lymphocyte antigen 6 complex, locus G6E	protein-coding
1-3738	chr7	30182221	30184143	promoter-TSS (NM_009944)	promoter-TSS (NM_009944)	-989	NM_009944	12865	NM_009944	ENSMUSG00000074218	Cox7a1	COX7A|COX7AH|COX7AM	cytochrome c oxidase subunit 7A1	protein-coding
1-4131	chr8	105289540	105291491	promoter-TSS (NM_001166394)	promoter-TSS (NM_001166394)	-987	NM_001166394	74356	NM_028888	ENSMUSG00000014837	4931428F04Rik	AI426165|Kiaa0895l	RIKEN cDNA 4931428F04 gene	protein-coding
1-4317	chr9	65580101	65582034	promoter-TSS (NM_153119)	promoter-TSS (NM_153119)	-980	NM_153119	102595	NM_153119	ENSMUSG00000050721	Plekho2	AI840980|Plekhq1	pleckstrin homology domain containing, family O member 2	protein-coding
1-1696	chr17	7168174	7170107	promoter-TSS (NM_011299)	promoter-TSS (NM_011299)	-975	NM_011299	20112	NM_011299	ENSMUSG00000023809	Rps6ka2	90kDa|D17Wsu134e|Rps6ka-rs1|Rsk3|p90rsk|pp90rsk	ribosomal protein S6 kinase, polypeptide 2	protein-coding
1-2194	chr2	32982106	32984010	promoter-TSS (NM_001356409)	promoter-TSS (NM_001356409)	-975	NM_001356409	56017	NM_019488	ENSMUSG00000026791	Slc2a8	D2Ertd44e|GLUT8|GlutX1	solute carrier family 2, (facilitated glucose transporter), member 8	protein-coding
1-1952	chr18	49977461	49979446	promoter-TSS (NM_001177760)	promoter-TSS (NM_001177760)	-974	NM_001177760	106869	NM_134131	ENSMUSG00000062210	Tnfaip8	AA987150|E130304C20Rik|Gg2-1|Gm10539|Nded|Ssc-2|Tipe	tumor necrosis factor, alpha-induced protein 8	protein-coding
1-2417	chr2	174758559	174760739	promoter-TSS (NM_007903)	promoter-TSS (NM_007903)	-970	NM_007903	13616	NM_007903	ENSMUSG00000027524	Edn3	ET-3|PPET3|ls|tmgc48	endothelin 3	protein-coding
1-2021	chr19	7054855	7056744	promoter-TSS (NM_134147)	promoter-TSS (NM_134147)	-969	NM_134147	107227	NM_134147	ENSMUSG00000036278	Macrod1	AI604841|AW743046|D930010J01Rik|Lrp16	MACRO domain containing 1	protein-coding
1-4252	chr9	37255742	37257646	promoter-TSS (NM_020258)	promoter-TSS (NM_020258)	-956	NM_001145960	56857	NM_020258	ENSMUSG00000032122	Slc37a2	G3PP|Slc37a1|cI-2|ci2	solute carrier family 37 (glycerol-3-phosphate transporter), member 2	protein-coding
1-1162	chr13	117218540	117220696	promoter-TSS (NM_010330)	promoter-TSS (NM_010330)	-955	NM_010330	13723	NM_010330	ENSMUSG00000021728	Emb	AL022799|Gp70	embigin	protein-coding
1-3749	chr7	30856244	30858021	promoter-TSS (NM_001033316)	promoter-TSS (NM_001033316)	-954	NM_001033316	233080	NM_001033316	ENSMUSG00000019429	Ffar3	Gm478|Gpr41	free fatty acid receptor 3	protein-coding
1-4338	chr9	73042924	73044790	promoter-TSS (NM_001301230)	promoter-TSS (NM_001301230)	-953	NM_023635	11891	NM_023635	ENSMUSG00000032202	Rab27a	2210402C08Rik|2410003M20Rik|4933437C11Rik|ash	RAB27A, member RAS oncogene family	protein-coding
1-590	chr11	59187812	59189574	promoter-TSS (NM_001159410)	promoter-TSS (NM_001159410)	-952	NM_001159410	14923	NM_008193	ENSMUSG00000020444	Guk1	AA409738|AL033299|AL033300|AV026611|Gmk|Guk-1	guanylate kinase 1	protein-coding
1-1826	chr17	46729215	46731001	promoter-TSS (NM_010321)	promoter-TSS (NM_010321)	-943	NM_001364890	14711	NM_010321	ENSMUSG00000002769	Gnmt	-	glycine N-methyltransferase	protein-coding
1-195	chr1	153549763	153551552	promoter-TSS (NM_028749)	promoter-TSS (NM_028749)	-943	NM_028749	74091	NM_028749	ENSMUSG00000042684	Npl	0610033B02Rik	N-acetylneuraminate pyruvate lyase	protein-coding
1-571	chr11	51651090	51652941	promoter-TSS (NM_145974)	promoter-TSS (NM_145974)	-942	NM_145974	212706	NM_145974	ENSMUSG00000001053	N4bp3	C330016O10Rik	NEDD4 binding protein 3	protein-coding
1-3047	chr5	116436899	116438670	promoter-TSS (NR_015595)	promoter-TSS (NR_015595)	-938	NR_015595	76798	NR_015595	ENSMUSG00000086219	Srrm4os	2410137F16Rik	serine/arginine repetitive matrix 4, opposite strand	ncRNA
1-115	chr1	128592349	128594121	promoter-TSS (NM_001356509)	promoter-TSS (NM_001356509)	-936	NM_009911	12767	NM_009911	ENSMUSG00000045382	Cxcr4	CD184|CXC-R4|CXCR-4|Cmkar4|LESTR|PB-CKR|PBSF/SDF-1|Sdf1r|b2b220Clo	chemokine (C-X-C motif) receptor 4	protein-coding
1-178	chr1	152625211	152627095	promoter-TSS (NM_016846)	promoter-TSS (NM_016846)	-936	NM_016846	19731	NM_016846	ENSMUSG00000026482	Rgl1	Rgl|mKIAA0959	ral guanine nucleotide dissociation stimulator,-like 1	protein-coding
1-3696	chr7	19210665	19212550	promoter-TSS (NM_175668)	promoter-TSS (NM_175668)	-931	NM_175668	319197	NM_175668	ENSMUSG00000044317	Gpr4	-	G protein-coupled receptor 4	protein-coding
1-1001	chr13	4231943	4233690	promoter-TSS (NM_001013785)	promoter-TSS (NM_001013785)	-924	NM_001013785	432720	NM_001013785	ENSMUSG00000071551	Akr1c19	1810010N06Rik	aldo-keto reductase family 1, member C19	protein-coding
1-953	chr12	108420691	108423097	promoter-TSS (NM_001043335)	promoter-TSS (NM_001043335)	-922	NM_001043335	68519	NM_001043335	ENSMUSG00000058070	Eml1	1110008N23Rik|A930030P13Rik|AA171013|AI847476|AI853955|ELP79|EMAP|EMAP-1|EMAPL|heco	echinoderm microtubule associated protein like 1	protein-coding
1-1534	chr16	3976604	3978498	promoter-TSS (NM_175547)	promoter-TSS (NM_175547)	-919	NM_175547	268857	NM_175547	ENSMUSG00000049871	Nlrc3	CLR16.2|D230007K08Rik|mFLJ00348	NLR family, CARD domain containing 3	protein-coding
1-2782	chr4	126468674	126470325	promoter-TSS (NM_001317174)	promoter-TSS (NM_001317174)	-916	NM_153403	236511	NM_153403	ENSMUSG00000041530	Ago1	Eif2c1	argonaute RISC catalytic subunit 1	protein-coding
1-3088	chr5	130143074	130144864	promoter-TSS (NM_172509)	promoter-TSS (NM_172509)	-914	NM_172509	212919	NM_172509	ENSMUSG00000034110	Kctd7	4932409E18|9430010P06Rik	potassium channel tetramerisation domain containing 7	protein-coding
1-2527	chr3	94308331	94310114	promoter-TSS (NM_029431)	promoter-TSS (NM_029431)	-910	NM_029431	75778	NM_029431	ENSMUSG00000028145	Them4	2700077M13Rik|4921507I02Rik	thioesterase superfamily member 4	protein-coding
1-2645	chr4	32655331	32657088	promoter-TSS (NM_001081392)	promoter-TSS (NM_001081392)	-910	NM_001081392	100019	NM_133874	ENSMUSG00000058006	Mdn1	4833432B22Rik|A130070M06|AA958993|D4Abb1e|Gm135	midasin AAA ATPase 1	protein-coding
1-1524	chr15	101265085	101266797	promoter-TSS (NM_010444)	promoter-TSS (NM_010444)	-905	NM_010444	15370	NM_010444	ENSMUSG00000023034	Nr4a1	GFRP1|Gfrp|Hbr-1|Hbr1|Hmr|N10|NGFI-B|NGFIB|NP10|NUR77-1|NUR77-2|TIS1|TR3|nur77	nuclear receptor subfamily 4, group A, member 1	protein-coding
1-4443	chrX	101272305	101274078	promoter-TSS (NM_021521)	promoter-TSS (NM_021521)	-900	NM_021521	59024	NM_021521	ENSMUSG00000079487	Med12	230kDa|Mopa|OPA-1|Tnrc11|Trap230	mediator complex subunit 12	protein-coding
1-3715	chr7	27337724	27339299	promoter-TSS (NM_175641)	promoter-TSS (NM_175641)	-899	NM_175641	108075	NM_175641	ENSMUSG00000040488	Ltbp4	2310046A13Rik	latent transforming growth factor beta binding protein 4	protein-coding
1-3866	chr7	101921275	101922968	promoter-TSS (NM_001357584)	promoter-TSS (NM_001357584)	-896	NM_001357584	69358	NM_027053	ENSMUSG00000064307	Lrrc51	1700008D07Rik|Lrtomt	leucine rich repeat containing 51	protein-coding
1-48	chr1	57842627	57846725	promoter-TSS (NM_001164566)	promoter-TSS (NM_001164566)	-895	NM_001164566	67198	NM_144882	ENSMUSG00000038305	Spats2l	2810022L02Rik|A230104H11Rik|AA987173|AI480531|AI842453|AW413586	spermatogenesis associated, serine-rich 2-like	protein-coding
1-254	chr1	180256301	180258081	promoter-TSS (NM_001128605)	promoter-TSS (NM_001128605)	-891	NM_001128605	19165	NM_011183	ENSMUSG00000010609	Psen2	ALG-3|Ad4h|Alg3|PS-2|PS2|Psnl2|STM2	presenilin 2	protein-coding
1-2685	chr4	58499433	58501152	promoter-TSS (NM_001290486)	promoter-TSS (NM_001290486)	-889	NM_001290486	14745	NM_010336	ENSMUSG00000038668	Lpar1	AI326300|Edg2|Gpcr26|Kdt2|lpA1|vzg-1	lysophosphatidic acid receptor 1	protein-coding
1-4181	chr8	123236270	123237994	promoter-TSS (NM_001357301)	promoter-TSS (NM_001357301)	-874	NM_030176	78779	NM_030176	ENSMUSG00000033594	Spata2l	2610039E05Rik|AI648233	spermatogenesis associated 2-like	protein-coding
1-2017	chr19	6067869	6069572	promoter-TSS (NM_028454)	promoter-TSS (NM_028454)	-870	NM_028454	73166	NM_028454	ENSMUSG00000024799	Tm7sf2	3110041O18Rik|ANG1|C14SR|Dhcr14	transmembrane 7 superfamily member 2	protein-coding
1-1790	chr17	35506071	35509810	promoter-TSS (NM_001252452)	promoter-TSS (NM_001252452)	-867	NM_001252452	18999	NM_013633	ENSMUSG00000024406	Pou5f1	NF-A3|Oct-3|Oct-3/4|Oct-4|Oct3|Oct3/4|Oct4|Otf-3|Otf-4|Otf3|Otf3-rs7|Otf3g|Otf4	POU domain, class 5, transcription factor 1	protein-coding
1-2878	chr4	151989030	151990670	promoter-TSS (NM_001145929)	promoter-TSS (NM_001145929)	-864	NM_001145929	69876	NM_175152	ENSMUSG00000039759	Thap3	2010013E08Rik|2210418H06Rik	THAP domain containing, apoptosis associated protein 3	protein-coding
1-989	chr12	113072825	113074455	promoter-TSS (NM_001361920)	promoter-TSS (NM_001361920)	-862	NM_029381	75671	NM_029381	ENSMUSG00000012211	Tex22	1700028O09Rik|AV210422|Tep22	testis expressed gene 22	protein-coding
1-3675	chr7	4630532	4632152	promoter-TSS (NM_023440)	promoter-TSS (NM_023440)	-860	NM_023440	68255	NM_023440	ENSMUSG00000045282	Tmem86b	C330014O21Rik	transmembrane protein 86B	protein-coding
1-2138	chr2	4917272	4919003	promoter-TSS (NM_010726)	promoter-TSS (NM_010726)	-859	NM_010726	16922	NM_010726	ENSMUSG00000026664	Phyh	AI256161|AI265699|Lnap1|PAHX	phytanoyl-CoA hydroxylase	protein-coding
1-1415	chr15	75860688	75862289	promoter-TSS (NM_026960)	promoter-TSS (NM_026960)	-851	NM_026960	69146	NM_026960	ENSMUSG00000022575	Gsdmd	1810036L03Rik|AW558049|DF5L|Dfna5l|Gsdmdc1|M2-4	gasdermin D	protein-coding
1-3409	chr6	92184041	92185703	promoter-TSS (NM_025578)	promoter-TSS (NM_025578)	-849	NM_025578	64658	NM_025578	ENSMUSG00000014551	Mrps25	2810429N01Rik|Rpms25	mitochondrial ribosomal protein S25	protein-coding
1-1810	chr17	45602101	45603797	promoter-TSS (NM_001177469)	promoter-TSS (NM_001177469)	-847	NM_001177469	653016	NM_001177468	ENSMUSG00000079471	Mymx	EG653016|Esgp|Gm7325|minion|myomerger	myomixer, myoblast fusion factor	protein-coding
1-3370	chr6	86397155	86398837	promoter-TSS (NM_025823)	promoter-TSS (NM_025823)	-846	NM_025823	66881	NM_025823	ENSMUSG00000029998	Pcyox1	1200015P13Rik|AI115532|AI448340|PCL1|Pcly	prenylcysteine oxidase 1	protein-coding
1-824	chr12	4841594	4843333	promoter-TSS (NM_016863)	promoter-TSS (NM_016863)	-840	NM_001170858	238037	NM_173416	ENSMUSG00000051721	Wdcp	A430092C04	WD repeat and coiled coil containing	protein-coding
1-1430	chr15	76669931	76671641	promoter-TSS (NM_007989)	promoter-TSS (NM_007989)	-838	NM_007989	14106	NM_007989	ENSMUSG00000033837	Foxh1	Fast1|Fast2|fast-1|fast-2	forkhead box H1	protein-coding
1-812	chr11	120719800	120721472	promoter-TSS (NM_133223)	promoter-TSS (NM_133223)	-832	NM_133223	170758	NM_133223	ENSMUSG00000018012	Rac3	Rac1B	Rac family small GTPase 3	protein-coding
1-664	chr11	84916397	84917991	promoter-TSS (NM_001359182)	promoter-TSS (NM_001359182)	-828	NM_001005223	448850	NM_001005223	ENSMUSG00000020526	Znhit3	Myohd1|TRIP-3|Trip3	zinc finger, HIT type 3	protein-coding
1-3150	chr5	147894865	147896398	promoter-TSS (NM_027872)	promoter-TSS (NM_027872)	-816	NM_027872	71706	NM_027872	ENSMUSG00000029650	Slc46a3	1200006F02Rik	solute carrier family 46, member 3	protein-coding
1-1829	chr17	46908909	46910425	promoter-TSS (NM_008938)	promoter-TSS (NM_008938)	-811	NM_008938	19133	NM_008938	ENSMUSG00000023978	Prph2	AOFMD|AVMD|Nmf193|PRPH|RP7|Rd-2|Rd2|Rds|Tspan22|rds	peripherin 2	protein-coding
1-1547	chr16	10330609	10333554	promoter-TSS (NR_126064)	promoter-TSS (NR_126064)	-796	NR_126064	381033	NR_126064	ENSMUSG00000116270	Gm1600	Gm1776	predicted gene 1600	ncRNA
1-2678	chr4	57364320	57365856	promoter-TSS (NR_038178)	promoter-TSS (NR_038178)	-796	NR_038179	73349	NR_038178		1700042G15Rik	-	RIKEN cDNA 1700042G15 gene	ncRNA
1-3320	chr6	71292269	71293675	promoter-TSS (NM_001357905)	promoter-TSS (NM_001357905)	-793	NM_001357905	381785	NM_001033462	ENSMUSG00000073018	Gm1070	-	predicted gene 1070	protein-coding
1-542	chr11	23519751	23522117	promoter-TSS (NM_001370913)	promoter-TSS (NM_001370913)	-793	NM_001370913	67358	NM_026105	ENSMUSG00000020286	1700093K21Rik	b2b3025Clo	RIKEN cDNA 1700093K21 gene	protein-coding
1-403	chr10	79792027	79793537	promoter-TSS (NM_023128)	promoter-TSS (NM_023128)	-790	NM_001161747	18483	NM_023128	ENSMUSG00000035863	Palm	-	paralemmin	protein-coding
1-1941	chr18	38712210	38714860	promoter-TSS (NM_001370889)	promoter-TSS (NM_001370889)	-788	NM_001370889	102632739	NM_001370889		Gm19774	-	predicted gene, 19774	protein-coding
1-4140	chr8	106148805	106150361	promoter-TSS (NM_133792)	promoter-TSS (NM_133792)	-771	NM_133792	192654	NM_133792	ENSMUSG00000031903	Pla2g15	ACS|C87498|LLPL|Lpla2|Lypla3	phospholipase A2, group XV	protein-coding
1-503	chr10	128673925	128675452	promoter-TSS (NM_173733)	promoter-TSS (NM_173733)	-770	NM_173733	211389	NM_173733	ENSMUSG00000049858	Suox	SO	sulfite oxidase	protein-coding
1-2176	chr2	30264383	30266495	promoter-TSS (NM_172267)	promoter-TSS (NM_172267)	-764	NM_001252568	227696	NM_172267	ENSMUSG00000079484	Phyhd1	-	phytanoyl-CoA dioxygenase domain containing 1	protein-coding
1-972	chr12	110979021	110980583	promoter-TSS (NM_175207)	promoter-TSS (NM_175207)	-762	NM_175207	74251	NM_175207	ENSMUSG00000037904	Ankrd9	2500003O20Rik	ankyrin repeat domain 9	protein-coding
1-1530	chr15	103340160	103341537	promoter-TSS (NM_013866)	promoter-TSS (NM_013866)	-762	NM_013866	29813	NM_013866	ENSMUSG00000000552	Zfp385a	Hzf|Zfp385|Znf385a	zinc finger protein 385A	protein-coding
1-4059	chr8	71675002	71676246	promoter-TSS (NM_010589)	promoter-TSS (NM_010589)	-759	NM_001190830	16453	NM_010589	ENSMUSG00000031805	Jak3	fae|wil	Janus kinase 3	protein-coding
1-3870	chr7	107593403	107595207	promoter-TSS (NM_008905)	promoter-TSS (NM_008905)	-746	NM_008905	19024	NM_008905	ENSMUSG00000036528	Ppfibp2	Cclp1	PTPRF interacting protein, binding protein 2 (liprin beta 2)	protein-coding
1-3992	chr8	13200793	13201939	promoter-TSS (NM_025768)	promoter-TSS (NM_025768)	-742	NM_001368858	66790	NM_025768	ENSMUSG00000038515	Grtp1	5430401C05Rik|C81211|Tbc1d6	GH regulated TBC protein 1	protein-coding
1-4041	chr8	70071491	70072874	promoter-TSS (NM_001293795)	promoter-TSS (NM_001293795)	-742	NM_181540	107770	NM_181540	ENSMUSG00000036151	Tm6sf2	-	transmembrane 6 superfamily member 2	protein-coding
1-3171	chr6	6217168	6218653	promoter-TSS (NM_001177572)	promoter-TSS (NM_001177572)	-737	NM_001177572	50799	NM_015829	ENSMUSG00000015112	Slc25a13	AI785475|Ctrn	solute carrier family 25 (mitochondrial carrier, adenine nucleotide translocator), member 13	protein-coding
1-629	chr11	69696119	69697550	promoter-TSS (NM_001159503)	promoter-TSS (NM_001159503)	-736	NM_001034097	619441	NM_001034097	ENSMUSG00000018752	Tnfsfm13	Tnfsf12-Tnfsf13|Tnfsf12Tnfsf13|Tnfsf12tnfsf13|Twe-pril	tumor necrosis factor (ligand) superfamily, membrane-bound member 13	protein-coding
1-2778	chr4	126146114	126148425	promoter-TSS (NM_172145)	promoter-TSS (NM_172145)	-734	NM_172145	230752	NM_172145	ENSMUSG00000050212	Eva1b	2610027C15Rik|Fam176b	eva-1 homolog B (C. elegans)	protein-coding
1-912	chr12	87024656	87026461	promoter-TSS (NM_172583)	promoter-TSS (NM_172583)	-734	NM_001361705	217733	NM_172583	ENSMUSG00000034145	Tmem63c	4932420N09|9330187M14Rik	transmembrane protein 63c	protein-coding
1-3629	chr6	137753186	137754508	promoter-TSS (NM_172733)	promoter-TSS (NM_172733)	-730	NM_172733	232449	NM_172733	ENSMUSG00000030225	Dera	2010002D22Rik|2500002K03Rik|DEOC	deoxyribose-phosphate aldolase (putative)	protein-coding
1-2058	chr19	29944383	29945740	promoter-TSS (NM_001164724)	promoter-TSS (NM_001164724)	-729	NM_001164724	77125	NM_133775	ENSMUSG00000024810	Il33	9230117N10Rik|Il-33|Il1f11|NF-HEV	interleukin 33	protein-coding
1-3216	chr6	34707999	34709440	promoter-TSS (NM_145575)	promoter-TSS (NM_145575)	-725	NM_145575	109624	NM_145575	ENSMUSG00000029761	Cald1	4833423D12Rik|AI195384|AV071549|AW536160|C920027I18Rik	caldesmon 1	protein-coding
1-2798	chr4	132303394	132304753	promoter-TSS (NM_001081651)	promoter-TSS (NM_001081651)	-717	NM_001081651	242681	NM_001081651	ENSMUSG00000089687	Rab42	9530096D07Rik|Rab42-ps	RAB42, member RAS oncogene family	protein-coding
1-2784	chr4	127314039	127315459	promoter-TSS (NM_008120)	promoter-TSS (NM_008120)	-710	NM_008120	14612	NM_008120	ENSMUSG00000050234	Gja4	AU020209|AW558810|Cnx37|Cx37|Gja-4	gap junction protein, alpha 4	protein-coding
1-3603	chr6	134887861	134889281	promoter-TSS (NM_001362049)	promoter-TSS (NM_001362049)	-710	NM_001362052	14760	NM_008157	ENSMUSG00000032641	Gpr19	-	G protein-coupled receptor 19	protein-coding
1-2723	chr4	106732584	106733842	promoter-TSS (NM_146149)	promoter-TSS (NM_146149)	-702	NM_146149	230579	NM_146149	ENSMUSG00000034871	Fam151a	2010309H15Rik	family with sequence simliarity 151, member A	protein-coding
1-1329	chr15	7139202	7140483	promoter-TSS (NM_013584)	promoter-TSS (NM_013584)	-700	NM_013584	16880	NM_013584	ENSMUSG00000054263	Lifr	A230075M04Rik|AW061234|LIF	LIF receptor alpha	protein-coding
1-1031	chr13	33003113	33004583	promoter-TSS (NM_009256)	promoter-TSS (NM_009256)	-693	NM_009256	20723	NM_009256	ENSMUSG00000045827	Serpinb9	BB283241|CAP-3|CAP3|PI-9|PI9|Spi6|ovalbumin	serine (or cysteine) peptidase inhibitor, clade B, member 9	protein-coding
1-4280	chr9	50555191	50556468	promoter-TSS (NM_133217)	promoter-TSS (NM_133217)	-691	NM_133217	170752	NM_133217	ENSMUSG00000032066	Bco2	B-diox-II|Bcdo2|Bcmo2|CMO2	beta-carotene oxygenase 2	protein-coding
1-544	chr11	30883974	30885363	promoter-TSS (NM_175490)	promoter-TSS (NM_175490)	-690	NM_175490	237716	NM_175490	ENSMUSG00000043999	Gpr75	-	G protein-coupled receptor 75	protein-coding
1-2493	chr3	69221133	69222371	promoter-TSS (NM_027843)	promoter-TSS (NM_027843)	-667	NM_027843	71619	NM_027843	ENSMUSG00000098207	Arl14	9130014L17Rik|Arf7	ADP-ribosylation factor-like 14	protein-coding
1-3884	chr7	116198584	116199862	promoter-TSS (NM_001305189)	promoter-TSS (NM_001305189)	-662	NM_001305189	233765	NM_172743	ENSMUSG00000045659	Plekha7	A430081P20Rik|AI414265	pleckstrin homology domain containing, family A member 7	protein-coding
1-1519	chr15	100669553	100670761	promoter-TSS (NM_001368666)	promoter-TSS (NM_001368666)	-654	NM_001368666	668218	NM_001270537	ENSMUSG00000098112	Bin2	-	bridging integrator 2	protein-coding
1-1778	chr17	32947430	32948593	promoter-TSS (NM_130882)	promoter-TSS (NM_130882)	-650	NM_130882	170716	NM_130882	ENSMUSG00000024055	Cyp4f13	0610030I10Rik|Cypf13	cytochrome P450, family 4, subfamily f, polypeptide 13	protein-coding
1-2890	chr4	155961068	155962281	promoter-TSS (NM_026125)	promoter-TSS (NM_026125)	-638	NM_026125	67389	NM_026125	ENSMUSG00000023571	C1qtnf12	1110035L05Rik|C1qdc2|CTRP12|Fam132a|alipolin	C1q and tumor necrosis factor related 12	protein-coding
1-2280	chr2	121356551	121357726	promoter-TSS (NM_001355069)	promoter-TSS (NM_001355069)	-638	NM_001355069	12716	NM_009897	ENSMUSG00000000308	Ckmt1	Mt-CK|ScCKmit|U-MtCK|UbCKmit|mi-CK|mia-CK	creatine kinase, mitochondrial 1, ubiquitous	protein-coding
1-1237	chr14	55602553	55604157	promoter-TSS (NM_008394)	promoter-TSS (NM_008394)	-630	NM_008394	16391	NM_008394	ENSMUSG00000002325	Irf9	Irf-9|Isgf3g|p48	interferon regulatory factor 9	protein-coding
1-3780	chr7	45568781	45570299	promoter-TSS (NM_009737)	promoter-TSS (NM_009737)	-613	NM_009737	12036	NM_009737	ENSMUSG00000030826	Bcat2	Bcat(m)|Bcat-2|Eca40	branched chain aminotransferase 2, mitochondrial	protein-coding
1-3106	chr5	137287049	137288234	promoter-TSS (NM_009599)	promoter-TSS (NM_009599)	-613	NM_009599	11423	NM_009599	ENSMUSG00000023328	Ache	-	acetylcholinesterase	protein-coding
1-1246	chr14	63193545	63194728	promoter-TSS (NM_201610)	promoter-TSS (NM_201610)	-611	NM_201610	382913	NM_201610	ENSMUSG00000035121	Neil2	Gm1212|NEH2	nei like 2 (E. coli)	protein-coding
1-1433	chr15	76695555	76696683	promoter-TSS (NM_182805)	promoter-TSS (NM_182805)	-607	NM_182805	76282	NM_182805	ENSMUSG00000022546	Gpt	1300007J06Rik|2310022B03Rik|ALT|ALT1|Gpt-1|Gpt1	glutamic pyruvic transaminase, soluble	protein-coding
1-2014	chr19	5729690	5730856	promoter-TSS (NM_023166)	promoter-TSS (NM_023166)	-607	NM_023166	17826	NM_023166	ENSMUSG00000024939	Fam89b	1110021A21Rik|MMTV|Mtvr2	family with sequence similarity 89, member B	protein-coding
1-3860	chr7	99238623	99239805	promoter-TSS (NM_177448)	promoter-TSS (NM_177448)	-603	NM_177448	233549	NM_177448	ENSMUSG00000052396	Mogat2	DGAT2L5|MGAT2|Mgat1l	monoacylglycerol O-acyltransferase 2	protein-coding
1-3018	chr5	110387157	110388302	promoter-TSS (NM_028596)	promoter-TSS (NM_028596)	-602	NM_028596	381668	NM_028596	ENSMUSG00000043323	Fbrsl1	2410025L10Rik|AI467568|Gm1049|Gm29766|mKIAA1545	fibrosin-like 1	protein-coding
1-326	chr10	44458725	44459955	promoter-TSS (NM_007548)	promoter-TSS (NM_007548)	-592	NM_007548	12142	NM_007548	ENSMUSG00000038151	Prdm1	Blimp-1|Blimp1|PRDI-BF1|ZNFPR1A1|b2b1765Clo	PR domain containing 1, with ZNF domain	protein-coding
1-2540	chr3	100425224	100426402	promoter-TSS (NR_040543)	promoter-TSS (NR_040543)	-592	NR_040543	73806	NR_040543	ENSMUSG00000086923	4930406D18Rik	-	RIKEN cDNA 4930406D18 gene	ncRNA
1-969	chr12	110849144	110850231	promoter-TSS (NM_028365)	promoter-TSS (NM_028365)	-592	NM_001199785	72805	NM_028365	ENSMUSG00000021271	Zfp839	2810455K09Rik	zinc finger protein 839	protein-coding
1-2745	chr4	115134033	115135297	promoter-TSS (NM_001003947)	promoter-TSS (NM_001003947)	-586	NM_001003947	81906	NM_001003947	ENSMUSG00000047155	Cyp4x1	A230025G20|CYPIVX1|CYP_a|Cyp4a28-ps	cytochrome P450, family 4, subfamily x, polypeptide 1	protein-coding
1-688	chr11	94549257	94550330	promoter-TSS (NM_001013381)	promoter-TSS (NM_001013381)	-586	NM_001013381	237926	NM_001013381	ENSMUSG00000039096	Rsad1	B430319G23|BC056485	radical S-adenosyl methionine domain containing 1	protein-coding
1-2987	chr5	91765838	91769933	promoter-TSS (NR_045383)	promoter-TSS (NR_045383)	-585	NR_045383	73452	NR_045383	ENSMUSG00000101978	1700063O14Rik	-	RIKEN cDNA 1700063O14 gene	ncRNA
1-4437	chrX	73435394	73436458	promoter-TSS (NM_011907)	promoter-TSS (NM_011907)	-583	NM_011907	24102	NM_011907	ENSMUSG00000031372	Trex2	-	three prime repair exonuclease 2	protein-coding
1-3900	chr7	123213803	123214785	promoter-TSS (NM_146198)	promoter-TSS (NM_146198)	-572	NM_146198	233836	NM_146198	ENSMUSG00000030769	Slc5a11	2010013B02Rik|Kst1|RKST2|SMIT2|Slc5a10	solute carrier family 5 (sodium/glucose cotransporter), member 11	protein-coding
1-889	chr12	79924313	79927818	promoter-TSS (NR_131073)	promoter-TSS (NR_131073)	-571	NR_131073	77290	NR_131073	ENSMUSG00000112765	9430078K24Rik	-	RIKEN cDNA 9430078K24 gene	ncRNA
1-3691	chr7	18990103	18991255	promoter-TSS (NM_145579)	promoter-TSS (NM_145579)	-566	NM_145579	232934	NM_145579	ENSMUSG00000048481	Mypop	Myodysa|P42pop	Myb-related transcription factor, partner of profilin	protein-coding
1-3563	chr6	125230194	125231226	promoter-TSS (NR_015604)	promoter-TSS (NR_015604)	-559	NR_015604	78668	NR_015604	ENSMUSG00000030337	E130112N10Rik	5830448L21Rik|9530059J11Rik	RIKEN cDNA E130112N10 gene	ncRNA
1-3496	chr6	113622902	113623978	promoter-TSS (NM_009507)	promoter-TSS (NM_009507)	-554	NM_009507	22346	NM_009507	ENSMUSG00000033933	Vhl	Vhlh|pVHL	von Hippel-Lindau tumor suppressor	protein-coding
1-1551	chr16	10447405	10448422	promoter-TSS (NM_001013778)	promoter-TSS (NM_001013778)	-551	NM_001013778	383103	NM_001013778	ENSMUSG00000050908	Tvp23a	Fam18a	trans-golgi network vesicle protein 23A	protein-coding
1-636	chr11	72300555	72301604	promoter-TSS (NM_001291153)	promoter-TSS (NM_001291153)	-550	NM_001291153	327959	NM_001037713	ENSMUSG00000040483	Xaf1	Fbox39	XIAP associated factor 1	protein-coding
1-4415	chr9	114933993	114935080	promoter-TSS (NM_175380)	promoter-TSS (NM_175380)	-549	NM_175380	333433	NM_175380	ENSMUSG00000050627	Gpd1l	2210409H23Rik|D9Ertd660e	glycerol-3-phosphate dehydrogenase 1-like	protein-coding
1-3569	chr6	126921862	126922910	promoter-TSS (NM_207210)	promoter-TSS (NM_207210)	-547	NM_207210	101320	NM_207210	ENSMUSG00000030345	Dyrk4	AW049118|Dyrk4a|Dyrk4b	dual-specificity tyrosine-(Y)-phosphorylation regulated kinase 4	protein-coding
1-1678	chr16	93710842	93711881	promoter-TSS (NM_026700)	promoter-TSS (NM_026700)	-546	NM_026700	70028	NM_026700	ENSMUSG00000022946	Dop1b	0610038M01Rik|2610510B01Rik|AI503246|C21orf5|Dopey2|mKIAA0933	DOP1 leucine zipper like protein B	protein-coding
1-3975	chr7	142497795	142498790	promoter-TSS (NM_001347546)	promoter-TSS (NM_001347546)	-544	NM_001163670	21957	NM_011620	ENSMUSG00000061723	Tnnt3	fTnT	troponin T3, skeletal, fast	protein-coding
1-1647	chr16	45654140	45655162	promoter-TSS (NM_145389)	promoter-TSS (NM_145389)	-533	NM_145389	212998	NM_145389	ENSMUSG00000033187	BC016579	-	cDNA sequence, BC016579	protein-coding
1-2584	chr3	129900336	129901430	promoter-TSS (NM_009811)	promoter-TSS (NM_009811)	-532	NM_009811	12368	NM_009811	ENSMUSG00000027997	Casp6	CASP-6|Mch2	caspase 6	protein-coding
1-3197	chr6	29984320	29985279	promoter-TSS (NR_040263)	promoter-TSS (NR_040263)	-530	NR_040264	76419	NR_040263	ENSMUSG00000045709	Smkr-ps	1700023L04Rik	smal lysine rich protein 1, pseudogene	ncRNA
1-4093	chr8	84907754	84908705	promoter-TSS (NM_010062)	promoter-TSS (NM_010062)	-526	NM_001368296	13423	NM_010062	ENSMUSG00000003812	Dnase2a	Dnase2	deoxyribonuclease II alpha	protein-coding
1-705	chr11	97029047	97029810	promoter-TSS (NM_146027)	promoter-TSS (NM_146027)	-524	NM_146027	217140	NM_146027	ENSMUSG00000020877	Scrn2	AV001119|D11Moh48|SES2	secernin 2	protein-coding
1-601	chr11	61484425	61485397	promoter-TSS (NM_001347545)	promoter-TSS (NM_001347545)	-520	NM_029568	76293	NM_029568	ENSMUSG00000042436	Mfap4	1110007F23Rik	microfibrillar-associated protein 4	protein-coding
1-963	chr12	108835909	108836998	promoter-TSS (NM_181328)	promoter-TSS (NM_181328)	-520	NR_029773	723946	NR_029773	ENSMUSG00000065429	Mir345	Mirn345|mir-345|mmu-mir-345	microRNA 345	ncRNA
1-3611	chr6	135064672	135065624	promoter-TSS (NM_181444)	promoter-TSS (NM_181444)	-514	NM_181444	232431	NM_181444	ENSMUSG00000046733	Gprc5a	Rai3|Raig1	G protein-coupled receptor, family C, group 5, member A	protein-coding
1-3085	chr5	129008552	129009611	promoter-TSS (NM_007941)	promoter-TSS (NM_007941)	-509	NM_001286034	13852	NM_007941	ENSMUSG00000029428	Stx2	AW538950|Epim|G1-536-1|Syn-2|repro34	syntaxin 2	protein-coding
1-1822	chr17	46250494	46256837	promoter-TSS (NM_001111142)	promoter-TSS (NM_001111142)	-500	NM_001111142	224813	NM_001111142	ENSMUSG00000071073	Lrrc73	Gm88	leucine rich repeat containing 73	protein-coding
1-4393	chr9	108079346	108080404	promoter-TSS (NM_008243)	promoter-TSS (NM_008243)	-500	NM_032543	84585	NM_032543	ENSMUSG00000041528	Rnf123	BC003945|Kpc1	ring finger protein 123	protein-coding
1-3494	chr6	113419385	113420305	promoter-TSS (NM_001346511)	promoter-TSS (NM_001346511)	-497	NM_001346511	101122	NM_001033204	ENSMUSG00000051169	Rpusd3	AI527266	RNA pseudouridylate synthase domain containing 3	protein-coding
1-1780	chr17	35058058	35059021	promoter-TSS (NM_001190449)	promoter-TSS (NM_001190449)	-496	NM_001190449	51793	NM_016765	ENSMUSG00000007039	Ddah2	1110003M04Rik|AU019324|AW413173|DDAH-2|DDAHII|Ddah|G6a|NG30	dimethylarginine dimethylaminohydrolase 2	protein-coding
1-2894	chr4	156053964	156054999	promoter-TSS (NR_029958)	promoter-TSS (NR_029958)	-494	NR_029958	723865	NR_029958	ENSMUSG00000065427	Mir429	Mirn429|mir-429|mmu-mir-429	microRNA 429	ncRNA
1-740	chr11	103079400	103083483	promoter-TSS (NM_001361706)	promoter-TSS (NM_001361706)	-493	NM_001361706	72469	NM_152813	ENSMUSG00000020937	Plcd3	2610205J15Rik|mKIAA1964	phospholipase C, delta 3	protein-coding
1-739	chr11	102999884	103000935	promoter-TSS (NR_105896)	promoter-TSS (NR_105896)	-488	NR_105896	102466988	NR_105896	ENSMUSG00000098613	Mir6931	Gm27303|mmu-mir-6931	microRNA 6931	ncRNA
1-2880	chr4	152184101	152186141	promoter-TSS (NM_001369275)	promoter-TSS (NM_001369275)	-487	NM_001369275	70025	NM_133348	ENSMUSG00000028937	Acot7	2410041A17Rik|Ach1|Act|Bach|CTE-IIa|Cte-II|Lach1	acyl-CoA thioesterase 7	protein-coding
1-3781	chr7	45570360	45571225	promoter-TSS (NM_001243052)	promoter-TSS (NM_001243052)	-487	NM_001243052	12036	NM_009737	ENSMUSG00000030826	Bcat2	Bcat(m)|Bcat-2|Eca40	branched chain aminotransferase 2, mitochondrial	protein-coding
1-4411	chr9	114730279	114731175	promoter-TSS (NM_026036)	promoter-TSS (NM_026036)	-476	NM_026036	67213	NM_026036	ENSMUSG00000032434	Cmtm6	2810051A14Rik|AA536733|Cklfsf6	CKLF-like MARVEL transmembrane domain containing 6	protein-coding
1-811	chr11	120617950	120618887	promoter-TSS (NM_001363001)	promoter-TSS (NM_001363001)	-473	NM_001363001	68671	NM_024229	ENSMUSG00000025137	Pcyt2	1110033E03Rik|ET	phosphate cytidylyltransferase 2, ethanolamine	protein-coding
1-2160	chr2	25095209	25096135	promoter-TSS (NM_001163626)	promoter-TSS (NM_001163626)	-467	NM_001163626	241275	NM_172204	ENSMUSG00000036805	Noxa1	NY-CO-31|SDCCAG31	NADPH oxidase activator 1	protein-coding
1-788	chr11	117330844	117331654	promoter-TSS (NM_017380)	promoter-TSS (NM_017380)	-466	NM_017380	53860	NM_017380	ENSMUSG00000059248	Sept9	MSF1|Msf|PNUTL4|Sint1	septin 9	protein-coding
1-3619	chr6	136661905	136662807	promoter-TSS (NM_025806)	promoter-TSS (NM_025806)	-463	NM_025806	66857	NM_025806	ENSMUSG00000030214	Plbd1	1100001H23Rik	phospholipase B domain containing 1	protein-coding
1-1419	chr15	75968230	75969099	promoter-TSS (NM_001361465)	promoter-TSS (NM_001361465)	-459	NM_001361465	69020	NM_001081065	ENSMUSG00000034429	Zfp707	1500031N24Rik|AI451708|AW495315	zinc finger protein 707	protein-coding
1-1723	chr17	25578288	25579149	promoter-TSS (NR_045520)	promoter-TSS (NR_045520)	-456	NR_045520	76483	NM_029624	ENSMUSG00000002279	Lmf1	2400010G15Rik|AW822050|Tmem112|cld	lipase maturation factor 1	protein-coding
1-4121	chr8	104100720	104101628	promoter-TSS (NM_009868)	promoter-TSS (NM_009868)	-451	NM_009868	12562	NM_009868	ENSMUSG00000031871	Cdh5	7B4|AA408225|Cd144|VE-Cad|VECD|VEcad|Vec	cadherin 5	protein-coding
1-3742	chr7	30362920	30363500	promoter-TSS (NM_175478)	promoter-TSS (NM_175478)	-438	NM_175478	233067	NM_175478	ENSMUSG00000036957	Lrfn3	A530045B06Rik|SALM4	leucine rich repeat and fibronectin type III domain containing 3	protein-coding
1-3352	chr6	82881882	82882695	promoter-TSS (NR_040520)	promoter-TSS (NR_040520)	-435	NR_040520	69652	NR_040520	ENSMUSG00000100291	2310069B03Rik	-	RIKEN cDNA 2310069B03 gene	ncRNA
1-3329	chr6	72548474	72549209	promoter-TSS (NM_001271395)	promoter-TSS (NM_001271395)	-432	NM_001042534	12332	NM_007599	ENSMUSG00000056737	Capg	gCap39|mbh1	capping protein (actin filament), gelsolin-like	protein-coding
1-50	chr1	58029164	58029916	promoter-TSS (NM_009676)	promoter-TSS (NM_009676)	-429	NM_009676	11761	NM_009676	ENSMUSG00000063558	Aox1	AI196512|AI255253|Ao|Aox-1|Aox-2|Aox2|Moro|Ro	aldehyde oxidase 1	protein-coding
1-2034	chr19	10936353	10937110	promoter-TSS (NM_009962)	promoter-TSS (NM_009962)	-429	NM_009962	14764	NM_009962	ENSMUSG00000034117	Ptgdr2	Crth2|Gpr44|Grp45	prostaglandin D2 receptor 2	protein-coding
1-3906	chr7	123377134	123377987	promoter-TSS (NM_025304)	promoter-TSS (NM_025304)	-422	NM_025304	30949	NM_025304	ENSMUSG00000030763	Lcmt1	AL033290|LCMT-1|Lcmt	leucine carboxyl methyltransferase 1	protein-coding
1-2281	chr2	121357787	121358606	promoter-TSS (NM_009897)	promoter-TSS (NM_009897)	-414	NM_009897	12716	NM_009897	ENSMUSG00000000308	Ckmt1	Mt-CK|ScCKmit|U-MtCK|UbCKmit|mi-CK|mia-CK	creatine kinase, mitochondrial 1, ubiquitous	protein-coding
1-3868	chr7	105553553	105554342	promoter-TSS (NM_011421)	promoter-TSS (NM_011421)	-413	NM_011421	20597	NM_011421	ENSMUSG00000037049	Smpd1	A-SMase|ASM|Zn-SMase|aSMase	sphingomyelin phosphodiesterase 1, acid lysosomal	protein-coding
1-4053	chr8	71524886	71527373	promoter-TSS (NM_001370849)	promoter-TSS (NM_001370849)	-404	NM_001370849	619297	NM_001370849	ENSMUSG00000108900	Ccdc194	C430049E01Rik	coiled-coil domain containing 194	protein-coding
1-1583	chr16	17125187	17126026	promoter-TSS (NM_183287)	promoter-TSS (NM_183287)	-404	NM_001358255	70458	NM_183287	ENSMUSG00000049916	2610318N02Rik	AL033325	RIKEN cDNA 2610318N02 gene	protein-coding
1-987	chr12	112942172	112942906	promoter-TSS (NM_025399)	promoter-TSS (NM_025399)	-397	NM_001316724	66174	NM_025399	ENSMUSG00000002804	Nudt14	1110030M18Rik|UGPPase	nudix (nucleoside diphosphate linked moiety X)-type motif 14	protein-coding
1-3248	chr6	39377744	39378458	promoter-TSS (NM_001361619)	promoter-TSS (NM_001361619)	-394	NM_001361617	72144	NM_028123	ENSMUSG00000029924	Slc37a3	2610507O21Rik|AU044904	solute carrier family 37 (glycerol-3-phosphate transporter), member 3	protein-coding
1-1783	chr17	35066323	35066834	promoter-TSS (NM_023463)	promoter-TSS (NM_023463)	-394	NM_001033221	106722	NM_001033221	ENSMUSG00000073414	Mpig6b	AU023871|C6orf25|G6b|Ng31	megakaryocyte and platelet inhibitory receptor G6b	protein-coding
1-3295	chr6	54992915	54993605	promoter-TSS (NM_026637)	promoter-TSS (NM_026637)	-393	NM_026637	110175	NM_026637	ENSMUSG00000002797	Ggct	A030007L17Rik|AA673177|Gctg|Ggc	gamma-glutamyl cyclotransferase	protein-coding
1-1731	chr17	25785630	25786269	promoter-TSS (NM_001271437)	promoter-TSS (NM_001271437)	-363	NM_001271435	68977	NM_026897	ENSMUSG00000061046	Haghl	1500017E18Rik|2810014I23Rik|C330022E15Rik	hydroxyacylglutathione hydrolase-like	protein-coding
1-2895	chr4	156055060	156057154	promoter-TSS (NR_029587)	promoter-TSS (NR_029587)	-357	NR_029587	387243	NR_029587	ENSMUSG00000065549	Mir200b	Mirn200b|mir-200b	microRNA 200b	ncRNA
1-320	chr10	41475595	41476325	promoter-TSS (NM_138315)	promoter-TSS (NM_138315)	-354	NM_001164433	171580	NM_138315	ENSMUSG00000019823	Mical1	MICAL|MICAL-1|Nical	microtubule associated monooxygenase, calponin and LIM domain containing 1	protein-coding
1-3254	chr6	39573198	39573858	promoter-TSS (NM_178873)	promoter-TSS (NM_178873)	-348	NM_178873	57869	NM_178873	ENSMUSG00000046947	Adck2	AA408112|BB006057	aarF domain containing kinase 2	protein-coding
1-3004	chr5	104435132	104436592	promoter-TSS (NM_001204233)	promoter-TSS (NM_001204233)	-330	NM_001204233	20750	NM_009263	ENSMUSG00000029304	Spp1	2AR|Apl-1|BNSP|BSPI|Bsp|ETA-1|Eta|OP|Opn|Opnl|Ric|Spp-1	secreted phosphoprotein 1	protein-coding
1-3821	chr7	79391747	79392277	promoter-TSS (NM_145946)	promoter-TSS (NM_145946)	-326	NM_145946	208836	NM_145946	ENSMUSG00000039187	Fanci	-	Fanconi anemia, complementation group I	protein-coding
1-2923	chr5	35040871	35041506	promoter-TSS (NM_019447)	promoter-TSS (NM_019447)	-321	NM_019447	54426	NM_019447	ENSMUSG00000029102	Hgfac	HGFA	hepatocyte growth factor activator	protein-coding
1-1202	chr14	30878609	30879272	promoter-TSS (NM_181390)	promoter-TSS (NM_181390)	-317	NM_181390	66175	NM_181390	ENSMUSG00000042485	Mustn1	1110028G01Rik|Mustang	musculoskeletal, embryonic nuclear protein 1	protein-coding
1-3319	chr6	71262294	71262894	promoter-TSS (NM_009762)	promoter-TSS (NM_009762)	-313	NM_009762	12180	NM_009762	ENSMUSG00000055027	Smyd1	4632404M21Rik|Bop|C78565|Zmynd18	SET and MYND domain containing 1	protein-coding
1-3097	chr5	134559071	134561880	promoter-TSS (NM_001013751)	promoter-TSS (NM_001013751)	-304	NM_001013751	214292	NM_001013751	ENSMUSG00000085957	Syna	Gm453|Gm52|syncytin-A	syncytin a	protein-coding
1-1249	chr14	63417103	63417877	promoter-TSS (NM_007549)	promoter-TSS (NM_007549)	-303	NM_007549	12143	NM_007549	ENSMUSG00000014453	Blk	-	B lymphoid kinase	protein-coding
1-1748	chr17	29318336	29318827	promoter-TSS (NM_023734)	promoter-TSS (NM_023734)	-301	NM_023734	74116	NM_023734	ENSMUSG00000024011	Pi16	1200009H11Rik|Cripi|PI-16	peptidase inhibitor 16	protein-coding
1-3962	chr7	140834490	140835186	promoter-TSS (NM_001359805)	promoter-TSS (NM_001359805)	-300	NM_001347605	76974	NM_029821	ENSMUSG00000025481	Urah	1190003J15Rik|2810420C16Rik|HIUHase	urate (5-hydroxyiso-) hydrolase	protein-coding
1-1016	chr13	23586040	23586498	promoter-TSS (NM_001290530)	promoter-TSS (NM_001290530)	-299	NM_001290530	319179	NM_178194	ENSMUSG00000047246	Hist1h2be	Gm11398	histone cluster 1, H2be	protein-coding
1-3273	chr6	49318691	49319260	promoter-TSS (NM_001311112)	promoter-TSS (NM_001311112)	-299	NM_001311112	57895	NM_175098	ENSMUSG00000050786	Ccdc126	6330407D12Rik|AA675040|AI465320|AL022711	coiled-coil domain containing 126	protein-coding
1-2140	chr2	4975587	4976073	promoter-TSS (NM_001311208)	promoter-TSS (NM_001311208)	-292	NM_001311208	68527	NM_026754	ENSMUSG00000026668	Ucma	1110017I16Rik|AW121955|Grp	upper zone of growth plate and cartilage matrix associated	protein-coding
1-3214	chr6	34411853	34412313	promoter-TSS (NM_009731)	promoter-TSS (NM_009731)	-279	NM_009731	11997	NM_009731	ENSMUSG00000052131	Akr1b7	AR|Avdp|MVDP	aldo-keto reductase family 1, member B7	protein-coding
1-2258	chr2	102186411	102187052	promoter-TSS (NM_001290784)	promoter-TSS (NM_001290784)	-271	NM_001290784	241576	NM_178886	ENSMUSG00000048058	Ldlrad3	6430500P08|AI194318|Lrad3	low density lipoprotein receptor class A domain containing 3	protein-coding
1-1422	chr15	76230733	76232566	promoter-TSS (NM_001163542)	promoter-TSS (NM_001163542)	-271	NM_011117	18810	NM_011117	ENSMUSG00000022565	Plec	AA591047|AU042537|EBS1|PCN|PLTN|Plec1	plectin	protein-coding
1-789	chr11	117331715	117332388	promoter-TSS (NM_001113488)	promoter-TSS (NM_001113488)	-262	NM_001113488	53860	NM_017380	ENSMUSG00000059248	Sept9	MSF1|Msf|PNUTL4|Sint1	septin 9	protein-coding
1-2487	chr3	63929435	63930034	promoter-TSS (NM_177856)	promoter-TSS (NM_177856)	-262	NM_177856	329659	NM_177856	ENSMUSG00000048581	E130311K13Rik	-	RIKEN cDNA E130311K13 gene	protein-coding
1-3693	chr7	19083364	19083818	promoter-TSS (NM_032418)	promoter-TSS (NM_032418)	-258	NM_001190491	13400	NM_032418	ENSMUSG00000030409	Dmpk	DM|DMK|Dm15|MDPK|MT-PK	dystrophia myotonica-protein kinase	protein-coding
1-727	chr11	100441114	100441598	promoter-TSS (NM_025727)	promoter-TSS (NM_025727)	-258	NM_001362967	68106	NM_026561	ENSMUSG00000017176	Nt5c3b	2610037D24Rik|AI841843|C330027I04Rik|Nt5c3l	5'-nucleotidase, cytosolic IIIB	protein-coding
1-2792	chr4	129558422	129558831	promoter-TSS (NM_010693)	promoter-TSS (NM_010693)	-254	NM_001162432	16818	NM_010693	ENSMUSG00000000409	Lck	Hck-3|Lsk|Lskt|p56<lck>|p56Lck	lymphocyte protein tyrosine kinase	protein-coding
1-2020	chr19	6991265	6994394	promoter-TSS (NM_001356999)	promoter-TSS (NM_001356999)	-247	NM_001357000	57431	NM_020566	ENSMUSG00000024963	Dnajc4	Hspf2|Mcg18	DnaJ heat shock protein family (Hsp40) member C4	protein-coding
1-1107	chr13	73626468	73626861	promoter-TSS (NM_009354)	promoter-TSS (NM_009354)	-247	NM_001362388	21752	NM_009354	ENSMUSG00000021611	Tert	EST2|TCS1|TP2|TR|TRT	telomerase reverse transcriptase	protein-coding
1-4128	chr8	105255167	105255623	promoter-TSS (NM_001271915)	promoter-TSS (NM_001271915)	-242	NM_178879	97440	NM_178879	ENSMUSG00000069920	B3gnt9	3-Gn-T9|B3gnt9-ps|BGnT-9|C76565|C76566|beta-1|beta3Gn-T9	UDP-GlcNAc:betaGal beta-1,3-N-acetylglucosaminyltransferase 9	protein-coding
1-2867	chr4	149126725	149127271	promoter-TSS (NM_007745)	promoter-TSS (NM_007745)	-235	NM_007745	12854	NM_007745	ENSMUSG00000028971	Cort	CST|PCST	cortistatin	protein-coding
1-1720	chr17	24876513	24878724	promoter-TSS (NM_001364895)	promoter-TSS (NM_001364895)	-226	NM_001364895	16005	NM_008340	ENSMUSG00000046070	Igfals	ALS|Albs	insulin-like growth factor binding protein, acid labile subunit	protein-coding
1-808	chr11	120378796	120379140	promoter-TSS (NM_027980)	promoter-TSS (NM_027980)	-222	NM_027980	71885	NM_027980	ENSMUSG00000025384	Faap100	2310003H01Rik	Fanconi anemia core complex associated protein 100	protein-coding
1-1956	chr18	50053518	50054248	promoter-TSS (NR_155293)	promoter-TSS (NR_155293)	-221	NR_155293	102635912	NR_155293		C030005K06Rik	-	RIKEN cDNA C030005K06 gene	ncRNA
1-1238	chr14	55604218	55604507	promoter-TSS (NM_001159418)	promoter-TSS (NM_001159418)	-217	NM_001159418	16391	NM_008394	ENSMUSG00000002325	Irf9	Irf-9|Isgf3g|p48	interferon regulatory factor 9	protein-coding
1-3111	chr5	137741169	137741596	promoter-TSS (NM_001347505)	promoter-TSS (NM_001347505)	-214	NM_001347505	243300	NM_175521	ENSMUSG00000045348	Nyap1	6430598A04Rik	neuronal tyrosine-phosphorylated phosphoinositide 3-kinase adaptor 1	protein-coding
1-720	chr11	98983044	98983405	promoter-TSS (NM_178596)	promoter-TSS (NM_178596)	-204	NM_178596	353155	NM_178596	ENSMUSG00000047197	Gjd3	Gja11|Gjc1|cx30.2	gap junction protein, delta 3	protein-coding
1-4116	chr8	94876334	94876693	promoter-TSS (NM_053246)	promoter-TSS (NM_053246)	-201	NM_053246	114255	NM_053246	ENSMUSG00000040631	Dok4	-	docking protein 4	protein-coding
1-3727	chr7	28863972	28864403	promoter-TSS (NM_008496)	promoter-TSS (NM_008496)	-199	NM_008496	16858	NM_008496	ENSMUSG00000053522	Lgals7	Galectin-7|Pig1	lectin, galactose binding, soluble 7	protein-coding
1-2044	chr19	21102630	21106394	promoter-TSS (NR_126458)	promoter-TSS (NR_126458)	-198	NR_126458	75354	NR_126458	ENSMUSG00000118047	4930554I06Rik	-	RIKEN cDNA 4930554I06 gene	ncRNA
1-3193	chr6	28829351	28834505	promoter-TSS (NM_138682)	promoter-TSS (NM_138682)	-181	NM_138682	192198	NM_138682	ENSMUSG00000049939	Lrrc4	MBAG1|NGL-2|NGL2|NLG-2|Nag14	leucine rich repeat containing 4	protein-coding
1-1497	chr15	96078037	96081426	promoter-TSS (NR_126493)	promoter-TSS (NR_126493)	-178	NR_126492	402773	NM_001033483	ENSMUSG00000078925	D030018L15Rik	-	nuclear receptor coactivator 2 pseudogene	pseudo
1-3278	chr6	52102674	52102895	promoter-TSS (NR_110440)	promoter-TSS (NR_110440)	-165	NR_110440	102635415	NR_110440	ENSMUSG00000085412	Halr1	Gm15055|Haunt|Linchoxa1|linc-Evx1|linc-Hoxa1|linc1547	Hoxa adjacent long noncoding RNA 1	ncRNA
1-1257	chr14	63992170	63992381	promoter-TSS (NM_146246)	promoter-TSS (NM_146246)	-156	NM_146246	271209	NM_146246	ENSMUSG00000046049	Rp1l1	BC031365|BE983540|Dcdc4|Rp1hl1	retinitis pigmentosa 1 homolog like 1	protein-coding
1-3542	chr6	122610024	122610436	promoter-TSS (NM_008108)	promoter-TSS (NM_008108)	-143	NM_008108	14562	NM_008108	ENSMUSG00000030117	Gdf3	C78318|Gdf-3|Vgr-2|Vgr2|ecat9	growth differentiation factor 3	protein-coding
1-1693	chr17	6007320	6007562	promoter-TSS (NM_001290698)	promoter-TSS (NM_001290698)	-139	NM_001290698	20975	NM_011523	ENSMUSG00000023805	Synj2	AI481647|SJ2|mKIAA0348	synaptojanin 2	protein-coding
1-2445	chr3	20035352	20035527	promoter-TSS (NM_001146324)	promoter-TSS (NM_001146324)	-129	NM_001146323	12807	NM_080634	ENSMUSG00000027615	Hps3	coa	HPS3, biogenesis of lysosomal organelles complex 2 subunit 1	protein-coding
1-822	chr12	4038865	4039204	promoter-TSS (NM_001082483)	promoter-TSS (NM_001082483)	-119	NM_001082483	668212	NM_001082483	ENSMUSG00000020658	Efr3b	AI852640|C030014M07Rik|mKIAA0953	EFR3 homolog B	protein-coding
1-1014	chr13	23581386	23581518	promoter-TSS (NM_175654)	promoter-TSS (NM_175654)	-116	NM_175654	319156	NM_175654	ENSMUSG00000061482	Hist1h4d	-	histone cluster 1, H4d	protein-coding
1-2343	chr2	152736091	152736205	promoter-TSS (NM_010495)	promoter-TSS (NM_010495)	-103	NM_001369018	15901	NM_010495	ENSMUSG00000042745	Id1	AI323524|D2Wsu140e|Idb1|bHLHb24	inhibitor of DNA binding 1, HLH protein	protein-coding
1-2978	chr5	77095317	77095414	promoter-TSS (NM_001159901)	promoter-TSS (NM_001159901)	-98	NM_001159901	74318	NM_175606	ENSMUSG00000059325	Hopx	1110018K11Rik|1200015P04Rik|2300002F06Rik|AI848177|AW490897|Cameo|Hdop|Hod|Hop|Ob1|Obl|Toto	HOP homeobox	protein-coding
1-809	chr11	120608341	120608431	promoter-TSS (NM_153288)	promoter-TSS (NM_153288)	-91	NM_153288	208990	NM_153288	ENSMUSG00000044034	Npb	PPL7|mPPL7	neuropeptide B	protein-coding
1-4133	chr8	105347984	105348130	promoter-TSS (NM_177699)	promoter-TSS (NM_177699)	-87	NM_177699	234686	NM_177699	ENSMUSG00000014778	Fhod1	BC017144|FHOS|FHOS1	formin homology 2 domain containing 1	protein-coding
1-3991	chr8	13200667	13200732	promoter-TSS (NM_025768)	promoter-TSS (NM_025768)	-75	NM_001368858	66790	NM_025768	ENSMUSG00000038515	Grtp1	5430401C05Rik|C81211|Tbc1d6	GH regulated TBC protein 1	protein-coding
1-3604	chr6	134928956	134929078	promoter-TSS (NR_037956)	promoter-TSS (NR_037956)	-75	NR_037955	381822	NR_037955	ENSMUSG00000098318	Lockd	1190002F15Rik|AI120476|Droc	lncRNA downstream of Cdkn1b	ncRNA
1-1103	chr13	72814688	72818970	promoter-TSS (NR_046196)	promoter-TSS (NR_046196)	-66	NR_046196	78446	NR_046196	ENSMUSG00000113082	D730050B12Rik	-	RIKEN cDNA D730050B12 gene	ncRNA
1-2177	chr2	30266556	30266771	promoter-TSS (NM_001281829)	promoter-TSS (NM_001281829)	-58	NM_001281829	227696	NM_172267	ENSMUSG00000079484	Phyhd1	-	phytanoyl-CoA dioxygenase domain containing 1	protein-coding
1-658	chr11	82908428	82908476	promoter-TSS (NM_145431)	promoter-TSS (NM_145431)	-57	NM_145431	217011	NM_145431	ENSMUSG00000020692	Nle1	AL022765|BC018399|Nle|l11Jus1|l11Jus4	notchless homolog 1	protein-coding
1-1426	chr15	76243469	76243523	promoter-TSS (NM_001163575)	promoter-TSS (NM_001163575)	-56	NM_001163575	671535	NM_001163575	ENSMUSG00000063268	Parp10	ARTD10|PARP-10	poly (ADP-ribose) polymerase family, member 10	protein-coding
1-4292	chr9	57834204	57834337	promoter-TSS (NM_019689)	promoter-TSS (NM_019689)	-36	NM_019689	56380	NM_019689	ENSMUSG00000004661	Arid3b	Bdp|Dri2	AT rich interactive domain 3B (BRIGHT-like)	protein-coding
1-1337	chr15	8710804	8710833	promoter-TSS (NM_148938)	promoter-TSS (NM_148938)	-11	NM_148938	20512	NM_148938	ENSMUSG00000005360	Slc1a3	AI504299|B430115D02Rik|Eaat1|GLAST|GLAST-1|GLU-T|GluT-1|Gmt1|MGluT1	solute carrier family 1 (glial high affinity glutamate transporter), member 3	protein-coding
1-703	chr11	96916307	96916499	promoter-TSS (NM_001363256)	promoter-TSS (NM_001363256)	-2	NM_001363256	80280	NM_030248	ENSMUSG00000018669	Cdk5rap3	1810007E24Rik|BC002318|C53|C81486|HSF-27|IC53|LZAP|MST016	CDK5 regulatory subunit associated protein 3	protein-coding
1-2162	chr2	25234267	25239296	promoter-TSS (NM_001033410)	promoter-TSS (NM_001033410)	6	NM_001033410	329360	NM_001033410	ENSMUSG00000089953	Rnf224	Gm757	ring finger protein 224	protein-coding
1-2244	chr2	91237023	91237088	promoter-TSS (NR_015464)	promoter-TSS (NR_015464)	11	NM_028119	107986	NM_028119	ENSMUSG00000002109	Ddb2	2610043A19Rik	damage specific DNA binding protein 2	protein-coding
1-4060	chr8	71676307	71676494	promoter-TSS (NM_010589)	promoter-TSS (NM_010589)	17	NM_010589	16453	NM_010589	ENSMUSG00000031805	Jak3	fae|wil	Janus kinase 3	protein-coding
1-3110	chr5	137738463	137741108	promoter-TSS (NM_175521)	promoter-TSS (NM_175521)	17	NM_175521	243300	NM_175521	ENSMUSG00000045348	Nyap1	6430598A04Rik	neuronal tyrosine-phosphorylated phosphoinositide 3-kinase adaptor 1	protein-coding
1-365	chr10	62340193	62340607	promoter-TSS (NM_001146100)	promoter-TSS (NM_001146100)	21	NM_001146100	15275	NM_010438	ENSMUSG00000037012	Hk1	BB404130|Hk-1|Hk1-s|dea|mHk1-s	hexokinase 1	protein-coding
1-570	chr11	51650930	51651029	promoter-TSS (NM_145974)	promoter-TSS (NM_145974)	25	NR_027958	97775	NM_175289	ENSMUSG00000052563	D930048N14Rik	AI315703|R75254	RIKEN cDNA D930048N14 gene	ncRNA
1-3771	chr7	45136375	45136418	promoter-TSS (NR_102725)	promoter-TSS (NR_102725)	36	NM_013520	14256	NM_013520	ENSMUSG00000110206	Flt3l	Flt3lg|Ly72L	FMS-like tyrosine kinase 3 ligand	protein-coding
1-1785	chr17	35076901	35077083	promoter-TSS (NM_027366)	promoter-TSS (NM_027366)	50	NM_027366	70274	NM_027366	ENSMUSG00000013766	Ly6g6e	2310011I02Rik|G6e	lymphocyte antigen 6 complex, locus G6E	protein-coding
1-3672	chr7	4463285	4466516	promoter-TSS (NM_001290416)	promoter-TSS (NM_001290416)	51	NM_001290416	67425	NM_026146	ENSMUSG00000006154	Eps8l1	2310051G19Rik|4632407K17Rik|AW060268|DRC3|EPS8R1	EPS8-like 1	protein-coding
1-3330	chr6	72549270	72549392	promoter-TSS (NM_001271395)	promoter-TSS (NM_001271395)	58	NM_001042534	12332	NM_007599	ENSMUSG00000056737	Capg	gCap39|mbh1	capping protein (actin filament), gelsolin-like	protein-coding
1-4274	chr9	46240799	46241012	promoter-TSS (NM_007468)	promoter-TSS (NM_007468)	61	NM_007468	11808	NM_007468	ENSMUSG00000032080	Apoa4	Apoa-4	apolipoprotein A-IV	protein-coding
1-3863	chr7	101315894	101318401	promoter-TSS (NM_001360460)	promoter-TSS (NM_001360460)	61	NM_001360460	56018	NM_019990	ENSMUSG00000030688	Stard10	AV048538|CGI-52|NY-C0-28|PC-TP2|PCTP2|Pctpl|Sdccag28|SdccagG28|TISP-81	START domain containing 10	protein-coding
1-3489	chr6	113392486	113392573	promoter-TSS (NM_133923)	promoter-TSS (NM_133923)	66	NM_133923	101100	NM_133923	ENSMUSG00000030276	Ttll3	4833441J24Rik|AI450050	tubulin tyrosine ligase-like family, member 3	protein-coding
1-1781	chr17	35059082	35059131	promoter-TSS (NM_001190449)	promoter-TSS (NM_001190449)	71	NM_016765	51793	NM_016765	ENSMUSG00000007039	Ddah2	1110003M04Rik|AU019324|AW413173|DDAH-2|DDAHII|Ddah|G6a|NG30	dimethylarginine dimethylaminohydrolase 2	protein-coding
1-1809	chr17	45601953	45602040	promoter-TSS (NM_001177468)	promoter-TSS (NM_001177468)	71	NM_001177468	653016	NM_001177468	ENSMUSG00000079471	Mymx	EG653016|Esgp|Gm7325|minion|myomerger	myomixer, myoblast fusion factor	protein-coding
1-4444	chrX	101274139	101274190	promoter-TSS (NM_021521)	promoter-TSS (NM_021521)	73	NM_021521	59024	NM_021521	ENSMUSG00000079487	Med12	230kDa|Mopa|OPA-1|Tnrc11|Trap230	mediator complex subunit 12	protein-coding
1-321	chr10	41476386	41479782	promoter-TSS (NM_001358839)	promoter-TSS (NM_001358839)	74	NM_001358839	171580	NM_138315	ENSMUSG00000019823	Mical1	MICAL|MICAL-1|Nical	microtubule associated monooxygenase, calponin and LIM domain containing 1	protein-coding
1-3674	chr7	4630340	4630471	promoter-TSS (NM_023440)	promoter-TSS (NM_023440)	77	NM_023440	68255	NM_023440	ENSMUSG00000045282	Tmem86b	C330014O21Rik	transmembrane protein 86B	protein-coding
1-4414	chr9	114933888	114933932	promoter-TSS (NM_175380)	promoter-TSS (NM_175380)	77	NM_175380	333433	NM_175380	ENSMUSG00000050627	Gpd1l	2210409H23Rik|D9Ertd660e	glycerol-3-phosphate dehydrogenase 1-like	protein-coding
1-1420	chr15	75969160	75969245	promoter-TSS (NM_001361465)	promoter-TSS (NM_001361465)	79	NM_001361464	69020	NM_001081065	ENSMUSG00000034429	Zfp707	1500031N24Rik|AI451708|AW495315	zinc finger protein 707	protein-coding
1-2430	chr3	9609923	9610087	promoter-TSS (NM_133218)	promoter-TSS (NM_133218)	80	NM_133218	170753	NM_133218	ENSMUSG00000040209	Zfp704	C030026M03|C030034L19Rik|Gig1|Znf704	zinc finger protein 704	protein-coding
1-2744	chr4	115133858	115133972	promoter-TSS (NR_131922)	promoter-TSS (NR_131922)	83	NR_131922	105244662	NR_131922	ENSMUSG00000086896	Cyp4x1os	Gm12835	cytochrome P450, family 4, subfamily x, polypeptide 1, opposite strand	ncRNA
1-3217	chr6	34709501	34709570	promoter-TSS (NM_145575)	promoter-TSS (NM_145575)	91	NM_145575	109624	NM_145575	ENSMUSG00000029761	Cald1	4833423D12Rik|AI195384|AV071549|AW536160|C920027I18Rik	caldesmon 1	protein-coding
1-3834	chr7	81493757	81493910	promoter-TSS (NM_021492)	promoter-TSS (NM_021492)	92	NM_021492	11775	NM_021492	ENSMUSG00000062444	Ap3b2	AI549966|AU042881|Naptb|[b]-NAP|beta-NAP|beta3B	adaptor-related protein complex 3, beta 2 subunit	protein-coding
1-1528	chr15	103251723	103253703	promoter-TSS (NM_001302339)	promoter-TSS (NM_001302339)	97	NM_001302339	18022	NM_008685	ENSMUSG00000058794	Nfe2	NF-E2|NF-E2/P45|p45|p45NFE2|p45nf-e2	nuclear factor, erythroid derived 2	protein-coding
1-1803	chr17	43568522	43568577	promoter-TSS (NM_013737)	promoter-TSS (NM_013737)	98	NM_013737	27226	NM_013737	ENSMUSG00000023913	Pla2g7	PAF-AH|R75400	phospholipase A2, group VII (platelet-activating factor acetylhydrolase, plasma)	protein-coding
1-1721	chr17	24878785	24878913	intron (NM_008340, intron 1 of 1)	intron (NM_008340, intron 1 of 1)	102	NM_008340	16005	NM_008340	ENSMUSG00000046070	Igfals	ALS|Albs	insulin-like growth factor binding protein, acid labile subunit	protein-coding
1-1730	chr17	25785383	25785569	promoter-TSS (NM_026897)	promoter-TSS (NM_026897)	110	NM_001271434	68977	NM_026897	ENSMUSG00000061046	Haghl	1500017E18Rik|2810014I23Rik|C330022E15Rik	hydroxyacylglutathione hydrolase-like	protein-coding
1-3963	chr7	140835247	140835541	5' UTR (NM_001359805, exon 1 of 4)	5' UTR (NM_001359805, exon 1 of 4)	115	NM_001359805	76974	NM_029821	ENSMUSG00000025481	Urah	1190003J15Rik|2810420C16Rik|HIUHase	urate (5-hydroxyiso-) hydrolase	protein-coding
1-2950	chr5	64608585	64612573	non-coding (NR_045078, exon 1 of 4)	non-coding (NR_045078, exon 1 of 4)	120	NR_045078	100042198	NR_045078	ENSMUSG00000105402	Gm3716	Gm1683	predicted gene 3716	ncRNA
1-990	chr12	113074516	113074738	TTS (NM_001291445)	TTS (NM_001291445)	125	NM_001361919	75671	NM_029381	ENSMUSG00000012211	Tex22	1700028O09Rik|AV210422|Tep22	testis expressed gene 22	protein-coding
1-2130	chr19	59491009	59495520	intron (NR_045308, intron 1 of 4)	intron (NR_045308, intron 1 of 4)	128	NR_045308	72647	NR_045308	ENSMUSG00000100119	2700089I24Rik	-	RIKEN cDNA 2700089I24 gene	ncRNA
1-1749	chr17	29318888	29319142	5' UTR (NM_023734, exon 1 of 7)	5' UTR (NM_023734, exon 1 of 7)	133	NM_023734	74116	NM_023734	ENSMUSG00000024011	Pi16	1200009H11Rik|Cripi|PI-16	peptidase inhibitor 16	protein-coding
1-3174	chr6	7692948	7693198	intron (NM_012055, intron 1 of 11)	CpG	136	NM_012055	27053	NM_012055	ENSMUSG00000029752	Asns	-	asparagine synthetase	protein-coding
1-2486	chr3	63927924	63929374	5' UTR (NM_001357824, exon 1 of 5)	5' UTR (NM_001357824, exon 1 of 5)	149	NM_001357824	329659	NM_177856	ENSMUSG00000048581	E130311K13Rik	-	RIKEN cDNA E130311K13 gene	protein-coding
1-1203	chr14	30879333	30879492	5' UTR (NM_181390, exon 1 of 3)	5' UTR (NM_181390, exon 1 of 3)	155	NM_181390	66175	NM_181390	ENSMUSG00000042485	Mustn1	1110028G01Rik|Mustang	musculoskeletal, embryonic nuclear protein 1	protein-coding
1-4364	chr9	92275692	92275832	5' UTR (NM_001195084, exon 1 of 8)	5' UTR (NM_001195084, exon 1 of 8)	160	NM_008880	18828	NM_008880	ENSMUSG00000032372	Plscr2	-	phospholipid scramblase 2	protein-coding
1-4357	chr9	88522597	88522877	non-coding (NR_040721, exon 1 of 5)	non-coding (NR_040721, exon 1 of 5)	160	NR_040721	72655	NR_040721	ENSMUSG00000097195	Snhg5	2810026P18Rik|4933428I09Rik|mU50HG-b	small nucleolar RNA host gene 5	ncRNA
1-496	chr10	127898533	127898869	exon (NM_027301, exon 1 of 4)	exon (NM_027301, exon 1 of 4)	166	NM_027301	70061	NM_027301	ENSMUSG00000040127	Sdr9c7	1810054F20Rik|Rdh20|Rdhs|SDR-O|Sdro	4short chain dehydrogenase/reductase family 9C, member 7	protein-coding
1-4251	chr9	37255461	37255681	5' UTR (NM_020258, exon 1 of 18)	5' UTR (NM_020258, exon 1 of 18)	167	NM_020258	56857	NM_020258	ENSMUSG00000032122	Slc37a2	G3PP|Slc37a1|cI-2|ci2	solute carrier family 37 (glycerol-3-phosphate transporter), member 2	protein-coding
1-3819	chr7	79386767	79386950	5' UTR (NM_001357450, exon 1 of 9)	5' UTR (NM_001357450, exon 1 of 9)	169	NM_001173483	19771	NM_020599	ENSMUSG00000039194	Rlbp1	3110056M11Rik|CRALBP	retinaldehyde binding protein 1	protein-coding
1-1727	chr17	25717235	25717447	promoter-TSS (NM_001357782)	promoter-TSS (NM_001357782)	169	NM_022422	64337	NM_022422	ENSMUSG00000025739	Gng13	1500031D04Rik|AB030194|Ggamma13	guanine nucleotide binding protein (G protein), gamma 13	protein-coding
1-1336	chr15	8710516	8710743	5' UTR (NM_148938, exon 1 of 10)	5' UTR (NM_148938, exon 1 of 10)	178	NM_148938	20512	NM_148938	ENSMUSG00000005360	Slc1a3	AI504299|B430115D02Rik|Eaat1|GLAST|GLAST-1|GLU-T|GluT-1|Gmt1|MGluT1	solute carrier family 1 (glial high affinity glutamate transporter), member 3	protein-coding
1-2740	chr4	115088796	115088993	5' UTR (NM_001164557, exon 1 of 4)	5' UTR (NM_001164557, exon 1 of 4)	186	NM_026018	67182	NM_026018	ENSMUSG00000028716	Pdzk1ip1	0610007F13Rik|2700030M23Rik|AU046042|Map17	PDZK1 interacting protein 1	protein-coding
1-3091	chr5	130219726	130220163	intron (NM_001081394, intron 1 of 6)	intron (NM_001081394, intron 1 of 6)	200	NM_001081394	71667	NM_027854	ENSMUSG00000053094	Tmem248	0610007L01Rik|A930023A16Rik|AW557951|G430067H08Rik	transmembrane protein 248	protein-coding
1-3770	chr7	45136143	45136314	intron (NM_013520, intron 1 of 8)	intron (NM_013520, intron 1 of 8)	204	NM_013520	14256	NM_013520	ENSMUSG00000110206	Flt3l	Flt3lg|Ly72L	FMS-like tyrosine kinase 3 ligand	protein-coding
1-4118	chr8	94923705	94924123	intron (NM_001033468, intron 1 of 11)	intron (NM_001033468, intron 1 of 11)	220	NM_001145972	382045	NM_001033468	ENSMUSG00000061577	Adgrg5	Gm1109|Gpr114|PGR27	adhesion G protein-coupled receptor G5	protein-coding
1-3564	chr6	125231287	125231704	intron (NR_015604, intron 1 of 1)	intron (NR_015604, intron 1 of 1)	226	NR_015604	78668	NR_015604	ENSMUSG00000030337	E130112N10Rik	5830448L21Rik|9530059J11Rik	RIKEN cDNA E130112N10 gene	ncRNA
1-4130	chr8	105289124	105289479	TTS (NM_177788)	TTS (NM_177788)	227	NM_028888	74356	NM_028888	ENSMUSG00000014837	4931428F04Rik	AI426165|Kiaa0895l	RIKEN cDNA 4931428F04 gene	protein-coding
1-541	chr11	23519245	23519690	promoter-TSS (NM_026105)	promoter-TSS (NM_026105)	234	NM_001110133	67358	NM_026105	ENSMUSG00000020286	1700093K21Rik	b2b3025Clo	RIKEN cDNA 1700093K21 gene	protein-coding
1-2009	chr19	5106553	5106968	TTS (NM_001369360)	TTS (NM_001369360)	236	NM_029576	76308	NM_029576	ENSMUSG00000024870	Rab1b	1110011F09Rik	RAB1B, member RAS oncogene family	protein-coding
1-4095	chr8	84913387	84913779	intron (NR_103491, intron 1 of 2)	intron (NR_103491, intron 1 of 2)	248	NR_103491	100503676	NR_103491	ENSMUSG00000003812	Gm38426	-	predicted gene, 38426	ncRNA
1-408	chr10	79995982	79997536	intron (NM_013850, intron 1 of 46)	intron (NM_013850, intron 1 of 46)	265	NM_013850	27403	NM_013850	ENSMUSG00000035722	Abca7	ABCX|Abc51	ATP-binding cassette, sub-family A (ABC1), member 7	protein-coding
1-797	chr11	118476983	118477213	non-coding (NR_153103, exon 1 of 14)	non-coding (NR_153103, exon 1 of 14)	266	NM_001359368	217364	NM_172573	ENSMUSG00000033857	Engase	C130099A03|D230014K01Rik	endo-beta-N-acetylglucosaminidase	protein-coding
1-2516	chr3	88440358	88440993	TTS (NR_105978)	TTS (NR_105978)	276	NR_105978	102465611	NR_105978	ENSMUSG00000098655	Mir7011	Gm27677|mmu-mir-7011	microRNA 7011	ncRNA
1-4033	chr8	58911057	58911616	promoter-TSS (NM_173411)	promoter-TSS (NM_173411)	291	NM_175032	270049	NM_175032	ENSMUSG00000096914	Galntl6	1700021K10Rik|4930431L04Rik|A830023L05	UDP-N-acetyl-alpha-D-galactosamine:polypeptide N-acetylgalactosaminyltransferase-like 6	protein-coding
1-3697	chr7	19212611	19213059	intron (NM_175668, intron 1 of 1)	IMPB_01|Satellite|Satellite	297	NM_175668	319197	NM_175668	ENSMUSG00000044317	Gpr4	-	G protein-coupled receptor 4	protein-coding
1-2988	chr5	92255635	92256288	intron (NM_011148, intron 1 of 16)	intron (NM_011148, intron 1 of 16)	317	NM_011148	19023	NM_011148	ENSMUSG00000029410	Ppef2	-	protein phosphatase, EF hand calcium-binding domain 2	protein-coding
1-2330	chr2	150667431	150668203	non-coding (NR_040331, exon 1 of 2)	non-coding (NR_040331, exon 1 of 2)	323	NR_040331	109344	NR_040331	ENSMUSG00000087406	E130215H24Rik	-	RIKEN cDNA E130215H24 gene	ncRNA
1-1400	chr15	62218735	62219509	non-coding (NR_003523, exon 1 of 1)	non-coding (NR_003523, exon 1 of 1)	329	NR_003523	67552	NM_026230		H2afy3	4933432H23Rik	H2A histone family, member Y3	pseudo
1-1163	chr13	117220757	117221048	exon (NM_010330, exon 1 of 9)	exon (NM_010330, exon 1 of 9)	329	NM_010330	13723	NM_010330	ENSMUSG00000021728	Emb	AL022799|Gp70	embigin	protein-coding
1-3959	chr7	139943833	139944545	exon (NM_009482, exon 1 of 2)	exon (NM_009482, exon 1 of 2)	333	NM_009482	22286	NM_009482	ENSMUSG00000047751	Utf1	AI505934	undifferentiated embryonic cell transcription factor 1	protein-coding
1-2791	chr4	129556537	129558361	TTS (NR_106199)	TTS (NR_106199)	362	NR_106199	102465997	NR_106199	ENSMUSG00000099070	Mir8119	Gm27567|mmu-mir-8119	microRNA 8119	ncRNA
1-964	chr12	108837059	108837614	TTS (NR_029773)	TTS (NR_029773)	363	NR_029773	723946	NR_029773	ENSMUSG00000065429	Mir345	Mirn345|mir-345|mmu-mir-345	microRNA 345	ncRNA
1-3019	chr5	113162604	113163291	intron (NM_172884, intron 1 of 7)	intron (NM_172884, intron 1 of 7)	366	NM_172884	243219	NM_172884	ENSMUSG00000051339	2900026A02Rik	8430408O14Rik|A530094D01|AW539426|Gm449|Kiaa1671|mKIAA1671	RIKEN cDNA 2900026A02 gene	protein-coding
1-3490	chr6	113392634	113393026	exon (NM_133923, exon 1 of 13)	exon (NM_133923, exon 1 of 13)	367	NM_133923	101100	NM_133923	ENSMUSG00000030276	Ttll3	4833441J24Rik|AI450050	tubulin tyrosine ligase-like family, member 3	protein-coding
1-2929	chr5	36796056	36796719	exon (NM_026242, exon 1 of 2)	exon (NM_026242, exon 1 of 2)	367	NM_026242	67568	NM_026242	ENSMUSG00000055302	Mrfap1	9130413I22Rik|AL022827|Pam14	Morf4 family associated protein 1	protein-coding
1-1002	chr13	4233751	4234474	intron (NM_001013785, intron 1 of 8)	intron (NM_001013785, intron 1 of 8)	372	NM_001013785	432720	NM_001013785	ENSMUSG00000071551	Akr1c19	1810010N06Rik	aldo-keto reductase family 1, member C19	protein-coding
1-1604	chr16	25058203	25061822	intron (NR_040374, intron 1 of 2)	MIRc|SINE|MIR	373	NR_040374	319487	NR_040374	ENSMUSG00000096960	A230028O05Rik	-	RIKEN cDNA A230028O05 gene	ncRNA
1-1035	chr13	34129613	34130343	intron (NM_023716, intron 1 of 3)	intron (NM_023716, intron 1 of 3)	376	NM_023716	73710	NM_023716	ENSMUSG00000045136	Tubb2b	2410129E14Rik|brdp	tubulin, beta 2B class IIB	protein-coding
1-2243	chr2	91236410	91236962	promoter-TSS (NR_015464)	promoter-TSS (NR_015464)	380	NM_028119	107986	NM_028119	ENSMUSG00000002109	Ddb2	2610043A19Rik	damage specific DNA binding protein 2	protein-coding
1-2893	chr4	156053284	156053903	TTS (NR_029958)	TTS (NR_029958)	394	NR_029958	723865	NR_029958	ENSMUSG00000065427	Mir429	Mirn429|mir-429|mmu-mir-429	microRNA 429	ncRNA
1-1804	chr17	43568638	43569140	intron (NM_013737, intron 1 of 11)	intron (NM_013737, intron 1 of 11)	438	NM_013737	27226	NM_013737	ENSMUSG00000023913	Pla2g7	PAF-AH|R75400	phospholipase A2, group VII (platelet-activating factor acetylhydrolase, plasma)	protein-coding
1-1416	chr15	75862350	75863208	intron (NM_026960, intron 1 of 10)	intron (NM_026960, intron 1 of 10)	440	NM_026960	69146	NM_026960	ENSMUSG00000022575	Gsdmd	1810036L03Rik|AW558049|DF5L|Dfna5l|Gsdmdc1|M2-4	gasdermin D	protein-coding
1-4445	chrX	101274251	101274820	intron (NM_021521, intron 1 of 44)	intron (NM_021521, intron 1 of 44)	444	NM_021521	59024	NM_021521	ENSMUSG00000079487	Med12	230kDa|Mopa|OPA-1|Tnrc11|Trap230	mediator complex subunit 12	protein-coding
1-94	chr1	90968731	90969612	intron (NM_008998, intron 1 of 5)	(CA)n|Simple_repeat|Simple_repeat	449	NM_008998	19329	NM_008998	ENSMUSG00000026304	Rab17	AW413472	RAB17, member RAS oncogene family	protein-coding
1-617	chr11	68968180	68969009	5' UTR (NM_028048, exon 1 of 5)	5' UTR (NM_028048, exon 1 of 5)	463	NM_028048	71998	NM_028048	ENSMUSG00000018740	Slc25a35	1810012H11Rik	solute carrier family 25, member 35	protein-coding
1-1794	chr17	36980314	36981216	intron (NM_029747, intron 1 of 3)	intron (NM_029747, intron 1 of 3)	472	NM_029747	76797	NM_029747	ENSMUSG00000064308	2410137M14Rik	-	RIKEN cDNA 2410137M14 gene	protein-coding
1-207	chr1	156473446	156474229	intron (NM_009230, intron 1 of 15)	intron (NM_009230, intron 1 of 15)	491	NM_009230	20652	NM_009230	ENSMUSG00000026600	Soat1	8430426K15Rik|ACAT-1|AW550831|Acact|ald|hid	sterol O-acyltransferase 1	protein-coding
1-4222	chr9	22134721	22135765	intron (NM_001102405, intron 1 of 4)	intron (NM_001102405, intron 1 of 4)	503	NM_001102405	11433	NM_007388	ENSMUSG00000001348	Acp5	TRACP|TRAP	acid phosphatase 5, tartrate resistant	protein-coding
1-137	chr1	133246108	133247096	intron (NM_182930, intron 1 of 26)	intron (NM_182930, intron 1 of 26)	505	NM_182930	240753	NM_182930	ENSMUSG00000041757	Plekha6	9530028L01Rik|AU042621|Pepp3	pleckstrin homology domain containing, family A member 6	protein-coding
1-3681	chr7	15896182	15897076	intron (NM_001033638, intron 1 of 4)	intron (NM_001033638, intron 1 of 4)	505	NM_001033638	546024	NM_001033638	ENSMUSG00000074365	Crxos	AA606869|AY590891|Crxos1|Egam1	cone-rod homeobox, opposite strand	protein-coding
1-4078	chr8	75016251	75017211	intron (NM_001316754, intron 1 of 6)	PB1D11|SINE|Alu	509	NM_001316754	70823	NM_178017	ENSMUSG00000034518	Hmgxb4	4733401K04Rik|AI316803|Hmgb2l1	HMG box domain containing 4	protein-coding
1-121	chr1	130826722	130827669	intron (NM_011082, intron 1 of 10)	MIRc|SINE|MIR	511	NM_011082	18703	NM_011082	ENSMUSG00000026417	Pigr	-	polymeric immunoglobulin receptor	protein-coding
1-4282	chr9	50726978	50727949	intron (NM_001311069, intron 1 of 19)	intron (NM_001311069, intron 1 of 19)	521	NM_178118	330938	NM_178118	ENSMUSG00000032064	Dixdc1	4930563F16Rik|BC048182|Ccd1|Ccd1Aalpha1L|Ccd1Abeta1L|Ccd1BalphaL|Ccd1BbetaL|Ccd1CL|mKIAA1735	DIX domain containing 1	protein-coding
1-3893	chr7	118704661	118705749	intron (NM_019580, intron 1 of 5)	intron (NM_019580, intron 1 of 5)	533	NM_019580	56209	NM_019580	ENSMUSG00000033917	Gde1	1200003M13Rik|Mir16|RGS16	glycerophosphodiester phosphodiesterase 1	protein-coding
1-128	chr1	132506264	132507262	intron (NM_029025, intron 1 of 1)	intron (NM_029025, intron 1 of 1)	533	NM_029025	74626	NM_029025	ENSMUSG00000048174	Tmem81	4930429O20Rik|AI465369	transmembrane protein 81	protein-coding
1-357	chr10	61418299	61418720	intron (NM_013611, intron 1 of 2)	CpG	537	NM_013611	18119	NM_013611	ENSMUSG00000037171	Nodal	Tg.413d	nodal	protein-coding
1-3084	chr5	129007574	129008491	intron (NR_152615, intron 1 of 11)	intron (NR_152615, intron 1 of 11)	540	NM_007941	13852	NM_007941	ENSMUSG00000029428	Stx2	AW538950|Epim|G1-536-1|Syn-2|repro34	syntaxin 2	protein-coding
1-3784	chr7	46029194	46030276	intron (NM_018795, intron 1 of 30)	MIRc|SINE|MIR	551	NM_018795	27421	NM_018795	ENSMUSG00000030834	Abcc6	Abcc1b|DCC|Dyscalc1|Mrp6|dyscalc	ATP-binding cassette, sub-family C (CFTR/MRP), member 6	protein-coding
1-3721	chr7	27606397	27609393	intron (NM_001331109, intron 1 of 13)	intron (NM_001331109, intron 1 of 13)	559	NM_001331109	11652	NM_007434	ENSMUSG00000004056	Akt2	2410016A19Rik|AW554154|PKB|PKBbeta	thymoma viral proto-oncogene 2	protein-coding
1-3505	chr6	113718334	113719454	intron (NM_001286406, intron 1 of 2)	intron (NM_001286406, intron 1 of 2)	560	NM_001286406	58991	NM_021488	ENSMUSG00000064177	Ghrl	2210006E23Rik|Ghr|MTLRP|MTLRPAP|m46	ghrelin	protein-coding
1-3152	chr5	148927566	148928601	intron (NM_153572, intron 1 of 10)	intron (NM_153572, intron 1 of 10)	564	NM_153572	231912	NM_153572	ENSMUSG00000041298	Katnal1	-	katanin p60 subunit A-like 1	protein-coding
1-1436	chr15	76721057	76722162	3' UTR (NM_145472, exon 3 of 3)	3' UTR (NM_145472, exon 3 of 3)	564	NM_198119	378937	NM_198119	ENSMUSG00000033707	Lrrc24	6430402H13Rik	leucine rich repeat containing 24	protein-coding
1-422	chr10	81393062	81394202	intron (NM_001099917, intron 1 of 3)	intron (NM_001099917, intron 1 of 3)	568	NM_001099917	72273	NM_001099917	ENSMUSG00000078439	Smim24	2210404O07Rik	small integral membrane protein 24	protein-coding
1-366	chr10	62340668	62341685	promoter-TSS (NM_001146100)	promoter-TSS (NM_001146100)	569	NR_038038	70162	NR_038038		Hk1os	2210417K05Rik	hexokinase 1, opposite strand	ncRNA
1-2534	chr3	95686847	95687847	intron (NM_001301705, intron 1 of 17)	intron (NM_001301705, intron 1 of 17)	570	NM_144899	229595	NM_144899	ENSMUSG00000015850	Adamtsl4	ADAMTSL-4|Tsrc1	ADAMTS-like 4	protein-coding
1-4180	chr8	123235122	123236209	exon (NM_001357301, exon 2 of 3)	exon (NM_001357301, exon 2 of 3)	574	NR_045849	71186	NR_045849	ENSMUSG00000097637	4933417D19Rik	-	RIKEN cDNA 4933417D19 gene	ncRNA
1-3782	chr7	45571286	45572425	intron (NM_001243052, intron 1 of 10)	intron (NM_001243052, intron 1 of 10)	576	NM_001243052	12036	NM_009737	ENSMUSG00000030826	Bcat2	Bcat(m)|Bcat-2|Eca40	branched chain aminotransferase 2, mitochondrial	protein-coding
1-3707	chr7	25154075	25157225	intron (NR_045847, intron 2 of 2)	intron (NR_045847, intron 2 of 2)	581	NR_045848	434147	NM_001033781	ENSMUSG00000074274	D930028M14Rik	EG434147	RIKEN cDNA D930028M14 gene	ncRNA
1-1582	chr16	17121995	17125126	TTS (NR_029659)	TTS (NR_029659)	582	NR_029659	723816	NR_029659	ENSMUSG00000065572	Mir130b	Mirn130b|mir-130b	microRNA 130b	ncRNA
1-1728	chr17	25717508	25718716	TTS (NM_145409)	TTS (NM_145409)	584	NM_001357782	64337	NM_022422	ENSMUSG00000025739	Gng13	1500031D04Rik|AB030194|Ggamma13	guanine nucleotide binding protein (G protein), gamma 13	protein-coding
1-540	chr11	23518029	23519184	intron (NM_001110133, intron 2 of 4)	ID_B1|SINE|B4	589	NM_026105	67358	NM_026105	ENSMUSG00000020286	1700093K21Rik	b2b3025Clo	RIKEN cDNA 1700093K21 gene	protein-coding
1-2684	chr4	58498251	58499372	intron (NM_172989, intron 2 of 3)	intron (NM_172989, intron 2 of 3)	592	NM_001290486	14745	NM_010336	ENSMUSG00000038668	Lpar1	AI326300|Edg2|Gpcr26|Kdt2|lpA1|vzg-1	lysophosphatidic acid receptor 1	protein-coding
1-242	chr1	171058246	171059351	intron (NM_010188, intron 1 of 4)	intron (NM_010188, intron 1 of 4)	596	NM_001356511	14131	NM_010188	ENSMUSG00000059498	Fcgr3	CD16	Fc receptor, IgG, low affinity III	protein-coding
1-2328	chr2	148782077	148783133	intron (NM_030135, intron 1 of 2)	intron (NM_030135, intron 1 of 2)	596	NM_030135	78609	NM_030135	ENSMUSG00000027444	Cstdc1	8030411F24Rik|Cst14	cystatin domain containing 1	protein-coding
1-2518	chr3	89401453	89402650	TTS (NR_155545)	TTS (NR_155545)	599	NM_020517	57275	NM_020517	ENSMUSG00000078173	Lenep	AU018355|Lep503	lens epithelial protein	protein-coding
1-2161	chr2	25233003	25234206	TTS (NM_001033410)	TTS (NM_001033410)	630	NM_080854	142681	NM_080854	ENSMUSG00000006469	Slc34a3	AI649385|Npt2c|Npt2c-v1|NptIIc|naPi-2c	solute carrier family 34 (sodium phosphate), member 3	protein-coding
1-1229	chr14	51893680	51894800	intron (NM_001039676, intron 2 of 3)	intron (NM_001039676, intron 2 of 3)	630	NM_001039676	214922	NM_001039676	ENSMUSG00000072572	Slc39a2	F730005G13Rik|Gm1789|Gm289|Zip2	solute carrier family 39 (zinc transporter), member 2	protein-coding
1-1861	chr17	56997358	56998583	intron (NM_027372, intron 1 of 2)	intron (NM_027372, intron 1 of 2)	631	NM_025538	66400	NM_025538	ENSMUSG00000002661	Alkbh7	2310045B01Rik|2510008E23Rik|Abh7|Spata11	alkB homolog 7	protein-coding
1-3361	chr6	84421604	84424791	intron (NR_046063, intron 1 of 3)	intron (NR_046063, intron 1 of 3)	641	NR_046063	100038556	NR_046063	ENSMUSG00000107797	Gm10445	-	predicted gene 10445	ncRNA
1-2528	chr3	94310175	94311399	intron (NM_029431, intron 1 of 5)	intron (NM_029431, intron 1 of 5)	655	NM_029431	75778	NM_029431	ENSMUSG00000028145	Them4	2700077M13Rik|4921507I02Rik	thioesterase superfamily member 4	protein-coding
1-2571	chr3	121967841	121969100	intron (NM_001356524, intron 1 of 22)	intron (NM_001356524, intron 1 of 22)	664	NM_001356524	214137	NM_172525	ENSMUSG00000039831	Arhgap29	6720461J18Rik|A830014I19|AU040217|B130017I01Rik|C76601|Parg1	Rho GTPase activating protein 29	protein-coding
1-2289	chr2	126617367	126618653	intron (NM_008230, intron 1 of 11)	intron (NM_008230, intron 1 of 11)	668	NM_008230	15186	NM_008230	ENSMUSG00000027360	Hdc	AW108189|Hdc-a|Hdc-c|Hdc-e|Hdc-s	histidine decarboxylase	protein-coding
1-3048	chr5	116438731	116440051	non-coding (NR_015595, exon 2 of 4)	non-coding (NR_015595, exon 2 of 4)	669	NR_015595	76798	NR_015595	ENSMUSG00000086219	Srrm4os	2410137F16Rik	serine/arginine repetitive matrix 4, opposite strand	ncRNA
1-1599	chr16	21994269	21995474	intron (NM_153404, intron 1 of 8)	intron (NM_153404, intron 1 of 8)	671	NM_001289581	239759	NM_153404	ENSMUSG00000044626	Liph	C130037N08Rik|D16Wsu119e|H06|Lpdlr|P3|PLA1B|lpd1|lpd2|mPA-PLA1	lipase, member H	protein-coding
1-3089	chr5	130144925	130146186	intron (NM_172509, intron 1 of 3)	intron (NM_172509, intron 1 of 3)	672	NM_172509	212919	NM_172509	ENSMUSG00000034110	Kctd7	4932409E18|9430010P06Rik	potassium channel tetramerisation domain containing 7	protein-coding
1-1943	chr18	43058147	43059447	intron (NM_028392, intron 1 of 8)	intron (NM_028392, intron 1 of 8)	674	NM_028392	72930	NM_027531	ENSMUSG00000024500	Ppp2r2b	2900026H06Rik|6330404L05Rik|E130009M08Rik|PP2A-PR55B|PR55-BETA|SCA12	protein phosphatase 2, regulatory subunit B, beta	protein-coding
1-3484	chr6	113342549	113343941	intron (NM_133926, intron 1 of 11)	intron (NM_133926, intron 1 of 11)	677	NM_133926	52163	NM_133926	ENSMUSG00000030272	Camk1	AI505105|CaMKIalpha|D6Ertd263e	calcium/calmodulin-dependent protein kinase I	protein-coding
1-2609	chr3	152339081	152340373	intron (NM_001162375, intron 1 of 13)	ID_B1|SINE|B4	680	NM_001162375	215708	NM_174868	ENSMUSG00000054942	Miga1	A930038D06|AI852168|C030011O14Rik|Fam73a|Mita1	mitoguardin 1	protein-coding
1-3302	chr6	56900547	56901865	intron (NM_001360963, intron 1 of 9)	intron (NM_001360963, intron 1 of 9)	680	NM_001252374	107569	NM_026004	ENSMUSG00000029780	Nt5c3	1600024P05Rik|2610206B05Rik|3110004A18Rik|AI842776|Nt5c3a|Nt5y|P5'N-1|P5N-1|PN-1|PN-I|PSN1|UMPH|Umph-1|Umph1|cN-III|lupin|p36	5'-nucleotidase, cytosolic III	protein-coding
1-2102	chr19	46707469	46708811	exon (NM_020577, exon 3 of 11)	exon (NM_020577, exon 3 of 11)	682	NM_020577	57344	NM_020577	ENSMUSG00000003559	As3mt	2310045H08Rik|Cyt19	arsenic (+3 oxidation state) methyltransferase	protein-coding
1-3129	chr5	142543701	142544990	intron (NM_001289588, intron 1 of 14)	intron (NM_001289588, intron 1 of 14)	682	NM_001310752	231858	NM_178702	ENSMUSG00000029576	Radil	AI536456|D930005D10Rik	Ras association and DIL domains	protein-coding
1-2741	chr4	115089054	115089747	intron (NM_001164558, intron 2 of 4)	intron (NM_001164558, intron 2 of 4)	692	NM_026018	67182	NM_026018	ENSMUSG00000028716	Pdzk1ip1	0610007F13Rik|2700030M23Rik|AU046042|Map17	PDZK1 interacting protein 1	protein-coding
1-4279	chr9	50550769	50555130	intron (NM_133217, intron 1 of 11)	B3|SINE|B2	713	NM_001359610	170752	NM_133217	ENSMUSG00000032066	Bco2	B-diox-II|Bcdo2|Bcmo2|CMO2	beta-carotene oxygenase 2	protein-coding
1-668	chr11	85171091	85172533	intron (NM_028589, intron 1 of 5)	B1_Mur4|SINE|Alu	716	NM_028589	73634	NM_028589	ENSMUSG00000018479	1700125H20Rik	-	RIKEN cDNA 1700125H20 gene	protein-coding
1-3294	chr6	54991446	54992854	intron (NM_026637, intron 1 of 3)	MLT1N2|LTR|ERVL-MaLR	717	NM_026637	110175	NM_026637	ENSMUSG00000002797	Ggct	A030007L17Rik|AA673177|Gctg|Ggc	gamma-glutamyl cyclotransferase	protein-coding
1-2265	chr2	104122812	104124166	intron (NM_026634, intron 1 of 1)	intron (NM_026634, intron 1 of 1)	720	NM_026634	68243	NM_026634	ENSMUSG00000032671	A930018P22Rik	-	RIKEN cDNA A930018P22 gene	protein-coding
1-4097	chr8	85379675	85380963	intron (NM_001297612, intron 1 of 12)	intron (NM_001297612, intron 1 of 12)	722	NM_001297612	213435	NM_175441	ENSMUSG00000031698	Mylk3	D830007F02Rik|MLCK	myosin light chain kinase 3	protein-coding
1-962	chr12	108834427	108835848	intron (NM_181328, intron 1 of 3)	intron (NM_181328, intron 1 of 3)	739	NM_181328	214663	NM_181328	ENSMUSG00000021265	Slc25a29	C030003J19Rik|CACL|mCACL	solute carrier family 25 (mitochondrial carrier, palmitoylcarnitine transporter), member 29	protein-coding
1-2319	chr2	145168167	145168882	intron (NM_001356497, intron 1 of 16)	intron (NM_001356497, intron 1 of 16)	749	NM_001356497	94249	NM_053195	ENSMUSG00000063873	Slc24a3	NCKX3	solute carrier family 24 (sodium/potassium/calcium exchanger), member 3	protein-coding
1-1258	chr14	63992442	63993923	intron (NM_146246, intron 1 of 3)	BC1_Mm|scRNA|scRNA	751	NM_146246	271209	NM_146246	ENSMUSG00000046049	Rp1l1	BC031365|BE983540|Dcdc4|Rp1hl1	retinitis pigmentosa 1 homolog like 1	protein-coding
1-4339	chr9	73044851	73046279	intron (NM_023635, intron 1 of 5)	intron (NM_023635, intron 1 of 5)	755	NM_001301230	11891	NM_023635	ENSMUSG00000032202	Rab27a	2210402C08Rik|2410003M20Rik|4933437C11Rik|ash	RAB27A, member RAS oncogene family	protein-coding
1-2615	chr3	153723625	153725119	intron (NM_011372, intron 1 of 4)	intron (NM_011372, intron 1 of 4)	761	NM_011372	20447	NM_011372	ENSMUSG00000052544	St6galnac3	Siat7c	ST6 (alpha-N-acetyl-neuraminyl-2,3-beta-galactosyl-1,3)-N-acetylgalactosaminide alpha-2,6-sialyltransferase 3	protein-coding
1-4134	chr8	105348191	105349847	5' UTR (NM_001081332, exon 1 of 16)	5' UTR (NM_001081332, exon 1 of 16)	761	NM_001081332	277973	NM_001081332	ENSMUSG00000014786	Slc9a5	Gm696	solute carrier family 9 (sodium/hydrogen exchanger), member 5	protein-coding
1-2168	chr2	26503874	26505516	promoter-TSS (NM_008714)	promoter-TSS (NM_008714)	768	NR_132655	102639736	NR_132655		Gm35978	-	predicted gene, 35978	ncRNA
1-1459	chr15	79931027	79932718	intron (NM_144811, intron 1 of 6)	intron (NM_144811, intron 1 of 6)	774	NM_144811	52609	NM_144811	ENSMUSG00000053411	Cbx7	1600014J01Rik|AI851678|D15Ertd417e	chromobox 7	protein-coding
1-3630	chr6	137754569	137756143	intron (NM_172733, intron 1 of 8)	intron (NM_172733, intron 1 of 8)	779	NM_172733	232449	NM_172733	ENSMUSG00000030225	Dera	2010002D22Rik|2500002K03Rik|DEOC	deoxyribose-phosphate aldolase (putative)	protein-coding
1-3818	chr7	79385790	79386706	intron (NM_001173483, intron 1 of 8)	intron (NM_001173483, intron 1 of 8)	779	NM_001173483	19771	NM_020599	ENSMUSG00000039194	Rlbp1	3110056M11Rik|CRALBP	retinaldehyde binding protein 1	protein-coding
1-4365	chr9	92275893	92276872	intron (NM_001195084, intron 1 of 7)	intron (NM_001195084, intron 1 of 7)	780	NM_008880	18828	NM_008880	ENSMUSG00000032372	Plscr2	-	phospholipid scramblase 2	protein-coding
1-4406	chr9	110950930	110953732	intron (NM_028838, intron 1 of 8)	intron (NM_028838, intron 1 of 8)	786	NM_028838	74249	NM_028838	ENSMUSG00000032495	Lrrc2	2400002D05Rik|4933431K03Rik	leucine rich repeat containing 2	protein-coding
1-3491	chr6	113393087	113393415	intron (NM_133923, intron 2 of 12)	intron (NM_133923, intron 2 of 12)	788	NM_133923	101100	NM_133923	ENSMUSG00000030276	Ttll3	4833441J24Rik|AI450050	tubulin tyrosine ligase-like family, member 3	protein-coding
1-1012	chr13	23487318	23488818	intron (NM_001289615, intron 1 of 7)	intron (NM_001289615, intron 1 of 7)	789	NM_001289614	238555	NM_175938	ENSMUSG00000053216	Btn2a2	Btn2|D030063K05	butyrophilin, subfamily 2, member A2	protein-coding
1-406	chr10	79821033	79822608	TTS (NM_023128)	TTS (NM_023128)	799	NM_030218	78906	NM_030218	ENSMUSG00000035852	Misp	9130017N09Rik	mitotic spindle positioning	protein-coding
1-4250	chr9	37254477	37255400	intron (NM_001145960, intron 1 of 18)	intron (NM_001145960, intron 1 of 18)	800	NM_020258	56857	NM_020258	ENSMUSG00000032122	Slc37a2	G3PP|Slc37a1|cI-2|ci2	solute carrier family 37 (glycerol-3-phosphate transporter), member 2	protein-coding
1-2638	chr4	11579675	11581267	intron (NM_001256142, intron 1 of 1)	intron (NM_001256142, intron 1 of 1)	809	NM_001256142	100503583	NM_001256142	ENSMUSG00000094595	Fsbp	-	fibrinogen silencer binding protein	protein-coding
1-1437	chr15	76722223	76723829	promoter-TSS (NM_198119)	promoter-TSS (NM_198119)	819	NM_145472	223665	NM_145472	ENSMUSG00000116138	C030006K11Rik	1110033I13Rik	RIKEN cDNA C030006K11 gene	protein-coding
1-687	chr11	94547572	94549196	intron (NM_001013381, intron 2 of 8)	intron (NM_001013381, intron 2 of 8)	823	NM_001013381	237926	NM_001013381	ENSMUSG00000039096	Rsad1	B430319G23|BC056485	radical S-adenosyl methionine domain containing 1	protein-coding
1-3218	chr6	34709631	34710909	intron (NM_145575, intron 1 of 11)	intron (NM_145575, intron 1 of 11)	826	NM_145575	109624	NM_145575	ENSMUSG00000029761	Cald1	4833423D12Rik|AI195384|AV071549|AW536160|C920027I18Rik	caldesmon 1	protein-coding
1-2178	chr2	30266832	30268459	intron (NM_001252568, intron 2 of 10)	(CA)n|Simple_repeat|Simple_repeat	826	NM_001252571	227696	NM_172267	ENSMUSG00000079484	Phyhd1	-	phytanoyl-CoA dioxygenase domain containing 1	protein-coding
1-325	chr10	44457177	44458664	intron (NM_007548, intron 1 of 6)	intron (NM_007548, intron 1 of 6)	828	NM_007548	12142	NM_007548	ENSMUSG00000038151	Prdm1	Blimp-1|Blimp1|PRDI-BF1|ZNFPR1A1|b2b1765Clo	PR domain containing 1, with ZNF domain	protein-coding
1-1807	chr17	45597939	45599607	intron (NM_001199115, intron 1 of 12)	intron (NM_001199115, intron 1 of 12)	830	NM_001199115	63959	NM_022880	ENSMUSG00000023942	Slc29a1	1200014D21Rik|AA407560|ENT1	solute carrier family 29 (nucleoside transporters), member 1	protein-coding
1-3560	chr6	125071346	125072989	intron (NM_001163268, intron 1 of 1)	G-rich|Low_complexity|Low_complexity	832	NM_001163268	381810	NM_001163268	ENSMUSG00000067714	Lpar5	GPR93|Gm1072|Gpr92|LPA5	lysophosphatidic acid receptor 5	protein-coding
1-338	chr10	56431394	56434246	intron (NR_152768, intron 1 of 5)	intron (NR_152768, intron 1 of 5)	839	NR_152768	102640560	NR_152768		Gm36595	-	predicted gene, 36595	ncRNA
1-3769	chr7	45135103	45136082	intron (NM_013520, intron 3 of 8)	intron (NM_013520, intron 3 of 8)	840	NM_013520	14256	NM_013520	ENSMUSG00000110206	Flt3l	Flt3lg|Ly72L	FMS-like tyrosine kinase 3 ligand	protein-coding
1-114	chr1	128590628	128592288	intron (NM_001356509, intron 1 of 1)	CpG	841	NM_001356509	12767	NM_009911	ENSMUSG00000045382	Cxcr4	CD184|CXC-R4|CXCR-4|Cmkar4|LESTR|PB-CKR|PBSF/SDF-1|Sdf1r|b2b220Clo	chemokine (C-X-C motif) receptor 4	protein-coding
1-2881	chr4	152186202	152187858	intron (NM_001146057, intron 1 of 8)	MER21B|LTR|ERVL	843	NM_001146057	70025	NM_133348	ENSMUSG00000028937	Acot7	2410041A17Rik|Ach1|Act|Bach|CTE-IIa|Cte-II|Lach1	acyl-CoA thioesterase 7	protein-coding
1-3468	chr6	100527394	100529097	intron (NR_040525, intron 1 of 3)	B3|SINE|B2	845	NR_040525	73395	NR_040525	ENSMUSG00000101553	1700049E22Rik	-	RIKEN cDNA 1700049E22 gene	ncRNA
1-2406	chr2	170192381	170194033	non-coding (NR_157067, exon 2 of 2)	non-coding (NR_157067, exon 2 of 2)	846	NR_157067	100502923	NR_157067	ENSMUSG00000097514	Gm17619	-	predicted gene, 17619	ncRNA
1-2504	chr3	84269139	84270717	intron (NM_001271726, intron 1 of 11)	intron (NM_001271726, intron 1 of 11)	855	NM_001271725	80890	NM_030706	ENSMUSG00000027993	Trim2	mKIAA0517|narf	tripartite motif-containing 2	protein-coding
1-1697	chr17	7170168	7171782	intron (NM_011299, intron 1 of 20)	intron (NM_011299, intron 1 of 20)	860	NM_011299	20112	NM_011299	ENSMUSG00000023809	Rps6ka2	90kDa|D17Wsu134e|Rps6ka-rs1|Rsk3|p90rsk|pp90rsk	ribosomal protein S6 kinase, polypeptide 2	protein-coding
1-991	chr12	113074799	113075934	TTS (NM_001291445)	TTS (NM_001291445)	864	NM_001361919	75671	NM_029381	ENSMUSG00000012211	Tex22	1700028O09Rik|AV210422|Tep22	testis expressed gene 22	protein-coding
1-2494	chr3	69222432	69224141	3' UTR (NM_027843, exon 1 of 1)	3' UTR (NM_027843, exon 1 of 1)	867	NM_027843	71619	NM_027843	ENSMUSG00000098207	Arl14	9130014L17Rik|Arf7	ADP-ribosylation factor-like 14	protein-coding
1-958	chr12	108658717	108660260	TTS (NR_029771)	TTS (NR_029771)	868	NR_029771	723909	NR_029771	ENSMUSG00000065436	Mir342	Mirn342|mmu-mir-342	microRNA 342	ncRNA
1-1825	chr17	46727427	46729154	intron (NM_001364890, intron 1 of 5)	B3A|SINE|B2	875	NM_010321	14711	NM_010321	ENSMUSG00000002769	Gnmt	-	glycine N-methyltransferase	protein-coding
1-4044	chr8	70328168	70333139	TTS (NM_030680)	TTS (NM_030680)	888	NM_008107	14559	NM_008107	ENSMUSG00000087408	Gdf1	AI385651|Gdf-1	growth differentiation factor 1	protein-coding
1-4129	chr8	105288215	105289063	intron (NM_001166394, intron 1 of 6)	intron (NM_001166394, intron 1 of 6)	889	NM_028888	74356	NM_028888	ENSMUSG00000014837	4931428F04Rik	AI426165|Kiaa0895l	RIKEN cDNA 4931428F04 gene	protein-coding
1-589	chr11	59185945	59187751	exon (NM_008193, exon 2 of 8)	exon (NM_008193, exon 2 of 8)	893	NM_001159410	14923	NM_008193	ENSMUSG00000020444	Guk1	AA409738|AL033299|AL033300|AV026611|Gmk|Guk-1	guanylate kinase 1	protein-coding
1-3493	chr6	113417553	113419324	intron (NM_001033204, intron 2 of 8)	intron (NM_001033204, intron 2 of 8)	902	NM_001033204	101122	NM_001033204	ENSMUSG00000051169	Rpusd3	AI527266	RNA pseudouridylate synthase domain containing 3	protein-coding
1-1732	chr17	25940249	25941924	intron (NM_001291025, intron 1 of 11)	intron (NM_001291025, intron 1 of 11)	903	NM_011822	14755	NM_011822	ENSMUSG00000025728	Pigq	Gpi1|Gpi1h|Gpi1p|Gpih	phosphatidylinositol glycan anchor biosynthesis, class Q	protein-coding
1-3865	chr7	101919428	101921214	intron (NM_001357584, intron 2 of 4)	ID4|SINE|ID	904	NM_001357584	69358	NM_027053	ENSMUSG00000064307	Lrrc51	1700008D07Rik|Lrtomt	leucine rich repeat containing 51	protein-coding
1-1473	chr15	83431041	83432825	intron (NM_001159509, intron 1 of 10)	intron (NM_001159509, intron 1 of 10)	917	NM_011862	23970	NM_011862	ENSMUSG00000016664	Pacsin2	AI197433	protein kinase C and casein kinase substrate in neurons 2	protein-coding
1-2225	chr2	71719401	71721284	intron (NR_037979, intron 1 of 3)	(TG)n|Simple_repeat|Simple_repeat	925	NR_037979	381371	NM_201366	ENSMUSG00000064263	Platr26	Gm1631	pluripotency associated transcript 26	ncRNA
1-2139	chr2	4919064	4920782	intron (NM_010726, intron 1 of 8)	B1_Mus1|SINE|Alu	927	NM_010726	16922	NM_010726	ENSMUSG00000026664	Phyh	AI256161|AI265699|Lnap1|PAHX	phytanoyl-CoA hydroxylase	protein-coding
1-70	chr1	75178534	75180381	intron (NM_023732, intron 1 of 18)	intron (NM_023732, intron 1 of 18)	935	NM_023732	74104	NM_023732	ENSMUSG00000026198	Abcb6	1200005B17Rik	ATP-binding cassette, sub-family B (MDR/TAP), member 6	protein-coding
1-1449	chr15	78926737	78928602	intron (NM_008495, intron 1 of 3)	intron (NM_008495, intron 1 of 3)	944	NM_008495	16852	NM_008495	ENSMUSG00000068220	Lgals1	AA410090|Gal-1|Galbp|L-14.5|L14|Lect14|galectin-1	lectin, galactose binding, soluble 1	protein-coding
1-1852	chr17	56107933	56109771	intron (NM_020568, intron 3 of 8)	intron (NM_020568, intron 3 of 8)	950	NM_020568	57435	NM_020568	ENSMUSG00000002831	Plin4	S3-12|mKIAA1881	perilipin 4	protein-coding
1-4392	chr9	108077411	108079285	intron (NM_032543, intron 1 of 38)	(CA)n|Simple_repeat|Simple_repeat	953	NM_001311152	84585	NM_032543	ENSMUSG00000041528	Rnf123	BC003945|Kpc1	ring finger protein 123	protein-coding
1-2159	chr2	25093353	25095148	intron (NM_172204, intron 1 of 11)	intron (NM_172204, intron 1 of 11)	955	NM_172204	241275	NM_172204	ENSMUSG00000036805	Noxa1	NY-CO-31|SDCCAG31	NADPH oxidase activator 1	protein-coding
1-633	chr11	70615908	70617799	TTS (NM_001145537)	TTS (NM_001145537)	959	NM_001145537	668433	NM_001145537	ENSMUSG00000087279	4930544D05Rik	-	RIKEN cDNA 4930544D05 gene	protein-coding
1-729	chr11	100623801	100624042	intron (NM_028024, intron 1 of 3)	intron (NM_028024, intron 1 of 3)	966	NM_028024	71966	NM_028024	ENSMUSG00000017837	Nkiras2	2410003M04Rik|4930527H08Rik|D630018G21Rik|KBRAS2	NFKB inhibitor interacting Ras-like protein 2	protein-coding
1-2283	chr2	121439729	121443532	intron (NM_145973, intron 3 of 10)	intron (NM_145973, intron 3 of 10)	971	NM_145973	269344	NM_145973	ENSMUSG00000027246	Ell3	A930015D22Rik	elongation factor RNA polymerase II-like 3	protein-coding
1-2924	chr5	35041567	35043399	intron (NM_019447, intron 2 of 13)	intron (NM_019447, intron 2 of 13)	974	NM_019447	54426	NM_019447	ENSMUSG00000029102	Hgfac	HGFA	hepatocyte growth factor activator	protein-coding
1-3481	chr6	113237872	113239765	intron (NM_001362183, intron 1 of 17)	intron (NM_001362183, intron 1 of 17)	975	NM_026849	97287	NM_026849	ENSMUSG00000030269	Mtmr14	1110061O04Rik|AW553738|C76151	myotubularin related protein 14	protein-coding
1-1464	chr15	82910135	82912176	intron (NM_001114140, intron 1 of 5)	intron (NM_001114140, intron 1 of 5)	979	NM_013836	21411	NM_013836	ENSMUSG00000041852	Tcf20	2810438H08Rik|SPBP|mKIAA0292	transcription factor 20	protein-coding
1-1646	chr16	45652195	45654079	intron (NM_145389, intron 1 of 5)	intron (NM_145389, intron 1 of 5)	981	NM_145389	212998	NM_145389	ENSMUSG00000033187	BC016579	-	cDNA sequence, BC016579	protein-coding
1-2817	chr4	134068447	134070421	intron (NM_001162970, intron 1 of 19)	RSINE1|SINE|B4	982	NM_001162970	230806	NM_001162970	ENSMUSG00000012123	Crybg2	Aim1l	crystallin beta-gamma domain containing 2	protein-coding
1-2022	chr19	7056805	7058696	intron (NM_134147, intron 1 of 10)	intron (NM_134147, intron 1 of 10)	982	NM_134147	107227	NM_134147	ENSMUSG00000036278	Macrod1	AI604841|AW743046|D930010J01Rik|Lrp16	MACRO domain containing 1	protein-coding
1-4122	chr8	104101689	104103525	intron (NM_009868, intron 1 of 11)	MIR3|SINE|MIR	982	NM_009868	12562	NM_009868	ENSMUSG00000031871	Cdh5	7B4|AA408225|Cd144|VE-Cad|VECD|VEcad|Vec	cadherin 5	protein-coding
1-3556	chr6	125049951	125051877	exon (NM_016845, exon 3 of 10)	exon (NM_016845, exon 3 of 10)	987	NM_001127340	54137	NM_016845	ENSMUSG00000072770	Acrbp	OY-TES-1|sp32	proacrosin binding protein	protein-coding
1-3555	chr6	125047833	125049890	3' UTR (NM_133345, exon 8 of 8)	3' UTR (NM_133345, exon 8 of 8)	992	NR_130997	78202	NR_130997	ENSMUSG00000108034	4930557K07Rik	Gm43989	RIKEN cDNA 4930557K07 gene	ncRNA
1-4413	chr9	114932164	114933827	intron (NM_175380, intron 1 of 7)	intron (NM_175380, intron 1 of 7)	992	NM_175380	333433	NM_175380	ENSMUSG00000050627	Gpd1l	2210409H23Rik|D9Ertd660e	glycerol-3-phosphate dehydrogenase 1-like	protein-coding
1-4063	chr8	71699822	71701791	intron (NM_028189, intron 1 of 2)	intron (NM_028189, intron 1 of 2)	994	NM_028189	72297	NM_028189	ENSMUSG00000031803	B3gnt3	2210008L19Rik	UDP-GlcNAc:betaGal beta-1,3-N-acetylglucosaminyltransferase 3	protein-coding
1-2854	chr4	147934839	147936714	intron (NM_011122, intron 1 of 18)	intron (NM_011122, intron 1 of 18)	1000	NM_011122	18822	NM_011122	ENSMUSG00000019055	Plod1	2410042F05Rik|AI854890|AV007929|Lh1|Plod	procollagen-lysine, 2-oxoglutarate 5-dioxygenase 1	protein-coding
1-513	chr11	5801879	5803708	intron (NM_018870, intron 2 of 2)	intron (NM_018870, intron 2 of 2)	1003	NM_018870	56012	NM_018870	ENSMUSG00000020475	Pgam2	-	phosphoglycerate mutase 2	protein-coding
1-3369	chr6	86395201	86397094	intron (NM_025823, intron 1 of 5)	intron (NM_025823, intron 1 of 5)	1003	NM_001355687	66881	NM_025823	ENSMUSG00000029998	Pcyox1	1200015P13Rik|AI115532|AI448340|PCL1|Pcly	prenylcysteine oxidase 1	protein-coding
1-676	chr11	87698970	87702831	non-coding (NR_045139, exon 1 of 2)	non-coding (NR_045139, exon 1 of 2)	1003	NM_001363437	207742	NM_172448	ENSMUSG00000034177	Rnf43	4732452J19Rik	ring finger protein 43	protein-coding
1-1235	chr14	55583225	55585271	intron (NM_033146, intron 2 of 4)	intron (NM_033146, intron 2 of 4)	1006	NM_033146	85308	NM_033146	ENSMUSG00000022217	Emc9	1500005A01Rik|Cgi112|Fam158a	ER membrane protein complex subunit 9	protein-coding
1-3215	chr6	34412374	34414368	intron (NM_009731, intron 1 of 9)	ORR1A1|LTR|ERVL-MaLR	1009	NM_009731	11997	NM_009731	ENSMUSG00000052131	Akr1b7	AR|Avdp|MVDP	aldo-keto reductase family 1, member B7	protein-coding
1-3157	chr5	149006971	149008987	non-coding (NR_040429, exon 2 of 4)	non-coding (NR_040429, exon 2 of 4)	1017	NR_040429	100503307	NR_040429	ENSMUSG00000086610	Gm15408	-	predicted gene 15408	ncRNA
1-977	chr12	111678122	111680127	intron (NM_177374, intron 1 of 2)	intron (NM_177374, intron 1 of 2)	1019	NM_177374	328162	NM_177374	ENSMUSG00000060950	Trmt61a	6720458F09Rik|AI606093|Gcd14|Trm61	tRNA methyltransferase 61A	protein-coding
1-3568	chr6	126919829	126921801	intron (NM_207210, intron 1 of 14)	intron (NM_207210, intron 1 of 14)	1024	NM_207210	101320	NM_207210	ENSMUSG00000030345	Dyrk4	AW049118|Dyrk4a|Dyrk4b	dual-specificity tyrosine-(Y)-phosphorylation regulated kinase 4	protein-coding
1-502	chr10	128671915	128673864	intron (NM_173733, intron 1 of 3)	ID4_|SINE|ID	1029	NM_173733	211389	NM_173733	ENSMUSG00000049858	Suox	SO	sulfite oxidase	protein-coding
1-4061	chr8	71676555	71678269	intron (NM_001190830, intron 1 of 23)	B1_Mus1|SINE|Alu	1029	NM_010589	16453	NM_010589	ENSMUSG00000031805	Jak3	fae|wil	Janus kinase 3	protein-coding
1-1435	chr15	76701476	76703671	TTS (NM_058214)	TTS (NM_058214)	1031	NM_027122	69572	NM_027122	ENSMUSG00000019080	Mfsd3	2310010G13Rik	major facilitator superfamily domain containing 3	protein-coding
1-1417	chr15	75863269	75863480	intron (NM_026960, intron 1 of 10)	intron (NM_026960, intron 1 of 10)	1035	NM_026960	69146	NM_026960	ENSMUSG00000022575	Gsdmd	1810036L03Rik|AW558049|DF5L|Dfna5l|Gsdmdc1|M2-4	gasdermin D	protein-coding
1-3960	chr7	139990553	139992502	intron (NM_007403, intron 1 of 23)	intron (NM_007403, intron 1 of 23)	1035	NM_001291066	11501	NM_007403	ENSMUSG00000025473	Adam8	ADAM 8|CD156|CD156a|E430039A18Rik|MS2	a disintegrin and metallopeptidase domain 8	protein-coding
1-253	chr1	180254287	180256240	intron (NM_001128605, intron 1 of 10)	intron (NM_001128605, intron 1 of 10)	1037	NM_001128605	19165	NM_011183	ENSMUSG00000010609	Psen2	ALG-3|Ad4h|Alg3|PS-2|PS2|Psnl2|STM2	presenilin 2	protein-coding
1-51	chr1	58029977	58032036	intron (NM_009676, intron 1 of 34)	intron (NM_009676, intron 1 of 34)	1037	NM_009676	11761	NM_009676	ENSMUSG00000063558	Aox1	AI196512|AI255253|Ao|Aox-1|Aox-2|Aox2|Moro|Ro	aldehyde oxidase 1	protein-coding
1-2981	chr5	77272054	77275535	TTS (NR_039557).4	TTS (NR_039557).4	1037	NR_039557	100628577	NR_039557	ENSMUSG00000093061	Mir5098	mmu-mir-5098|mu-mir-5098	microRNA 5098	ncRNA
1-1830	chr17	46910486	46912568	intron (NM_008938, intron 1 of 2)	intron (NM_008938, intron 1 of 2)	1049	NM_008938	19133	NM_008938	ENSMUSG00000023978	Prph2	AOFMD|AVMD|Nmf193|PRPH|RP7|Rd-2|Rd2|Rds|Tspan22|rds	peripherin 2	protein-coding
1-4394	chr9	108080465	108084641	TTS (NR_106056)	TTS (NR_106056)	1055	NR_106056	102466914	NR_106056	ENSMUSG00000098787	Mir7088	Gm27577|mmu-mir-7088	microRNA 7088	ncRNA
1-4316	chr9	65578012	65580040	intron (NM_153119, intron 1 of 5)	MIR3|SINE|MIR	1061	NM_153119	102595	NM_153119	ENSMUSG00000050721	Plekho2	AI840980|Plekhq1	pleckstrin homology domain containing, family O member 2	protein-coding
1-823	chr12	4839526	4841533	intron (NM_016863, intron 1 of 3)	intron (NM_016863, intron 1 of 3)	1066	NM_016863	14226	NM_016863	ENSMUSG00000020635	Fkbp1b	12.6kDa|AW494148|FKBP12.6|calstabin2	FK506 binding protein 1b	protein-coding
1-971	chr12	110976145	110978960	intron (NM_001361917, intron 2 of 2)	intron (NM_001361917, intron 2 of 2)	1066	NM_001361917	74251	NM_175207	ENSMUSG00000037904	Ankrd9	2500003O20Rik	ankyrin repeat domain 9	protein-coding
1-3883	chr7	116196463	116198523	intron (NM_001305185, intron 3 of 26)	MIRb|SINE|MIR	1068	NM_001305189	233765	NM_172743	ENSMUSG00000045659	Plekha7	A430081P20Rik|AI414265	pleckstrin homology domain containing, family A member 7	protein-coding
1-710	chr11	97685971	97688040	intron (NM_001364153, intron 3 of 3)	intron (NM_001364153, intron 3 of 3)	1072	NM_001085500	217149	NM_001085500	ENSMUSG00000078695	Cisd3	Mel-13|Mel13	CDGSH iron sulfur domain 3	protein-coding
1-702	chr11	96914408	96916246	intron (NM_001363256, intron 1 of 12)	intron (NM_001363256, intron 1 of 12)	1074	NM_001363256	80280	NM_030248	ENSMUSG00000018669	Cdk5rap3	1810007E24Rik|BC002318|C53|C81486|HSF-27|IC53|LZAP|MST016	CDK5 regulatory subunit associated protein 3	protein-coding
1-2016	chr19	6065744	6067808	intron (NM_028454, intron 3 of 9)	(CA)n|Simple_repeat|Simple_repeat	1074	NM_028454	73166	NM_028454	ENSMUSG00000024799	Tm7sf2	3110041O18Rik|ANG1|C14SR|Dhcr14	transmembrane 7 superfamily member 2	protein-coding
1-2585	chr3	129901491	129903503	intron (NM_009811, intron 1 of 6)	intron (NM_009811, intron 1 of 6)	1082	NM_009811	12368	NM_009811	ENSMUSG00000027997	Casp6	CASP-6|Mch2	caspase 6	protein-coding
1-3650	chr6	145046703	145048756	intron (NM_007532, intron 1 of 10)	intron (NM_007532, intron 1 of 10)	1083	NM_001024468	12035	NM_007532	ENSMUSG00000030268	Bcat1	BCATc|Eca39	branched chain aminotransferase 1, cytosolic	protein-coding
1-3255	chr6	39573919	39576003	exon (NM_178873, exon 1 of 8)	exon (NM_178873, exon 1 of 8)	1085	NM_178873	57869	NM_178873	ENSMUSG00000046947	Adck2	AA408112|BB006057	aarF domain containing kinase 2	protein-coding
1-1953	chr18	49979507	49981536	intron (NM_001177759, intron 1 of 1)	intron (NM_001177759, intron 1 of 1)	1094	NM_001177759	106869	NM_134131	ENSMUSG00000062210	Tnfaip8	AA987150|E130304C20Rik|Gg2-1|Gm10539|Nded|Ssc-2|Tipe	tumor necrosis factor, alpha-induced protein 8	protein-coding
1-1729	chr17	25783145	25785322	TTS (NM_026238)	TTS (NM_026238)	1105	NM_026897	68977	NM_026897	ENSMUSG00000061046	Haghl	1500017E18Rik|2810014I23Rik|C330022E15Rik	hydroxyacylglutathione hydrolase-like	protein-coding
1-1796	chr17	36995014	36998661	non-coding (NR_160897, exon 1 of 6)	non-coding (NR_160897, exon 1 of 6)	1118	NR_160898	240095	NM_001115075	ENSMUSG00000024459	H2-M5	CRW2|D130003B22Rik|H-2M5	histocompatibility 2, M region locus 5	protein-coding
1-813	chr11	120721533	120723646	exon (NM_133223, exon 3 of 6)	exon (NM_133223, exon 3 of 6)	1121	NM_133223	170758	NM_133223	ENSMUSG00000018012	Rac3	Rac1B	Rac family small GTPase 3	protein-coding
1-738	chr11	102997769	102999823	intron (NM_026551, intron 3 of 4)	intron (NM_026551, intron 3 of 4)	1125	NR_105896	102466988	NR_105896	ENSMUSG00000098613	Mir6931	Gm27303|mmu-mir-6931	microRNA 6931	ncRNA
1-2748	chr4	116819256	116821502	TTS (NM_001159581)	TTS (NM_001159581)	1129	NM_146256	242642	NM_146256	ENSMUSG00000043155	Hpdl	A830048M07Rik|BC034099|Gloxd1	4-hydroxyphenylpyruvate dioxygenase-like	protein-coding
1-1808	chr17	45599668	45601892	TTS (NM_001177469)	TTS (NM_001177469)	1135	NM_001177470	653016	NM_001177468	ENSMUSG00000079471	Mymx	EG653016|Esgp|Gm7325|minion|myomerger	myomixer, myoblast fusion factor	protein-coding
1-3685	chr7	16175417	16177668	intron (NR_102730, intron 1 of 12)	intron (NR_102730, intron 1 of 12)	1147	NM_008627	17537	NM_008627	ENSMUSG00000041420	Meis3	AI573393|Mrg2	Meis homeobox 3	protein-coding
1-1431	chr15	76671702	76673884	intron (NR_152559, intron 1 of 8)	intron (NR_152559, intron 1 of 8)	1150	NM_033371	73062	NM_033371	ENSMUSG00000033819	Ppp1r16a	2900084E10Rik|Mypt3|R75527	protein phosphatase 1, regulatory subunit 16A	protein-coding
1-1413	chr15	75616704	75618967	intron (NM_011759, intron 1 of 2)	intron (NM_011759, intron 1 of 2)	1151	NM_011759	22701	NM_011759	ENSMUSG00000047003	Zfp41	CTfin92|Zfp-41	zinc finger protein 41	protein-coding
1-1533	chr16	3974401	3976543	intron (NM_001081280, intron 1 of 17)	intron (NM_001081280, intron 1 of 17)	1160	NM_001081280	268857	NM_175547	ENSMUSG00000049871	Nlrc3	CLR16.2|D230007K08Rik|mFLJ00348	NLR family, CARD domain containing 3	protein-coding
1-177	chr1	152622951	152625150	intron (NM_001346118, intron 2 of 18)	intron (NM_001346118, intron 2 of 18)	1167	NM_016846	19731	NM_016846	ENSMUSG00000026482	Rgl1	Rgl|mKIAA0959	ral guanine nucleotide dissociation stimulator,-like 1	protein-coding
1-1779	chr17	34838637	34842771	exon (NM_021337, exon 24 of 28)	exon (NM_021337, exon 24 of 28)	1167	NR_105937	102466777	NR_105937	ENSMUSG00000098458	Mir6971	Gm27307|mmu-mir-6971	microRNA 6971	ncRNA
1-79	chr1	84216548	84219036	intron (NM_001003948, intron 1 of 2)	intron (NM_001003948, intron 1 of 2)	1169	NR_105771	102465181	NR_105771	ENSMUSG00000098851	Mir6353	Gm27391|mmu-mir-6353	microRNA 6353	ncRNA
1-2012	chr19	5724021	5726268	intron (NM_001114596, intron 1 of 18)	intron (NM_001114596, intron 1 of 18)	1173	NM_001114595	114601	NM_053252	ENSMUSG00000024937	Ehbp1l1	G430002G23Rik	EH domain binding protein 1-like 1	protein-coding
1-3354	chr6	83439380	83441619	intron (NM_183138, intron 2 of 10)	intron (NM_183138, intron 2 of 10)	1179	NM_183138	194388	NM_183138	ENSMUSG00000034832	Tet3	B430006D22Rik|BC037432|D230004J03Rik	tet methylcytosine dioxygenase 3	protein-coding
1-2553	chr3	102086526	102088671	intron (NM_001355663, intron 1 of 11)	intron (NM_001355663, intron 1 of 11)	1183	NM_001355663	12373	NM_009814	ENSMUSG00000027861	Casq2	AA033488|AW146219|Csq2|ESTM52|cCSQ	calsequestrin 2	protein-coding
1-3673	chr7	4628306	4630279	intron (NM_023440, intron 2 of 2)	intron (NM_023440, intron 2 of 2)	1190	NM_023440	68255	NM_023440	ENSMUSG00000045282	Tmem86b	C330014O21Rik	transmembrane protein 86B	protein-coding
1-322	chr10	41712916	41717614	intron (NM_001358562, intron 1 of 47)	intron (NM_001358562, intron 1 of 47)	1198	NM_001358562	75973	NM_029493	ENSMUSG00000075225	Ccdc162	5033413D22Rik|Ccdc162p|Gm29096|Gm61|Gm6976	coiled-coil domain containing 162	protein-coding
1-1476	chr15	83563610	83565937	intron (NM_009775, intron 1 of 3)	intron (NM_009775, intron 1 of 3)	1200	NM_009775	12257	NM_009775	ENSMUSG00000041736	Tspo	Bzrp|IBP|PBR|Tspo1	translocator protein	protein-coding
1-3791	chr7	46973377	46976010	intron (NR_015609, intron 1 of 1)	L1_Mur2|LINE|L1	1218	NR_015609	97402	NR_015609	ENSMUSG00000110001	C86187	-	expressed sequence C86187	ncRNA
1-913	chr12	87026522	87028508	intron (NM_001361705, intron 1 of 23)	intron (NM_001361705, intron 1 of 23)	1223	NM_001361704	217733	NM_172583	ENSMUSG00000034145	Tmem63c	4932420N09|9330187M14Rik	transmembrane protein 63c	protein-coding
1-3746	chr7	30712231	30714639	intron (NM_018731, intron 4 of 21)	intron (NM_018731, intron 4 of 21)	1226	NM_001290627	11944	NM_018731	ENSMUSG00000005553	Atp4a	-	ATPase, H+/K+ exchanging, gastric, alpha polypeptide	protein-coding
1-545	chr11	30885424	30887788	intron (NM_175490, intron 1 of 1)	B1_Mur1|SINE|Alu	1248	NM_175490	237716	NM_175490	ENSMUSG00000043999	Gpr75	-	G protein-coupled receptor 75	protein-coding
1-3612	chr6	135065685	135068141	intron (NM_181444, intron 1 of 3)	intron (NM_181444, intron 1 of 3)	1251	NM_181444	232431	NM_181444	ENSMUSG00000046733	Gprc5a	Rai3|Raig1	G protein-coupled receptor, family C, group 5, member A	protein-coding
1-1610	chr16	29976681	29979059	intron (NR_037689, intron 1 of 5)	intron (NR_037689, intron 1 of 5)	1254	NR_037689	328657	NM_001033403	ENSMUSG00000075286	Gm1968	-	predicted gene 1968	ncRNA
1-260	chr1	180935051	180937536	intron (NM_010094, intron 1 of 3)	intron (NM_010094, intron 1 of 3)	1271	NM_010094	13590	NM_010094	ENSMUSG00000038793	Lefty1	AI450052|Ebaf|Leftb|Stra3|Tgfb4|lefty|lefty-1	left right determination factor 1	protein-coding
1-2783	chr4	127311547	127313978	exon (NM_008120, exon 2 of 2)	exon (NM_008120, exon 2 of 2)	1277	NM_008120	14612	NM_008120	ENSMUSG00000050234	Gja4	AU020209|AW558810|Cnx37|Cx37|Gja-4	gap junction protein, alpha 4	protein-coding
1-3497	chr6	113624039	113626511	intron (NM_009507, intron 1 of 2)	B1_Mm|SINE|Alu	1281	NM_009507	22346	NM_009507	ENSMUSG00000033933	Vhl	Vhlh|pVHL	von Hippel-Lindau tumor suppressor	protein-coding
1-4042	chr8	70072935	70075484	intron (NM_181540, intron 1 of 9)	intron (NM_181540, intron 1 of 9)	1285	NM_001293795	107770	NM_181540	ENSMUSG00000036151	Tm6sf2	-	transmembrane 6 superfamily member 2	protein-coding
1-3514	chr6	115759998	115762363	intron (NM_001168256, intron 1 of 11)	intron (NM_001168256, intron 1 of 11)	1286	NM_001168257	94346	NM_144805	ENSMUSG00000059900	Tmem40	9030407H20Rik|AV091463|W64236	transmembrane protein 40	protein-coding
1-3605	chr6	134929139	134931625	intron (NR_037956, intron 1 of 1)	intron (NR_037956, intron 1 of 1)	1290	NR_037956	381822	NR_037955	ENSMUSG00000098318	Lockd	1190002F15Rik|AI120476|Droc	lncRNA downstream of Cdkn1b	ncRNA
1-1447	chr15	78899805	78902324	intron (NR_133564, intron 1 of 18)	intron (NR_133564, intron 1 of 18)	1296	NM_009164	20401	NM_009164	ENSMUSG00000022436	Sh3bp1	3BP-1	SH3-domain binding protein 1	protein-coding
1-1090	chr13	62855815	62858385	intron (NM_007994, intron 1 of 6)	intron (NM_007994, intron 1 of 6)	1300	NM_007994	14120	NM_007994	ENSMUSG00000021456	Fbp2	Fbp-1|Fbp1|Rae-30	fructose bisphosphatase 2	protein-coding
1-3859	chr7	99236035	99238562	intron (NM_177448, intron 1 of 5)	intron (NM_177448, intron 1 of 5)	1313	NM_177448	233549	NM_177448	ENSMUSG00000052396	Mogat2	DGAT2L5|MGAT2|Mgat1l	monoacylglycerol O-acyltransferase 2	protein-coding
1-4446	chrX	101274881	101275994	intron (NM_021521, intron 3 of 44)	intron (NM_021521, intron 3 of 44)	1346	NM_021521	59024	NM_021521	ENSMUSG00000079487	Med12	230kDa|Mopa|OPA-1|Tnrc11|Trap230	mediator complex subunit 12	protein-coding
1-2794	chr4	129621467	129623637	intron (NM_025455, intron 2 of 5)	intron (NM_025455, intron 2 of 5)	1356	NM_025455	66264	NM_025455	ENSMUSG00000028795	Ccdc28b	1110002E08Rik|1810010N17Rik	coiled coil domain containing 28B	protein-coding
1-2245	chr2	91237149	91239867	TTS (NR_015464)	TTS (NR_015464)	1362	NR_015464	606735	NR_015464	ENSMUSG00000097868	A330069E16Rik	-	RIKEN cDNA A330069E16 gene	ncRNA
1-1304	chr14	118703518	118706191	intron (NM_001033336, intron 1 of 30)	intron (NM_001033336, intron 1 of 30)	1365	NM_001033336	239273	NM_001033336	ENSMUSG00000032849	Abcc4	ABCC4-N1|D630049P08Rik|MOATB|MRP4	ATP-binding cassette, sub-family C (CFTR/MRP), member 4	protein-coding
1-4034	chr8	58911677	58914571	exon (NM_173411, exon 3 of 3)	exon (NM_173411, exon 3 of 3)	1369	NM_173411	234290	NM_173411	ENSMUSG00000049946	BC030500	-	cDNA sequence BC030500	protein-coding
1-3027	chr5	113647620	113650415	intron (NM_008153, intron 1 of 2)	intron (NM_008153, intron 1 of 2)	1373	NM_008153	14747	NM_008153	ENSMUSG00000042190	Cmklr1	ChemR23|DEZ|Gpcr27|mcmklr1	chemokine-like receptor 1	protein-coding
1-2891	chr4	155962342	155965070	intron (NM_026125, intron 1 of 7)	intron (NM_026125, intron 1 of 7)	1394	NM_026125	67389	NM_026125	ENSMUSG00000023571	C1qtnf12	1110035L05Rik|C1qdc2|CTRP12|Fam132a|alipolin	C1q and tumor necrosis factor related 12	protein-coding
1-719	chr11	98980267	98982983	3' UTR (NM_178596, exon 1 of 1)	3' UTR (NM_178596, exon 1 of 1)	1395	NM_178596	353155	NM_178596	ENSMUSG00000047197	Gjd3	Gja11|Gjc1|cx30.2	gap junction protein, delta 3	protein-coding
1-3748	chr7	30853379	30856183	3' UTR (NM_001033316, exon 2 of 2)	3' UTR (NM_001033316, exon 2 of 2)	1397	NM_001033316	233080	NM_001033316	ENSMUSG00000019429	Ffar3	Gm478|Gpr41	free fatty acid receptor 3	protein-coding
1-3964	chr7	140835602	140837756	TTS (NR_045717)	TTS (NR_045717)	1400	NM_001359805	76974	NM_029821	ENSMUSG00000025481	Urah	1190003J15Rik|2810420C16Rik|HIUHase	urate (5-hydroxyiso-) hydrolase	protein-coding
1-1777	chr17	32944526	32947369	intron (NM_130882, intron 2 of 12)	intron (NM_130882, intron 2 of 12)	1414	NM_130882	170716	NM_130882	ENSMUSG00000024055	Cyp4f13	0610030I10Rik|Cypf13	cytochrome P450, family 4, subfamily f, polypeptide 13	protein-coding
1-1148	chr13	108214443	108217222	intron (NM_029001, intron 1 of 7)	intron (NM_029001, intron 1 of 7)	1428	NM_029001	74559	NM_029001	ENSMUSG00000021696	Elovl7	9130013K24Rik|AI840082	ELOVL family member 7, elongation of long chain fatty acids (yeast)	protein-coding
1-2191	chr2	32651802	32655767	intron (NM_001146348, intron 1 of 14)	intron (NM_001146348, intron 1 of 14)	1455	NR_035479	100316776	NR_035479	ENSMUSG00000093336	Mir1954	mmu-mir-1954	microRNA 1954	ncRNA
1-2444	chr3	20032404	20035291	intron (NM_080634, intron 1 of 16)	intron (NM_080634, intron 1 of 16)	1463	NM_001146324	12807	NM_080634	ENSMUSG00000027615	Hps3	coa	HPS3, biogenesis of lysosomal organelles complex 2 subunit 1	protein-coding
1-3355	chr6	83441680	83444761	intron (NR_028382, intron 2 of 2)	intron (NR_028382, intron 2 of 2)	1465	NR_028382	320775	NR_028382	ENSMUSG00000051844	B230319C09Rik	-	RIKEN cDNA B230319C09 gene	ncRNA
1-2019	chr19	6226391	6229351	TTS (NM_130453)	TTS (NM_130453)	1470	NM_130453	170458	NM_130453	ENSMUSG00000024784	Gpha2	GPA2|zsig51	glycoprotein hormone alpha 2	protein-coding
1-1204	chr14	30879553	30881912	exon (NM_181390, exon 2 of 3)	exon (NM_181390, exon 2 of 3)	1475	NM_181390	66175	NM_181390	ENSMUSG00000042485	Mustn1	1110028G01Rik|Mustang	musculoskeletal, embryonic nuclear protein 1	protein-coding
1-2305	chr2	132877900	132880873	exon (NM_177303, exon 2 of 5)	exon (NM_177303, exon 2 of 5)	1476	NM_177303	320974	NM_177303	ENSMUSG00000043110	Lrrn4	B430119L13Rik|Nlrr4	leucine rich repeat neuronal 4	protein-coding
1-1694	chr17	6007623	6010498	intron (NM_001357667, intron 7 of 24)	Tigger17c|DNA|TcMar-Tigger	1480	NM_001290698	20975	NM_011523	ENSMUSG00000023805	Synj2	AI481647|SJ2|mKIAA0348	synaptojanin 2	protein-coding
1-3885	chr7	116234782	116237801	intron (NM_001305185, intron 3 of 26)	intron (NM_001305185, intron 3 of 26)	1485	NM_001305186	233765	NM_172743	ENSMUSG00000045659	Plekha7	A430081P20Rik|AI414265	pleckstrin homology domain containing, family A member 7	protein-coding
1-3777	chr7	45420957	45423942	TTS (NM_008497)	TTS (NM_008497)	1503	NM_008497	16866	NM_008497	ENSMUSG00000100916	Lhb	Gm29035|LH|LH-B|LSH-B|LSH-beta	luteinizing hormone beta	protein-coding
1-726	chr11	100438127	100441053	TTS (NM_001362968)	TTS (NM_001362968)	1508	NM_001362968	68106	NM_026561	ENSMUSG00000017176	Nt5c3b	2610037D24Rik|AI841843|C330027I04Rik|Nt5c3l	5'-nucleotidase, cytosolic IIIB	protein-coding
1-2144	chr2	13574322	13577324	intron (NM_011701, intron 2 of 8)	intron (NM_011701, intron 2 of 8)	1512	NM_011701	22352	NM_011701	ENSMUSG00000026728	Vim	-	vimentin	protein-coding
1-3815	chr7	75456811	75457284	intron (NM_029332, intron 1 of 36)	intron (NM_029332, intron 1 of 36)	1513	NM_029332	75547	NM_029332	ENSMUSG00000066406	Akap13	1700026G02Rik|5730522G15Rik|5830460E08Rik|AKAP-13|AKAP-Lbc|BRX|Ht31|LBC|PROTO-LB|PROTO-LBC	A kinase (PRKA) anchor protein 13	protein-coding
1-2397	chr2	168151510	168154486	non-coding (NR_040327, exon 2 of 2)	non-coding (NR_040327, exon 2 of 2)	1515	NR_040327	77017	NR_040327	ENSMUSG00000087648	E130018N17Rik	-	RIKEN cDNA E130018N17 gene	ncRNA
1-4436	chrX	73432296	73435333	3' UTR (NM_011907, exon 2 of 2)	3' UTR (NM_011907, exon 2 of 2)	1529	NM_011907	24102	NM_011907	ENSMUSG00000031372	Trex2	-	three prime repair exonuclease 2	protein-coding
1-942	chr12	105219705	105222705	intron (NR_110339, intron 1 of 3)	intron (NR_110339, intron 1 of 3)	1532	NM_009337	21432	NM_009337	ENSMUSG00000041359	Tcl1	Tcl1a	T cell lymphoma breakpoint 1	protein-coding
1-2942	chr5	53555822	53558804	intron (NM_001080928, intron 1 of 10)	B1_Mus1|SINE|Alu	1534	NM_001080928	19664	NM_009035	ENSMUSG00000039191	Rbpj	AI843960|CBF1|Igkjrb|Igkrsbp|RBP-J|RBP-J kappa|RBP-Jkappa|RBPjk|Rbpsuh	recombination signal binding protein for immunoglobulin kappa J region	protein-coding
1-2646	chr4	32657149	32660159	intron (NM_001081392, intron 1 of 101)	intron (NM_001081392, intron 1 of 101)	1535	NM_001081392	100019	NM_133874	ENSMUSG00000058006	Mdn1	4833432B22Rik|A130070M06|AA958993|D4Abb1e|Gm135	midasin AAA ATPase 1	protein-coding
1-3488	chr6	113389226	113392425	TTS (NM_001170486)	TTS (NM_001170486)	1565	NM_001142732	101100	NM_133923	ENSMUSG00000030276	Ttll3	4833441J24Rik|AI450050	tubulin tyrosine ligase-like family, member 3	protein-coding
1-1525	chr15	101266858	101269982	intron (NM_010444, intron 1 of 6)	intron (NM_010444, intron 1 of 6)	1574	NM_010444	15370	NM_010444	ENSMUSG00000023034	Nr4a1	GFRP1|Gfrp|Hbr-1|Hbr1|Hmr|N10|NGFI-B|NGFIB|NP10|NUR77-1|NUR77-2|TIS1|TR3|nur77	nuclear receptor subfamily 4, group A, member 1	protein-coding
1-794	chr11	117870441	117873460	intron (NM_027919, intron 1 of 6)	intron (NM_027919, intron 1 of 6)	1576	NM_027919	71776	NM_027919	ENSMUSG00000017713	Tha1	1300017K07Rik|GLY1	threonine aldolase 1	protein-coding
1-3198	chr6	29985340	29988478	intron (NR_040264, intron 1 of 1)	ORR1E|LTR|ERVL-MaLR	1580	NR_040263	76419	NR_040263	ENSMUSG00000045709	Smkr-ps	1700023L04Rik	smal lysine rich protein 1, pseudogene	ncRNA
1-4050	chr8	71406033	71409152	exon (NM_001310502, exon 5 of 9)	exon (NM_001310502, exon 5 of 9)	1580	NM_172756	234396	NM_172756	ENSMUSG00000046295	Ankle1	8430438L13Rik|Ankrd41|C430003I23|Lem3	ankyrin repeat and LEM domain containing 1	protein-coding
1-807	chr11	120375593	120378735	exon (NM_027980, exon 3 of 10)	exon (NM_027980, exon 3 of 10)	1582	NM_027980	71885	NM_027980	ENSMUSG00000025384	Faap100	2310003H01Rik	Fanconi anemia core complex associated protein 100	protein-coding
1-3351	chr6	82878703	82881821	intron (NR_040520, intron 3 of 3)	B4|SINE|B4	1591	NR_040520	69652	NR_040520	ENSMUSG00000100291	2310069B03Rik	-	RIKEN cDNA 2310069B03 gene	ncRNA
1-3321	chr6	71293736	71296984	intron (NM_001357905, intron 1 of 1)	B1_Mm|SINE|Alu	1595	NM_001357905	381785	NM_001033462	ENSMUSG00000073018	Gm1070	-	predicted gene 1070	protein-coding
1-3833	chr7	81490961	81493696	intron (NM_021492, intron 1 of 25)	B1_Mur2|SINE|Alu	1597	NM_021492	11775	NM_021492	ENSMUSG00000062444	Ap3b2	AI549966|AU042881|Naptb|[b]-NAP|beta-NAP|beta3B	adaptor-related protein complex 3, beta 2 subunit	protein-coding
1-1679	chr16	93711942	93715074	intron (NM_027293, intron 1 of 36)	(TG)n|Simple_repeat|Simple_repeat	1601	NM_027293	70028	NM_026700	ENSMUSG00000022946	Dop1b	0610038M01Rik|2610510B01Rik|AI503246|C21orf5|Dopey2|mKIAA0933	DOP1 leucine zipper like protein B	protein-coding
1-3692	chr7	18991316	18994376	intron (NM_145579, intron 2 of 2)	PB1D10|SINE|Alu	1601	NM_145579	232934	NM_145579	ENSMUSG00000048481	Mypop	Myodysa|P42pop	Myb-related transcription factor, partner of profilin	protein-coding
1-1527	chr15	103248429	103251662	intron (NM_001302343, intron 2 of 2)	(GAAA)n|Simple_repeat|Simple_repeat	1631	NM_001302338	18022	NM_008685	ENSMUSG00000058794	Nfe2	NF-E2|NF-E2/P45|p45|p45NFE2|p45nf-e2	nuclear factor, erythroid derived 2	protein-coding
1-637	chr11	72301665	72304895	intron (NM_001037713, intron 1 of 5)	intron (NM_001037713, intron 1 of 5)	1651	NM_001037713	327959	NM_001037713	ENSMUSG00000040483	Xaf1	Fbox39	XIAP associated factor 1	protein-coding
1-2797	chr4	132300059	132303333	TTS (NM_001081651)	TTS (NM_001081651)	1660	NM_001081651	242681	NM_001081651	ENSMUSG00000089687	Rab42	9530096D07Rik|Rab42-ps	RAB42, member RAS oncogene family	protein-coding
1-3786	chr7	46033751	46036966	intron (NM_153057, intron 1 of 30)	intron (NM_153057, intron 1 of 30)	1662	NM_153057	211548	NM_153057	ENSMUSG00000030835	Nomo1	D7Ertd156e|Nomo|pM5	nodal modulator 1	protein-coding
1-3107	chr5	137288295	137291538	intron (NM_009599, intron 1 of 4)	intron (NM_009599, intron 1 of 4)	1662	NM_001290010	11423	NM_009599	ENSMUSG00000023328	Ache	-	acetylcholinesterase	protein-coding
1-986	chr12	112938836	112942111	intron (NM_001316724, intron 1 of 4)	intron (NM_001316724, intron 1 of 4)	1669	NM_025399	66174	NM_025399	ENSMUSG00000002804	Nudt14	1110030M18Rik|UGPPase	nudix (nucleoside diphosphate linked moiety X)-type motif 14	protein-coding
1-3559	chr6	125067931	125071285	intron (NM_001163269, intron 1 of 1)	intron (NM_001163269, intron 1 of 1)	1688	NM_001163269	381810	NM_001163268	ENSMUSG00000067714	Lpar5	GPR93|Gm1072|Gpr92|LPA5	lysophosphatidic acid receptor 5	protein-coding
1-2059	chr19	29945801	29949164	intron (NM_001164724, intron 1 of 7)	intron (NM_001164724, intron 1 of 7)	1692	NM_001164724	77125	NM_133775	ENSMUSG00000024810	Il33	9230117N10Rik|Il-33|Il1f11|NF-HEV	interleukin 33	protein-coding
1-1032	chr13	33004644	33007879	intron (NM_009256, intron 1 of 6)	intron (NM_009256, intron 1 of 6)	1720	NM_009256	20723	NM_009256	ENSMUSG00000045827	Serpinb9	BB283241|CAP-3|CAP3|PI-9|PI9|Spi6|ovalbumin	serine (or cysteine) peptidase inhibitor, clade B, member 9	protein-coding
1-3279	chr6	52102956	52106392	intron (NR_110440, intron 1 of 2)	intron (NR_110440, intron 1 of 2)	1725	NR_110440	102635415	NR_110440	ENSMUSG00000085412	Halr1	Gm15055|Haunt|Linchoxa1|linc-Evx1|linc-Hoxa1|linc1547	Hoxa adjacent long noncoding RNA 1	ncRNA
1-3083	chr5	129006166	129007513	intron (NR_152615, intron 1 of 11)	intron (NR_152615, intron 1 of 11)	1733	NM_007941	13852	NM_007941	ENSMUSG00000029428	Stx2	AW538950|Epim|G1-536-1|Syn-2|repro34	syntaxin 2	protein-coding
1-500	chr10	128238163	128241441	intron (NM_011589, intron 1 of 28)	intron (NM_011589, intron 1 of 28)	1736	NM_011589	21853	NM_011589	ENSMUSG00000039994	Timeless	C77407|Debt69|tim	timeless circadian clock 1	protein-coding
1-2677	chr4	57360831	57364259	intron (NR_038179, intron 1 of 2)	B3|SINE|B2	1747	NR_038178	73349	NR_038178		1700042G15Rik	-	RIKEN cDNA 1700042G15 gene	ncRNA
1-2107	chr19	47134834	47138254	intron (NM_133746, intron 1 of 2)	intron (NM_133746, intron 1 of 2)	1750	NM_133746	72691	NM_133746	ENSMUSG00000033033	Calhm2	2810048G17Rik|Fam26b	calcium homeostasis modulator family member 2	protein-coding
1-3907	chr7	123378048	123381423	intron (NM_025304, intron 1 of 10)	B4A|SINE|B4	1753	NM_025304	30949	NM_025304	ENSMUSG00000030763	Lcmt1	AL033290|LCMT-1|Lcmt	leucine carboxyl methyltransferase 1	protein-coding
1-498	chr10	128208273	128211796	TTS (NM_001285779)	TTS (NM_001285779)	1760	NM_025716	66701	NM_025716	ENSMUSG00000051346	Spryd4	4633402N23Rik|AA114801	SPRY domain containing 4	protein-coding
1-2141	chr2	4976134	4979678	intron (NM_001165932, intron 3 of 3)	intron (NM_001165932, intron 3 of 3)	1784	NM_026754	68527	NM_026754	ENSMUSG00000026668	Ucma	1110017I16Rik|AW121955|Grp	upper zone of growth plate and cartilage matrix associated	protein-coding
1-1698	chr17	9772059	9776075	intron (NR_045433, intron 2 of 3)	intron (NR_045433, intron 2 of 3)	1799	NR_045433	71092	NR_045433	ENSMUSG00000117264	4930452A19Rik	4933424P20Rik	RIKEN cDNA 4930452A19 gene	ncRNA
1-3408	chr6	92180440	92183980	intron (NM_025578, intron 1 of 3)	B3|SINE|B2	1813	NM_025578	64658	NM_025578	ENSMUSG00000014551	Mrps25	2810429N01Rik|Rpms25	mitochondrial ribosomal protein S25	protein-coding
1-2282	chr2	121358667	121362202	intron (NM_009897, intron 3 of 8)	intron (NM_009897, intron 3 of 8)	1824	NM_009897	12716	NM_009897	ENSMUSG00000000308	Ckmt1	Mt-CK|ScCKmit|U-MtCK|UbCKmit|mi-CK|mia-CK	creatine kinase, mitochondrial 1, ubiquitous	protein-coding
1-3739	chr7	30184204	30187811	TTS (NM_009944)	TTS (NM_009944)	1836	NM_009944	12865	NM_009944	ENSMUSG00000074218	Cox7a1	COX7A|COX7AH|COX7AM	cytochrome c oxidase subunit 7A1	protein-coding
1-2781	chr4	126464880	126468613	intron (NM_001317173, intron 1 of 18)	intron (NM_001317173, intron 1 of 18)	1837	NM_001317173	236511	NM_153403	ENSMUSG00000041530	Ago1	Eif2c1	argonaute RISC catalytic subunit 1	protein-coding
1-3108	chr5	137350464	137353456	intron (NM_001159571, intron 1 of 16)	intron (NM_001159571, intron 1 of 16)	1851	NM_010144	13846	NM_010144	ENSMUSG00000029710	Ephb4	AI042935|Htk|MDK2|Myk1|Tyro11|b2b2412Clo	Eph receptor B4	protein-coding
1-118	chr1	130710341	130715110	intron (NM_001162416, intron 1 of 12)	intron (NM_001162416, intron 1 of 12)	1851	NM_001162416	18640	NM_008825	ENSMUSG00000026409	Pfkfb2	4930568D07Rik	6-phosphofructo-2-kinase/fructose-2,6-biphosphatase 2	protein-coding
1-733	chr11	101246425	101249950	TTS (NM_019444)	TTS (NM_019444)	1853	NM_019444	54409	NM_019444	ENSMUSG00000001240	Ramp2	-	receptor (calcitonin) activity modifying protein 2	protein-coding
1-3073	chr5	123995928	124001490	intron (NM_145070, intron 18 of 31)	intron (NM_145070, intron 18 of 31)	1857	NR_105999	102465625	NR_105999	ENSMUSG00000098454	Mir7032	Gm27309|mmu-mir-7032	microRNA 7032	ncRNA
1-3783	chr7	45738460	45742762	intron (NM_001360784, intron 1 of 5)	intron (NM_001360784, intron 1 of 5)	1867	NM_001360784	54200	NM_017465	ENSMUSG00000003271	Sult2b1	AI326997|BB173635|ST2B1|SULT2B	sulfotransferase family, cytosolic, 2B, member 1	protein-coding
1-4325	chr9	66158272	66161928	intron (NM_010019, intron 1 of 11)	intron (NM_010019, intron 1 of 11)	1874	NM_010019	13143	NM_010019	ENSMUSG00000032380	Dapk2	-	death-associated protein kinase 2	protein-coding
1-689	chr11	94598026	94601792	intron (NM_153807, intron 1 of 15)	B2_Mm2|SINE|B2	1877	NM_153807	264895	NM_153807	ENSMUSG00000076435	Acsf2	-	acyl-CoA synthetase family member 2	protein-coding
1-1550	chr16	10443583	10447344	intron (NM_001359069, intron 2 of 7)	intron (NM_001359069, intron 2 of 7)	1899	NM_001359069	383103	NM_001013778	ENSMUSG00000050908	Tvp23a	Fam18a	trans-golgi network vesicle protein 23A	protein-coding
1-3247	chr6	39373372	39377683	intron (NM_001361617, intron 1 of 16)	intron (NM_001361617, intron 1 of 16)	1908	NR_155076	72144	NM_028123	ENSMUSG00000029924	Slc37a3	2610507O21Rik|AU044904	solute carrier family 37 (glycerol-3-phosphate transporter), member 3	protein-coding
1-4275	chr9	46241073	46244432	exon (NM_007468, exon 3 of 3)	exon (NM_007468, exon 3 of 3)	1908	NM_007468	11808	NM_007468	ENSMUSG00000032080	Apoa4	Apoa-4	apolipoprotein A-IV	protein-coding
1-2837	chr4	141049781	141053699	intron (NM_172122, intron 2 of 36)	intron (NM_172122, intron 2 of 36)	1921	NM_172122	230872	NM_172122	ENSMUSG00000040860	Crocc	-	ciliary rootlet coiled-coil, rootletin	protein-coding
1-3318	chr6	71258453	71262233	intron (NM_001160127, intron 1 of 9)	intron (NM_001160127, intron 1 of 9)	1938	NM_001160127	12180	NM_009762	ENSMUSG00000055027	Smyd1	4632404M21Rik|Bop|C78565|Zmynd18	SET and MYND domain containing 1	protein-coding
1-663	chr11	84912517	84916336	intron (NM_001359182, intron 2 of 4)	intron (NM_001359182, intron 2 of 4)	1940	NM_001359182	448850	NM_001005223	ENSMUSG00000020526	Znhit3	Myohd1|TRIP-3|Trip3	zinc finger, HIT type 3	protein-coding
1-3714	chr7	27333673	27337663	exon (NM_175641, exon 2 of 33)	exon (NM_175641, exon 2 of 33)	1944	NM_175641	108075	NM_175641	ENSMUSG00000040488	Ltbp4	2310046A13Rik	latent transforming growth factor beta binding protein 4	protein-coding
1-106	chr1	118627958	118631837	intron (NM_023755, intron 1 of 14)	intron (NM_023755, intron 1 of 14)	1952	NM_023755	81879	NM_023755	ENSMUSG00000026380	Tfcp2l1	1810030F05Rik|4932442M07Rik|AA575098|Cp2l1|Crtr-1|D930018N21Rik|LBP-9|Tcfcp2l1	transcription factor CP2-like 1	protein-coding
1-1245	chr14	63189654	63193484	intron (NM_201610, intron 2 of 4)	intron (NM_201610, intron 2 of 4)	1956	NM_201610	382913	NM_201610	ENSMUSG00000035121	Neil2	Gm1212|NEH2	nei like 2 (E. coli)	protein-coding
1-3529	chr6	120553637	120559884	intron (NR_045733, intron 1 of 3)	BGLII_B|LTR|ERVK	1964	NR_045733	73505	NR_045733		1700072O05Rik	-	RIKEN cDNA 1700072O05 gene	ncRNA
1-1506	chr15	98634774	98638714	intron (NM_007581, intron 1 of 12)	intron (NM_007581, intron 1 of 12)	1977	NM_007581	12297	NM_007581	ENSMUSG00000003352	Cacnb3	Beta3|CAB3|Ca(v)beta3|Cchb3	calcium channel, voltage-dependent, beta 3 subunit	protein-coding
1-2779	chr4	126148486	126151488	TTS (NM_001162533)	TTS (NM_001162533)	1984	NM_172145	230752	NM_172145	ENSMUSG00000050212	Eva1b	2610027C15Rik|Fam176b	eva-1 homolog B (C. elegans)	protein-coding
1-994	chr12	117250897	117254721	intron (NM_011215, intron 19 of 22)	intron (NM_011215, intron 19 of 22)	1992	NR_029563	387171	NR_029563	ENSMUSG00000065538	Mir153	Mirn153|mir-153|mmu-mir-153	microRNA 153	ncRNA
1-3602	chr6	134883759	134887800	intron (NM_001362051, intron 3 of 4)	B3A|SINE|B2	2006	NM_001362049	14760	NM_008157	ENSMUSG00000032641	Gpr19	-	G protein-coupled receptor 19	protein-coding
1-3728	chr7	28864464	28868324	TTS (NM_008496)	TTS (NM_008496)	2008	NM_008496	16858	NM_008496	ENSMUSG00000053522	Lgals7	Galectin-7|Pig1	lectin, galactose binding, soluble 7	protein-coding
1-2167	chr2	26499791	26503813	intron (NM_008714, intron 2 of 33)	intron (NM_008714, intron 2 of 33)	2020	NM_008714	18128	NM_008714	ENSMUSG00000026923	Notch1	9930111A19Rik|Mis6|N1|Tan1|lin-12	notch 1	protein-coding
1-657	chr11	82904357	82908367	intron (NM_145431, intron 4 of 12)	intron (NM_145431, intron 4 of 12)	2033	NM_145431	217011	NM_145431	ENSMUSG00000020692	Nle1	AL022765|BC018399|Nle|l11Jus1|l11Jus4	notchless homolog 1	protein-coding
1-3331	chr6	72549453	72553951	intron (NM_001271395, intron 1 of 9)	ID_B1|SINE|B4	2055	NM_001271395	12332	NM_007599	ENSMUSG00000056737	Capg	gCap39|mbh1	capping protein (actin filament), gelsolin-like	protein-coding
1-771	chr11	115901894	115902502	intron (NM_183259, intron 1 of 2)	intron (NM_183259, intron 1 of 2)	2059	NM_183259	66528	NM_183259	ENSMUSG00000048442	Smim5	2210020M01Rik	small integral membrane protein 5	protein-coding
1-2297	chr2	129176592	129180635	non-coding (NR_045264, exon 3 of 3)	non-coding (NR_045264, exon 3 of 3)	2060	NR_045264	100048701	NR_045264	ENSMUSG00000084826	AI847159	-	expressed sequence AI847159	ncRNA
1-2257	chr2	102182415	102186350	intron (NM_178886, intron 1 of 5)	intron (NM_178886, intron 1 of 5)	2078	NM_178886	241576	NM_178886	ENSMUSG00000048058	Ldlrad3	6430500P08|AI194318|Lrad3	low density lipoprotein receptor class A domain containing 3	protein-coding
1-1516	chr15	100304830	100308974	intron (NM_027334, intron 1 of 1)	intron (NM_027334, intron 1 of 1)	2085	NM_027334	70152	NM_027334	ENSMUSG00000054619	Mettl7a1	2210414H16Rik|3300001H21Rik|Aam-B|Mettl7a|UbiE1	methyltransferase like 7A1	protein-coding
1-3751	chr7	31111130	31115283	intron (NM_001110252, intron 2 of 13)	intron (NM_001110252, intron 2 of 13)	2120	NM_008281	15451	NM_008281	ENSMUSG00000001249	Hpn	Hlb320	hepsin	protein-coding
1-1335	chr15	8706892	8710455	exon (NM_148938, exon 2 of 10)	exon (NM_148938, exon 2 of 10)	2134	NM_148938	20512	NM_148938	ENSMUSG00000005360	Slc1a3	AI504299|B430115D02Rik|Eaat1|GLAST|GLAST-1|GLU-T|GluT-1|Gmt1|MGluT1	solute carrier family 1 (glial high affinity glutamate transporter), member 3	protein-coding
1-3326	chr6	72038256	72042533	intron (NR_046180, intron 1 of 2)	intron (NR_046180, intron 1 of 2)	2134	NR_046180	330350	NR_046180	ENSMUSG00000108356	9130221F21Rik	9130221F21	RIKEN cDNA 9130221F21 gene	ncRNA
1-3274	chr6	49319321	49323497	intron (NM_175098, intron 1 of 2)	intron (NM_175098, intron 1 of 2)	2135	NM_175098	57895	NM_175098	ENSMUSG00000050786	Ccdc126	6330407D12Rik|AA675040|AI465320|AL022711	coiled-coil domain containing 126	protein-coding
1-4141	chr8	106150422	106154582	intron (NM_001357319, intron 1 of 5)	B1_Mus1|SINE|Alu	2148	NM_001357319	192654	NM_133792	ENSMUSG00000031903	Pla2g15	ACS|C87498|LLPL|Lpla2|Lypla3	phospholipase A2, group XV	protein-coding
1-1425	chr15	76239175	76243408	intron (NM_001163576, intron 5 of 9)	intron (NM_001163576, intron 5 of 9)	2149	NM_001163576	671535	NM_001163575	ENSMUSG00000063268	Parp10	ARTD10|PARP-10	poly (ADP-ribose) polymerase family, member 10	protein-coding
1-194	chr1	153545398	153549702	intron (NM_028749, intron 1 of 11)	intron (NM_028749, intron 1 of 11)	2164	NM_028749	74091	NM_028749	ENSMUSG00000042684	Npl	0610033B02Rik	N-acetylneuraminate pyruvate lyase	protein-coding
1-2421	chr2	180725357	180729684	intron (NM_183161, intron 1 of 12)	RMER10A|LTR|ERVL	2181	NM_183161	228993	NM_183161	ENSMUSG00000023393	Slc17a9	1700019H03Rik|BC019537|Vnut	solute carrier family 17, member 9	protein-coding
1-587	chr11	58092190	58098586	intron (NM_001363085, intron 1 of 7)	intron (NM_001363085, intron 1 of 7)	2182	NM_001363085	69125	NM_026949	ENSMUSG00000020515	Cnot8	1500015I04Rik|1810022F04Rik|AA536816|AU015770|AU043059	CCR4-NOT transcription complex, subunit 8	protein-coding
1-3165	chr6	5384066	5387088	intron (NM_023048, intron 1 of 5)	MLT1G3|LTR|ERVL-MaLR	2191	NM_023048	65255	NM_023048	ENSMUSG00000042607	Asb4	8430401O13Rik|AV117194|AW060255	ankyrin repeat and SOCS box-containing 4	protein-coding
1-1015	chr13	23581579	23585979	3' UTR (NM_178194, exon 2 of 2)	3' UTR (NM_178194, exon 2 of 2)	2191	NM_001290530	319179	NM_178194	ENSMUSG00000047246	Hist1h2be	Gm11398	histone cluster 1, H2be	protein-coding
1-3970	chr7	141425354	141429387	3' UTR (NM_001360485, exon 2 of 2)	3' UTR (NM_001360485, exon 2 of 2)	2192	NM_001360485	57754	NM_021316	ENSMUSG00000060240	Cend1	1500001H12Rik|AI415214|BM88	cell cycle exit and neuronal differentiation 1	protein-coding
1-1428	chr15	76370689	76374787	intron (NM_183099, intron 6 of 7)	intron (NM_183099, intron 6 of 7)	2200	NM_183099	73542	NM_183099	ENSMUSG00000060794	Tssk5	1700091F14Rik	testis-specific serine kinase 5	protein-coding
1-59	chr1	63179360	63183100	TTS (NM_018796)	TTS (NM_018796)	2207	NR_028558	100217464	NR_028558	ENSMUSG00000064602	Snora41	MBI-83	small nucleolar RNA, H/ACA box 41	snoRNA
1-4271	chr9	45079333	45083451	intron (NM_001005421, intron 1 of 10)	intron (NM_001005421, intron 1 of 10)	2209	NM_001005421	270152	NM_001005421	ENSMUSG00000048534	Jaml	AMICA|Amica1|Crea7|Gm638	junction adhesion molecule like	protein-coding
1-3017	chr5	110382723	110387096	intron (NM_001142642, intron 5 of 18)	intron (NM_001142642, intron 5 of 18)	2218	NM_028596	381668	NM_028596	ENSMUSG00000043323	Fbrsl1	2410025L10Rik|AI467568|Gm1049|Gm29766|mKIAA1545	fibrosin-like 1	protein-coding
1-4397	chr9	108692155	108696603	intron (NM_008924, intron 1 of 10)	L1M4|LINE|L1	2236	NM_008924	19087	NM_008924	ENSMUSG00000032601	Prkar2a	1110061A24Rik|AI317181|AI836829|RII(alpha)	protein kinase, cAMP dependent regulatory, type II alpha	protein-coding
1-4046	chr8	70617235	70620963	intron (NM_153074, intron 2 of 2)	intron (NM_153074, intron 2 of 2)	2255	NM_153074	211228	NM_153074	ENSMUSG00000049988	Lrrc25	Mapa	leucine rich repeat containing 25	protein-coding
1-3705	chr7	24905950	24907269	intron (NM_001130152, intron 1 of 28)	intron (NM_001130152, intron 1 of 28)	2263	NM_001130152	16801	NM_008488	ENSMUSG00000040940	Arhgef1	Lbcl2|Lsc	Rho guanine nucleotide exchange factor (GEF) 1	protein-coding
1-695	chr11	95036983	95040233	intron (NM_001361915, intron 2 of 10)	intron (NM_001361915, intron 2 of 10)	2267	NM_001361915	18604	NM_133667	ENSMUSG00000038967	Pdk2	-	pyruvate dehydrogenase kinase, isoenzyme 2	protein-coding
1-1108	chr13	73626922	73631459	intron (NM_001362387, intron 3 of 16)	RLTR23|LTR|ERV1	2279	NM_009354	21752	NM_009354	ENSMUSG00000021611	Tert	EST2|TCS1|TP2|TR|TRT	telomerase reverse transcriptase	protein-coding
1-4291	chr9	57829763	57834143	intron (NM_019689, intron 1 of 7)	B1F|SINE|Alu	2281	NM_019689	56380	NM_019689	ENSMUSG00000004661	Arid3b	Bdp|Dri2	AT rich interactive domain 3B (BRIGHT-like)	protein-coding
1-2866	chr4	149122295	149126664	TTS (NM_007745)	TTS (NM_007745)	2284	NM_007745	12854	NM_007745	ENSMUSG00000028971	Cort	CST|PCST	cortistatin	protein-coding
1-790	chr11	117332449	117336751	intron (NM_001113488, intron 1 of 9)	intron (NM_001113488, intron 1 of 9)	2287	NM_001113488	53860	NM_017380	ENSMUSG00000059248	Sept9	MSF1|Msf|PNUTL4|Sint1	septin 9	protein-coding
1-627	chr11	69655048	69659613	TTS (NM_009235)	TTS (NM_009235)	2293	NM_009235	20670	NM_009235	ENSMUSG00000041287	Sox15	-	SRY (sex determining region Y)-box 15	protein-coding
1-2113	chr19	47532650	47536998	intron (NM_175360, intron 2 of 9)	B4|SINE|B4	2295	NM_175360	108689	NM_175360	ENSMUSG00000042694	Stn1	0610009H20Rik|2310057J23Rik|AAF-44|AAF44|AI413458|Obfc1|RPA-32	STN1, CST complex subunit	protein-coding
1-602	chr11	61485458	61490178	TTS (NM_001291037)	TTS (NM_001291037)	2302	NM_001361359	76293	NM_029568	ENSMUSG00000042436	Mfap4	1110007F23Rik	microfibrillar-associated protein 4	protein-coding
1-2035	chr19	10937171	10941753	intron (NM_009962, intron 2 of 2)	B3A|SINE|B2	2302	NM_009962	14764	NM_009962	ENSMUSG00000034117	Ptgdr2	Crth2|Gpr44|Grp45	prostaglandin D2 receptor 2	protein-coding
1-297	chr10	20194815	20204246	non-coding (NR_045350, exon 3 of 3)	non-coding (NR_045350, exon 3 of 3)	2324	NR_045350	73811	NR_045350	ENSMUSG00000110754	4930405J17Rik	-	RIKEN cDNA 4930405J17 gene	ncRNA
1-4426	chr9	123807635	123809973	intron (NM_030712, intron 1 of 1)	intron (NM_030712, intron 1 of 1)	2327	NM_030712	80901	NM_030712	ENSMUSG00000048521	Cxcr6	BB217514|BONZO|STRL33	chemokine (C-X-C motif) receptor 6	protein-coding
1-1434	chr15	76696744	76701415	exon (NM_182805, exon 9 of 11)	exon (NM_182805, exon 9 of 11)	2353	NM_182805	76282	NM_182805	ENSMUSG00000022546	Gpt	1300007J06Rik|2310022B03Rik|ALT|ALT1|Gpt-1|Gpt1	glutamic pyruvic transaminase, soluble	protein-coding
1-4254	chr9	37528119	37532776	intron (NM_027102, intron 1 of 6)	CpG	2358	NM_027102	69524	NM_027102	ENSMUSG00000001946	Esam	2310008D05Rik|Esam1|W117m	endothelial cell-specific adhesion molecule	protein-coding
1-3989	chr8	12949469	12954116	intron (NM_001159486, intron 1 of 29)	L1MA4A|LINE|L1	2369	NM_001159485	17207	NM_178076	ENSMUSG00000031442	Mcf2l	C130040G20Rik|Dbs|Ost|mKIAA0362	mcf.2 transforming sequence-like	protein-coding
1-2790	chr4	129554406	129556476	intron (NM_001162432, intron 9 of 12)	intron (NM_001162432, intron 9 of 12)	2370	NR_106199	102465997	NR_106199	ENSMUSG00000099070	Mir8119	Gm27567|mmu-mir-8119	microRNA 8119	ncRNA
1-3608	chr6	134983071	134985701	3' UTR (NM_001109914, exon 2 of 2)	3' UTR (NM_001109914, exon 2 of 2)	2385	NM_001109914	381823	NM_001109914	ENSMUSG00000090698	Apold1	Gm1075	apolipoprotein L domain containing 1	protein-coding
1-3967	chr7	141006031	141010688	Intergenic	Intergenic	2385	NM_025378	66141	NM_025378	ENSMUSG00000025492	Ifitm3	1110004C05Rik|Cd225|Cdw217|DSPA2b|Fgls|IP15|mil-1	interferon induced transmembrane protein 3	protein-coding
1-1429	chr15	76665236	76669870	TTS (NM_007989)	TTS (NM_007989)	2395	NM_007989	14106	NM_007989	ENSMUSG00000033837	Foxh1	Fast1|Fast2|fast-1|fast-2	forkhead box H1	protein-coding
1-2193	chr2	32977325	32982045	intron (NR_151461, intron 1 of 5)	intron (NR_151461, intron 1 of 5)	2398	NR_151460	56017	NM_019488	ENSMUSG00000026791	Slc2a8	D2Ertd44e|GLUT8|GlutX1	solute carrier family 2, (facilitated glucose transporter), member 8	protein-coding
1-4384	chr9	104123134	104125357	intron (NM_175324, intron 19 of 19)	intron (NM_175324, intron 19 of 19)	2398	NM_145700	252837	NM_145700	ENSMUSG00000079355	Ackr4	A630091E18Rik|CCBP2|CCR11|CCX-CKR|CCX-CKR1|Ccrl1|Cmkbrl1|PPR1|VSHK1	atypical chemokine receptor 4	protein-coding
1-3221	chr6	35329547	35336955	intron (NR_040526, intron 1 of 2)	(CAAAA)n|Simple_repeat|Simple_repeat	2405	NR_040526	73409	NR_040526	ENSMUSG00000107341	1700065J11Rik	-	RIKEN cDNA 1700065J11 gene	ncRNA
1-364	chr10	62335899	62340132	intron (NM_010438, intron 4 of 21)	B1_Mur3|SINE|Alu	2406	NM_001146100	15275	NM_010438	ENSMUSG00000037012	Hk1	BB404130|Hk-1|Hk1-s|dea|mHk1-s	hexokinase 1	protein-coding
1-1239	chr14	55604568	55609415	intron (NM_001159417, intron 7 of 9)	B1_Mm|SINE|Alu	2412	NM_001159418	16391	NM_008394	ENSMUSG00000002325	Irf9	Irf-9|Isgf3g|p48	interferon regulatory factor 9	protein-coding
1-3618	chr6	136657081	136661844	intron (NM_025806, intron 1 of 10)	intron (NM_025806, intron 1 of 10)	2431	NM_025806	66857	NM_025806	ENSMUSG00000030214	Plbd1	1100001H23Rik	phospholipase B domain containing 1	protein-coding
1-3988	chr8	12924516	12932910	intron (NM_001371050, intron 1 of 28)	intron (NM_001371050, intron 1 of 28)	2437	NM_001371050
1-3686	chr7	16177729	16178047	intron (NR_102730, intron 3 of 12)	intron (NR_102730, intron 3 of 12)	2493	NM_008627	17537	NM_008627	ENSMUSG00000041420	Meis3	AI573393|Mrg2	Meis homeobox 3	protein-coding
1-618	chr11	68969751	68972938	intron (NM_028048, intron 3 of 4)	intron (NM_028048, intron 3 of 4)	2511	NM_001285443	57785	NM_021329	ENSMUSG00000032892	Rangrf	2400006H24Rik|Mog1|Rangnrf	RAN guanine nucleotide release factor	protein-coding
1-3149	chr5	147889772	147894804	intron (NM_001357002, intron 2 of 5)	intron (NM_001357002, intron 2 of 5)	2527	NM_001357002	71706	NM_027872	ENSMUSG00000029650	Slc46a3	1200006F02Rik	solute carrier family 46, member 3	protein-coding
1-3708	chr7	25811471	25816514	intron (NM_028775, intron 2 of 8)	ID4_|SINE|ID	2533	NM_028775	74134	NM_028775	ENSMUSG00000040703	Cyp2s1	1200011C15Rik|AU041727|C79779|CYPIIS1	cytochrome P450, family 2, subfamily s, polypeptide 1	protein-coding
1-481	chr10	121367412	121367839	intron (NM_001364695, intron 1 of 13)	intron (NM_001364695, intron 1 of 13)	2535	NM_029364	75612	NM_029364	ENSMUSG00000034707	Gns	2610016K11Rik|AU042285|C87209|G6S|N28088	glucosamine (N-acetyl)-6-sulfatase	protein-coding
1-4127	chr8	105250097	105255106	TTS (NM_001271915)	TTS (NM_001271915)	2552	NM_001271915	97440	NM_178879	ENSMUSG00000069920	B3gnt9	3-Gn-T9|B3gnt9-ps|BGnT-9|C76565|C76566|beta-1|beta3Gn-T9	UDP-GlcNAc:betaGal beta-1,3-N-acetylglucosaminyltransferase 9	protein-coding
1-613	chr11	67079499	67082222	intron (NM_001099635, intron 3 of 40)	intron (NM_001099635, intron 3 of 40)	2560	NM_001099635	17883	NM_001099635	ENSMUSG00000020908	Myh3	MyHC-emb|Myhs-e|Myhse	myosin, heavy polypeptide 3, skeletal muscle, embryonic	protein-coding
1-2833	chr4	138753262	138756811	intron (NM_001360875, intron 2 of 4)	intron (NM_001360875, intron 2 of 4)	2562	NM_012045	26971	NM_012045	ENSMUSG00000028749	Pla2g2f	GIIFsPLA2|sPLA2-IIF	phospholipase A2, group IIF	protein-coding
1-3741	chr7	30357546	30362859	exon (NM_175478, exon 2 of 3)	exon (NM_175478, exon 2 of 3)	2570	NM_175478	233067	NM_175478	ENSMUSG00000036957	Lrfn3	A530045B06Rik|SALM4	leucine rich repeat and fibronectin type III domain containing 3	protein-coding
1-4319	chr9	65677322	65680956	intron (NM_001301307, intron 1 of 4)	intron (NM_001301307, intron 1 of 4)	2591	NM_001301307	18247	NM_010952	ENSMUSG00000040652	Oaz2	AZ-2|AZ2|Oaz2-ps|Sez15	ornithine decarboxylase antizyme 2	protein-coding
1-1529	chr15	103334852	103340099	intron (NM_013866, intron 1 of 7)	intron (NM_013866, intron 1 of 7)	2611	NM_013866	29813	NM_013866	ENSMUSG00000000552	Zfp385a	Hzf|Zfp385|Znf385a	zinc finger protein 385A	protein-coding
1-706	chr11	97029871	97035348	intron (NM_146027, intron 4 of 7)	L2c|LINE|L2	2657	NM_146027	217140	NM_146027	ENSMUSG00000020877	Scrn2	AV001119|D11Moh48|SES2	secernin 2	protein-coding
1-4217	chr9	21308638	21310697	exon (NM_009678, exon 2 of 11)	exon (NM_009678, exon 2 of 11)	2666	NM_009678	11768	NM_009678	ENSMUSG00000003309	Ap1m2	D9Ertd818e|[m]1B|mu1B	adaptor protein complex AP-1, mu 2 subunit	protein-coding
1-2373	chr2	165321156	165326458	intron (NM_207706, intron 1 of 21)	intron (NM_207706, intron 1 of 21)	2672	NM_207706	140579	NM_080287	ENSMUSG00000017670	Elmo2	1190002F24Rik|CED-12	engulfment and cell motility 2	protein-coding
1-2724	chr4	106733903	106739292	intron (NM_146149, intron 2 of 7)	intron (NM_146149, intron 2 of 7)	2682	NM_146149	230579	NM_146149	ENSMUSG00000034871	Fam151a	2010309H15Rik	family with sequence simliarity 151, member A	protein-coding
1-393	chr10	75935782	75935850	5' UTR (NM_175329, exon 2 of 5)	5' UTR (NM_175329, exon 2 of 5)	2686	NM_175329	103172	NM_175329	ENSMUSG00000049422	Chchd10	1620401E04Rik|AI267078|Ndg2	coiled-coil-helix-coiled-coil-helix domain containing 10	protein-coding
1-3415	chr6	92699316	92707668	intron (NM_001081146, intron 2 of 8)	intron (NM_001081146, intron 2 of 8)	2692	NM_001081146	243548	NM_001081146	ENSMUSG00000030020	Prickle2	6230400G14Rik|6720451F06Rik|mpk2	prickle planar cell polarity protein 2	protein-coding
1-397	chr10	77964909	77969412	intron (NM_138301, intron 2 of 33)	intron (NM_138301, intron 2 of 33)	2712	NM_138301	28240	NM_138301	ENSMUSG00000009292	Trpm2	9830168K16Rik|C79133|LTRPC2|TRPC7|Trp7|Trrp7	transient receptor potential cation channel, subfamily M, member 2	protein-coding
1-227	chr1	165156452	165159653	intron (NM_032005, intron 1 of 7)	intron (NM_032005, intron 1 of 7)	2721	NM_032005	83993	NM_032005	ENSMUSG00000026572	Tbx19	AU019250|D1Ertd754e|Tpit	T-box 19	protein-coding
1-362	chr10	61973646	61979119	intron (NM_001304757, intron 1 of 37)	intron (NM_001304757, intron 1 of 37)	2726	NM_001304757	12817	NM_007731	ENSMUSG00000058806	Col13a1	-	collagen, type XIII, alpha 1	protein-coding
1-3541	chr6	122604729	122609963	intron (NM_008108, intron 1 of 1)	B4|SINE|B4	2741	NM_008108	14562	NM_008108	ENSMUSG00000030117	Gdf3	C78318|Gdf-3|Vgr-2|Vgr2|ecat9	growth differentiation factor 3	protein-coding
1-1750	chr17	29319203	29324151	intron (NM_023734, intron 1 of 6)	intron (NM_023734, intron 1 of 6)	2795	NM_023734	74116	NM_023734	ENSMUSG00000024011	Pi16	1200009H11Rik|Cripi|PI-16	peptidase inhibitor 16	protein-coding
1-1129	chr13	97434944	97440606	intron (NR_110432, intron 1 of 1)	A-rich|Low_complexity|Low_complexity	2805	NR_110432	100039691	NR_110430	ENSMUSG00000078952	Lncenc1	Gm11019|Gm2373|Lincenc1|Platr18|linc-Enc1	long non-coding RNA, embryonic stem cells expressed 1	ncRNA
1-4296	chr9	61288165	61293823	intron (NR_045334, intron 2 of 4)	intron (NR_045334, intron 2 of 4)	2815	NR_045334	622037	NR_045334	ENSMUSG00000111658	B930092H01Rik	-	RIKEN cDNA B930092H01 gene	ncRNA
1-2116	chr19	53145405	53148226	intron (NM_013758, intron 1 of 15)	intron (NM_013758, intron 1 of 15)	2818	NM_013758	27360	NM_013758	ENSMUSG00000025026	Add3	AI463285|R75380	adducin 3 (gamma)	protein-coding
1-2514	chr3	88327352	88328345	TTS (NM_024246)	TTS (NM_024246)	2825	NM_020003	56700	NM_020003	ENSMUSG00000001418	Glmp	0610031J06Rik|AB027141|NCU-G1	glycosylated lysosomal membrane protein	protein-coding
1-3869	chr7	105554403	105559996	intron (NM_011421, intron 4 of 5)	(GGGA)n|Simple_repeat|Simple_repeat	2839	NM_011421	20597	NM_011421	ENSMUSG00000037049	Smpd1	A-SMase|ASM|Zn-SMase|aSMase	sphingomyelin phosphodiesterase 1, acid lysosomal	protein-coding
1-1518	chr15	100663759	100669492	intron (NM_001270537, intron 1 of 10)	intron (NM_001270537, intron 1 of 10)	2878	NM_001270537	668218	NM_001270537	ENSMUSG00000098112	Bin2	-	bridging integrator 2	protein-coding
1-1737	chr17	26113339	26119115	intron (NM_021793, intron 1 of 12)	intron (NM_021793, intron 1 of 12)	2911	NM_021793	60455	NM_021793	ENSMUSG00000024180	Tmem8	AW490096|GPI-PLA2|M83|Pgap6|Rxylt1|Tmem8a	transmembrane protein 8	protein-coding
1-2520	chr3	89431736	89435762	3' UTR (NM_001293763, exon 3 of 3)	3' UTR (NM_001293763, exon 3 of 3)	2912	NM_026869	68911	NM_026869	ENSMUSG00000047824	Pygo2	1190004M21Rik	pygopus 2	protein-coding
1-3976	chr7	142498851	142504669	intron (NM_001360158, intron 2 of 15)	(TC)n|Simple_repeat|Simple_repeat	2924	NM_001347549	21957	NM_011620	ENSMUSG00000061723	Tnnt3	fTnT	troponin T3, skeletal, fast	protein-coding
1-3074	chr5	124116252	124121864	TTS (NM_144509)	TTS (NM_144509)	2950	NM_144509	65105	NM_144509	ENSMUSG00000029404	Arl6ip4	AA408210|AA408365|Aip-4|Srp25	ADP-ribosylation factor-like 6 interacting protein 4	protein-coding
1-2541	chr3	100426463	100432249	intron (NR_040543, intron 2 of 2)	intron (NR_040543, intron 2 of 2)	2951	NR_040543	73806	NR_040543	ENSMUSG00000086923	4930406D18Rik	-	RIKEN cDNA 4930406D18 gene	ncRNA
1-3852	chr7	98103164	98109426	intron (NM_008663, intron 3 of 48)	intron (NM_008663, intron 3 of 48)	2953	NM_001256082	17921	NM_008663	ENSMUSG00000030761	Myo7a	Hdb|Myo7|USH1B|nmf371|polka|sh-1|sh1	myosin VIIA	protein-coding
1-821	chr12	4033057	4038804	intron (NM_001082483, intron 1 of 22)	intron (NM_001082483, intron 1 of 22)	2985	NM_001082483	668212	NM_001082483	ENSMUSG00000020658	Efr3b	AI852640|C030014M07Rik|mKIAA0953	EFR3 homolog B	protein-coding
1-3723	chr7	28540889	28546908	3' UTR (NM_001081115, exon 6 of 6)	3' UTR (NM_001081115, exon 6 of 6)	3013	NM_026716	68416	NM_026716	ENSMUSG00000084174	Sycn	0910001K16Rik|1810038B08Rik|SYL	syncollin	protein-coding
1-257	chr1	180893119	180899149	intron (NM_177099, intron 3 of 3)	(TG)n|Simple_repeat|Simple_repeat	3026	NM_177099	320202	NM_177099	ENSMUSG00000066652	Lefty2	6030463A22Rik|Ebaf|Lefta|Leftb|lefty-2|lefty-B	left-right determination factor 2	protein-coding
1-4412	chr9	114731236	114737244	intron (NM_026036, intron 1 of 3)	L1MD|LINE|L1	3037	NM_026036	67213	NM_026036	ENSMUSG00000032434	Cmtm6	2810051A14Rik|AA536733|Cklfsf6	CKLF-like MARVEL transmembrane domain containing 6	protein-coding
1-3990	chr8	13194566	13200606	intron (NM_001368858, intron 2 of 8)	intron (NM_001368858, intron 2 of 8)	3038	NM_025768	66790	NM_025768	ENSMUSG00000038515	Grtp1	5430401C05Rik|C81211|Tbc1d6	GH regulated TBC protein 1	protein-coding
1-232	chr1	166123187	166126525	intron (NM_001033344, intron 2 of 5)	intron (NM_001033344, intron 2 of 5)	3042	NM_001033344	240892	NM_001033344	ENSMUSG00000026564	Dusp27	C130085G02Rik|Gm209	dual specificity phosphatase 27 (putative)	protein-coding
1-1411	chr15	74992206	74997764	3' UTR (NM_010738, exon 4 of 4)	3' UTR (NM_010738, exon 4 of 4)	3046	NM_010738	110454	NM_010738	ENSMUSG00000075602	Ly6a	Ly-6A.2|Ly-6A/E|Ly-6E.1|Sca-1|Sca1|TAP	lymphocyte antigen 6 complex, locus A	protein-coding
1-2687	chr4	59260930	59265311	non-coding (NR_105031, exon 3 of 4)	non-coding (NR_105031, exon 3 of 4)	3069	NR_105031	101055769	NR_105031		Gm12596	-	predicted gene 12596	ncRNA
1-404	chr10	79793598	79799718	intron (NM_001161747, intron 1 of 7)	RSINE1|SINE|B4	3086	NM_023128	18483	NM_023128	ENSMUSG00000035863	Palm	-	paralemmin	protein-coding
1-2759	chr4	118685576	118689144	Intergenic	RMER20A|LTR|ERVK	3090	NM_146713	258708	NM_146713	ENSMUSG00000043383	Olfr1342	MOR258-3	olfactory receptor 1342	protein-coding
1-3324	chr6	71911018	71913332	intron (NM_009088, intron 1 of 33)	intron (NM_009088, intron 1 of 33)	3122	NM_009088	20019	NM_009088	ENSMUSG00000049553	Polr1a	194kDa|2900087K15Rik|3010014K16Rik|RPA194|Rpo1-4|mRPA1	polymerase (RNA) I polypeptide A	protein-coding
1-3901	chr7	123214846	123221161	intron (NM_146198, intron 1 of 16)	MIR3|SINE|MIR	3137	NM_146198	233836	NM_146198	ENSMUSG00000030769	Slc5a11	2010013B02Rik|Kst1|RKST2|SMIT2|Slc5a10	solute carrier family 5 (sodium/glucose cotransporter), member 11	protein-coding
1-4115	chr8	94870072	94876273	intron (NM_053246, intron 1 of 8)	intron (NM_053246, intron 1 of 8)	3140	NM_053246	114255	NM_053246	ENSMUSG00000040631	Dok4	-	docking protein 4	protein-coding
1-424	chr10	81560275	81564895	intron (NR_074087, intron 2 of 6)	intron (NR_074087, intron 2 of 6)	3141	NM_001276288	14797	NM_010347	ENSMUSG00000054452	Tle5	AL024115|Aes|Esp1|Grg|Grg-5|Grg5	TLE family member 5, transcriptional modulator	protein-coding
1-206	chr1	156470138	156472196	intron (NM_009230, intron 1 of 15)	intron (NM_009230, intron 1 of 15)	3161	NM_009230	20652	NM_009230	ENSMUSG00000026600	Soat1	8430426K15Rik|ACAT-1|AW550831|Acact|ald|hid	sterol O-acyltransferase 1	protein-coding
1-1330	chr15	7140544	7146988	intron (NM_013584, intron 1 of 19)	intron (NM_013584, intron 1 of 19)	3224	NM_013584	16880	NM_013584	ENSMUSG00000054263	Lifr	A230075M04Rik|AW061234|LIF	LIF receptor alpha	protein-coding
1-2877	chr4	151982530	151988969	exon (NM_001145929, exon 2 of 3)	exon (NM_001145929, exon 2 of 3)	3237	NM_175152	69876	NM_175152	ENSMUSG00000039759	Thap3	2010013E08Rik|2210418H06Rik	THAP domain containing, apoptosis associated protein 3	protein-coding
1-2805	chr4	133196132	133201663	TTS (NM_153423)	TTS (NM_153423)	3242	NR_105984	102466215	NR_105984	ENSMUSG00000099202	Mir7017	Gm27945|mmu-mir-7017	microRNA 7017	ncRNA
1-730	chr11	100624103	100628336	TTS (NM_177790)	TTS (NM_177790)	3264	NM_028024	71966	NM_028024	ENSMUSG00000017837	Nkiras2	2410003M04Rik|4930527H08Rik|D630018G21Rik|KBRAS2	NFKB inhibitor interacting Ras-like protein 2	protein-coding
1-628	chr11	69689602	69696058	intron (NM_001034097, intron 5 of 12)	PB1|SINE|Alu	3268	NM_001159503	619441	NM_001034097	ENSMUSG00000018752	Tnfsfm13	Tnfsf12-Tnfsf13|Tnfsf12Tnfsf13|Tnfsf12tnfsf13|Twe-pril	tumor necrosis factor (ligand) superfamily, membrane-bound member 13	protein-coding
1-1645	chr16	45536767	45540318	intron (NM_198106, intron 1 of 27)	intron (NM_198106, intron 1 of 27)	3276	NM_198106	208169	NM_198106	ENSMUSG00000033210	Slc9c1	Gm610|NHE-10|Slc9a10|sNHE|spermNHE	solute carrier family 9, subfamily C (Na+-transporting carboxylic acid decarboxylase), member 1	protein-coding
1-1839	chr17	47632751	47635183	intron (NM_198421, intron 1 of 6)	B1_Mur1|SINE|Alu	3277	NM_198421	224836	NM_198421	ENSMUSG00000090115	Usp49	C330046L10Rik|Gm545	ubiquitin specific peptidase 49	protein-coding
1-928	chr12	100153123	100159622	intron (NM_183155, intron 1 of 13)	intron (NM_183155, intron 1 of 13)	3281	NM_001290303	217827	NM_183155	ENSMUSG00000021179	Nrde2	6720454P05Rik	nrde-2 necessary for RNA interference, domain containing	protein-coding
1-2682	chr4	57853878	57861840	intron (NM_009649, intron 2 of 2)	intron (NM_009649, intron 2 of 2)	3297	NM_001035533	11641	NM_009649	ENSMUSG00000038729	Akap2	AA959716|AI649048|Akap-2|Akap-kl|B230340M18Rik|Prka2	A kinase (PRKA) anchor protein 2	protein-coding
1-3181	chr6	12103985	12108565	intron (NR_003631, intron 2 of 3)	intron (NR_003631, intron 2 of 3)	3305	NR_003631	625347	NM_001039041	ENSMUSG00000057223	Gm6578	EG625347	mitochondrial ribosomal protein L32 pseudogene	pseudo
1-394	chr10	75935911	75938778	TTS (NM_001277132)	TTS (NM_001277132)	3328	NR_153332	333670	NM_001037714	ENSMUSG00000050157	Gm867	Gm736	predicted gene 867	protein-coding
1-2372	chr2	164771386	164775169	TTS (NM_026785)	TTS (NM_026785)	3348	NM_026785	68612	NM_026785	ENSMUSG00000001403	Ube2c	1110015A16Rik|D2Ertd695e	ubiquitin-conjugating enzyme E2C	protein-coding
1-4062	chr8	71678330	71681150	exon (NM_010589, exon 6 of 25)	exon (NM_010589, exon 6 of 25)	3357	NM_010589	16453	NM_010589	ENSMUSG00000031805	Jak3	fae|wil	Janus kinase 3	protein-coding
1-1290	chr14	76761540	76765441	Intergenic	Intergenic	3359	NR_153763	73883	NR_153763		4930431P22Rik	-	RIKEN cDNA 4930431P22 gene	ncRNA
1-4096	chr8	84991916	84995990	intron (NM_001363497, intron 6 of 22)	intron (NM_001363497, intron 6 of 22)	3367	NM_001363497	170833	NM_133255	ENSMUSG00000052566	Hook2	A630054I03Rik|mHK2	hook microtubule tethering protein 2	protein-coding
1-2858	chr4	148081386	148087996	intron (NM_001301281, intron 1 of 4)	intron (NM_001301281, intron 1 of 4)	3373	NM_009642	11610	NM_009642	ENSMUSG00000029007	Agtrap	3300002E14Rik|AT1R|Atrap|D4Wsu124e	angiotensin II, type I receptor-associated protein	protein-coding
1-407	chr10	79822669	79826130	intron (NM_030218, intron 1 of 4)	ZP3AR|Satellite|Satellite	3378	NM_030218	78906	NM_030218	ENSMUSG00000035852	Misp	9130017N09Rik	mitotic spindle positioning	protein-coding
1-1724	chr17	25579210	25585895	intron (NR_045520, intron 1 of 8)	intron (NR_045520, intron 1 of 8)	3378	NM_029624	76483	NM_029624	ENSMUSG00000002279	Lmf1	2400010G15Rik|AW822050|Tmem112|cld	lipase maturation factor 1	protein-coding
1-1241	chr14	55854200	55860828	intron (NM_001040072, intron 1 of 7)	intron (NM_001040072, intron 1 of 7)	3399	NM_001040072	277154	NM_001040072	ENSMUSG00000075592	Nynrin	AA409373|C80530|mKIAA1305	NYN domain and retroviral integrase containing	protein-coding
1-2834	chr4	138814274	138817431	intron (NM_001122954, intron 2 of 5)	B3|SINE|B2	3405	NM_011110	18784	NM_011110	ENSMUSG00000041193	Pla2g5	PLA2|sPLA2	phospholipase A2, group V	protein-coding
1-4155	chr8	111684610	111687906	TTS (NM_025583)	TTS (NM_025583)	3416	NR_106044	102466993	NR_106044	ENSMUSG00000099129	Mir7076	Gm27318|mmu-mir-7076	microRNA 7076	ncRNA
1-367	chr10	62500918	62507746	intron (NM_001358965, intron 2 of 3)	ID_B1|SINE|B4	3425	NM_011157	19073	NM_011157	ENSMUSG00000020077	Srgn	Prg|Prg1|Sgc	serglycin	protein-coding
1-939	chr12	102678561	102684627	intron (NM_172584, intron 1 of 9)	intron (NM_172584, intron 1 of 9)	3426	NR_035457	100316812	NR_035457	ENSMUSG00000089324	Mir1936	mir-1936|mmu-mir-1936	microRNA 1936	ncRNA
1-1546	chr16	10326505	10329198	non-coding (NR_126064, exon 3 of 3)	non-coding (NR_126064, exon 3 of 3)	3434	NR_126064	381033	NR_126064	ENSMUSG00000116270	Gm1600	Gm1776	predicted gene 1600	ncRNA
1-1248	chr14	63410429	63417042	intron (NM_007549, intron 1 of 12)	intron (NM_007549, intron 1 of 12)	3452	NM_007549	12143	NM_007549	ENSMUSG00000014453	Blk	-	B lymphoid kinase	protein-coding
1-3377	chr6	87666386	87671009	intron (NM_024251, intron 1 of 9)	intron (NM_024251, intron 1 of 9)	3471	NM_024251	72103	NM_024251	ENSMUSG00000030051	Aplf	2010301N04Rik|AI452191	aprataxin and PNKP like factor	protein-coding
1-3720	chr7	27598685	27601925	intron (NM_001331108, intron 1 of 13)	intron (NM_001331108, intron 1 of 13)	3475	NM_001331108	11652	NM_007434	ENSMUSG00000004056	Akt2	2410016A19Rik|AW554154|PKB|PKBbeta	thymoma viral proto-oncogene 2	protein-coding
1-330	chr10	51687560	51690431	intron (NM_177306, intron 1 of 15)	intron (NM_177306, intron 1 of 15)	3477	NM_177306	320995	NM_177306	ENSMUSG00000019900	Rfx6	4930572O07Rik|Rfxdc1	regulatory factor X, 6	protein-coding
1-2889	chr4	155217623	155220492	intron (NM_011385, intron 1 of 6)	intron (NM_011385, intron 1 of 6)	3478	NM_011385	20481	NM_011385	ENSMUSG00000029050	Ski	2310012I02Rik|2610001A11Rik|AA062172|AA589460|BC004088	ski sarcoma viral oncogene homolog (avian)	protein-coding
1-3813	chr7	73810014	73816035	intron (NR_077222, intron 1 of 3)	intron (NR_077222, intron 1 of 3)	3479	NR_077222	100579147	NR_077222	ENSMUSG00000074067	Gm10619	4932443D20	predicted gene 10619	ncRNA
1-3965	chr7	140945479	140947982	intron (NR_153832, intron 11 of 11)	intron (NR_153832, intron 11 of 11)	3513	NM_053088	73835	NM_053088	ENSMUSG00000025489	Ifitm5	1110003J06Rik|AW213665|Bril|DSPA1|Hrmp1|Hrtm1	interferon induced transmembrane protein 5	protein-coding
1-3930	chr7	130262118	130264458	intron (NM_201601, intron 1 of 15)	intron (NM_201601, intron 1 of 15)	3520	NM_201601	14183	NM_010207	ENSMUSG00000030849	Fgfr2	AU043015|AW556123|Bek|Fgfr-2|Fgfr-7|Fgfr7|KGFR|KGFRTr|svs	fibroblast growth factor receptor 2	protein-coding
1-4226	chr9	23224306	23228914	intron (NM_028472, intron 2 of 14)	intron (NM_028472, intron 2 of 14)	3534	NM_028472	73230	NM_028472	ENSMUSG00000031963	Bmper	3110056H04Rik|CV-2|Crim3|Cv2	BMP-binding endothelial regulator	protein-coding
1-1611	chr16	30033072	30038811	intron (NR_045878, intron 2 of 3)	intron (NR_045878, intron 2 of 3)	3538	NR_045878	71528	NR_045878	ENSMUSG00000116660	9030404E10Rik	-	RIKEN cDNA 9030404E10 gene	ncRNA
1-2977	chr5	77088177	77095256	intron (NM_001159900, intron 2 of 2)	intron (NM_001159900, intron 2 of 2)	3551	NM_001159900	74318	NM_175606	ENSMUSG00000059325	Hopx	1110018K11Rik|1200015P04Rik|2300002F06Rik|AI848177|AW490897|Cameo|Hdop|Hod|Hop|Ob1|Obl|Toto	HOP homeobox	protein-coding
1-1451	chr15	79396921	79401794	intron (NM_172608, intron 1 of 8)	RSINE1|SINE|B4	3562	NM_001253817	223693	NM_172608	ENSMUSG00000009035	Tmem184b	2610507A11|4732495E13Rik	transmembrane protein 184b	protein-coding
1-4350	chr9	78362347	78366919	Intergenic	B1_Mur4|SINE|Alu	3566	NM_025274	434423	NM_025274	ENSMUSG00000060461	Dppa5a	AA536857|Dppa5|Esg1|ecat2	developmental pluripotency associated 5A	protein-coding
1-1921	chr18	33208675	33211887	intron (NM_133774, intron 1 of 5)	intron (NM_133774, intron 1 of 5)	3581	NM_001347624	170459	NM_133774	ENSMUSG00000024378	Stard4	4632419C16Rik|9030213J02Rik	StAR-related lipid transfer (START) domain containing 4	protein-coding
1-3778	chr7	45557713	45559329	intron (NM_025330, intron 4 of 8)	intron (NM_025330, intron 4 of 8)	3593	NM_025330	66065	NM_025330	ENSMUSG00000030825	Hsd17b14	0610039E24Rik|Dhrs10|retSDR3	hydroxysteroid (17-beta) dehydrogenase 14	protein-coding
1-2922	chr5	35023216	35026138	intron (NM_173402, intron 10 of 16)	intron (NM_173402, intron 10 of 16)	3628	NR_037280	100526557	NR_037280	ENSMUSG00000093097	Mir3097	mir-3097|mmu-mir-3097	microRNA 3097	ncRNA
1-3837	chr7	81824569	81826982	intron (NM_146193, intron 1 of 7)	intron (NM_146193, intron 1 of 7)	3656	NM_146193	83962	NM_146193	ENSMUSG00000025103	Btbd1	1190005H08Rik	BTB (POZ) domain containing 1	protein-coding
1-2347	chr2	152867981	152869498	intron (NM_001141978, intron 3 of 17)	intron (NM_001141978, intron 3 of 17)	3672	NR_049195	100885834	NR_049195	ENSMUSG00000093746	Mir5622	Gm24421|mmu-mir-5622	microRNA 5622	ncRNA
1-2163	chr2	25244913	25248306	3' UTR (NM_001252541, exon 12 of 12)	3' UTR (NM_001252541, exon 12 of 12)	3680	NM_176834	68846	NM_176834	ENSMUSG00000044628	Rnf208	1110061N23Rik	ring finger protein 208	protein-coding
1-4407	chr9	110953793	110956657	intron (NM_028838, intron 1 of 8)	intron (NM_028838, intron 1 of 8)	3680	NM_028838	74249	NM_028838	ENSMUSG00000032495	Lrrc2	2400002D05Rik|4933431K03Rik	leucine rich repeat containing 2	protein-coding
1-3113	chr5	138087721	138089813	intron (NM_029869, intron 1 of 3)	intron (NM_029869, intron 1 of 3)	3683	NM_029869	74570	NM_029869	ENSMUSG00000029729	Zkscan1	5930429A01Rik|9130423L19Rik|9230118B16Rik|AI646829|AI788588|C87323|KOX18|PHZ-37|ZNF139	zinc finger with KRAB and SCAN domains 1	protein-coding
1-3706	chr7	24907330	24908780	intron (NM_008488, intron 3 of 28)	intron (NM_008488, intron 3 of 28)	3709	NM_001130152	16801	NM_008488	ENSMUSG00000040940	Arhgef1	Lbcl2|Lsc	Rho guanine nucleotide exchange factor (GEF) 1	protein-coding
1-3750	chr7	31070692	31075267	intron (NM_008557, intron 2 of 7)	RLTR20C1_MM|LTR|ERVK	3718	NM_008557	17178	NM_008557	ENSMUSG00000057092	Fxyd3	Mat8	FXYD domain-containing ion transport regulator 3	protein-coding
1-2261	chr2	103297550	103301404	intron (NM_007914, intron 1 of 8)	intron (NM_007914, intron 1 of 8)	3719	NM_007914	13661	NM_007914	ENSMUSG00000012350	Ehf	9030625L19Rik|AU019492	ets homologous factor	protein-coding
1-2969	chr5	74950708	74955127	intron (NR_045866, intron 1 of 4)	intron (NR_045866, intron 1 of 4)	3723	NR_045866	619945	NM_001037908	ENSMUSG00000072874	Gm6116	EG619945	predicted gene 6116	ncRNA
1-1851	chr17	56075026	56076084	intron (NM_024432, intron 1 of 11)	intron (NM_024432, intron 1 of 11)	3778	NM_024432	66530	NM_024432	ENSMUSG00000019578	Ubxn6	1200008L11Rik|2210415J11Rik|AU040909|Ubxd1|Ubxdc2	UBX domain protein 6	protein-coding
1-1421	chr15	75969306	75976502	intron (NM_001361465, intron 2 of 4)	MTEb|LTR|ERVL-MaLR	3781	NM_001361464	69020	NM_001081065	ENSMUSG00000034429	Zfp707	1500031N24Rik|AI451708|AW495315	zinc finger protein 707	protein-coding
1-3822	chr7	79392338	79399902	intron (NM_145946, intron 2 of 37)	intron (NM_145946, intron 2 of 37)	3782	NM_145946	208836	NM_145946	ENSMUSG00000039187	Fanci	-	Fanconi anemia, complementation group I	protein-coding
1-156	chr1	136697686	136702352	intron (NR_037986, intron 1 of 4)	(TCC)n|Simple_repeat|Simple_repeat	3808	NR_037986	100503474	NR_037986		Platr22	Gm16880	pluripotency associated transcript 22	ncRNA
1-1166	chr13	119691739	119696637	intron (NM_001291439, intron 1 of 9)	intron (NM_001291439, intron 1 of 9)	3837	NM_145942	208715	NM_145942	ENSMUSG00000093930	Hmgcs1	B130032C06Rik	3-hydroxy-3-methylglutaryl-Coenzyme A synthase 1	protein-coding
1-1030	chr13	31576458	31580895	intron (NR_029439, intron 3 of 5)	intron (NR_029439, intron 3 of 5)	3837	NR_029439	71307	NR_029439	ENSMUSG00000038408	1700018A04Rik	4930551G20Rik|4933439J11Rik	RIKEN cDNA 1700018A04 gene	ncRNA
1-1577	chr16	13897895	13900660	intron (NM_001039533, intron 1 of 22)	intron (NM_001039533, intron 1 of 22)	3868	NM_053181	94184	NM_053181	ENSMUSG00000022680	Pdxdc1	2210010A19Rik|AA415817|Kiaa0251-hp	pyridoxal-dependent decarboxylase domain containing 1	protein-coding
1-2434	chr3	9827490	9832115	intron (NM_001195031, intron 1 of 8)	intron (NM_001195031, intron 1 of 8)	3877	NM_053182	94212	NM_053182	ENSMUSG00000027508	Pag1	Cbp|F730007C19Rik|Pag	phosphoprotein associated with glycosphingolipid microdomains 1	protein-coding
1-419	chr10	81092641	81097336	intron (NM_145365, intron 1 of 11)	ZP3AR|Satellite|Satellite	3884	NM_145365	208677	NM_145365	ENSMUSG00000035041	Creb3l3	BC010786|CREB-H|D10Bur1e	cAMP responsive element binding protein 3-like 3	protein-coding
1-3259	chr6	42899241	42901461	Intergenic	RLTR30D2_MM|LTR|ERV1	3898	NM_146273	258270	NM_146273	ENSMUSG00000043119	Olfr448	MOR261-13	olfactory receptor 448	protein-coding
1-3571	chr6	127101732	127109539	intron (NM_177003, intron 1 of 5)	intron (NM_177003, intron 1 of 5)	3917	NM_177003	319801	NM_177003	ENSMUSG00000038028	Tigar	9630033F20Rik|AA793651|AI595337|C79710|C85509	Trp53 induced glycolysis regulatory phosphatase	protein-coding
1-235	chr1	167351633	167356190	intron (NM_019993, intron 2 of 10)	intron (NM_019993, intron 2 of 10)	3920	NM_019993	56752	NM_019993	ENSMUSG00000026687	Aldh9a1	AA139417|Abaldh|ESTM40|TMABA-DH|Tmabadh	aldehyde dehydrogenase 9, subfamily A1	protein-coding
1-2892	chr4	156043243	156046261	exon (NM_029264, exon 10 of 15)	exon (NM_029264, exon 10 of 15)	3949	NM_001368641	330010	NM_029264	ENSMUSG00000029074	Ttll10	4833412E22Rik|4930595O22Rik|AU022799|BC042775|Ttll5	tubulin tyrosine ligase-like family, member 10	protein-coding
1-2339	chr2	152143566	152151593	intron (NM_009328, intron 1 of 1)	PB1D10|SINE|Alu	3970	NM_009328	21407	NM_009328	ENSMUSG00000068079	Tcf15	Meso1|bHLH-EC2	transcription factor 15	protein-coding
1-1908	chr18	12129528	12136133	intron (NM_024182, intron 1 of 12)	intron (NM_024182, intron 1 of 12)	3980	NM_024182	66878	NM_024182	ENSMUSG00000024404	Riok3	1200013N13Rik|D18Ertd331e|E130306C24Rik|Sudd	RIO kinase 3	protein-coding
1-2661	chr4	46597079	46598805	intron (NM_001164804, intron 1 of 11)	intron (NM_001164804, intron 1 of 11)	3987	NM_001164804	107684	NM_178893	ENSMUSG00000028337	Coro2a	9030208C03Rik|AI563590|IR10	coronin, actin binding protein 2A	protein-coding
1-2361	chr2	156881737	156884719	intron (NM_001356495, intron 2 of 7)	B2_Mm2|SINE|B2	3993	NM_029983	77799	NM_029983	ENSMUSG00000027636	Sla2	A930009E21Rik|AI430952|SLAP-2|SLAP2	Src-like-adaptor 2	protein-coding
1-1251	chr14	63436484	63444315	intron (NM_177628, intron 1 of 3)	intron (NM_177628, intron 1 of 3)	4005	NM_177628	219148	NM_177628	ENSMUSG00000035095	Fam167a	A030013D21	family with sequence similarity 167, member A	protein-coding
1-4057	chr8	71601184	71602135	intron (NM_001166213, intron 4 of 14)	intron (NM_001166213, intron 4 of 14)	4013	NM_001166213	100037278	NM_001166213	ENSMUSG00000043243	Fam129c	Bcnp1	family with sequence similarity 129, member C	protein-coding
1-4173	chr8	122379281	122382062	intron (NM_001029994, intron 1 of 17)	intron (NM_001029994, intron 1 of 17)	4055	NM_001029993	76014	NM_001029993	ENSMUSG00000017478	Zc3h18	1190001B23Rik|5830416A07Rik|Nhn1	zinc finger CCCH-type containing 18	protein-coding
1-4421	chr9	120112064	120116879	intron (NM_144793, intron 1 of 6)	G-rich|Low_complexity|Low_complexity	4089	NM_144793	208638	NM_144793	ENSMUSG00000032519	Slc25a38	AV019094|BC010801|appoptosin	solute carrier family 25, member 38	protein-coding
1-1442	chr15	78351094	78354285	Intergenic	Lx8|LINE|L1	4090	NR_106138	102466845	NR_106138	ENSMUSG00000099059	Mir7676-2	Gm27790|mmu-mir-7676-2	microRNA 7676-2	ncRNA
1-3053	chr5	117978139	117983593	intron (NM_001346588, intron 3 of 11)	intron (NM_001346588, intron 3 of 11)	4096	NM_145564	231670	NM_145564	ENSMUSG00000032898	Fbxo21	2810425J22Rik|AU016673	F-box protein 21	protein-coding
1-707	chr11	97601316	97603911	intron (NR_045496, intron 1 of 3)	intron (NR_045496, intron 1 of 3)	4102	NR_045496	69729	NR_045496	ENSMUSG00000085860	2410003L11Rik	-	RIKEN cDNA 2410003L11 gene	ncRNA
1-701	chr11	96325890	96328591	intron (NM_001079869, intron 1 of 3)	intron (NM_001079869, intron 1 of 3)	4114	NM_001079869	15410	NM_010458	ENSMUSG00000048763	Hoxb3	Hox-2.7	homeobox B3	protein-coding
1-3725	chr7	28695593	28698926	intron (NM_207238, intron 5 of 5)	B4A|SINE|B4	4115	NM_001163702	233040	NM_207238	ENSMUSG00000037463	Fbxo27	E130008B10Rik|FBG5|Gm161	F-box protein 27	protein-coding
1-1303	chr14	115046592	115050495	Intergenic	Intergenic	4116	NR_029816	751549	NR_029816	ENSMUSG00000076062	Mir92-1	Mirn92-1|mir-92a-1	microRNA 92-1	ncRNA
1-1650	chr16	48312724	48316092	intron (NM_028615, intron 4 of 6)	intron (NM_028615, intron 4 of 6)	4134	NM_028615	73703	NM_028615	ENSMUSG00000072419	Dppa2	2410088E07Rik|C80932|D19Mgi18|ECAT15-2	developmental pluripotency associated 2	protein-coding
1-1776	chr17	32911540	32914332	intron (NM_001204336, intron 3 of 12)	intron (NM_001204336, intron 3 of 12)	4151	NM_022434	64385	NM_022434	ENSMUSG00000024292	Cyp4f14	1300014O15Rik|cyp4f-14	cytochrome P450, family 4, subfamily f, polypeptide 14	protein-coding
1-2096	chr19	45653897	45658131	intron (NM_013907, intron 1 of 8)	intron (NM_013907, intron 1 of 8)	4179	NM_013907	30838	NM_013907	ENSMUSG00000040913	Fbxw4	Dac|Fbw4|SHFM3|SHSF3|dactylin|dactylyn	F-box and WD-40 domain protein 4	protein-coding
1-1744	chr17	28210452	28213464	intron (NM_027185, intron 1 of 10)	intron (NM_027185, intron 1 of 10)	4180	NM_027185	23853	NM_027185	ENSMUSG00000002257	Def6	2410003F05Rik|6430538D02Rik|AV094905|Ibp|Slat|Slat2|Slat6	differentially expressed in FDCP 6	protein-coding
1-4438	chrX	73641253	73645995	TTS (NM_029352)	TTS (NM_029352)	4183	NM_029352	75590	NM_029352	ENSMUSG00000031383	Dusp9	Dusp4|Mpk4|Pyst3	dual specificity phosphatase 9	protein-coding
1-1564	chr16	11196776	11201441	intron (NM_025546, intron 5 of 8)	intron (NM_025546, intron 5 of 8)	4184	NM_025546	66409	NM_025546	ENSMUSG00000005846	Rsl1d1	2410005K20Rik|C76439|pBK1	ribosomal L1 domain containing 1	protein-coding
1-772	chr11	115902563	115906122	intron (NM_183259, intron 1 of 2)	intron (NM_183259, intron 1 of 2)	4203	NM_183259	66528	NM_183259	ENSMUSG00000048442	Smim5	2210020M01Rik	small integral membrane protein 5	protein-coding
1-753	chr11	106752497	106758401	intron (NM_001271374, intron 3 of 5)	(TTTC)n|Simple_repeat|Simple_repeat	4223	NM_001271374	380732	NM_001033435	ENSMUSG00000040528	Milr1	Allergin-1|Gm885|Mca32	mast cell immunoglobulin like receptor 1	protein-coding
1-3828	chr7	80188463	80193668	intron (NM_013659, intron 1 of 14)	intron (NM_013659, intron 1 of 14)	4224	NM_013659	20352	NM_013659	ENSMUSG00000030539	Sema4b	SemC|Semac|mKIAA1745	sema domain, immunoglobulin domain (Ig), transmembrane domain (TM) and short cytoplasmic domain, (semaphorin) 4B	protein-coding
1-65	chr1	74334727	74338950	intron (NM_019999, intron 1 of 8)	B1_Mus1|SINE|Alu	4228	NM_019999	56695	NM_019999	ENSMUSG00000026179	Pnkd	2210013N15Rik|2810403H05Rik|AI854243|Brp17|MNCb-5687|MR-1|Tahccp2	paroxysmal nonkinesiogenic dyskinesia	protein-coding
1-3669	chr7	3619655	3623588	intron (NM_001290381, intron 3 of 5)	BC1_Mm|scRNA|scRNA	4248	NM_025348	66091	NM_025348	ENSMUSG00000035674	Ndufa3	1010001M12Rik|1700022J01Rik	NADH:ubiquinone oxidoreductase subunit A3	protein-coding
1-3816	chr7	75457345	75462227	intron (NM_029332, intron 1 of 36)	intron (NM_029332, intron 1 of 36)	4252	NM_029332	75547	NM_029332	ENSMUSG00000066406	Akap13	1700026G02Rik|5730522G15Rik|5830460E08Rik|AKAP-13|AKAP-Lbc|BRX|Ht31|LBC|PROTO-LB|PROTO-LBC	A kinase (PRKA) anchor protein 13	protein-coding
1-981	chr12	111806864	111812381	intron (NM_028875, intron 4 of 7)	intron (NM_028875, intron 4 of 7)	4257	NM_028875	74335	NM_028875	ENSMUSG00000021287	Xrcc3	-	X-ray repair complementing defective repair in Chinese hamster cells 3	protein-coding
1-352	chr10	60924572	60930016	TTS (NR_033616)	TTS (NR_033616)	4271	NR_105835	102466158	NR_105835	ENSMUSG00000099279	Mir6408	Gm27451|mmu-mir-6408	microRNA 6408	ncRNA
1-2385	chr2	167341248	167348489	intron (NM_019835, intron 1 of 8)	intron (NM_019835, intron 1 of 8)	4310	NM_019835	56336	NM_019835	ENSMUSG00000017929	B4galt5	9430078I07Rik|AW049941|AW539721	UDP-Gal:betaGlcNAc beta 1,4-galactosyltransferase, polypeptide 5	protein-coding
1-2029	chr19	9985227	9988710	exon (NM_011913, exon 10 of 12)	exon (NM_011913, exon 10 of 12)	4322	NM_010239	14319	NM_010239	ENSMUSG00000024661	Fth1	FHC|Fth|HFt|MFH	ferritin heavy polypeptide 1	protein-coding
1-2983	chr5	88586103	88589576	intron (NM_001359209, intron 1 of 17)	intron (NM_001359209, intron 1 of 17)	4326	NM_001289777	52822	NM_027530	ENSMUSG00000029291	Rufy3	2810428M05Rik|6330416M07Rik|AW455998|AW538594|D5Bwg0860e|Ripx|Rpipx	RUN and FYVE domain containing 3	protein-coding
1-2515	chr3	88328406	88331789	intron (NM_024246, intron 3 of 3)	B1_Mus1|SINE|Alu	4336	NM_024246	71913	NM_024246	ENSMUSG00000001420	Tmem79	2310042N02Rik|2310074C17Rik|Matt|ma	transmembrane protein 79	protein-coding
1-3173	chr6	7684830	7692887	intron (NM_012055, intron 2 of 11)	intron (NM_012055, intron 2 of 11)	4351	NM_012055	27053	NM_012055	ENSMUSG00000029752	Asns	-	asparagine synthetase	protein-coding
1-756	chr11	107550883	107553713	intron (NM_198298, intron 2 of 31)	intron (NM_198298, intron 2 of 31)	4365	NM_198298	78455	NM_198298	ENSMUSG00000020721	Helz	3110078M01Rik|9430093I07Rik|9630002H22Rik|AI851979|DRHC	helicase with zinc finger domain	protein-coding
1-2808	chr4	133556829	133558661	Intergenic	Intergenic	4369	NM_011850	23957	NM_011850	ENSMUSG00000037583	Nr0b2	SHP|SHP-1|Shp1	nuclear receptor subfamily 0, group B, member 2	protein-coding
1-21	chr1	34119443	34124065	intron (NM_001276764, intron 8 of 102)	intron (NM_001276764, intron 8 of 102)	4395	NR_105861	102466987	NR_105861	ENSMUSG00000105982	Mir6896	mmu-mir-6896	microRNA 6896	ncRNA
1-3775	chr7	45232678	45236147	TTS (NM_001285498)	TTS (NM_001285498)	4427	NM_007645	12493	NM_007645	ENSMUSG00000030798	Cd37	Tspan26	CD37 antigen	protein-coding
1-112	chr1	128094811	128101215	intron (NM_001285945, intron 1 of 20)	intron (NM_001285945, intron 1 of 20)	4458	NM_027678	226409	NM_027678	ENSMUSG00000036086	Zranb3	4933425L19Rik|AH2|AI316834|C730006D09	zinc finger, RAN-binding domain containing 3	protein-coding
1-3730	chr7	29292382	29295204	TTS (NM_026731)	TTS (NM_026731)	4473	NM_026731	68458	NM_026731	ENSMUSG00000037166	Ppp1r14a	1110001M11Rik|Cpi17	protein phosphatase 1, regulatory inhibitor subunit 14A	protein-coding
1-414	chr10	81018430	81023343	3' UTR (NM_145217, exon 2 of 2)	3' UTR (NM_145217, exon 2 of 2)	4491	NM_145217	208666	NM_145217	ENSMUSG00000043670	Diras1	Di-Ras1|Gbts1|RIG	DIRAS family, GTP-binding RAS-like 1	protein-coding
1-3482	chr6	113240441	113244237	intron (NM_001362182, intron 2 of 17)	intron (NM_001362182, intron 2 of 17)	4496	NM_026849	97287	NM_026849	ENSMUSG00000030269	Mtmr14	1110061O04Rik|AW553738|C76151	myotubularin related protein 14	protein-coding
1-1865	chr17	65763874	65772631	intron (NM_133685, intron 1 of 6)	intron (NM_133685, intron 1 of 6)	4500	NM_133685	106572	NM_133685	ENSMUSG00000056515	Rab31	1700093E07Rik|AI415285|Rab22B	RAB31, member RAS oncogene family	protein-coding
1-2414	chr2	173662159	173666637	intron (NM_024436, intron 2 of 6)	intron (NM_024436, intron 2 of 6)	4553	NM_024436	19334	NM_024436	ENSMUSG00000027519	Rab22a	3732413A17Rik|AI662177|AW319644|AW550514|E130120E14Rik|Rab22	RAB22A, member RAS oncogene family	protein-coding
1-3853	chr7	98110345	98119482	intron (NM_008663, intron 2 of 48)	intron (NM_008663, intron 2 of 48)	4580	NM_008663	17921	NM_008663	ENSMUSG00000030761	Myo7a	Hdb|Myo7|USH1B|nmf371|polka|sh-1|sh1	myosin VIIA	protein-coding
1-2526	chr3	90427390	90430713	intron (NM_178876, intron 1 of 30)	intron (NM_178876, intron 1 of 30)	4585	NM_145540	229543	NM_145540	ENSMUSG00000027933	Ints3	C77668	integrator complex subunit 3	protein-coding
1-3390	chr6	90422324	90425423	intron (NM_173775, intron 2 of 16)	URR1B|DNA|hAT-Charlie	4607	NM_173775	243538	NM_173775	ENSMUSG00000048794	Cfap100	AW048498|C030041G11Rik|C230069K22Rik|Ccdc37	cilia and flagella associated protein 100	protein-coding
1-482	chr10	121367900	121371534	intron (NM_001364695, intron 1 of 13)	URR1A|DNA|hAT-Charlie	4627	NM_029364	75612	NM_029364	ENSMUSG00000034707	Gns	2610016K11Rik|AU042285|C87209|G6S|N28088	glucosamine (N-acetyl)-6-sulfatase	protein-coding
1-3065	chr5	121399025	121406256	intron (NM_172722, intron 1 of 23)	B1_Mus2|SINE|Alu	4645	NM_172722	231713	NM_172722	ENSMUSG00000042719	Naa25	4833422K13Rik|A630046C11|AI450868|C330023M02Rik|Mdm20	N(alpha)-acetyltransferase 25, NatB auxiliary subunit	protein-coding
1-1649	chr16	48286736	48290065	intron (NM_028610, intron 2 of 6)	intron (NM_028610, intron 2 of 6)	4665	NM_028610	73693	NM_028610	ENSMUSG00000058550	Dppa4	2410091M23Rik|C76608|ECAT15-1	developmental pluripotency associated 4	protein-coding
1-122	chr1	130829062	130833655	intron (NM_011082, intron 1 of 10)	intron (NM_011082, intron 1 of 10)	4674	NM_011082	18703	NM_011082	ENSMUSG00000026417	Pigr	-	polymeric immunoglobulin receptor	protein-coding
1-718	chr11	98976849	98979831	Intergenic	Intergenic	4680	NM_178596	353155	NM_178596	ENSMUSG00000047197	Gjd3	Gja11|Gjc1|cx30.2	gap junction protein, delta 3	protein-coding
1-810	chr11	120608492	120617889	intron (NM_024229, intron 6 of 13)	intron (NM_024229, intron 6 of 13)	4713	NM_001347616	208990	NM_153288	ENSMUSG00000044034	Npb	PPL7|mPPL7	neuropeptide B	protein-coding
1-505	chr11	3311787	3315744	intron (NR_045708, intron 3 of 5)	intron (NR_045708, intron 3 of 5)	4765	NR_045708	100302648	NR_045708	ENSMUSG00000084941	Gm11944	-	predicted gene 11944	ncRNA
1-3548	chr6	122877856	122880813	intron (NR_156733, intron 1 of 6)	intron (NR_156733, intron 1 of 6)	4777	NR_156733	67602	NM_026267	ENSMUSG00000030327	Necap1	1200016B17Rik|AI747569	NECAP endocytosis associated 1	protein-coding
1-4066	chr8	72192948	72196019	intron (NM_197944, intron 2 of 5)	RLTR23|LTR|ERV1	4815	NM_197944	209488	NM_197944	ENSMUSG00000062007	Hsh2d	ALX|Hsh2	hematopoietic SH2 domain containing	protein-coding
1-3059	chr5	119684800	119687982	intron (NR_040416, intron 2 of 2)	intron (NR_040416, intron 2 of 2)	4827	NR_040416	433944	NR_040416	ENSMUSG00000086847	Tbx3os2	Gm16065	T-box 3, opposite strand 2	ncRNA
1-1934	chr18	37948087	37952226	intron (NM_010411, intron 3 of 14)	MIRb|SINE|MIR	4832	NM_010411	15183	NM_010411	ENSMUSG00000024454	Hdac3	AW537363	histone deacetylase 3	protein-coding
1-3620	chr6	137162619	137167145	intron (NM_181988, intron 2 of 4)	intron (NM_181988, intron 2 of 4)	4836	NM_001164214	232441	NM_181988	ENSMUSG00000030222	Rerg	-	RAS-like, estrogen-regulated, growth-inhibitor	protein-coding
1-4374	chr9	99427031	99436689	intron (NM_008624, intron 1 of 5)	intron (NM_008624, intron 1 of 5)	4852	NM_008624	17532	NM_008624	ENSMUSG00000032470	Mras	2900078C09Rik|AI326250	muscle and microspikes RAS	protein-coding
1-1234	chr14	54246666	54251485	intron (NM_001113358, intron 1 of 2)	intron (NM_001113358, intron 1 of 2)	4854	NM_001113358	13135	NM_010015	ENSMUSG00000022174	Dad1	AI323713	defender against cell death 1	protein-coding
1-724	chr11	100400752	100405247	intron (NR_132425, intron 3 of 3)	RLTR20A4|LTR|ERVK	4883	NR_132425	102635937	NR_132425		Gm12348	-	predicted gene 12348	ncRNA
1-1414	chr15	75620045	75623089	intron (NM_001044718, intron 2 of 2)	intron (NM_001044718, intron 2 of 2)	4883	NM_011759	22701	NM_011759	ENSMUSG00000047003	Zfp41	CTfin92|Zfp-41	zinc finger protein 41	protein-coding
1-3138	chr5	144103135	144107376	intron (NM_001081109, intron 1 of 13)	intron (NM_001081109, intron 1 of 13)	4894	NM_001081109	231876	NM_001081109	ENSMUSG00000038970	Lmtk2	2900041G10Rik|A330101P12Rik|BREK|KPI-2|KPI2|aatyk2|cprk	lemur tyrosine kinase 2	protein-coding
1-383	chr10	71336921	71342982	intron (NM_134007, intron 1 of 2)	intron (NM_134007, intron 1 of 2)	4898	NM_134007	52637	NM_134007	ENSMUSG00000037710	Cisd1	AU043990|AW743335|D10Ertd214e|Zcd1|mitoNEET	CDGSH iron sulfur domain 1	protein-coding
1-252	chr1	180249609	180253094	intron (NM_001128605, intron 1 of 10)	intron (NM_001128605, intron 1 of 10)	4949	NM_001128605	19165	NM_011183	ENSMUSG00000010609	Psen2	ALG-3|Ad4h|Alg3|PS-2|PS2|Psnl2|STM2	presenilin 2	protein-coding
1-336	chr10	52420423	52424595	intron (NM_030250, intron 1 of 4)	intron (NM_030250, intron 1 of 4)	4962	NM_030250	52014	NM_030250	ENSMUSG00000023068	Nus1	1600027K07Rik|AU019165|AW538011|BC003223|D10Ertd438e	NUS1 dehydrodolichyl diphosphate synthase subunit	protein-coding
1-2568	chr3	121807731	121812159	intron (NM_008991, intron 1 of 22)	L2a|LINE|L2	4964	NM_001355756	19299	NM_008991	ENSMUSG00000028127	Abcd3	AI313901|AU018866|AW146054|PMP68|PMP70|Pxmp1	ATP-binding cassette, sub-family D (ALD), member 3	protein-coding
1-2418	chr2	174760800	174770406	intron (NM_007903, intron 2 of 4)	MLT2D|LTR|ERVL	4984	NM_007903	13616	NM_007903	ENSMUSG00000027524	Edn3	ET-3|PPET3|ls|tmgc48	endothelin 3	protein-coding
1-2030	chr19	10094262	10098776	intron (NM_019699, intron 1 of 11)	intron (NM_019699, intron 1 of 11)	4984	NM_019699	56473	NM_019699	ENSMUSG00000024665	Fads2	2900042M13Rik|Fadsd2	fatty acid desaturase 2	protein-coding
1-3269	chr6	49208853	49211081	intron (NM_023670, intron 2 of 14)	intron (NM_023670, intron 2 of 14)	4987	NM_023670	140488	NM_023670	ENSMUSG00000029814	Igf2bp3	2610101N11Rik|AA522010|AL022933|AU045931|IMP-3|IMP3|Koc13|Neilsen|mimp3	insulin-like growth factor 2 mRNA binding protein 3	protein-coding
1-3553	chr6	124833742	124836807	intron (NM_013530, intron 9 of 9)	intron (NM_013530, intron 9 of 9)	5001	NM_013530	14695	NM_013530	ENSMUSG00000023439	Gnb3	Gnb-3	guanine nucleotide binding protein (G protein), beta 3	protein-coding
1-459	chr10	108419893	108424625	intron (NR_155870, intron 1 of 2)	intron (NR_155870, intron 1 of 2)	5008	NR_155870	102640148	NR_155870	ENSMUSG00000112532	Gm36283	-	predicted gene, 36283	ncRNA
1-2481	chr3	57568983	57572753	intron (NM_133784, intron 2 of 6)	ID_B1|SINE|B4	5008	NM_133784	97064	NM_133784	ENSMUSG00000027803	Wwtr1	2310058J06Rik|2610021I22Rik|C78399|Taz	WW domain containing transcription regulator 1	protein-coding
1-4025	chr8	41125695	41131732	intron (NM_001005863, intron 1 of 13)	intron (NM_001005863, intron 1 of 13)	5013	NM_001005863	102103	NM_001005863	ENSMUSG00000045636	Mtus1	AI481402|ATBP135|Atip1|B430010I23Rik|B430305I03Rik|C85752|Cctsg1-440|MD44|MTSG1|mKIAA1288	mitochondrial tumor suppressor 1	protein-coding
1-2348	chr2	152869559	152870602	intron (NM_001141978, intron 4 of 17)	BC1_Mm|scRNA|scRNA	5013	NR_049195	100885834	NR_049195	ENSMUSG00000093746	Mir5622	Gm24421|mmu-mir-5622	microRNA 5622	ncRNA
1-3475	chr6	108831319	108836001	intron (NM_138677, intron 1 of 11)	B4A|SINE|B4	5019	NM_138677	192193	NM_138677	ENSMUSG00000030104	Edem1	A130059K23Rik|EDEM|mKIAA0212	ER degradation enhancer, mannosidase alpha-like 1	protein-coding
1-1311	chr14	120919840	120921953	intron (NM_001360602, intron 3 of 25)	intron (NM_001360602, intron 3 of 25)	5049	NM_001360602	70572	NM_023579	ENSMUSG00000030662	Ipo5	1110011C18Rik|5730478E03Rik|AA409333|C76941|IMB3|Kpnb3|Ranbp5|imp5	importin 5	protein-coding
1-2344	chr2	152736266	152746344	Intergenic	(TTTG)n|Simple_repeat|Simple_repeat	5054	NM_010495	15901	NM_010495	ENSMUSG00000042745	Id1	AI323524|D2Wsu140e|Idb1|bHLHb24	inhibitor of DNA binding 1, HLH protein	protein-coding
1-4089	chr8	84126921	84135177	exon (NM_001013384, exon 8 of 10)	exon (NM_001013384, exon 8 of 10)	5060	NM_001013384	244550	NM_001013384	ENSMUSG00000012889	Podnl1	5832418A03Rik|Gm506	podocan-like 1	protein-coding
1-1199	chr14	27339526	27342739	intron (NM_001289687, intron 1 of 9)	MTC|LTR|ERVL-MaLR	5095	NM_001289687	71704	NM_027871	ENSMUSG00000021895	Arhgef3	1200004I24Rik|9830169H03Rik|C76747|Xpln	Rho guanine nucleotide exchange factor (GEF) 3	protein-coding
1-409	chr10	79997597	80005650	exon (NM_001347081, exon 12 of 47)	exon (NM_001347081, exon 12 of 47)	5129	NM_013850	27403	NM_013850	ENSMUSG00000035722	Abca7	ABCX|Abc51	ATP-binding cassette, sub-family A (ABC1), member 7	protein-coding
1-970	chr12	110850292	110860621	exon (NM_028365, exon 2 of 8)	exon (NM_028365, exon 2 of 8)	5177	NM_028365	72805	NM_028365	ENSMUSG00000021271	Zfp839	2810455K09Rik	zinc finger protein 839	protein-coding
1-4132	chr8	105337624	105347923	intron (NM_177699, intron 1 of 21)	intron (NM_177699, intron 1 of 21)	5197	NM_177699	234686	NM_177699	ENSMUSG00000014778	Fhod1	BC017144|FHOS|FHOS1	formin homology 2 domain containing 1	protein-coding
1-3838	chr7	82178898	82181095	intron (NM_017400, intron 1 of 8)	intron (NM_017400, intron 1 of 8)	5200	NM_001277955	20408	NM_017400	ENSMUSG00000030638	Sh3gl3	EEN-B2|SH3P13|Sh3d2c|Sh3d2c2	SH3-domain GRB2-like 3	protein-coding
1-714	chr11	98030620	98033635	Intergenic	MT2A|LTR|ERVL	5203	NM_009078	19921	NM_009078	ENSMUSG00000017404	Rpl19	-	ribosomal protein L19	protein-coding
1-805	chr11	120181084	120188217	Intergenic	Intergenic	5206	NR_030682	100042332	NR_030682		2810410L24Rik	-	RIKEN cDNA 2810410L24 gene	ncRNA
1-113	chr1	128321686	128324532	intron (NM_001081078, intron 1 of 16)	(CA)n|Simple_repeat|Simple_repeat	5209	NM_001081078	226413	NM_001081078	ENSMUSG00000026354	Lct	Gm100|LAC|LPH|Lphl	lactase	protein-coding
1-1196	chr14	27042540	27045880	intron (NM_134437, intron 1 of 12)	intron (NM_134437, intron 1 of 12)	5209	NM_134437	171463	NM_027265	ENSMUSG00000040717	Il17rd	2810004A10Rik|AI428510|Sef|Sef-S	interleukin 17 receptor D	protein-coding
1-1399	chr15	62211255	62217219	intron (NR_132747, intron 2 of 4)	intron (NR_132747, intron 2 of 4)	5214	NR_003523	67552	NM_026230		H2afy3	4933432H23Rik	H2A histone family, member Y3	pseudo
1-3867	chr7	104221821	104226284	intron (NM_001013616, intron 1 of 7)	intron (NM_001013616, intron 1 of 7)	5257	NM_001013616	94088	NM_001013616	ENSMUSG00000072244	Trim6	C430046K18Rik|D7Ertd684e	tripartite motif-containing 6	protein-coding
1-3767	chr7	45043757	45052371	exon (NM_175022, exon 4 of 14)	exon (NM_175022, exon 4 of 14)	5270	NM_175022	233210	NM_175022	ENSMUSG00000046574	Prr12	6720469B10|BC058674	proline rich 12	protein-coding
1-3049	chr5	117136746	117140974	intron (NM_001081308, intron 1 of 19)	intron (NM_001081308, intron 1 of 19)	5272	NM_183306	330177	NM_183306	ENSMUSG00000061288	Taok3	2900006A08Rik|A130052D22|A430105I05Rik	TAO kinase 3	protein-coding
1-1850	chr17	56073104	56074965	intron (NM_024432, intron 2 of 11)	intron (NM_024432, intron 2 of 11)	5299	NM_024432	66530	NM_024432	ENSMUSG00000019578	Ubxn6	1200008L11Rik|2210415J11Rik|AU040909|Ubxd1|Ubxdc2	UBX domain protein 6	protein-coding
1-4340	chr9	73065581	73073329	intron (NM_001301232, intron 1 of 5)	RSINE1|SINE|B4	5307	NM_001301232	11891	NM_023635	ENSMUSG00000032202	Rab27a	2210402C08Rik|2410003M20Rik|4933437C11Rik|ash	RAB27A, member RAS oncogene family	protein-coding
1-1580	chr16	16986394	16991028	intron (NM_001357115, intron 1 of 8)	B1_Mus2|SINE|Alu	5329	NM_001357115	26413	NM_011949	ENSMUSG00000063358	Mapk1	9030612K14Rik|AA407128|AU018647|C78273|ERK|Erk2|MAPK2|PRKM2|Prkm1|p41mapk|p42mapk	mitogen-activated protein kinase 1	protein-coding
1-4058	chr8	71602196	71603795	intron (NM_001166213, intron 8 of 14)	intron (NM_001166213, intron 8 of 14)	5349	NM_001166213	100037278	NM_001166213	ENSMUSG00000043243	Fam129c	Bcnp1	family with sequence similarity 129, member C	protein-coding
1-2580	chr3	127829898	127834439	intron (NM_001346718, intron 1 of 8)	intron (NM_001346718, intron 1 of 8)	5355	NM_145964	211556	NM_145964	ENSMUSG00000074238	Ap1ar	AA407621|C78909|Gadkin	adaptor-related protein complex 1 associated regulatory protein	protein-coding
1-3916	chr7	126386831	126395918	exon (NM_010900, exon 3 of 8)	exon (NM_010900, exon 3 of 8)	5363	NM_010900	18020	NM_010900	ENSMUSG00000030722	Nfatc2ip	D7Ertd304e|NIP45	nuclear factor of activated T cells, cytoplasmic, calcineurin dependent 2 interacting protein	protein-coding
1-646	chr11	76391816	76395733	intron (NM_008750, intron 1 of 7)	MTA_Mm|LTR|ERVL-MaLR	5367	NM_008750	18230	NM_008750	ENSMUSG00000020844	Nxn	l11Jus13	nucleoredoxin	protein-coding
1-3220	chr6	35319346	35322194	intron (NM_173375, intron 1 of 2)	L2a|LINE|L2	5371	NM_173375	208164	NM_173375	ENSMUSG00000047420	Fam180a	B230314O19	family with sequence similarity 180, member A	protein-coding
1-1500	chr15	97050143	97050970	intron (NM_027052, intron 1 of 15)	MIR|SINE|MIR	5400	NM_027052	69354	NM_027052	ENSMUSG00000022464	Slc38a4	1110012E16Rik|1700012A18Rik|Ata3|mATA3|mNAT3	solute carrier family 38, member 4	protein-coding
1-3012	chr5	107869098	107870280	intron (NM_007964, intron 1 of 17)	intron (NM_007964, intron 1 of 17)	5418	NM_007964	14020	NM_007964	ENSMUSG00000011831	Evi5	NB4S	ecotropic viral integration site 5	protein-coding
1-85	chr1	86530541	86533425	Intergenic	Intergenic	5426	NM_001360830	19231	NM_008972	ENSMUSG00000026238	Ptma	Thym	prothymosin alpha	protein-coding
1-2211	chr2	62404071	62409532	intron (NM_001159543, intron 2 of 24)	intron (NM_001159543, intron 2 of 24)	5430	NM_010074	13482	NM_010074	ENSMUSG00000035000	Dpp4	Cd26|Dpp-4|THAM	dipeptidylpeptidase 4	protein-coding
1-3997	chr8	19499501	19501594	Intergenic	RLTR13G|LTR|ERVK	5450	NM_139220	246080	NM_139220	ENSMUSG00000037790	Defb7	BD-7|Defb15	defensin beta 7	protein-coding
1-3516	chr6	116200293	116204721	intron (NR_131013, intron 2 of 3)	intron (NR_131013, intron 2 of 3)	5486	NR_131013	78739	NR_131013	ENSMUSG00000108030	9530062K07Rik	-	RIKEN cDNA 9530062K07 gene	ncRNA
1-1660	chr16	84777669	84781581	intron (NM_023844, intron 1 of 9)	MLTR25A|LTR|ERVK	5502	NM_023844	67374	NM_023844	ENSMUSG00000053062	Jam2	1110002N23Rik|2410030G21Rik|2410167M24Rik|JAM-2|JAM-B|Jcam2|VE-JAM	junction adhesion molecule 2	protein-coding
1-4218	chr9	21404223	21408211	TTS (NM_001277321)	TTS (NM_001277321)	5503	NR_045742	330902	NR_045742	ENSMUSG00000097665	Gm16853	4930565O14	predicted gene, 16853	ncRNA
1-4026	chr8	43134660	43137302	intron (NM_177742, intron 5 of 5)	intron (NM_177742, intron 5 of 5)	5505	NM_177742	244448	NM_177742	ENSMUSG00000031651	Triml1	4933403D14|BC050188	tripartite motif family-like 1	protein-coding
1-3747	chr7	30767258	30771274	intron (NM_172899, intron 8 of 18)	intron (NM_172899, intron 8 of 18)	5508	NM_001369359	73712	NM_028618	ENSMUSG00000060962	Dmkn	1110014F24Rik|AW561900|C130074A08|SK30|SK89|cI-36	dermokine	protein-coding
1-1669	chr16	91003474	91007681	intron (NM_001164483, intron 2 of 31)	L1MA6|LINE|L1	5518	NM_001045515	104015	NM_001045515	ENSMUSG00000022973	Synj1	A930006D20Rik|AA675315|mKIAA0910	synaptojanin 1	protein-coding
1-715	chr11	98579996	98583424	3' UTR (NM_025661, exon 4 of 4)	3' UTR (NM_025661, exon 4 of 4)	5535	NM_025661	66612	NM_025661	ENSMUSG00000038150	Ormdl3	2810011N17Rik|AI315223	ORM1-like 3 (S. cerevisiae)	protein-coding
1-2653	chr4	41492007	41503056	exon (NM_001085515, exon 2 of 2)	exon (NM_001085515, exon 2 of 2)	5544	NM_001085515	329828	NM_001085515	ENSMUSG00000046312	Myorg	AA408153|AI464131|AI604836|Gm762|Kiaa1161|NET37	myogenesis regulating glycosidase (putative)	protein-coding
1-2658	chr4	44160249	44163704	intron (NM_001038993, intron 1 of 11)	intron (NM_001038993, intron 1 of 11)	5562	NM_175201	73469	NM_175201	ENSMUSG00000035696	Rnf38	1700065B19Rik|2610202O07Rik|AA673263|Oip1	ring finger protein 38	protein-coding
1-295	chr10	20175270	20177903	intron (NM_001358787, intron 1 of 17)	intron (NM_001358787, intron 1 of 17)	5564	NM_001358787	17761	NM_008635	ENSMUSG00000019996	Map7	E-MAP-115|MAP-7|Mtap7|R75000|mshi|mste|ste	microtubule-associated protein 7	protein-coding
1-2883	chr4	152311904	152314209	intron (NM_001033489, intron 11 of 16)	CpG	5569	NM_001033489	433809	NM_001033489	ENSMUSG00000058498	Rnf207	D330010C22Rik|Gm143	ring finger protein 207	protein-coding
1-4100	chr8	85494219	85502077	intron (NM_173866, intron 2 of 11)	B3|SINE|B2	5572	NM_173866	108682	NM_173866	ENSMUSG00000031700	Gpt2	4631422C05Rik|ALT2|AU014768|AU041193|C87201	glutamic pyruvate transaminase (alanine aminotransferase) 2	protein-coding
1-1719	chr17	24636260	24640278	intron (NM_001357615, intron 4 of 5)	intron (NM_001357615, intron 4 of 5)	5587	NM_008743	18207	NM_008743	ENSMUSG00000041429	Nthl1	Nth1|Octs3	nth (endonuclease III)-like 1 (E.coli)	protein-coding
1-1139	chr13	101760729	101764488	intron (NM_001077495, intron 1 of 15)	intron (NM_001077495, intron 1 of 15)	5609	NM_001077495	18708	NM_001024955	ENSMUSG00000041417	Pik3r1	PI3K|p50alpha|p55alpha|p85alpha	phosphoinositide-3-kinase regulatory subunit 1	protein-coding
1-1690	chr17	5411498	5414818	intron (NM_027457, intron 3 of 3)	intron (NM_027457, intron 3 of 3)	5609	NM_175349	106557	NM_175349	ENSMUSG00000101959	Ldhal6b	4933402O15Rik|AI326310|LDHL|Ldhal	lactate dehydrogenase A-like 6B	protein-coding
1-384	chr10	75040861	75044825	intron (NM_001359271, intron 3 of 10)	intron (NM_001359271, intron 3 of 10)	5617	NM_001359272	76877	NM_029781	ENSMUSG00000020175	Rab36	6330593L16Rik|AW047545	RAB36, member RAS oncogene family	protein-coding
1-1948	chr18	46518886	46521735	intron (NM_173423, intron 2 of 2)	Lx6|LINE|L1	5661	NM_173423	240263	NM_173423	ENSMUSG00000033319	Fem1c	2610312A07Rik|3632443A22Rik|AI646567	fem-1 homolog c (C.elegans)	protein-coding
1-2470	chr3	41521846	41523757	intron (NR_130791, intron 2 of 5)	intron (NR_130791, intron 2 of 5)	5673	NR_130791	78648	NR_130791		2400006E01Rik	Gm43733|lncRNA-JADE	RIKEN cDNA 2400006E01 gene	ncRNA
1-2503	chr3	84177952	84182689	intron (NM_030706, intron 6 of 11)	intron (NM_030706, intron 6 of 11)	5682	NR_036654	624713	NR_036654		Gm6525	EG624713	ribosomal protein L36a pseudogene	pseudo
1-649	chr11	78117980	78124657	intron (NM_001364110, intron 1 of 2)	intron (NM_001364110, intron 1 of 2)	5692	NM_001364110	216971	NM_145430	ENSMUSG00000037750	Fam222b	9630020I17Rik	family with sequence similarity 222, member B	protein-coding
1-1791	chr17	36839769	36845943	intron (NM_001286726, intron 2 of 9)	intron (NM_001286726, intron 2 of 9)	5710	NM_001025599	22670	NM_030698	ENSMUSG00000024457	Trim26	AI462198|Zfp173|Zfp1736	tripartite motif-containing 26	protein-coding
1-2065	chr19	32341646	32345463	intron (NM_001362423, intron 2 of 9)	HAL1|LINE|L1	5762	NM_001168525	208449	NM_144792	ENSMUSG00000040451	Sgms1	9530058O11Rik|AI841905|C80702|Mob|Sms1|Sor1|Tmem23	sphingomyelin synthase 1	protein-coding
1-1658	chr16	78304555	78310318	intron (NM_001025192, intron 1 of 6)	intron (NM_001025192, intron 1 of 6)	5765	NM_009988	13052	NM_009988	ENSMUSG00000022865	Cxadr	2610206D03Rik|AU016810|AW553441|CAR|MCAR|MCVADR	coxsackie virus and adenovirus receptor	protein-coding
1-2495	chr3	75646195	75653718	intron (NR_040539, intron 1 of 2)	intron (NR_040539, intron 1 of 2)	5775	NR_040539	69193	NR_040539	ENSMUSG00000099370	Platr10	2410007B07Rik	pluripotency associated transcript 10	ncRNA
1-2640	chr4	19702016	19704433	intron (NM_177327, intron 1 of 24)	intron (NM_177327, intron 1 of 24)	5780	NM_001355222	107568	NM_177327	ENSMUSG00000041058	Wwp1	8030445B08Rik|AIP5|SDRP1|Tiul1	WW domain containing E3 ubiquitin protein ligase 1	protein-coding
1-573	chr11	53329219	53331724	intron (NM_026479, intron 2 of 3)	intron (NM_026479, intron 2 of 3)	5782	NM_026479	67966	NM_026479	ENSMUSG00000018239	Zcchc10	2410141K03Rik|AA675321|D11Ertd416e	zinc finger, CCHC domain containing 10	protein-coding
1-2253	chr2	94430184	94434615	intron (NM_001305258, intron 1 of 13)	Lx8|LINE|L1	5787	NM_001305258	11800	NM_007466	ENSMUSG00000027193	Api5	AAC-11|AI196452|API-5	apoptosis inhibitor 5	protein-coding
1-174	chr1	152082958	152086068	intron (NM_197990, intron 1 of 5)	intron (NM_197990, intron 1 of 5)	5807	NM_197990	69399	NM_197990	ENSMUSG00000032666	1700025G04Rik	2610510E02Rik|2900042O04Rik	RIKEN cDNA 1700025G04 gene	protein-coding
1-2868	chr4	149338774	149342144	intron (NM_022022, intron 22 of 26)	intron (NM_022022, intron 22 of 26)	5820	NR_131918	74310	NR_131918	ENSMUSG00000085286	Ube4bos3	1700121F15Rik	ubiquitination factor E4B, opposite strand 3	ncRNA
1-2089	chr19	43976165	43985163	intron (NM_030703, intron 2 of 8)	intron (NM_030703, intron 2 of 8)	5856	NM_030703	93721	NM_030703	ENSMUSG00000025196	Cpn1	0610011F20Rik|CPN	carboxypeptidase N, polypeptide 1	protein-coding
1-1654	chr16	55887522	55891297	intron (NM_001134457, intron 2 of 5)	RLTR21|LTR|ERVK	5870	NM_001134457	385658	NM_001134457	ENSMUSG00000075033	Nxpe3	Fam55c|Gm1752|Gm611	neurexophilin and PC-esterase domain family, member 3	protein-coding
1-3170	chr6	6205491	6217107	intron (NM_015829, intron 1 of 17)	intron (NM_015829, intron 1 of 17)	5874	NM_015829	50799	NM_015829	ENSMUSG00000015112	Slc25a13	AI785475|Ctrn	solute carrier family 25 (mitochondrial carrier, adenine nucleotide translocator), member 13	protein-coding
1-3729	chr7	29161158	29164346	intron (NM_182927, intron 5 of 5)	intron (NM_182927, intron 5 of 5)	5895	NM_182927	101809	NM_182927	ENSMUSG00000037239	Spred3	AW047143|D130060H24Rik|Spred-3	sprouty-related EVH1 domain containing 3	protein-coding
1-350	chr10	60289511	60291211	intron (NM_001146124, intron 1 of 13)	intron (NM_001146124, intron 1 of 13)	5900	NM_001146124	19156	NM_011179	ENSMUSG00000004207	Psap	AI037048|SGP-1	prosaposin	protein-coding
1-827	chr12	11195820	11201371	intron (NR_131084, intron 2 of 4)	intron (NR_131084, intron 2 of 4)	5907	NR_131083	77442	NR_131083	ENSMUSG00000112041	9530020I12Rik	-	RIKEN cDNA 9530020I12 gene	ncRNA
1-564	chr11	46240203	46242730	intron (NM_133769, intron 22 of 30)	intron (NM_133769, intron 22 of 30)	5909	NM_177075	320116	NM_177075	ENSMUSG00000048721	Fndc9	C030019I05Rik	fibronectin type III domain containing 9	protein-coding
1-211	chr1	156666259	156670589	intron (NM_023141, intron 3 of 5)	intron (NM_023141, intron 3 of 5)	5915	NM_023141	30935	NM_023141	ENSMUSG00000060519	Tor3a	Adir	torsin family 3, member A	protein-coding
1-4233	chr9	27146660	27152335	intron (NM_023277, intron 1 of 8)	intron (NM_023277, intron 1 of 8)	5924	NM_023277	83964	NM_023277	ENSMUSG00000031990	Jam3	1110002N23Rik|JAM-3|JAM-C|Jcam3	junction adhesion molecule 3	protein-coding
1-2917	chr5	30286091	30288575	intron (NM_001033460, intron 1 of 16)	intron (NM_001033460, intron 1 of 16)	5940	NM_001033460	381738	NM_001033460	ENSMUSG00000073102	Drc1	Ccdc164|Gm1060|b2b1654Clo	dynein regulatory complex subunit 1	protein-coding
1-2278	chr2	119292853	119296543	exon (NM_172269, exon 4 of 5)	exon (NM_172269, exon 4 of 5)	5956	NM_172269	228545	NM_172269	ENSMUSG00000034216	Vps18	9930024E13Rik	VPS18 CORVET/HOPS core subunit	protein-coding
1-529	chr11	20104729	20109220	intron (NM_146243, intron 1 of 8)	intron (NM_146243, intron 1 of 8)	5977	NM_001362899	66713	NM_146243	ENSMUSG00000020152	Actr2	4921510D23Rik|AA409782|Arp2|D6Ertd746e	ARP2 actin-related protein 2	protein-coding
1-1687	chr17	3117032	3124897	intron (NM_134123, intron 1 of 19)	MER20|DNA|hAT-Charlie	5992	NM_134123	106583	NM_134123	ENSMUSG00000046201	Scaf8	A630086M08Rik|A930036P18Rik|AA408306|AI447644|AI448652|AU015035|Rbm16|mKIAA1116	SR-related CTD-associated factor 8	protein-coding
1-1540	chr16	8685281	8688259	Intergenic	Intergenic	6000	NM_001324517	436336	NM_001324517		Gm5767	EG436336|Gm43786	predicted gene 5767	protein-coding
[truncated: 764 more rows]

## Sheet: S4F. Bivalent DP peaks
Homer peak annotation for bivalent DP nEnd +/- 20kb from TSS
[truncated: 824 more rows]

## Sheet: S4G. Active Oct4+ peaks
Homer peak annotation for active Oct4+ nEnd +/- 20kb from TSS
[truncated: 5,247 more rows]

[truncated: 2 more sheets: S4H. scRNA-seq DEGs, S4I. GREAT terms for primed DP]
