# Supplementary material for: The primitive endoderm supports lineage plasticity to enable regulative development
Source: Cell. 2024 Jul 25;187(15):4010–4029.e16. doi: 10.1016/j.cell.2024.05.051 (PMC11290322; doi:10.1016/j.cell.2024.05.051)
Supplement: Table S5. Normalized count table for bulk RNA-seq of nEnd subpopulations, related to Figures 7 and S8 [file mmc5.xlsx]

## Sheet: Content
Table S5. Normalized count table for bulk RNA-seq of nEnd subpopulations, related to Figure 7 and S8
S5A. Normalized count table for bulk RNA-seq of nEnd subpopulations

## Sheet: S5A. Normalized counts
Normalized counts of bulk RNA-seq for OCT4-mCherry nEnd subpopulations
Gene	Oct4_R1	Oct4_R2	Oct4_R3	DP_R1	DP_R2	DP_R3	Pdgfra_R1	Pdgfra_R2	Pdgfra_R3
0610005C13Rik	67.781	103.544	101.914	3.34432	4.26915	2.36183	0	0	0
0610006L08Rik	0	0	0	0	0	0	0	0	0
0610009B22Rik	210.631	208.921	195.592	170.56	162.228	171.233	205.296	163.71	166.461
0610009E02Rik	0.728828	2.74895	2.05886	0	3.20187	3.54275	4.32201	8.89726	11.1594
0610009L18Rik	0.728828	3.66527	7.20601	2.22955	5.33644	2.36183	3.24151	5.33836	7.43962
0610010K14Rik	7.28828	11.9121	7.20601	4.45909	10.6729	8.26642	10.805	6.22808	9.29952
0610012D04Rik	0	0	0	0	0	0	1.0805	0	0
0610012G03Rik	290.073	328.042	381.919	570.764	622.229	625.886	457.053	442.194	408.249
0610025J13Rik	0	0	0	0	0	0	0	0	0
0610030E20Rik	319.227	240.992	277.946	435.876	291.37	448.748	519.722	492.019	501.244
0610031O16Rik	0	0	0	0	0	0	0	0	0
0610033M10Rik	0	0	0	0	0	0	0	0	0
0610038B21Rik	0	6.41423	3.08829	15.6068	10.6729	10.6282	7.56353	13.3459	13.9493
0610039K10Rik	0.728828	3.66527	3.08829	0	1.06729	0	0	0	0.929952
0610040B10Rik	0	10.9958	4.11772	3.34432	8.53831	0	6.48302	9.78699	10.2295
0610040F04Rik	13.8477	1.83264	29.8535	3.34432	1.06729	1.18092	0	0	0
0610040J01Rik	139.935	372.942	255.299	11.1477	20.2785	10.6282	3.24151	0	1.8599
0610043K17Rik	0	0.916318	0	2.22955	1.06729	3.54275	0	0	0
0710001A04Rik	0	0	0	0	0	0	0	0	0
1010001B22Rik	1.45766	2.74895	2.05886	1.11477	0	0	0	0.889726	0.929952
1110002E22Rik	2.91531	6.41423	3.08829	0	14.942	2.36183	3.24151	1.77945	0.929952
1110002J07Rik	72.1539	35.7364	152.356	1.11477	3.20187	0	1.0805	0	0
1110002L01Rik	320.684	360.113	268.681	108.133	119.536	118.092	141.546	161.93	135.773
1110002O04Rik	0	0	0	0	0	0	0	0	0
1110003F10Rik	0.728828	0.916318	1.02943	0	1.06729	1.18092	0	2.66918	1.8599
1110004F10Rik	589.622	781.619	796.779	618.699	654.248	631.79	703.408	664.625	739.312
1110006O24Rik	2.91531	8.24686	7.20601	5.57386	5.33644	11.8092	3.24151	5.33836	7.43962
1110008E08Rik	0	0	1.02943	0	0	0	0	0	0
1110015O18Rik	0	0	0	0	0	0	0	0	0
1110017D15Rik	1.45766	0	0	2.22955	0	1.18092	0	0.889726	0
1110018N20Rik	1.45766	4.58159	0	0	0	0	0	0	0
1110019B22Rik	7.28828	2.74895	12.3532	4.45909	4.26915	5.90458	1.0805	0	0
1110019D14Rik	48.8315	62.3096	100.884	28.9841	26.6822	48.4176	21.6101	24.9123	17.6691
1110020A21Rik	2.18648	0.916318	2.05886	5.57386	3.20187	1.18092	3.24151	3.5589	6.50967
1110025L11Rik	0	0	1.02943	0	0	0	0	0	0.929952
1110025M09Rik	2.18648	3.66527	2.05886	7.80341	2.13458	3.54275	3.24151	1.77945	6.50967
1110028F11Rik	0	0	0	2.22955	6.40373	4.72367	4.32201	11.5664	0.929952
1110028F18Rik	0	0.916318	3.08829	1.11477	0	1.18092	0	0	0
1110032A03Rik	27.6955	32.0711	26.7652	90.2966	49.0953	95.6542	77.7963	87.1932	90.2054
1110032F04Rik	45.9161	59.5607	53.5304	7.80341	10.6729	10.6282	2.16101	0.889726	3.71981
1110035H17Rik	0	3.66527	1.02943	0	0	1.18092	0	1.77945	0
1110038B12Rik	875.322	911.737	1542.09	589.715	832.485	810.109	462.456	513.372	429.638
1110038F14Rik	180.02	296.887	310.888	250.824	188.91	244.45	220.423	191.291	252.017
1110046J04Rik	0.728828	1.83264	1.02943	4.45909	6.40373	5.90458	5.40252	1.77945	3.71981
1110057P08Rik	0	0	0	0	0	0	0	0	0
1110059E24Rik	268.937	274.895	422.066	207.348	223.063	200.756	200.974	201.968	159.022
1110059G10Rik	91.1035	86.1339	113.237	159.412	176.103	183.042	150.19	136.128	119.034
1110060G06Rik	0	0	0	0	0	0	0	0	0
1110065P20Rik	94.0188	127.368	125.59	149.38	153.69	161.786	206.376	201.078	200.87
1190001M18Rik	2.91531	0	0	0	0	0	0	0	0
1190005I06Rik	14.5766	57.728	9.26487	1.11477	0	1.18092	7.56353	1.77945	2.78986
1190007I07Rik	115.155	116.372	144.12	45.7057	81.1139	89.7497	57.2667	65.8397	62.3068
1190028D05Rik	21.8648	3.66527	41.1772	3.34432	10.6729	18.8947	0	0	0
1200007C13Rik	0	0	0	0	0	0	0	0	0
1300002E11Rik	87.4593	79.7197	94.7076	138.232	105.662	128.72	97.2453	119.223	100.435
1300014J16Rik	0	0.916318	0	0	0	2.36183	3.24151	2.66918	4.64976
1500002C15Rik	4.37297	3.66527	4.11772	11.1477	7.47102	12.9901	12.966	8.89726	15.8092
1500002F19Rik	0	0.916318	0	0	0	1.18092	0	0.889726	0.929952
1500004A13Rik	5.10179	0	0	0	2.13458	0	2.16101	0.889726	0.929952
1500005C15Rik	0	0	0	0	0	0	0	0	0
1500009L16Rik	192.411	209.837	198.68	628.732	483.482	377.893	771.48	996.493	847.187
1500011B03Rik	144.308	170.435	214.121	118.166	118.469	123.996	113.453	124.562	91.1353
1500012K07Rik	0	0	0	0	0	0	0	0	0
1500015A07Rik	100.578	103.544	129.708	81.3784	118.469	94.4733	114.533	108.547	130.193
1500015L24Rik	0	0	0	0	0	0	0	0	0
1500026H17Rik	0	0.916318	3.08829	2.22955	1.06729	3.54275	1.0805	3.5589	2.78986
1500035N22Rik	0	0	0	4.45909	0	0	6.48302	6.22808	4.64976
1520401A03Rik	5.83062	1.83264	2.05886	0	0	1.18092	2.16101	0.889726	0.929952
1600010M07Rik	0	0.916318	0	0	0	0	0	0	0.929952
1600012H06Rik	220.835	240.992	212.063	564.075	377.82	490.08	549.976	479.562	495.665
1600012P17Rik	0	0	0	0	0	0	0	0	0
1600014C10Rik	70.6963	87.9666	94.7076	171.675	133.411	111.006	185.847	169.048	144.143
1600014C23Rik	0.728828	0	0	1.11477	0	1.18092	0	0.889726	0
1600017P15Rik	1.45766	0	0	0	0	0	0	0	0
1600019K03Rik	0	0	0	0	0	0	0	0	0
1600020E01Rik	101.307	96.2134	199.709	42.3614	44.8261	50.7794	78.8768	62.2808	90.2054
1600023N17Rik	5.10179	3.66527	0	3.34432	1.06729	3.54275	3.24151	1.77945	0.929952
1600025M17Rik	0	0	0	0	0	0	0	0	0
1600027J07Rik	0	0	0	0	0	0	0	0	0
1600029O15Rik	6.55945	0.916318	3.08829	2.22955	1.06729	1.18092	3.24151	4.44863	5.57971
1700001C19Rik	8.74593	6.41423	4.11772	2.22955	0	0	0	0	0.929952
1700001D01Rik	0	0	0	0	1.06729	0	0	0	2.78986
1700001F09Rik	0	0	0	0	0	0	0	0	0
1700001G01Rik	0	0	0	0	0	0	0	0	0
1700001G11Rik	0.728828	0.916318	1.02943	2.22955	0	0	0	3.5589	0
1700001G17Rik	2.18648	0.916318	2.05886	1.11477	2.13458	1.18092	2.16101	0	0.929952
1700001J03Rik	0	0	0	1.11477	1.06729	0	1.0805	0.889726	0
1700001J04Rik	0	0	0	0	0	0	0	0	0
1700001J11Rik	0.728828	0	0	0	0	0	0	0	0
1700001K19Rik	0	0	2.05886	0	0	0	0	0	0
1700001L05Rik	120.257	60.477	29.8535	149.38	68.3065	161.786	151.271	72.0678	164.602
1700001L19Rik	2.91531	3.66527	14.412	4.45909	5.33644	7.0855	3.24151	4.44863	0.929952
1700001N15Rik	0	0	0	0	0	0	0	0	0
1700001O22Rik	21.136	9.16318	23.6769	0	2.13458	2.36183	0	0.889726	0
1700001P01Rik	1.45766	8.24686	3.08829	5.57386	6.40373	4.72367	3.24151	21.3534	18.599
1700003C15Rik	0	0	0	0	0	0	0	0	0
1700003D09Rik	0	0	0	0	1.06729	0	0	0	0
1700003E16Rik	2.18648	13.7448	4.11772	0	1.06729	0	2.16101	3.5589	2.78986
1700003E24Rik	0	0	1.02943	0	0	0	0	0	0
1700003F12Rik	2.18648	3.66527	2.05886	3.34432	2.13458	2.36183	5.40252	0.889726	3.71981
1700003G18Rik	0.728828	0	0	0	0	0	1.0805	0.889726	1.8599
1700003H04Rik	0	0	0	0	0	0	0	0	0
1700003I16Rik	12.3901	16.4937	22.6475	0	2.13458	0	0	1.77945	0
1700003I22Rik	0	0	0	0	0	0	0	0	0
1700003L19Rik	0	0	0	0	0	0	0	0	0
1700003M07Rik	4.37297	9.16318	9.26487	3.34432	5.33644	3.54275	6.48302	8.00754	6.50967
1700003N22Rik	0	0	0	1.11477	0	0	0	0.889726	0.929952
1700003P14Rik	0	0	0	0	0	0	0	0	0
1700006A11Rik	0	0	0	0	0	0	0	0	0
1700006F04Rik	0	0	0	0	0	0	0	0	0
1700006H21Rik	0	0	0	0	0	0	0	0	0
1700006J14Rik	9.47476	4.58159	21.618	5.57386	2.13458	20.0756	1.0805	1.77945	0
1700006P03Rik	0	0	0	0	0	0	0	0	0
1700007E05Rik	1.45766	0	0	0	0	0	0	0	0
1700007F19Rik	0	0	0	0	0	0	0	0	0
1700007J10Rik	0	0	0	0	0	0	0	0.889726	0
1700007L15Rik	5.83062	18.3264	9.26487	1.11477	8.53831	3.54275	8.64403	4.44863	9.29952
1700007M16Rik	0	0	0	0	0	0	0	0	0
1700007P06Rik	0	0	0	0	0	0	0	0	0
1700008A23Rik	0	0	0	0	0	0	0	0.889726	0.929952
1700008B11Rik	0	0	0	0	0	0	0	0	0
1700008C04Rik	0	0	0	0	0	0	0	0	0
1700008H02Rik	0	0	0	0	0	0	0	0	0
1700008J07Rik	32.0684	20.159	48.3832	39.017	35.2205	38.9702	25.9321	32.0301	39.058
1700008K24Rik	0	0	0	0	0	0	0	0	0
1700008N11Rik	0	0	0	0	0	0	0	0	0
1700008O03Rik	40.8144	21.0753	56.6187	23.4102	24.5476	24.7992	18.3686	7.11781	7.43962
1700008P02Rik	0	0	0	0	0	0	0	0	0
1700009C05Rik	0	0	0	0	0	0	0	0	0
1700009J07Rik	0	0	0	0	0	0	0	0	0
1700009N14Rik	0	0	0	0	0	0	1.0805	0.889726	1.8599
1700010B08Rik	0	0	0	0	0	0	0	0	0
1700010B13Rik	0	0	0	0	0	0	0	1.77945	0
1700010D01Rik	1.45766	0	0	0	0	0	0	0	0
1700010H22Rik	0	0	0	0	0	0	0	0	0
1700010I02Rik	0	0.916318	0	0	0	0	0	0	0
1700010I14Rik	10.2036	5.49791	7.20601	16.7216	7.47102	12.9901	10.805	7.11781	6.50967
1700010J16Rik	0	0	0	0	0	0	0	0	0
1700010K23Rik	0	0	0	0	0	0	0	0	0
1700010K24Rik	0	0	1.02943	0	1.06729	1.18092	1.0805	0	0.929952
1700010L04Rik	0	0	0	0	0	0	0	0	0
1700010N08Rik	0	0	1.02943	0	0	0	0	0	0
1700011B04Rik	0.728828	0.916318	1.02943	0	0	0	0	0	0
1700011C11Rik	0	0.916318	0	0	0	0	0	0	0
1700011D18Rik	1.45766	0	1.02943	0	0	0	0	0	0
1700011L03Rik	0	0	4.11772	0	0	0	0	0	0
1700011L22Rik	0	0	0	0	0	0	0	0	0
1700011M02Rik	0	0	0	0	0	0	0	0	0
1700012A03Rik	0	0	0	0	0	0	0	0	0
1700012B07Rik	3.64414	0.916318	16.4709	0	0	0	0	0	0
1700012B09Rik	0	0	1.02943	0	0	0	0	0	0
1700012C08Rik	0	0	0	0	0	0	0	0	0
1700012C14Rik	0	0	1.02943	0	0	2.36183	0	3.5589	2.78986
1700012D16Rik	0	0	0	0	0	0	0	0	0
1700012E03Rik	0	0	0	0	0	0	0	0	0
1700012I11Rik	0	0	0	0	0	0	0	0	0
1700012J15Rik	0	0	0	0	0	0	0	0	0
1700012J22Rik	0	0	0	0	0	0	0	0	0
1700013A02Rik	0	0	0	0	0	0	0	0	0
1700013D24Rik	0	0	0	0	0	0	1.0805	0	0
1700013G24Rik	0	0	2.05886	1.11477	5.33644	2.36183	0	0	0
1700013H16Rik	61.2215	49.4812	997.518	3.34432	2.13458	5.90458	1.0805	0	0.929952
1700013M08Rik	0	0	0	0	0	0	0	0	0
1700013N06Rik	0	0	0	0	0	0	0	0	0
1700014D04Rik	0	0.916318	0	1.11477	1.06729	0	1.0805	0.889726	0
1700014F14Rik	0	0	0	0	0	0	0	0	0
1700014L14Rik	0	0	0	0	0	0	0	0	0
1700015C15Rik	0	0	0	0	0	0	0	0.889726	0.929952
1700015C17Rik	0	0	0	0	0	0	0	0	0
1700015G11Rik	0	0	0	0	0	0	0	0	0
1700015I17Rik	0	0	0	0	0	0	0	0	0
1700015O11Rik	0	0	0	0	0	0	0	0	0
1700016A09Rik	0.728828	2.74895	1.02943	1.11477	0	0	0	0	0.929952
1700016B01Rik	0	0	0	0	0	0	0	0	0
1700016B15Rik	0	0	0	1.11477	0	0	0	0	1.8599
1700016C15Rik	0	0	1.02943	0	0	0	0	0	0
1700016D08Rik	0	0	0	0	0	0	0	0	0
1700016F12Rik	0	0	0	0	0	0	0	0	0
1700016G22Rik	0	0	3.08829	0	0	0	0	0.889726	0
1700016H03Rik	0	0	0	0	0	0	0	0	0
1700016H13Rik	0.728828	0.916318	1.02943	1.11477	1.06729	0	1.0805	0.889726	0.929952
1700016J18Rik	0	0	0	0	0	0	0	0	0
1700016K05Rik	0	0	0	0	0	0	0	0	0
1700016K19Rik	2.18648	6.41423	3.08829	2.22955	3.20187	0	2.16101	5.33836	0.929952
1700016L21Rik	1.45766	0	8.23544	0	1.06729	0	0	0	0
1700016P03Rik	0	0.916318	0	0	0	1.18092	0	0	0.929952
1700016P04Rik	0	0	0	0	0	0	0	0	0
1700017B05Rik	588.893	535.13	763.837	1209.53	945.618	1132.5	1358.19	1037.42	1114.08
1700017G19Rik	0	0	0	0	0	0	0	0	0
1700017I07Rik	0	0	0	0	0	0	0	0	0
1700017J07Rik	2.91531	2.74895	4.11772	1.11477	1.06729	1.18092	0	0	0
1700017L05Rik	0	0	0	0	0	0	0	0	0
1700017M07Rik	2.18648	0.916318	0	0	0	0	0	0	0
1700017N19Rik	0	0	0	0	0	0	0	0	0
1700018A04Rik	0.728828	0	0	7.80341	6.40373	4.72367	1.0805	0.889726	4.64976
1700018A14Rik	0	0	0	0	0	0	0	0	0
1700018A23Rik	1.45766	0.916318	2.05886	1.11477	0	0	0	0	0
1700018B08Rik	5.83062	10.9958	7.20601	2.22955	0	1.18092	0	0	0
1700018B24Rik	5.83062	9.16318	50.4421	13.3773	8.53831	9.44733	7.56353	7.11781	2.78986
1700018F24Rik	0	0	0	0	0	0	0	0	0
1700018G05Rik	0	0	0	0	0	0	0	0	0
1700018L02Rik	0	1.83264	0	1.11477	0	1.18092	0	0	3.71981
1700018M17Rik	0	0	0	0	0	0	0	0	0.929952
1700018P08Rik	0	0	0	0	0	0	0	0	0
1700019A02Rik	2.18648	2.74895	17.5003	1.11477	0	1.18092	0	0	0
1700019A23Rik	0	0	0	0	0	0	0	0	0
1700019C18Rik	0	0	0	0	0	0	0	0	0
1700019D03Rik	384.092	252.904	285.152	36.7875	54.4317	33.0657	6.48302	7.11781	7.43962
1700019E08Rik	0.728828	0	1.02943	0	0	2.36183	1.0805	0	0
1700019F05Rik	0	0	0	0	0	0	0	0	0
1700019G24Rik	0	0	2.05886	0	0	0	0	0	0
1700019J19Rik	0.728828	0	1.02943	0	0	0	0	0	0
1700019L13Rik	3.64414	0	1.02943	0	0	0	0	1.77945	0
1700019M22Rik	0	0	0	0	0	0	0	0	0
1700019N19Rik	0.728828	0.916318	2.05886	0	0	0	0	0	0
1700019P21Rik	0	0	0	0	0	0	0	0	0
1700020A23Rik	0	0	0	0	0	0	0	0	0
1700020D12Rik	0	0	0	0	0	0	0	0	0
1700020D14Rik	0	0	0	0	0	0	0	0	0
1700020G03Rik	0	0	0	0	0	0	1.0805	0	0
1700020G17Rik	0	0.916318	0	0	0	0	0	0	0
1700020L13Rik	0.728828	0	0	0	1.06729	0	2.16101	0	1.8599
1700020L24Rik	0.728828	0	1.02943	1.11477	0	0	0	0	0
1700020M21Rik	0	0	1.02943	0	0	0	0	0	0
1700020N01Rik	0.728828	4.58159	6.17658	0	0	0	0	0	0
1700020N15Rik	2.18648	0.916318	0	0	0	0	0	0	0
1700020N18Rik	0.728828	0	0	0	0	0	0	0	0
1700021A07Rik	0.728828	0	2.05886	0	0	0	1.0805	0	0
1700021F02Rik	0	0	0	0	0	0	0	0	0
1700021F07Rik	0.728828	3.66527	1.02943	0	0	0	0	0	0
1700021F13Rik	0	0	0	0	0	0	0	0	0
1700021G15Rik	0	0	0	0	0	0	0	0	0
1700021J08Rik	0	0.916318	1.02943	0	0	0	0	0.889726	0.929952
1700021L23Rik	0	0	0	0	0	0	0	0	0
1700021N21Rik	0	0	0	0	0	0	0	0	0
1700021P04Rik	0	0	0	0	0	0	0	0	0
1700022A21Rik	2.91531	0	2.05886	0	0	0	0	0	0
1700022A22Rik	0	0	0	0	0	0	0	0	0
1700022E09Rik	0	0	0	0	0	0	0	0	0
1700022H01Rik	0	0	1.02943	0	0	0	0	0	0
1700022H16Rik	0	0	0	0	0	0	0	0	0
1700022I11Rik	1.45766	22.908	12.3532	3.34432	10.6729	7.0855	3.24151	12.4562	7.43962
1700022N22Rik	1.45766	0.916318	1.02943	5.57386	2.13458	2.36183	1.0805	0.889726	4.64976
1700023C21Rik	0	0	0	0	0	0	0	0	0
1700023F02Rik	0	0	0	0	0	0	0	0	0
1700023G09Rik	0	0	0	0	0	0	0	0	0
1700023H06Rik	0	1.83264	0	0	1.06729	0	0	0	1.8599
1700024B05Rik	0	0.916318	2.05886	0	0	1.18092	0	0	0
1700024B18Rik	0	0	0	0	0	0	0	0	0
1700024G13Rik	0	0.916318	1.02943	0	0	0	0	0	0
1700024I08Rik	0	0	0	0	0	0	0	0	0
1700024J04Rik	0	0	1.02943	1.11477	2.13458	1.18092	1.0805	1.77945	0
1700025A08Rik	0	0	0	0	0	0	0	0	0
1700025B11Rik	0	0	0	0	0	0	0	0	0
1700025C18Rik	0	0	0	0	0	0	0	0	0
1700025D23Rik	0	0	0	0	0	0	0	0	0
1700025F24Rik	0	0	0	0	0	0	0	0	0
1700025G04Rik	91.8323	101.711	145.15	821.587	876.244	1046.29	637.497	857.696	725.363
1700025H01Rik	0	0	0	0	0	0	0	0	0
1700025J12Rik	0	0	0	0	0	0	0	0	0
1700025K04Rik	0	0	0	0	0	0	0	0	0
1700025K24Rik	0	0	0	0	0	0	0	0	0
1700025L06Rik	0	0	0	0	0	0	0	0	0
1700025M24Rik	0	0	0	0	0	0	0	0	0
1700025N21Rik	0	0	0	0	0	0	0	0	0
1700025N23Rik	0	0	0	0	0	0	0	0	0
1700025O08Rik	0	0	0	0	0	0	0	0	0
1700026D11Rik	0	0.916318	0	0	0	0	0	0	0
1700026F02Rik	0.728828	0	0	0	0	0	0	0	0
1700026J12Rik	0	0	0	0	0	0	0	0	0
1700026J14Rik	0	0	0	0	0	0	0	0	0
1700026N04Rik	1.45766	0	0	1.11477	0	0	1.0805	0	1.8599
1700027A07Rik	0	0	0	0	0	0	0	0	0.929952
1700027A15Rik	0	0	0	0	0	0	0	0	0
1700027F06Rik	0	0	0	0	0	0	0	0	0
1700027F09Rik	0	0	0	0	0	0	0	0	0
1700027H10Rik	0	0	0	0	0	0	0	0	0
1700027I24Rik	0	0	0	0	0	0	0	0	0
1700027J07Rik	0	0.916318	0	0	0	0	0	0	0
1700028B04Rik	14.5766	11.9121	11.3237	1.11477	0	0	0	0	0
1700028D13Rik	0	0	0	0	0	0	0	0	0
1700028E10Rik	5.83062	10.9958	5.14715	7.80341	1.06729	1.18092	1.0805	2.66918	3.71981
1700028I16Rik	15.3054	8.24686	27.7946	0	1.06729	0	0	0	0
1700028J19Rik	9.47476	3.66527	8.23544	3.34432	14.942	5.90458	12.966	8.89726	10.2295
1700028K03Rik	0.728828	0	1.02943	0	1.06729	0	0	0	3.71981
1700028M03Rik	0	0	0	0	0	0	0	0	0
1700028N14Rik	0	0	0	1.11477	0	0	0	0	0.929952
1700028P15Rik	0	0	0	0	0	0	0	0	0
1700029B22Rik	0	0	0	0	0	0	0	0	0
1700029B24Rik	0	0	0	0	0	0	0	0	0
1700029E06Rik	0	0	0	0	0	0	0	0	0
1700029F12Rik	0	0	0	3.34432	3.20187	1.18092	6.48302	12.4562	2.78986
1700029H14Rik	0	0	0	0	0	0	0	0	0
1700029I15Rik	2.91531	0.916318	6.17658	5.57386	8.53831	9.44733	8.64403	5.33836	5.57971
1700029J03Rik	0	0	0	0	0	0	0	0	0
1700029J07Rik	0.728828	2.74895	1.02943	6.68864	3.20187	8.26642	15.1271	8.89726	10.2295
1700029M03Rik	0	0	0	0	0	0	0	0	0
1700029M20Rik	13.1189	4.58159	5.14715	0	0	0	1.0805	0	0
1700029N11Rik	0	0	0	0	0	0	0	0	0
1700030A11Rik	0	0.916318	0	0	0	0	0	0	0
1700030C10Rik	132.647	109.042	38.0889	101.444	65.1046	80.3023	57.2667	52.4938	59.517
1700030C12Rik	0	0	0	0	3.20187	2.36183	0	0.889726	2.78986
1700030C14Rik	0	0	0	0	0	0	0	1.77945	0
1700030E10Rik	0	0	0	0	0	0	0	0	0
1700030F04Rik	0	0	1.02943	0	0	0	0	0	0
1700030I03Rik	0	0	0	0	0	0	0	0	0
1700030J22Rik	25.509	64.1423	39.1183	27.8693	13.8747	12.9901	24.8516	16.9048	28.8285
1700030K09Rik	70.6963	82.4686	101.914	76.9193	60.8354	94.4733	83.1988	88.9726	132.053
1700030L20Rik	0.728828	0	0	0	0	0	0	0	0
1700030L22Rik	0	0	0	0	0	0	0	0	0
1700030M09Rik	2.18648	3.66527	0	0	0	0	1.0805	0	0
1700030N03Rik	2.18648	0	1.02943	0	0	0	0	0	0
1700030N18Rik	0	0	0	0	0	0	0	0	0
1700030O20Rik	0	0	0	0	0	0	0	0	0
1700031A10Rik	0	0	1.02943	0	0	0	0	0	0
1700031F05Rik	1.45766	0	1.02943	0	0	0	0	0	0
1700031F10Rik	0	0	1.02943	0	0	0	0	0	0
1700031L13Rik	0	0	0	0	0	0	0	0	0
1700031M16Rik	0	0	0	0	0	0	0	0	0
1700031P21Rik	0	0	0	0	0	0	0	0	0
1700034B16Rik	0	0	0	0	0	0	0	0	0
1700034E13Rik	0	0	0	0	0	0	0	0	0
1700034G24Rik	0	0	0	0	0	0	0	0	0
1700034H15Rik	0.728828	0.916318	2.05886	5.57386	2.13458	4.72367	20.5296	7.11781	12.0894
1700034J04Rik	0	0	0	0	0	0	0	0	0
1700034J05Rik	0	0	0	0	0	0	0	0	0
1700034K08Rik	0.728828	0.916318	0	2.22955	0	2.36183	3.24151	0	0
1700034P13Rik	10.9324	4.58159	20.5886	8.91818	5.33644	11.8092	5.40252	8.89726	6.50967
1700036A12Rik	0	0	0	0	0	0	0	0	0
1700036G14Rik	0	0	0	0	0	0	0	0	0
1700036O09Rik	0	0	0	0	0	0	0	0	0
1700037C06Rik	0	0	0	0	0	0	0	0	0
1700037C18Rik	5.83062	1.83264	10.2943	11.1477	14.942	27.1611	15.1271	13.3459	15.8092
1700037F03Rik	0	0	1.02943	0	0	0	0	0	0
1700037H04Rik	571.401	519.552	994.43	659.945	504.827	572.744	928.153	866.593	1053.64
1700039E22Rik	0	0	0	0	0	0	0	0	0
1700039I01Rik	0	0	0	0	0	1.18092	0	0	0
1700039M10Rik	0	0	0	0	0	0	0	0	0
1700039M15Rik	0	0	0	0	0	0	0	0	0
1700040D17Rik	0.728828	0	0	0	0	0	1.0805	0	0
1700040E09Rik	0	0	0	0	0	0	0	0	0
1700040F15Rik	0	0	0	0	0	0	0	0	0
1700040F17Rik	0	0	0	0	0	0	0	0	0
1700040K01Rik	0.728828	0	0	0	0	0	0	0	0
1700040L08Rik	0.728828	0.916318	0	3.34432	2.13458	1.18092	2.16101	1.77945	0.929952
1700041C23Rik	0	0	0	0	0	0	0	0	0
1700041G16Rik	1.45766	0	0	1.11477	0	0	0	0	0
1700041I07Rik	0	0	0	0	0	0	0	0	0
1700041M05Rik	0	0	0	0	0	0	0	0	0
1700041M19Rik	0	0	0	0	0	0	0	0	0
1700042D02Rik	0	0	0	0	0	0	0	0	0
1700042G15Rik	0	0	1.02943	4.45909	3.20187	5.90458	2.16101	0	0.929952
1700042O05Rik	0	0	0	0	0	0	0	0	0
1700042O10Rik	8.74593	11.9121	13.3826	0	1.06729	0	0	0	0
1700044C05Rik	0	0	0	0	0	0	0	0	0
1700044K03Rik	0	0	0	0	0	0	0	0	0
1700045H11Rik	0	0	0	0	0	0	0	0	0
1700045I11Rik	0	0	0	0	0	0	0	0	0
1700046C09Rik	0	0	0	0	0	0	0	0	0
1700047A11Rik	0	0	0	0	0	0	0	0	0.929952
1700047F07Rik	0	0	0	0	0	0	0	0	0
1700047G03Rik	0	0	2.05886	0	0	0	0	0	0
1700047G07Rik	0	0	0	0	0	0	0	0	0
1700047K16Rik	1.45766	1.83264	0	1.11477	3.20187	0	1.0805	1.77945	0
1700047L14Rik	0	0	0	0	0	0	0	0	0
1700047M11Rik	0.728828	0	2.05886	0	0	0	0	0	0
1700047N06Rik	0	0	0	0	0	0	0	0	0
1700047O18Rik	0	0	0	0	0	0	0	0	0
1700048F04Rik	0	0	0	0	0	0	0	0	0
1700048M11Rik	0	0	0	0	0	0	0	0	0
1700048O20Rik	5.83062	6.41423	11.3237	1.11477	3.20187	0	6.48302	6.22808	0.929952
1700048P04Rik	0	0	0	0	0	0	0	0	0
1700049E15Rik	0	0	0	0	0	0	0	0	0
1700049E17Rik1	0	0	0	0	0	0	0	0	0
1700049E17Rik2	0	0	0	0	0	0	0	0	0
1700049E22Rik	0.728828	0	0	1.11477	0	0	0	0	0
1700049L16Rik	0	0	0	0	0	0	0	0	0
1700051A21Rik	0	0	0	3.34432	1.06729	4.72367	1.0805	1.77945	0
1700051K13Rik	0	0	0	0	0	0	0	0	0
1700051O22Rik	0	0.916318	0	0	0	0	0	0.889726	0
1700052H01Rik	0	0	0	0	0	0	0	0.889726	0
1700052I22Rik	0	0	0	0	0	0	0	0	0
1700052K11Rik	24.0513	40.318	50.4421	139.347	85.3831	96.8352	156.673	118.334	141.353
1700054A03Rik	0	0	0	0	0	0	0	0	0
1700054K02Rik	0	0	0	0	0	0	0	0	0
1700054K19Rik	0	0	0	0	0	0	0	0	0
1700054M17Rik	0	0	0	0	0	0	0	0	0
1700054O05Rik	1.45766	1.83264	12.3532	1.11477	0	0	1.0805	0.889726	0
1700054O19Rik	0	0.916318	0	0	0	0	0	0	0
1700055C04Rik	0	0	1.02943	0	0	0	0	0	0
1700055D18Rik	2.18648	6.41423	4.11772	6.68864	5.33644	2.36183	1.0805	5.33836	7.43962
1700056E22Rik	2.18648	1.83264	6.17658	21.1807	20.2785	14.171	24.8516	7.11781	11.1594
1700056N10Rik	5.83062	2.74895	9.26487	1.11477	4.26915	3.54275	3.24151	3.5589	2.78986
1700057G04Rik	0.728828	0	1.02943	3.34432	2.13458	1.18092	2.16101	3.5589	1.8599
1700057H15Rik	0	0	0	0	0	0	0	0	0
1700057H21Rik	7.28828	4.58159	3.08829	8.91818	34.1532	16.5328	2.16101	0	0
1700058P15Rik	0	0	0	0	0	0	0	0	0
1700060C16Rik	0	0	0	0	0	0	0	0	0
1700060C20Rik	0	0	0	0	0	0	0	0	0
1700060J05Rik	0	3.66527	0	0	0	0	0	0	0
1700060O08Rik	0	0	1.02943	0	0	0	0	0	0
1700061E17Rik	4.37297	0	2.05886	0	1.06729	0	0	0	0
1700061E18Rik	0	0	0	0	0	0	0	0	0
1700061F12Rik	0	0	0	0	0	0	0	0	0
1700061H18Rik	0	0	0	0	0	0	0	0	0
1700061I17Rik	0	1.83264	1.02943	1.11477	1.06729	0	0	0.889726	0
1700061J23Rik	0	0	0	0	1.06729	0	0	0	0
1700061N14Rik	0	0	2.05886	0	0	0	1.0805	0	0.929952
1700062C10Rik	5.83062	0.916318	5.14715	0	0	0	0	0	0
1700063A18Rik	0	0	0	0	0	0	0	0	0
1700063D05Rik	4.37297	0.916318	2.05886	0	0	2.36183	0	0	0
1700063H04Rik	11.6612	14.6611	10.2943	0	0	0	0	0	0
1700063H06Rik	0	0	0	0	0	0	0	0	0
1700063I16Rik	0	0	0	0	0	0	0	0	0
1700063K16Rik	0	0	0	0	0	0	0	0	0
1700063O14Rik	0	0	0	0	0	0	0	0	0
1700064H15Rik	0	0	0	0	0	0	0	0	0.929952
1700064J06Rik	0	0	0	0	0	0	0	0	0
1700064M15Rik	0	0	0	0	0	0	0	0	0
1700065D16Rik	1.45766	4.58159	1.02943	0	1.06729	0	1.0805	0.889726	0
1700065I16Rik	0	0	0	0	0	0	0	0	0
1700065J11Rik	0.728828	0	0	0	0	0	0	0	0
1700065J18Rik	0	0	0	0	0	0	0	0	0
1700065L07Rik	0	0	0	0	0	0	0	0	0
1700065O20Rik	0	0	0	0	1.06729	0	0	0	0
1700066B17Rik	0	0	0	0	0	0	0	0.889726	0
1700066C05Rik	0	0	0	0	0	0	0	0	0
1700066J03Rik	0	0	0	0	0	0	0	0	0
1700066M21Rik	123.901	98.9624	102.943	80.2636	113.133	118.092	81.0378	73.8473	98.575
1700066N21Rik	0	0	0	0	0	0	0	0	0
1700066O22Rik	0	0	0	0	0	0	0	0	0
1700067G17Rik	0	0	0	0	0	0	0	0	0
1700067K01Rik	12.3901	17.41	12.3532	4.45909	7.47102	5.90458	3.24151	6.22808	7.43962
1700067P10Rik	0	0	0	0	0	0	0	0	0
1700069B07Rik	0	0	0	0	0	0	0	0.889726	0
1700069L16Rik	0	0	1.02943	2.22955	1.06729	3.54275	0	0	1.8599
1700069P05Rik	0	0	0	0	0	0	0	0	0
1700071G01Rik	0	0	0	0	0	0	0	0	0
1700071K01Rik	0	0	0	0	0	0	0	0	0
1700071M16Rik	0	0	0	0	0	0	0	0	0
1700072B07Rik	0	0	0	0	0	0	0	0	0
1700072G22Rik	1.45766	0	2.05886	0	0	0	0	0	0.929952
1700072O05Rik	0	0	0	0	0	0	0	0	0
1700073E17Rik	0	0	0	0	0	0	0	0	0
1700074A21Rik	0	0	0	0	0	0	0	0	0
1700074H08Rik	0	0	0	0	0	0	0	0	0
1700080N15Rik	0	0	0	0	0	0	0	0	0
1700081B01Rik	0	0	0	0	0	0	0	0	0
1700081H04Rik	0	0	0	0	0	0	0	0	0
1700081N11Rik	0.728828	0.916318	1.02943	1.11477	0	0	0	0	0
1700082M22Rik	0	0	0	0	0	0	0	0	0.929952
1700083H02Rik	0	0	0	0	0	0	0	0	0
1700084C06Rik	0.728828	0	1.02943	0	1.06729	0	3.24151	0.889726	0.929952
1700084D21Rik	0	0	0	0	0	0	0	0	0
1700084E18Rik	3.64414	0	9.26487	2.22955	6.40373	4.72367	4.32201	1.77945	6.50967
1700084F23Rik	0	0	0	0	0	0	0	0	0
1700084J12Rik	0	0.916318	0	0	0	0	0	0	0
1700084M14Rik	0	0	0	0	0	0	0	0	0
1700085C21Rik	0	0	0	0	0	0	0	0	0
1700086D15Rik	0	0	1.02943	0	0	0	0	0	0
1700086L19Rik	0	0.916318	3.08829	0	0	0	0	0	0
1700086O06Rik	28.4243	34.8201	12.3532	30.0989	54.4317	59.0458	36.7371	45.376	39.058
1700086P04Rik	23.3225	21.9916	47.3538	15.6068	10.6729	18.8947	15.1271	10.6767	4.64976
1700088E04Rik	3.64414	6.41423	1.02943	11.1477	1.06729	5.90458	14.0465	8.00754	24.1788
1700091H14Rik	0	0	0	0	0	0	0	0	0
1700092C02Rik	0	0	0	0	0	0	0	0	0
1700092C10Rik	0.728828	0	0	0	2.13458	0	0	0	0
1700092C17Rik	0	0	0	0	0	0	0	0	0
1700092E16Rik	0	0	0	0	0	0	0	0	0
1700092E19Rik	0	0	0	0	0	0	0	0	0
1700092K14Rik	0	0	0	0	0	0	0	0	0
1700093K21Rik	8.0171	3.66527	11.3237	7.80341	2.13458	24.7992	0	1.77945	1.8599
1700093P08Rik	0	0	0	0	0	0	0	0	0
1700094J05Rik	0.728828	0	1.02943	0	0	0	0	0	0.929952
1700094M23Rik	0	0	0	0	0	0	0	0	0
1700094M24Rik	0	0	0	0	0	0	0	0	0
1700095A13Rik	0	0	0	0	0	0	0	0	0
1700095A21Rik	0	0	0	0	0	0	0	0	0
1700095B10Rik	0	0	0	0	0	0	0	0	0
1700095J03Rik	0	0	0	0	0	0	0	0	0
1700095J07Rik	0	0	0	0	0	0	0	0	0
1700095J12Rik	0	0	1.02943	0	0	0	0	0	0
1700095K22Rik	0	0	0	0	0	0	0	0	0
1700096J18Rik	0	0	0	0	0	0	0	0	0
1700096K18Rik	11.6612	10.9958	13.3826	50.1648	38.4224	66.1313	48.6227	29.361	37.1981
1700097M23Rik	0.728828	0.916318	0	0	0	0	0	0	0
1700097N02Rik	110.782	42.1506	55.5892	3.34432	2.13458	0	0	1.77945	0
1700099I09Rik	0	0	0	0	0	0	0	0	0
1700100L14Rik	0	0	0	0	0	0	0	0	0
1700101I11Rik	0.728828	0.916318	0	1.11477	0	1.18092	2.16101	0	0
1700101I19Rik	0	0	0	0	0	0	0	0	0
1700101O22Rik	0	0	0	0	0	0	0	0	0
1700102F20Rik	0	0	0	0	0	0	0	0	0
1700102P08Rik	11.6612	6.41423	19.5592	1.11477	3.20187	2.36183	2.16101	4.44863	1.8599
1700104B16Rik	0	0	0	0	0	0	0	0	0
1700104L18Rik	0	0	0	0	0	0	0	0	0
1700105G05Rik	0	0	0	0	0	0	0	0	0
1700105P06Rik	0	2.74895	0	1.11477	1.06729	1.18092	2.16101	0	0
1700108F19Rik	26.2378	17.41	21.618	5.57386	10.6729	5.90458	0	0	0.929952
1700108J01Rik	0	0	0	0	0	0	0	0	0
1700108N06Rik	0	0	0	0	0	0	0	0	0
1700108N11Rik	0	0	0	0	0	1.18092	0	0.889726	0
1700109G14Rik	0	0	0	1.11477	0	0	0	0.889726	0
1700109G15Rik	0	0	0	0	0	0	0	0	0
1700109H08Rik	18.9495	12.8285	11.3237	14.492	11.7402	14.171	7.56353	14.2356	18.599
1700109I08Rik	0	0	0	0	0	0	0	0	0
1700109K24Rik	0	0	0	0	0	0	0	0	0
1700110C19Rik	0	0	0	1.11477	0	0	1.0805	0	0
1700110I01Rik	0	0	0	0	0	0	0	0	0
1700110I07Rik	0	0	0	0	0	0	0	0	0
1700110K17Rik	0.728828	0.916318	0	2.22955	7.47102	3.54275	1.0805	4.44863	0
1700111E14Rik	0	0	0	0	0	0	0	0	0
1700111N16Rik	0.728828	0	0	0	0	0	0	0	0
1700112D23Rik	1.45766	0	0	0	0	0	0	0.889726	3.71981
1700112H15Rik	0	0	0	0	0	0	0	0	0
1700112J05Rik	0	0	0	0	0	0	0	0	0
1700112J16Rik	1.45766	0	0	4.45909	6.40373	8.26642	7.56353	12.4562	5.57971
1700112K13Rik	0.728828	0	0	0	0	0	0	0	0
1700112L15Rik	0	0	0	0	0	0	0	0	0
1700112M02Rik	0	0	0	0	0	0	0	0	0
1700113A16Rik	6.55945	3.66527	19.5592	7.80341	5.33644	9.44733	4.32201	8.00754	6.50967
1700113B09Rik	0	0	3.08829	0	0	0	0	0	0
1700113B19Rik	0	0	0	0	0	0	0	0	0
1700113H08Rik	0	0	0	0	0	0	0	0	0
1700116B05Rik	0	1.83264	0	1.11477	1.06729	0	0	0	0
1700119H24Rik	0	0	0	0	0	0	0	0	0
1700119I11Rik	0	0	0	0	0	0	0	0	0
1700120B22Rik	0.728828	0	1.02943	1.11477	0	0	1.0805	0	1.8599
1700120C14Rik	4.37297	5.49791	4.11772	3.34432	1.06729	1.18092	4.32201	2.66918	2.78986
1700120C18Rik	0	0	0	0	0	0	0	0	0
1700120E14Rik	0	0	0	0	0	0	0	0	0
1700120G07Rik	0	0	0	0	0	0	0	0	0
1700120G11Rik	0	0	0	0	0	0	0	0	0
1700120K04Rik	0	0	0	0	0	0	0	0	0
1700120O09Rik	0	0	0	0	0	0	0	0	0
1700121C08Rik	0	0	0	0	0	0	0	0	0
1700121L03Rik	0	0	0	0	0	0	0	0	0
1700121L16Rik	0	0	0	0	0	0	0	0	0
1700121N20Rik	0	0.916318	0	0	0	0	0	0	0
1700122D07Rik	0	0	0	0	0	0	0	0	0
1700122E12Rik	2.18648	5.49791	2.05886	2.22955	2.13458	3.54275	1.0805	0.889726	2.78986
1700122H20Rik	0	0	0	0	0	0	0	0	0
1700122O11Rik	0	0	0	0	0	0	0	0	0
1700123J17Rik	0	0	0	0	0	0	0	0	0
1700123K08Rik	0	0	1.02943	0	0	0	0	0	0
1700123L14Rik	0	0	0	0	0	0	0	0	0
1700123M08Rik	5.10179	7.33055	1.02943	7.80341	3.20187	5.90458	7.56353	4.44863	0
1700123O12Rik	0	0	0	0	0	0	0	0	0
1700123O20Rik	424.178	347.285	225.445	445.909	439.723	338.923	409.511	417.282	380.351
1700123O21Rik	0	0	0	0	0	0	0	0	0
1700124L16Rik	2.18648	1.83264	2.05886	3.34432	0	0	4.32201	5.33836	1.8599
1700124M09Rik	0	0	0	0	0	0	0	0	0
1700125G02Rik	0	0	0	0	0	0	0	0	0
1700125G22Rik	0	0	0	0	0	0	0	0	0
1700125H03Rik	0	0	0	0	0	0	0	0	0
1700126A01Rik	0	0	0	0	0	0	0	0	0
1700126G02Rik	0.728828	1.83264	0	0	0	0	0	0	0
1700126H18Rik	0	0	0	0	0	0	0	0	0
1700127F24Rik	0	0	0	0	0	0	0	0	0
1700128A07Rik	0	0	2.05886	0	0	0	0	0	0
1700128E19Rik	0	0	0	0	0	0	0	0	0
1700128F08Rik	0	0	0	0	0	0	0	0	0
1700129C05Rik	0	0	0	0	0	0	0	0	0
1700129L04Rik	0	0	0	0	0	0	0	0	0
1810006J02Rik	0	1.83264	4.11772	0	1.06729	0	0	0	0
1810007C17Rik	0	0	0	0	0	0	0	0	0
1810007D17Rik	3.64414	0	2.05886	5.57386	1.06729	3.54275	4.32201	0	0
1810008B01Rik	0.728828	0	0	0	1.06729	0	3.24151	0.889726	0.929952
1810008I18Rik	0	0	0	0	0	0	0	0	0
1810009A15Rik	8.0171	3.66527	3.08829	2.22955	1.06729	7.0855	4.32201	0.889726	1.8599
1810009J06Rik	0.728828	0.916318	0	0	0	0	0	0	0
1810010H24Rik	3.64414	4.58159	5.14715	7.80341	1.06729	9.44733	10.805	7.11781	13.0193
1810010K12Rik	0	0	0	0	0	0	0	0	0
1810012K08Rik	0.728828	0.916318	1.02943	0	0	0	0	0	0
1810012K16Rik	0	0	2.05886	2.22955	0	2.36183	3.24151	0.889726	2.78986
1810013D15Rik	0	0	4.11772	0	0	0	0	0	0
1810013L24Rik	412.516	431.586	409.713	462.631	341.532	342.466	467.858	424.399	404.529
1810014B01Rik	28.4243	41.2343	21.618	18.9511	30.9514	33.0657	28.0931	24.9123	27.8986
1810017P11Rik	0	0	2.05886	32.3284	13.8747	51.9603	28.0931	9.78699	26.0387
1810018F18Rik	0	0	0	0	0	0	0	0	0
1810019D21Rik	2.18648	16.4937	4.11772	24.525	44.8261	48.4176	29.1736	51.6041	53.9372
1810019N24Rik	0.728828	0.916318	1.02943	0	0	0	0	0	0
1810020O05Rik	0	0	4.11772	0	0	0	0	0	0
1810021B22Rik	0	0	1.02943	1.11477	1.06729	1.18092	5.40252	0	4.64976
1810024B03Rik	27.6955	22.908	42.2066	21.1807	33.0859	46.0557	14.0465	19.574	17.6691
1810030O07Rik	227.394	244.657	305.741	267.545	224.131	283.42	224.745	206.416	276.196
1810034E14Rik	2.91531	0.916318	4.11772	4.45909	8.53831	9.44733	6.48302	8.89726	3.71981
1810037I17Rik	322.871	467.322	471.479	459.286	349.003	562.116	498.112	536.505	420.339
1810041H14Rik	0	0.916318	1.02943	0	3.20187	0	3.24151	0	0
1810044D09Rik	8.74593	9.16318	7.20601	3.34432	12.8075	8.26642	2.16101	3.5589	5.57971
1810049I09Rik	0	0	0	0	0	0	0	0	0
1810049J17Rik	4.37297	4.58159	3.08829	6.68864	3.20187	1.18092	6.48302	8.89726	3.71981
1810053B23Rik	0	0	0	0	0	0	0	0	0
1810055G02Rik	364.414	343.619	299.564	527.287	436.521	416.864	685.039	655.728	644.457
1810058I24Rik	627.521	485.649	903.84	944.212	738.564	844.355	787.687	718.899	649.107
1810059C17Rik	1.45766	0	0	0	0	0	1.0805	0	0
1810059H22Rik	9.47476	6.41423	16.4709	7.80341	10.6729	18.8947	2.16101	3.5589	0.929952
1810062G17Rik	18.9495	63.226	63.8247	3.34432	6.40373	4.72367	7.56353	13.3459	3.71981
1810062O18Rik	1.45766	2.74895	0	1.11477	0	2.36183	4.32201	1.77945	3.71981
1810063I02Rik	0	0	0	0	0	0	1.0805	0	0
1810064F22Rik	1.45766	0	1.02943	5.57386	2.13458	5.90458	1.0805	0.889726	0.929952
1810065E05Rik	0	0	0	0	0	0	0	0	0
2010001A14Rik	9.47476	11.9121	8.23544	26.7545	33.0859	55.5031	39.9786	19.574	22.3189
2010001K21Rik	0	0	0	1.11477	0	3.54275	2.16101	0.889726	1.8599
2010001M07Rik	0	0	0	0	0	0	0	0	0
2010003K11Rik	0	0	0	0	0	0	0	0	0
2010007H06Rik	0	0	0	0	0	0	0	0	0
2010008C14Rik	20.4072	15.5774	9.26487	30.0989	25.6149	18.8947	11.8855	4.44863	3.71981
2010009K17Rik	0	0	0	0	0	0	0	0	0
2010010A06Rik	1.45766	0.916318	0	2.22955	1.06729	1.18092	2.16101	0	0
2010013B24Rik	0	0	0	0	0	0	0	0	0
2010016I18Rik	0	0	0	0	0	0	0	0	0
2010103J01Rik	0	0	0	0	0	0	0	0	0
2010106C02Rik	0	0	0	0	0	0	0	0	0
2010106E10Rik	0	0	0	0	0	0	0	0	0
2010109A12Rik	1.45766	1.83264	1.02943	0	1.06729	0	0	0	1.8599
2010109P13Rik	0	0	1.02943	0	0	0	0	0	0
2010110E17Rik	2.18648	1.83264	0	1.11477	0	0	2.16101	0.889726	0
2010110G14Rik	0	0	0	0	0	0	0	0	0
2010110K18Rik	16.763	14.6611	10.2943	22.2955	21.3458	15.3519	20.5296	38.2582	28.8285
2010203P06Rik	0	0	0	0	0	0	0	0	0
2010204K13Rik	72.1539	108.126	95.737	254.168	160.093	192.489	482.985	638.823	763.491
2010308F09Rik	2.18648	0.916318	1.02943	0	0	1.18092	3.24151	0.889726	0
2010309G21Rik	1.45766	0.916318	2.05886	0	0	0	0	0	0
2010310C07Rik	0	0	1.02943	0	1.06729	1.18092	0	0	0
2010315B03Rik	8.74593	16.4937	12.3532	56.8534	23.4803	48.4176	56.1862	47.1555	53.9372
2010320M18Rik	40.0855	57.728	42.2066	68.0011	57.6336	73.2168	66.9912	79.1856	74.3962
2010320O07Rik	0	0.916318	0	0	0	0	0	0	0
2200002A13Rik	0	0.916318	0	0	0	0	0	0	0
2200002D01Rik	11.6612	18.3264	13.3826	296.53	303.11	381.436	331.715	270.477	280.846
2200002J24Rik	0	0	0	0	1.06729	1.18092	0	0	0
2200007N16Rik	0	0	0	0	0	0	0	0	0
2210010C04Rik	0	0	0	0	0	0	0	0	0
2210011K15Rik	0	0	0	0	0	0	0	0	0
2210016F16Rik	193.868	172.268	218.239	294.3	292.437	294.048	256.079	251.793	283.636
2210016L21Rik	206.258	298.72	282.064	313.251	289.235	373.17	333.876	288.271	360.822
2210017I01Rik	0	0	0	0	0	0	0	2.66918	0
2210022D18Rik	0	0	1.02943	0	1.06729	0	0	0	0.929952
2210039B01Rik	0.728828	0	0	0	0	3.54275	1.0805	0	0
2210404E10Rik	0.728828	0	2.05886	3.34432	3.20187	2.36183	4.32201	1.77945	5.57971
2210406H18Rik	0	0	0	0	0	0	0	0	0
2210406O10Rik	1.45766	2.74895	7.20601	3.34432	5.33644	2.36183	0	0.889726	0
2210408F21Rik	0	0.916318	3.08829	0	0	0	0	0	0.929952
2210408I21Rik	43.7297	48.5649	26.7652	31.2136	33.0859	37.7893	36.7371	55.163	67.8865
2210409E12Rik	44.4585	13.7448	81.325	79.1489	181.439	172.414	23.7711	10.6767	8.36957
2210411M09Rik	0	0	0	0	0	0	0	0	0
2210412B16Rik	0.728828	0.916318	0	0	0	0	1.0805	4.44863	1.8599
2210414B05Rik	0.728828	0.916318	10.2943	0	0	0	0	0	0
2210414F02Rik	0	0	0	0	0	0	0	0	0
2210417A02Rik	16.0342	6.41423	28.824	0	0	1.18092	0	0	0
2210418O10Rik	0	0	0	0	0	0	0	0	0
2210420H20Rik	0.728828	2.74895	1.02943	0	0	0	0	0	0
2300002M23Rik	0.728828	1.83264	2.05886	0	0	0	0	0	0
2300003K06Rik	0	0	0	0	0	0	0	0	0
2300009A05Rik	34.2549	40.318	32.9418	25.6398	25.6149	37.7893	38.8981	25.8021	40.9179
2310001H17Rik	2.91531	4.58159	3.08829	2.22955	0	0	0	0	0
2310001K20Rik	0	0	0	0	0	0	0	0	0
2310001K24Rik	0	0	1.02943	0	1.06729	0	0	0	0
2310002D06Rik	0	0	0	0	0	0	0	0	0
2310002F09Rik	0	1.83264	1.02943	0	1.06729	0	0	0	0.929952
2310002L09Rik	0	0	0	0	0	0	0	0	0
2310003L06Rik	1.45766	0	2.05886	0	0	0	0	0	0
2310003N18Rik	0	0	0	0	0	0	0	0	0
2310005A03Rik	0	0	0	0	0	0	0	0	0
2310005E17Rik	0	0	0	0	0	0	0	0	0
2310008N11Rik	0.728828	0	3.08829	0	0	0	0	0	0
2310009B15Rik	32.0684	27.4895	90.5899	37.9023	41.6242	31.8847	28.0931	38.2582	36.2681
2310010J17Rik	10.9324	14.6611	9.26487	11.1477	7.47102	15.3519	9.72453	9.78699	12.0894
2310011J03Rik	168.359	236.41	173.974	305.448	359.676	301.134	312.266	326.53	285.495
2310014F06Rik	0.728828	2.74895	5.14715	11.1477	9.6056	10.6282	22.6906	24.0226	15.8092
2310015A10Rik	8.0171	5.49791	8.23544	12.2625	11.7402	23.6183	9.72453	8.00754	13.9493
2310015D24Rik	0	0	1.02943	0	0	0	0	0	0
2310015K22Rik	0	0	0	0	0	0	0	0	0
2310016D03Rik	0	0	0	0	0	0	0	0	0
2310016D23Rik	0	0	2.05886	0	0	0	0	0	0
2310016G11Rik	0	0	0	0	0	0	0	0	0
2310020H05Rik	0	0	0	0	0	0	0	0	0
2310022A10Rik	752.879	694.569	762.808	603.092	588.076	553.85	507.837	562.307	418.479
2310022B05Rik	233.225	344.536	168.827	544.009	291.37	403.873	587.794	338.096	395.23
2310026I22Rik	0	0	0	0	0	0	0	0	0
2310026L22Rik	0	0	0	0	1.06729	0	0	0.889726	0.929952
2310030A07Rik	0	0.916318	0	0	0	0	0	0	0
2310030G06Rik	6.55945	22.908	23.6769	232.987	247.611	245.631	243.113	242.006	241.788
2310033P09Rik	196.783	201.59	205.886	231.873	281.764	259.802	286.333	274.036	313.394
2310034C09Rik	0	0	0	0	0	0	0	0	0
2310034G01Rik	0.728828	2.74895	5.14715	1.11477	1.06729	1.18092	4.32201	0	1.8599
2310034O05Rik	0	0.916318	2.05886	0	0	0	1.0805	0	0
2310039H08Rik	32.0684	46.7322	26.7652	65.7716	64.0373	61.4077	52.9447	52.4938	39.058
2310039L15Rik	1.45766	5.49791	6.17658	1.11477	0	0	1.0805	0	0
2310040G07Rik	0	0	0	0	0	0	0	0	0
2310040G24Rik	16.763	14.6611	22.6475	5.57386	2.13458	7.0855	1.0805	7.11781	5.57971
2310043L19Rik	0	0	0	0	0	0	0	0	0
2310043M15Rik	99.1206	23.8243	47.3538	3.34432	2.13458	0	0	0.889726	0
2310043O21Rik	0	0	0	0	0	0	0	0	0
2310043P16Rik	1.45766	3.66527	3.08829	1.11477	0	3.54275	5.40252	6.22808	3.71981
2310044K18Rik	0	0	0	0	0	0	0	0	0
2310046K23Rik	0	0	0	0	0	0	0	0	0
2310047D07Rik	2.91531	3.66527	2.05886	5.57386	2.13458	1.18092	1.0805	0.889726	0.929952
2310050C09Rik	0	0	0	0	0	0	0	0	0
2310057J18Rik	0	0	0	0	0	0	0	0.889726	0
2310057M21Rik	183.665	181.431	182.209	352.268	438.656	375.531	349.003	424.399	331.993
2310057N15Rik	0	0	0	0	0	0	0	0	0
2310058D17Rik	5.10179	1.83264	7.20601	7.80341	7.47102	9.44733	6.48302	4.44863	3.71981
2310061I04Rik	242.7	260.234	263.534	190.626	183.574	244.45	205.296	232.219	216.679
2310061N02Rik	0	0	0	0	0	0	0	0	0
2310065F04Rik	0	0	0	1.11477	0	0	0	0	0
2310067P03Rik	0	0	0	0	1.06729	0	0	0	0
2310068J16Rik	6.55945	8.24686	8.23544	2.22955	5.33644	2.36183	6.48302	2.66918	2.78986
2310069B03Rik	0	0.916318	3.08829	2.22955	1.06729	1.18092	3.24151	0	0.929952
2310074N15Rik	0.728828	1.83264	1.02943	0	0	1.18092	2.16101	0	1.8599
2310075C17Rik	0	0	0	0	0	0	0	0	0
2310079G19Rik	0	0	0	0	0	0	0	0	0
2310081O03Rik	0	0	0	0	0	0	0	0	0
2400006E01Rik	17.4919	14.6611	28.824	20.0659	35.2205	40.1512	33.4956	29.361	15.8092
2410002F23Rik	457.704	504.891	344.859	492.73	417.31	371.989	631.014	511.593	611.909
2410003L11Rik	110.782	124.619	66.913	103.674	96.056	126.358	72.3937	68.5089	86.4856
2410004B18Rik	201.156	266.649	310.888	236.332	271.091	329.476	261.482	295.389	305.954
2410004I01Rik	1.45766	1.83264	0	0	0	0	0	0	0
2410004P03Rik	6.55945	16.4937	1.02943	0	0	0	2.16101	0.889726	0
2410006H16Rik	394.296	511.306	452.949	724.602	673.459	629.428	650.463	452.871	511.474
2410012E07Rik	0	0	0	0	0	0	0	0	0
2410017I17Rik	0	0	0	0	0	0	0	0	0
2410018L13Rik	0	0	0	0	0	0	0	0	0
2410021H03Rik	5.10179	3.66527	29.8535	2.22955	1.06729	0	0	0	0
2410022M11Rik	8.74593	8.24686	4.11772	16.7216	9.6056	5.90458	21.6101	14.2356	13.9493
2410024N13Rik	2.18648	3.66527	8.23544	0	0	0	1.0805	0	0
2410039M03Rik	33.5261	78.8034	143.091	1.11477	2.13458	0	0	0.889726	0
2410080I02Rik	3.64414	6.41423	1.02943	0	0	0	1.0805	0.889726	0.929952
2410124H12Rik	2.18648	7.33055	6.17658	13.3773	9.6056	11.8092	7.56353	20.4637	1.8599
2410137M14Rik	107.138	43.9833	147.209	4.45909	0	3.54275	2.16101	0	4.64976
2410152P15Rik	0	0	1.02943	0	0	0	0	0	0
2500002B13Rik	147.223	100.795	80.2956	11.1477	11.7402	17.7137	11.8855	3.5589	16.7391
2500004C02Rik	33.5261	16.4937	44.2655	32.3284	20.2785	30.7038	29.1736	24.9123	41.8479
2510002D24Rik	105.68	92.5481	108.09	215.151	230.534	295.229	245.274	278.484	265.036
2510009E07Rik	126.087	54.0628	239.857	25.6398	5.33644	14.171	32.4151	12.4562	51.1474
2510016D11Rik	5.10179	3.66527	4.11772	6.68864	9.6056	12.9901	8.64403	9.78699	9.29952
2510017J16Rik	2.91531	2.74895	2.05886	1.11477	0	0	0	0.889726	1.8599
2510039O18Rik	583.062	518.636	883.251	1508.29	1206.04	1420.64	1481.37	1229.6	1240.56
2510046G10Rik	15.3054	15.5774	17.5003	4.45909	5.33644	7.0855	5.40252	6.22808	11.1594
2600006K01Rik	1.45766	5.49791	2.05886	2.22955	0	1.18092	3.24151	7.11781	1.8599
2600014E21Rik	0.728828	0	0	0	0	0	0	0	0
2610001A08Rik	0	0	0	0	0	0	0	0	0
2610005L07Rik	22.5937	10.9958	11.3237	22.2955	26.6822	14.171	52.9447	29.361	34.4082
2610008E11Rik	106.409	64.1423	87.5016	191.741	143.017	165.328	306.863	258.91	298.515
2610011E03Rik	0	0	0	0	0	0	0	0	0
2610012C04Rik	0	0.916318	2.05886	0	0	0	0	0.889726	0
2610016A17Rik	0	0	0	0	0	0	0	0	0
2610017A05Rik	8.74593	10.0795	10.2943	2.22955	2.13458	5.90458	1.0805	3.5589	2.78986
2610020C07Rik	13.8477	24.7406	23.6769	13.3773	9.6056	14.171	18.3686	17.7945	31.6184
2610021A01Rik	540.061	458.159	417.949	163.872	188.91	191.308	121.016	138.797	121.824
2610024D14Rik	0	0	0	0	0	0	0	0.889726	0
2610027F03Rik	0	0	0	0	0	0	0	0	0
2610027K06Rik	0	0	0	0	0	0	0	0	0
2610028D06Rik	0.728828	0	1.02943	1.11477	0	1.18092	1.0805	0.889726	0.929952
2610028E06Rik	1.45766	0	1.02943	0	0	0	0	0	0
2610028H24Rik	0.728828	0.916318	0	1.11477	0	0	3.24151	5.33836	3.71981
2610034O05Rik	0	0	0	0	0	0	0	0	0
2610035D17Rik	5.10179	5.49791	9.26487	8.91818	7.47102	9.44733	21.6101	10.6767	34.4082
2610035F20Rik	3.64414	9.16318	2.05886	0	1.06729	1.18092	3.24151	0	3.71981
2610037D02Rik	21.136	14.6611	11.3237	5.57386	0	0	6.48302	6.22808	7.43962
2610042L04Rik	4.37297	6.41423	9.26487	1.11477	7.47102	3.54275	5.40252	12.4562	11.1594
2610044O15Rik8	183.665	239.159	130.738	73.575	60.8354	83.8451	92.9233	64.95	86.4856
2610105M22Rik	0	0	0	0	0	0	0	0	0
2610203C22Rik	1.45766	1.83264	2.05886	1.11477	0	2.36183	1.0805	1.77945	5.57971
2610204G07Rik	0	0	0	0	0	0	0	0	0
2610206C17Rik	0	1.83264	1.02943	1.11477	0	0	1.0805	4.44863	1.8599
2610300A13Rik	0	0	0	0	0	0	0	0	0
2610300M13Rik	3.64414	0.916318	4.11772	0	0	0	0	0	0
2610303G11Rik	0	0	0	0	0	0	0	0	0
2610306M01Rik	26.9666	36.6527	28.824	64.6568	53.3644	67.3122	61.5887	78.2959	70.6764
2610306O10Rik	0.728828	0	0	0	2.13458	0	2.16101	0.889726	0
2610307P16Rik	13.1189	10.0795	28.824	1.11477	3.20187	4.72367	5.40252	11.5664	11.1594
2610316D01Rik	0.728828	0	0	0	0	0	0	0	0
2610318M16Rik	0	0	0	0	0	0	0	0	0
2610318N02Rik	255.09	257.485	146.179	57.9682	135.546	67.3122	48.6227	64.95	39.058
2610507I01Rik	0.728828	0.916318	2.05886	0	1.06729	1.18092	3.24151	0.889726	1.8599
2610509F24Rik	10.2036	3.66527	2.05886	0	0	1.18092	0	0	0
2610528A11Rik	0.728828	2.74895	7.20601	0	0	2.36183	0	0	0
2610528J11Rik	10.2036	28.4059	6.17658	52.3943	58.7009	72.0359	47.5422	46.2658	60.4469
2700029L08Rik	0	0	1.02943	0	0	0	0	0.889726	0.929952
2700033N17Rik	5.83062	1.83264	4.11772	2.22955	4.26915	7.0855	1.0805	0.889726	0.929952
2700038G22Rik	71.4251	49.4812	87.5016	25.6398	34.1532	35.4275	23.7711	34.6993	12.0894
2700046A07Rik	0	0.916318	10.2943	4.45909	1.06729	2.36183	9.72453	11.5664	12.0894
2700046G09Rik	0.728828	3.66527	4.11772	20.0659	13.8747	2.36183	20.5296	8.00754	29.7585
2700049A03Rik	335.99	367.444	271.77	182.823	188.91	206.66	208.537	240.226	247.367
2700052C19Rik	1.45766	0.916318	0	0	0	0	0	0	0
2700062C07Rik	69.2386	101.711	101.914	79.1489	71.5083	72.0359	57.2667	57.8322	66.0266
2700068H02Rik	0	0	0	1.11477	1.06729	0	0	0	2.78986
2700069I18Rik	0	0	0	0	0	0	0	0	0
2700078F05Rik	0	2.74895	1.02943	1.11477	0	0	0	0	0.929952
2700080J24Rik	0	0	0	0	0	0	0	0	0
2700089I24Rik	0	0	0	0	0	0	0	0	0
2700097O09Rik	247.801	295.054	389.125	124.855	129.142	115.73	149.11	146.805	163.672
2700099C18Rik	84.544	44.8996	68.9718	104.789	75.7775	92.1115	84.2793	107.657	94.8552
2810001G20Rik	74.3404	97.1297	99.8547	61.3125	71.5083	49.5985	54.0252	64.0603	33.4783
2810002D19Rik	29.8819	16.4937	28.824	15.6068	14.942	14.171	14.0465	13.3459	15.8092
2810004N23Rik	1177.06	2254.14	1322.82	719.028	1026.73	703.826	578.069	711.781	628.648
2810013P06Rik	96.9341	115.456	86.4721	63.542	54.4317	64.9504	51.8642	71.1781	50.2174
2810021J22Rik	117.341	109.958	122.502	146.035	108.863	127.539	157.754	117.444	143.213
2810025M15Rik	341.091	380.272	567.216	99.2148	205.987	147.615	56.1862	86.3034	54.8672
2810029C07Rik	1.45766	11.9121	8.23544	8.91818	12.8075	7.0855	16.2076	19.574	15.8092
2810030D12Rik	1.45766	0.916318	1.02943	2.22955	1.06729	9.44733	2.16101	0	0
2810032G03Rik	1.45766	4.58159	1.02943	0	1.06729	0	0	0	0
2810039B14Rik	2.91531	0	0	14.492	6.40373	16.5328	15.1271	13.3459	13.0193
2810047C21Rik1	0	0	0	0	0	0	0	0	0
2810049E08Rik	0	0	0	0	0	0	0	0	0
2810402E24Rik	15.3054	28.4059	10.2943	40.1318	33.0859	29.5229	37.8176	33.8096	30.6884
2810403D21Rik	2.18648	5.49791	5.14715	20.0659	10.6729	17.7137	18.3686	16.9048	16.7391
2810403G07Rik	0	0	2.05886	0	0	0	0	0	0
2810404F17Rik	0	0	0	0	0	0	0	0	0
2810404M03Rik	0	0	0	0	0	0	0	0	0
2810405F15Rik	0	0	0	0	0	0	0	0	0
2810405F17Rik	0	2.74895	3.08829	4.45909	3.20187	7.0855	4.32201	4.44863	3.71981
2810407A14Rik	0	0	0	0	0	0	1.0805	0	0.929952
2810408A11Rik	26.2378	21.0753	8.23544	40.1318	8.53831	33.0657	56.1862	18.6842	92.9952
2810408I11Rik	59.035	54.0628	79.2661	27.8693	61.9027	66.1313	23.7711	33.8096	23.2488
2810414N06Rik	3.64414	3.66527	7.20601	1.11477	12.8075	12.9901	7.56353	8.89726	8.36957
2810428J06Rik	0.728828	0.916318	0	0	1.06729	0	0	0.889726	0.929952
2810429I04Rik	76.5269	52.2301	22.6475	55.7386	112.065	61.4077	56.1862	44.4863	46.4976
2810430I11Rik	0.728828	0.916318	0	0	0	0	0	0	0
2810432F15Rik	0	0	0	0	0	0	0	0.889726	0
2810433D01Rik	0	0	0	0	0	0	1.0805	4.44863	3.71981
2810442N19Rik	0	0.916318	0	0	0	0	0	0	0
2810454H06Rik	5.10179	5.49791	4.11772	3.34432	2.13458	5.90458	3.24151	1.77945	6.50967
2810455O05Rik	13.8477	28.4059	17.5003	17.8364	16.0093	25.9802	6.48302	11.5664	9.29952
2810459M11Rik	13.1189	19.2427	7.20601	159.412	211.323	405.054	65.9107	50.7144	72.5363
2810471M01Rik	0	0	0	0	0	0	0	0	0
2900002M20Rik	0	0	0	0	0	0	0	0	0
2900005J15Rik	0	1.83264	1.02943	2.22955	0	0	3.24151	0	1.8599
2900009J06Rik	16.763	19.2427	60.7364	12.2625	8.53831	12.9901	10.805	2.66918	4.64976
2900018N21Rik	0	0	0	0	0	1.18092	1.0805	0.889726	0
2900022M07Rik	0	0	0	0	0	0	0	0	0
2900024D18Rik	0	0	0	0	0	0	0	0	0
2900026A02Rik	166.173	162.188	102.943	108.133	104.594	36.6084	96.1648	112.105	137.633
2900027M19Rik	0	0	0	0	0	0	0	0	0
2900035J10Rik	0	0	0	0	0	0	0	0	0
2900037B21Rik	0	0	0	0	0	0	0	0	0
2900041M22Rik	33.5261	27.4895	40.1478	1.11477	1.06729	1.18092	0	0	0
2900042G08Rik	0	0	0	0	0	0	0	0	0
2900042K21Rik	0	0	0	0	0	0	0	0	0
2900045O20Rik	0.728828	0.916318	0	0	0	0	0	1.77945	0
2900052L18Rik	21.136	38.4854	46.3244	54.6239	21.3458	33.0657	54.0252	38.2582	61.3769
2900052N01Rik	0	0	0	0	0	0	0	0	0
2900060B14Rik	2.91531	1.83264	1.02943	0	0	2.36183	1.0805	0	0
2900060N12Rik	2.18648	0	0	0	0	0	2.16101	0.889726	0.929952
2900064F13Rik	0	0	0	1.11477	0	0	0	0	0
2900064K03Rik	0	0	0	0	0	0	0	0	0
2900069G24Rik	0	0	0	0	0	0	0	0	0
2900072N19Rik	0	0	0	0	0	0	0	0	0
2900076A07Rik	18.9495	7.33055	29.8535	40.1318	38.4224	33.0657	65.9107	59.6117	69.7464
2900076G11Rik	0	0	0	0	0	0	0	0	0
2900078I11Rik	0	0	0	0	0	0	1.0805	0	0.929952
2900079G21Rik	0	0	0	0	0	0	0	0	0
2900089D17Rik	3.64414	0.916318	2.05886	11.1477	9.6056	9.44733	8.64403	3.5589	3.71981
2900092C05Rik	0	0	0	0	0	0	0	0	0
2900092N22Rik	0	0	0	0	0	0	0	0	0
2900092O11Rik	0	0	0	0	0	0	0	0	0
2900093K20Rik	7.28828	12.8285	10.2943	21.1807	13.8747	11.8092	16.2076	7.11781	16.7391
3000002C10Rik	16.0342	21.0753	26.7652	27.8693	21.3458	22.4374	14.0465	19.574	17.6691
3010001F23Rik	0.728828	3.66527	0	4.45909	1.06729	0	6.48302	2.66918	3.71981
3010003L21Rik	9.47476	7.33055	3.08829	14.492	21.3458	18.8947	22.6906	23.1329	31.6184
3100003L05Rik	0.728828	0.916318	1.02943	0	2.13458	2.36183	0	0	0
3110004A20Rik	0.728828	0	0	0	0	0	0	0	0
3110006O06Rik	0	0	0	2.22955	0	1.18092	0	0	1.8599
3110009E18Rik	52.4756	57.728	79.2661	53.5091	35.2205	62.5886	49.7032	46.2658	34.4082
3110009F21Rik	0	0	0	0	0	0	0	0	0
3110009M11Rik	0	0	0	0	0	0	0	0	0
3110015C05Rik	0	0.916318	0	0	0	0	0	0	0
3110018I06Rik	0	0	0	0	0	0	0	0	0
3110021N24Rik	0	0	0	0	1.06729	0	0	0	1.8599
3110031N09Rik	0	0	0	0	0	0	0	0	0
3110039M20Rik	0	0	0	0	0	0	0	0	0
3110040M04Rik	1.45766	4.58159	5.14715	0	0	1.18092	0	0	0
3110040N11Rik	96.9341	137.448	167.797	124.855	141.949	206.66	157.754	156.592	142.283
3110043J17Rik	0	0	0	0	0	0	0	0	0
3110045C21Rik	2.18648	0.916318	1.02943	2.22955	0	4.72367	0	0	0.929952
3110053B16Rik	21.136	21.9916	16.4709	21.1807	3.20187	2.36183	7.56353	1.77945	7.43962
3110056K07Rik	15.3054	16.4937	15.4415	7.80341	16.0093	12.9901	20.5296	15.1253	17.6691
3110062G12Rik	0	0	0	0	0	0	0	0	0
3110067C02Rik	2.91531	0.916318	0	0	1.06729	1.18092	2.16101	0	0
3110070M22Rik	0	0	0	1.11477	0	0	0	0	0
3110080E11Rik	0	0	1.02943	0	0	0	0	0	0
3110080O07Rik	0	0	0	0	0	0	3.24151	0	1.8599
3110082I17Rik	346.193	411.427	382.948	265.316	433.319	243.269	236.63	329.199	229.698
3110082J24Rik	0	0	0	0	0	0	0	0	0
3110083C13Rik	3.64414	3.66527	0	2.22955	3.20187	2.36183	0	1.77945	1.8599
3110099E03Rik	0	0	0	0	0	0	0	0	0
3200001D21Rik	0	0	0	0	0	0	0	0	0
3222401L13Rik	41.5432	54.9791	84.4133	55.7386	30.9514	49.5985	82.1183	69.3986	79.046
3300002A11Rik	0	0	0	0	0	0	0	0	0
3300002I08Rik	5.10179	10.0795	7.20601	4.45909	8.53831	3.54275	6.48302	8.89726	10.2295
3300002P13Rik	3.64414	6.41423	13.3826	0	0	0	0	0	0
3300005D01Rik	0	0	0	1.11477	3.20187	4.72367	0	0.889726	0.929952
3425401B19Rik	20.4072	0.916318	0	0	0	0	0	0	0
3632454L22Rik	2.18648	0.916318	0	0	0	0	0	0	0
3732407C23Rik	0	0	0	0	0	0	0	0	0
3830403N18Rik	3.64414	7.33055	2.05886	101.444	43.7588	25.9802	168.559	212.645	60.4469
3830406C13Rik	23.3225	40.318	70.0013	70.2307	49.0953	98.0161	62.6692	82.7445	84.6257
3830408C21Rik	6.55945	5.49791	8.23544	3.34432	2.13458	8.26642	10.805	10.6767	6.50967
3830422I06Rik	0	0	0	0	0	0	0	0	0
3830432H09Rik	1.45766	0.916318	3.08829	24.525	8.53831	9.44733	23.7711	24.9123	14.8792
3930402G23Rik	0	0	0	3.34432	6.40373	3.54275	2.16101	1.77945	2.78986
4631405J19Rik	0	0	0	0	0	0	1.0805	0	0
4631422I05Rik	0	0	0	0	0	0	0	0.889726	0
4632404H12Rik	48.8315	32.0711	15.4415	33.4432	19.2112	22.4374	32.4151	27.5815	31.6184
4632404M16Rik	0	0	0	1.11477	0	0	1.0805	1.77945	0
4632411P08Rik	0.728828	7.33055	1.02943	14.492	10.6729	14.171	11.8855	8.00754	13.0193
4632415L05Rik	150.139	153.941	99.8547	95.8704	58.7009	62.5886	95.0843	94.311	102.295
4632418H02Rik	0	0	0	0	0	0	0	0.889726	0
4632427E13Rik	10.2036	15.5774	17.5003	20.0659	9.6056	7.0855	28.0931	20.4637	22.3189
4632428C04Rik	6.55945	0.916318	4.11772	17.8364	5.33644	8.26642	29.1736	13.3459	21.3889
4632432E15Rik	0	0	0	0	0	0	0	0	0
4633401B06Rik	1.45766	0.916318	1.02943	1.11477	0	1.18092	4.32201	0.889726	6.50967
4731419I09Rik	2.91531	2.74895	5.14715	11.1477	4.26915	7.0855	7.56353	13.3459	3.71981
4732414G09Rik	0	0	0	0	0	0	0	0	0
4732416N19Rik	12.3901	14.6611	7.20601	10.033	8.53831	9.44733	5.40252	9.78699	7.43962
4732419C18Rik	2.18648	7.33055	6.17658	4.45909	2.13458	1.18092	8.64403	7.11781	11.1594
4732440D04Rik	7.28828	15.5774	15.4415	12.2625	3.20187	14.171	21.6101	17.7945	23.2488
4732463B04Rik	0.728828	0.916318	0	2.22955	1.06729	0	1.0805	0.889726	3.71981
4732465J04Rik	0	0	0	0	0	0	0	0	0
4732471J01Rik	9.47476	9.16318	20.5886	0	0	2.36183	1.0805	3.5589	5.57971
4732487G21Rik	0	0	1.02943	0	0	0	2.16101	1.77945	0
4732490B19Rik	0	0	0	0	0	0	0	0	0
4732491K20Rik	3.64414	2.74895	0	52.3943	20.2785	44.8748	43.2201	32.0301	40.9179
4732496C06Rik	2.18648	9.16318	7.20601	25.6398	11.7402	27.1611	11.8855	9.78699	18.599
4831440D22Rik	0	0	0	0	0	0	0	0	0
4833403J16Rik	0	0	0	0	0	0	0	0	0
4833404L02Rik	0	0	0	0	0	0	0	0	0
4833405L11Rik	0	0	0	0	0	0	0	0	0
4833407H14Rik	24.0513	19.2427	32.9418	0	1.06729	0	1.0805	0.889726	0
4833411C07Rik	0	0	0	0	0	0	0	0	0
4833412C05Rik	0	0	0	1.11477	0	1.18092	2.16101	0.889726	7.43962
4833412K13Rik	0.728828	0.916318	0	0	0	0	1.0805	1.77945	0
4833413E03Rik	0	0	0	0	0	0	0	0	0
4833413G10Rik	16.0342	10.0795	16.4709	1.11477	5.33644	2.36183	21.6101	5.33836	4.64976
4833417C18Rik	7.28828	2.74895	15.4415	3.34432	7.47102	2.36183	4.32201	5.33836	5.57971
4833418N02Rik	2.18648	0	2.05886	4.45909	12.8075	4.72367	7.56353	11.5664	6.50967
4833418N17Rik	0	0	0	0	0	0	0	0	0
4833420G17Rik	306.836	295.054	308.829	147.15	103.527	192.489	200.974	153.923	203.66
4833421G17Rik	0	0.916318	0	0	0	0	0	0	0
4833421K07Rik	0	0	0	0	0	0	0	0	0
4833422C13Rik	0	0	0	0	0	0	0	0	0
4833422M21Rik	2.18648	1.83264	1.02943	0	0	0	1.0805	0	0
4833427F10Rik	0	0	0	0	0	0	0	0	0
4833428L15Rik	0.728828	3.66527	0	1.11477	0	2.36183	3.24151	0.889726	0
4833439L19Rik	1053.16	950.222	993.4	855.031	834.62	749.882	903.301	1005.39	885.315
4833445I07Rik	5.10179	3.66527	7.20601	5.57386	3.20187	3.54275	0	3.5589	3.71981
4921501I09Rik	1.45766	0	0	0	0	0	0	0	0
4921504A21Rik	2.91531	0	0	0	1.06729	0	1.0805	0	0
4921504E06Rik	0.728828	1.83264	0	0	0	0	0	0	0
4921507G05Rik	0	0.916318	0	0	0	0	0	0	0
4921507P07Rik	21.136	14.6611	12.3532	2.22955	2.13458	0	0	0.889726	1.8599
4921508D12Rik	0	0	0	0	0	0	0	0	0
4921508M14Rik	0	0	0	0	0	0	0	0	0
4921509A06Rik	0	0	0	0	0	0	0	0	0
4921509C19Rik	0	0	0	0	0	0	0	0	0
4921509O07Rik	0	0	0	0	0	0	0	0	0
4921509O09Rik	0	0	2.05886	0	0	0	0	0	0
4921511C10Rik	0	0	0	0	1.06729	0	0	0	0
4921511C20Rik	1.45766	0	0	0	0	0	0	0	0
4921511E07Rik	0	0	0	0	0	0	0	0	0
4921511I17Rik	0	0	0	0	0	0	0	0	0
4921513H07Rik	0	0	0	0	0	0	0	0	0
4921513I03Rik	0	0	0	0	0	0	0	0	0
4921513I08Rik	0	0	0	0	0	0	0	0	0
4921514A10Rik	2.91531	2.74895	1.02943	1.11477	0	0	1.0805	0	0
4921515E04Rik	0	0	0	0	0	0	0	0	0
4921515L22Rik	0	0	0	0	0	0	0	0	0
4921516A02Rik	0	0.916318	1.02943	2.22955	1.06729	0	1.0805	0	0.929952
4921517D22Rik	0	0	0	0	0	0	0	0	0
4921518K17Rik	0	0	0	0	0	0	0	0	0
4921520N01Rik	0.728828	0	0	0	0	0	0	0	0
4921521D15Rik	0	0	0	0	0	0	0	0	0
4921522A10Rik	0	0	0	0	0	0	0	0	0
4921522P10Rik	0	0	0	0	0	0	0	0	0
4921523L03Rik	0	0.916318	0	0	0	0	0	0	0
4921524J17Rik	123.901	226.331	148.238	119.281	113.133	155.881	136.143	151.253	146.932
4921524L21Rik	0.728828	0	1.02943	0	0	0	0	0	0
4921525O09Rik	3.64414	0.916318	1.02943	0	1.06729	0	1.0805	0	0.929952
4921527H02Rik	0	0	0	0	0	0	0	0	0
4921528I07Rik	1.45766	0	1.02943	0	0	0	0	0	0.929952
4921529L05Rik	0.728828	0	0	0	0	0	0	0	0
4921531C22Rik	4.37297	10.0795	9.26487	6.68864	9.6056	5.90458	6.48302	7.11781	6.50967
4921534A09Rik	0.728828	0.916318	2.05886	3.34432	0	1.18092	2.16101	0.889726	1.8599
4921534H16Rik	0	0	0	0	0	0	0	0	0
4921536K21Rik	4.37297	9.16318	5.14715	2.22955	7.47102	1.18092	2.16101	0.889726	0.929952
4921539E11Rik	0	0	0	0	0	0	0	0	0
4921539H07Rik	0	0	0	0	1.06729	0	1.0805	0.889726	0
4922502N22Rik	0	0.916318	0	0	0	0	0	0	0
4930401A07Rik	1.45766	0.916318	2.05886	0	0	0	0	0	0
4930401C15Rik	0	0	0	0	0	0	0	0	0
4930401G09Rik	0	0	0	0	0	0	0	0	0
4930401O10Rik	0	0	0	0	0	0	0	0	0
4930401O12Rik	0	0	0	0	0	0	0	0	0
4930402C01Rik	0	0	0	0	0	0	0	0	0
4930402F06Rik	0	0	0	0	0	0	0	0	0
4930402F11Rik	0	0	0	0	0	0	0	0	0
4930402H05Rik	0	0	0	0	0	0	0	0	0
4930402K13Rik	0.728828	0	1.02943	0	0	0	0	0	0
4930403D09Rik	0.728828	0	0	0	0	0	0	0	0
4930403P22Rik	0	0	0	0	0	0	0	0	0
4930404A12Rik	0	0	1.02943	0	0	0	0	0.889726	0
4930404H11Rik	0	0	0	0	0	0	0	0	0
4930404H24Rik	0	0	0	0	0	0	0	0	0
4930404I05Rik	0	1.83264	1.02943	0	0	0	1.0805	0	0
4930404I20Rik	0	0	0	0	0	0	0	0	0
4930405A10Rik	0	0	0	0	0	0	0	0	0
4930405A21Rik	3.64414	3.66527	3.08829	6.68864	8.53831	7.0855	4.32201	8.89726	8.36957
4930405D11Rik	0	0	0	1.11477	0	0	0	0	0
4930405G09Rik	0	0	0	0	0	0	0	0	0
4930405H06Rik	0	0	0	0	0	0	0	0	0
4930405J17Rik	0	0	0	0	0	0	0	0	0
4930405L22Rik	0	0	0	0	0	0	0	0	0
4930405N21Rik	13.8477	12.8285	37.0595	1.11477	0	0	2.16101	0	0
4930405O22Rik	0	0	0	1.11477	0	0	1.0805	0	0.929952
4930406D18Rik	0	0	0	0	0	0	0	0	0
4930407G08Rik	0	0	0	0	0	0	0	0	0
4930407I10Rik	0	0	0	0	0	0	0	0	0
4930407I19Rik	0	0	0	0	0	0	0	0	0
4930408K08Rik	0	0	0	0	0	0	0	0	0
4930408O17Rik	0	0	0	0	0	0	1.0805	0	0
4930412B13Rik	0	0	0	0	0	0	0	0	0
4930412C18Rik	8.0171	3.66527	11.3237	5.57386	2.13458	2.36183	4.32201	1.77945	0.929952
4930412E21Rik	0	0	0	0	0	0	0	0	0
4930412F09Rik	0	1.83264	3.08829	1.11477	0	0	0	0.889726	0
4930412F12Rik	0	0	0	0	0	0	0	0	0
4930412M03Rik	0.728828	0	2.05886	0	1.06729	0	4.32201	2.66918	0
4930412O13Rik	0	0	0	0	0	0	0	0	0
4930413E15Rik	0	0	0	0	0	0	0	0	0
4930413G21Rik	0	1.83264	1.02943	0	0	2.36183	1.0805	0.889726	0.929952
4930415C11Rik	0	0	0	0	0	0	0	0	0
4930415H17Rik	0	0	0	0	0	0	0	0	0
4930415L06Rik	0	0	0	0	0	0	0	0	0
4930417H01Rik	0	0	0	0	0	0	0	0	0
4930417O13Rik	0.728828	0.916318	1.02943	0	0	0	0	0	0
4930417O22Rik	0.728828	0	0	0	0	0	0	0	0
4930419G24Rik	0	0	0	0	0	0	0	0	0
4930420N18Rik	0	0	0	0	0	0	0	0	0
4930421C12Rik	0	0	0	2.22955	0	1.18092	3.24151	0	1.8599
4930421P07Rik	0	0	0	0	0	0	0	0	0.929952
4930422C21Rik	0	0	0	0	0	0	0	0	0
4930422I22Rik	0	0	0	0	0	0	0	0	0
4930422M22Rik	0.728828	0	0	0	0	0	0	0	0
4930423C22Rik	0	0	0	0	0	0	0	0	0
4930423D22Rik	4.37297	2.74895	4.11772	6.68864	8.53831	1.18092	2.16101	1.77945	3.71981
4930423D24Rik	0	0	0	0	1.06729	1.18092	3.24151	0.889726	0
4930423M02Rik	0	0	0	0	0	0	0	0	0
4930425K10Rik	0	0	0	0	0	0	0	0	0
4930425K24Rik	0	0	0	0	0	0	0	0	0
4930425L21Rik	0.728828	0	5.14715	0	0	0	0	0	0
4930425O10Rik	0	0	0	0	0	0	0	0	0
4930426D05Rik	2.18648	0	2.05886	1.11477	0	0	0	0.889726	0.929952
4930426I24Rik	0	0.916318	0	1.11477	0	0	1.0805	1.77945	1.8599
4930426L09Rik	0.728828	0.916318	0	0	4.26915	0	1.0805	1.77945	2.78986
4930428D20Rik	0	0	0	0	0	0	0	0	0
4930428E07Rik	0	0	0	0	0	0	0	0	0
4930428N03Rik	0	0	0	0	0	0	0	0	0
4930428O21Rik	0	0	0	0	0	0	0	0	0
4930429D17Rik	0	0	0	0	0	0	0	0	0
4930429F24Rik	0	0.916318	2.05886	0	0	1.18092	1.0805	0	1.8599
4930429H19Rik	0.728828	0.916318	0	0	0	0	0	0	0
4930429P21Rik	0	0	0	0	0	0	0	0	0
4930430E12Rik	0	0	0	0	0	0	0	0	0
4930430F08Rik	153.783	131.95	145.15	131.543	166.497	115.73	138.304	159.261	150.652
4930430O22Rik	0	0	0	0	0	0	0	0	0
4930431F10Rik	0	0	0	0	0	0	0	0	0
4930431F12Rik	0	0	0	1.11477	0	1.18092	1.0805	0	0
4930431L21Rik	0.728828	0	1.02943	0	0	0	1.0805	1.77945	0
4930431P03Rik	0	0.916318	0	0	0	1.18092	1.0805	0.889726	0.929952
4930431P19Rik	0	2.74895	2.05886	7.80341	2.13458	4.72367	10.805	5.33836	7.43962
4930432B10Rik	0	0	1.02943	0	0	1.18092	0	1.77945	0
4930432E11Rik	0.728828	0.916318	1.02943	0	0	0	0	0	0
4930432H08Rik	0	0	0	0	0	0	0	0	0
4930432L08Rik	0	0	1.02943	0	0	0	0	0	0
4930432M17Rik	0	0	0	0	0	0	0	0	0
4930432O09Rik	0	0	0	0	0	0	0	0	0
4930433B08Rik	0	0	0	0	0	0	0	0	0
4930433I11Rik	0	0	0	0	0	0	0	0	0
4930433J02Rik	0	0	0	0	0	0	0	0	0
4930433N12Rik	5.83062	6.41423	2.05886	2.22955	3.20187	4.72367	0	1.77945	0.929952
4930434B07Rik	0.728828	0	0	0	0	0	0	0	0
4930434F21Rik	0	0	0	0	0	0	0	0	0
4930434O05Rik	0	0	0	0	0	0	0	0	0
4930435C17Rik	0	0	0	0	0	0	0	0	0
4930435F18Rik	0.728828	0	0	0	0	0	0	0	0
4930435N07Rik	0	0	0	0	0	0	0	0	0
4930437M23Rik	0	0	0	0	0	0	0	0	0
4930438A08Rik	0	1.83264	0	0	0	0	0	0	0
4930438E09Rik	0	0	0	0	0	0	0	0	0
4930439A04Rik	0	0	0	0	0	0	0	0	0
4930439D14Rik	0	0.916318	2.05886	0	0	0	0	0	0
4930440C22Rik	0	0	0	0	0	0	0	0	0
4930441H08Rik	0	0	0	0	0	0	0	0	0
4930441J16Rik	0	0	0	0	0	0	0	0	0
4930442G10Rik	0	0	0	0	0	0	0	0	0
4930442G15Rik	0	0	0	0	0	0	0	0	0
4930442H23Rik	0	0	0	0	0	0	0	0	0
4930442J19Rik	0	0	0	0	0	0	0	0	0
4930442L01Rik	0	0	0	0	0	0	0	0	0
4930442P19Rik	0	0	0	0	0	0	0	0	0
4930443G03Rik	0	0	0	0	0	0	0	0	0
4930443O20Rik	0	0	0	0	0	0	0	0	0
4930444A19Rik	0	0	0	0	0	0	0	0	0
4930444E06Rik	0	0.916318	0	0	0	0	0	0	0
4930444F02Rik	0	0.916318	0	0	0	0	0	0	0
4930444K16Rik	0	0	0	0	0	0	0	0	0
4930444P10Rik	0	0	0	1.11477	0	2.36183	0	0	0
4930445B16Rik	0	0	0	0	0	0	0	0	0
4930445N08Rik	0	0	0	0	0	0	0	0	0
4930445N18Rik	0	1.83264	3.08829	0	1.06729	1.18092	1.0805	0	0.929952
4930447A16Rik	0	0	0	0	0	0	0	0	0
4930447C04Rik	483.942	422.423	371.624	180.593	293.504	183.042	136.143	90.7521	78.116
4930447C11Rik	0	0	0	0	0	0	0	0	0
4930447F04Rik	0	0	0	0	0	0	0	0	0
4930447F24Rik	0	4.58159	0	1.11477	0	0	0	0	0
4930447K03Rik	0.728828	0	1.02943	0	1.06729	0	1.0805	0	0
4930447M23Rik	0	0	0	0	0	0	0	0	0
4930447N08Rik	0	0	0	0	0	0	0	0	0
4930448A20Rik	0	0	0	0	0	0	0	0	0
4930448C13Rik	0	0	0	0	0	0	0	0	0
4930448D08Rik	0	0	1.02943	0	0	0	0	1.77945	0.929952
4930448E22Rik	5.83062	0.916318	1.02943	1.11477	0	1.18092	0	0	0
4930448F12Rik	0	0	0	0	0	0	0	0	0
4930448H16Rik	0	0	0	0	0	0	0	0	0
4930448I06Rik	0	0	0	0	0	0	0	0	0
4930448I18Rik	0	0	0	0	0	0	0	0	0
4930448K20Rik	0	0	0	0	1.06729	0	0	0.889726	0
4930449A18Rik	0	0	0	0	0	0	0	0	0
4930449E01Rik	0	0	0	0	0	0	0	0	0
4930449I04Rik	0	0	0	0	0	0	0	0	0
4930449I24Rik	0	0	0	0	0	0	0	0	0
4930451E10Rik	0	0	0	0	0	0	1.0805	0.889726	0
4930451I11Rik	0	0	1.02943	0	0	0	0	0	0.929952
4930452L12Rik	0	0	0	0	0	0	1.0805	0	0
4930452N14Rik	0	0	0	0	0	0	0	0	0
4930453C13Rik	0	0	2.05886	0	0	0	0	0	0
4930453H23Rik	3.64414	0.916318	3.08829	4.45909	3.20187	0	2.16101	0	0
4930453L07Rik	0	0	0	0	0	0	0	0	0
4930453N24Rik	516.01	578.197	479.714	259.742	308.446	232.641	233.389	285.602	216.679
4930453O03Rik	0	0	0	0	0	0	0	0	0
4930455B14Rik	4.37297	2.74895	6.17658	3.34432	3.20187	2.36183	0	0	0
4930455C13Rik	0	0	0	0	2.13458	0	0	1.77945	0
4930455G09Rik	0	0	5.14715	4.45909	0	1.18092	1.0805	0	6.50967
4930455H04Rik	0	0	0	0	0	0	0	0	0
4930455J16Rik	0	0	0	0	0	0	0	0	0
4930455M05Rik	0	0	0	0	0	0	0	0	0
4930456G14Rik	0	0	0	0	0	0	0	0	0
4930456L15Rik	0	0	0	0	0	0	0	0	0
4930458A03Rik	0	0	0	0	0	0	0	0	0
4930458B22Rik	0	0	0	0	0	0	0	0	0
4930458D05Rik	0.728828	0.916318	2.05886	5.57386	9.6056	2.36183	2.16101	0	0.929952
4930458K08Rik	0.728828	0	0	0	0	0	0	0	0
4930459C07Rik	0	0	0	0	0	0	0	0	0.929952
4930459L07Rik	0	0	0	0	0	0	0	0	0
4930461C15Rik	0	0.916318	2.05886	0	0	0	0	0.889726	0
4930461G14Rik	109.324	103.544	165.738	1.11477	12.8075	2.36183	0	0.889726	0
4930463O16Rik	0	0	0	0	0	0	0	0	0
4930465I24Rik	0	0	0	0	0	0	0	0	0
4930465K10Rik	1.45766	0	0	0	0	0	0	0	0
4930465M20Rik	0	0	0	0	0	0	0	0	0
4930466I24Rik	0	0	0	0	0	0	0	0	0
4930466K18Rik	21.8648	33.9038	36.0301	4.45909	3.20187	5.90458	2.16101	1.77945	0.929952
4930467D21Rik	4.37297	0	4.11772	0	0	0	0	0	0
4930467J12Rik	0	0	0	0	0	0	0	0	0
4930467K11Rik	2.18648	0	0	0	0	3.54275	1.0805	2.66918	0
4930469B13Rik	0	0	0	0	0	2.36183	0	0.889726	0.929952
4930469K13Rik	0	0	0	0	0	0	0	0	0
4930470B04Rik	0	0	0	0	0	0	0	0	0
4930470G03Rik	1.45766	3.66527	0	0	1.06729	1.18092	1.0805	0.889726	5.57971
4930470O06Rik	0	0	0	0	0	0	0	0	0
4930470P17Rik	0	0	0	0	0	0	0	0	0
4930471C04Rik	0	0	0	0	0	0	0	0	0
4930471D02Rik	0	0	0	0	0	0	0	0	0
4930471E15Rik	0	0	0	0	0	0	0	0	0
4930471E19Rik	0	0.916318	4.11772	1.11477	0	2.36183	5.40252	0.889726	1.8599
4930471G24Rik	0	0	0	0	0	0	0	0	0
4930471M09Rik	0	0	0	0	0	1.18092	1.0805	0	0
4930473A02Rik	0	3.66527	2.05886	5.57386	2.13458	3.54275	1.0805	3.5589	5.57971
4930473D10Rik	0	0	0	0	0	0	0	0	0
4930473H19Rik	0	0	0	0	0	1.18092	0	0	0
4930473O22Rik	0	0	0	0	0	0	0	0	0
4930474B08Rik	0	0	0	0	0	0	0	0	0
4930474H06Rik	1.45766	0	0	0	0	0	1.0805	0	0
4930474N05Rik	0	0	0	0	0	0	0	0	0
4930474N09Rik	0	0	1.02943	0	0	0	0	0	0
4930477E14Rik	0	0	0	0	0	0	0	0	0
4930477G07Rik	0	0	0	0	0	0	0	0	0
4930477N07Rik	0	0	0	0	0	0	0	0	0
4930477O15Rik	0	0	0	4.45909	1.06729	5.90458	6.48302	1.77945	4.64976
4930478K11Rik	0	0	0	0	0	0	0	0	0
4930478M09Rik	0	0	0	0	0	0	0	0	0
4930478P22Rik	0	0	0	0	0	0	0	0	0
4930479D17Rik	1.45766	0	0	0	0	0	2.16101	0	0
4930479H17Rik	0	0	0	0	0	0	0	0	0
4930480C01Rik	0	0	0	0	0	0	0	0	0
4930480E11Rik	0	0	0	0	0	0	0	0	0
4930480G23Rik	0	0	0	0	0	0	0	0	0
4930480K02Rik	0	0	0	0	0	0	0	0	0
4930480K15Rik	0	0	0	0	0	0	0	0	0
4930480M12Rik	0	0	0	0	0	0	0	0	0
4930481A15Rik	2.91531	0	2.05886	6.68864	3.20187	4.72367	7.56353	7.11781	5.57971
4930481B07Rik	40.0855	22.908	21.618	23.4102	22.4131	31.8847	44.3006	24.9123	36.2681
4930483J18Rik	0	3.66527	1.02943	1.11477	1.06729	2.36183	0	0	0.929952
4930483K19Rik	0	0.916318	0	0	0	0	0	0	0
4930483O08Rik	0	0	0	0	0	0	0	0	0
4930484H19Rik	0	0	0	0	0	0	0	0	0
4930486F22Rik	0	0	1.02943	0	0	0	0	0	0
4930486I03Rik	0	0	0	0	0	0	0	0	0
4930486L24Rik	0	0	0	0	0	0	0	0	0
4930486N12Rik	0	0	0	0	0	0	0	0	0
4930487D11Rik	0	0	0	0	0	0	0	0	0
4930488B22Rik	0	0	0	0	0	0	0	0	0
4930488L21Rik	0	0	0	1.11477	0	0	0	0	0
4930488N15Rik	0	0	0	0	0	0	0	0	0
4930488N24Rik	0	0	0	0	0	0	0	0	0
4930500F04Rik	0	0	0	0	0	0	0	0	0
4930500F10Rik	1.45766	0.916318	2.05886	1.11477	0	0	1.0805	4.44863	0
4930500L23Rik	0	0.916318	0	0	0	0	0	0	0
4930500M09Rik	0.728828	0	1.02943	2.22955	0	0	0	0	0
4930502A04Rik	0	0	0	0	0	0	0	0	0
4930502C17Rik	0	0	0	0	0	0	0	0	0
4930502E09Rik	0	0.916318	0	0	0	0	0	0	0
4930503B20Rik	0	0	0	0	0	0	0	0	0
4930503E14Rik	0.728828	0	0	0	0	0	0	0	0
4930503E24Rik	1.45766	0.916318	1.02943	0	0	0	1.0805	0.889726	0
4930503H13Rik	0	0	0	0	0	0	0	0	0
4930503L19Rik	333.803	285.891	251.181	81.3784	93.9214	75.5787	65.9107	112.105	78.116
4930503O07Rik	0	0	0	0	0	0	0	0	0
4930504D19Rik	0	0	0	0	0	0	0	0	0
4930505A04Rik	0	0	3.08829	0	0	0	0	0	0
4930505G20Rik	0	0	0	0	0	0	0	0	0
4930505K13Rik	0	0.916318	0	0	0	0	0	0	0
4930505K14Rik	0	0	0	0	0	0	0	0	0
4930505M18Rik	0	0	0	0	0	0	0	0	0
4930505N22Rik	0	0	0	0	0	0	1.0805	0.889726	0.929952
4930505O20Rik	0	0	0	0	0	0	0	0	0
4930506C21Rik	0.728828	0	0	0	0	0	0	0.889726	0
4930507D05Rik	5.10179	3.66527	1.02943	6.68864	7.47102	2.36183	2.16101	5.33836	1.8599
4930507D10Rik	0	0	0	0	0	0	0	0	0
4930509E16Rik	6.55945	6.41423	4.11772	1.11477	0	0	1.0805	0	0
4930509G22Rik	2.91531	0.916318	1.02943	4.45909	12.8075	4.72367	4.32201	7.11781	5.57971
4930509H03Rik	0.728828	0.916318	0	1.11477	1.06729	0	1.0805	0.889726	0.929952
4930509J09Rik	0	0	0	0	0	0	0	0	0
4930509K18Rik	0	0	0	0	0	0	0	0	0
4930510E17Rik	0	0	1.02943	0	0	0	0	0	0
4930511A02Rik	1.45766	0	0	0	0	0	0	0	0
4930511E03Rik	0	0	0	0	0	0	0	0	0
4930511J24Rik	0	0.916318	0	0	0	0	0	0	0
4930511M06Rik	0	0	0	0	0	0	0	0	0
4930511M18Rik	0	0	0	0	0	0	0	0	0
4930511O05Rik	0	0	0	0	0	0	0	0	0
4930512B01Rik	0	0.916318	0	0	0	0	0	0	0
4930512H18Rik	0	0	0	0	0	0	0	0	0
4930512J16Rik	3.64414	3.66527	3.08829	0	0	0	0	0	0
4930512M02Rik	0	0	0	0	0	0	0	0	0
4930512P04Rik	0	0	0	0	0	0	0	0	0
4930513D17Rik	0	0	0	2.22955	0	0	2.16101	0	0.929952
4930513N10Rik	25.509	34.8201	4.11772	32.3284	25.6149	29.5229	39.9786	54.2733	56.7271
4930513N20Rik	0	0	0	0	0	0	1.0805	0	0
4930513O06Rik	0	0	0	0	0	0	0	0	0
4930515B02Rik	0	0	0	0	0	0	0	0	0
4930515G01Rik	0	0	0	0	2.13458	0	0	0	0
4930515G13Rik	0	0	0	0	0	0	0	0	0
4930515G16Rik	0	0.916318	0	0	0	0	0	0	0
4930515L19Rik	0	0	0	0	0	0	0	0	0
4930516B21Rik	0	0	0	0	0	0	0	0	0
4930516K23Rik	0	0	0	0	0	0	0	0	0
4930517E11Rik	0	0	0	0	0	0	0	0	0
4930517E14Rik	0	0	0	1.11477	0	0	1.0805	0	0
4930517G19Rik	0	0	0	0	0	0	0	0	0
4930517J16Rik	0	0	0	0	0	0	0	0	0
4930517L18Rik	4.37297	2.74895	20.5886	1.11477	0	0	2.16101	4.44863	0
4930517O19Rik	0	0	0	0	0	0	0	0	0
4930518C09Rik	0	0	0	0	0	0	0	0	0
4930518I15Rik	4.37297	2.74895	1.02943	3.34432	2.13458	7.0855	3.24151	7.11781	5.57971
4930518I17Rik	0	0	0	0	0	0	0	0	0
4930518J20Rik	0	0	0	0	1.06729	0	0	0.889726	0
4930518J21Rik	0	0	0	0	0	0	0	0	0
4930518P08Rik	0	0	0	0	0	0	0	0	0
4930519A11Rik	0	5.49791	6.17658	0	0	1.18092	1.0805	0	0
4930519D14Rik	0	0	0	0	0	0	0	0	0
4930519E07Rik	0	0	0	0	0	0	0	0	0
4930519F09Rik	2.18648	0	4.11772	3.34432	0	2.36183	0	0.889726	0
4930519F16Rik	10.2036	9.16318	8.23544	1.11477	3.20187	2.36183	2.16101	0	0.929952
4930519F24Rik	0	0	0	0	0	0	0	0	0
4930519G04Rik	0	0	0	0	0	0	0	0	0
4930519H02Rik	0	0	0	0	0	0	0	0	0
4930519K11Rik	0.728828	0	0	0	0	0	0	0	0
4930519L02Rik	0	0	0	0	0	0	0	0	0
4930519P11Rik	1.45766	0	0	2.22955	2.13458	2.36183	1.0805	0.889726	1.8599
4930520K02Rik	0	0	0	0	0	0	0	0	0
4930520M14Rik	0	0	0	0	0	0	0	0	0
4930520O04Rik	5.10179	1.83264	8.23544	2.22955	0	1.18092	0	0	0
4930520P13Rik	0	0	0	0	0	0	0	0	0
4930521E06Rik	0	0	0	0	0	0	0	0	0
4930521O11Rik	0	0	0	0	0	0	0	0	0
4930521O17Rik	0	0	0	0	0	0	0	0	0
4930522H14Rik	0	0	0	0	0	0	0	0	0
4930522L14Rik	50.2891	47.6485	51.4715	111.477	127.007	200.756	68.0717	80.0754	88.3455
4930522N08Rik	0	0	0	0	0	0	0	0	0
4930522O17Rik	0	0	0	0	0	0	0	0	0
4930523C07Rik	2.91531	1.83264	1.02943	0	0	0	0	0	0.929952
4930524B15Rik	14.5766	13.7448	17.5003	2.22955	2.13458	1.18092	1.0805	2.66918	0
4930524B17Rik	0	0	0	0	0	0	0	0	0
4930524O07Rik	4.37297	6.41423	5.14715	2.22955	2.13458	1.18092	1.0805	2.66918	5.57971
4930524O08Rik	0	0	0	0	0	0	0	0	0
4930525C09Rik	0	0	0	0	0	0	0	0	0
4930525G20Rik	2.18648	3.66527	1.02943	1.11477	1.06729	2.36183	1.0805	4.44863	0
4930526A20Rik	25.509	21.0753	20.5886	23.4102	13.8747	21.2565	31.3346	26.6918	24.1788
4930526F13Rik	0	0	0	0	0	0	0	0	0
4930526H09Rik	0	0	0	0	0	0	0	0	0
4930526L06Rik	79.4422	65.0586	101.914	2.22955	2.13458	2.36183	0	1.77945	0
4930526M16Rik	0	0	0	0	0	0	0	0	0
4930527A07Rik	0.728828	0	0	3.34432	2.13458	0	4.32201	0	0
4930527B05Rik	0	0	0	0	0	0	0	0	0
4930527E20Rik	0	0	0	0	0	0	0	0	0
4930527J03Rik	0	0	0	0	0	0	0	0	0
4930528D03Rik	0	1.83264	0	0	0	0	0	0	0
4930528G23Rik	0	0	0	0	0	0	0	0	0
4930528H21Rik	0	0	0	0	0	0	0	0	0
4930528J11Rik	0	0	0	0	0	0	0	0	0
4930528P14Rik	0	0	0	0	0	0	0	0	0
4930529C04Rik	0	0	0	0	0	0	0	0	0
4930529I22Rik	2.18648	0	2.05886	0	0	0	0	0	0
4930529N20Rik	0	0	0	0	0	0	0	0	0
4930532G15Rik	0	0	0	1.11477	0	2.36183	0	0.889726	0.929952
4930532I03Rik	0	0	0	0	0	0	0	0	0
4930532M18Rik	0	0	0	0	0	0	0	0	0
4930533B01Rik	0	0	0	0	0	0	0	0	0
4930533D04Rik	0	0	0	0	0	0	0	0	0
4930533I22Rik	0	0	0	0	0	0	0	0	0
4930533K18Rik	10.9324	8.24686	19.5592	0	2.13458	2.36183	0	0	0
4930533L02Rik	0	0	0	0	0	0	0	0	0
4930533N22Rik	0.728828	0	0	0	0	0	0	0	0
4930533P14Rik	0	0	0	0	0	0	0	0	0
4930534D22Rik	1.45766	1.83264	0	0	1.06729	0	0	0	0
4930534H03Rik	0	0	0	0	0	0	0	0	0
4930535E02Rik	0	0	0	0	0	0	1.0805	0	0
4930535G08Rik	0	0.916318	2.05886	0	1.06729	1.18092	1.0805	0	0
4930535L15Rik	0	0	0	0	0	0	0	0	0
4930535O05Rik	0	0	0	0	0	0	0	0	0
4930537H20Rik	0	0	0	0	0	0	0	0	0
4930538E20Rik	0	0	0	0	0	0	0	0	0
4930539C22Rik	0	0	0	0	0	0	0	0	0
4930539J05Rik	1.45766	3.66527	2.05886	4.45909	3.20187	1.18092	2.16101	3.5589	2.78986
4930539M17Rik	2.18648	1.83264	2.05886	1.11477	0	1.18092	0	0	0
4930540E01Rik	0	0	0	0	0	0	0	0	0
4930540M03Rik	0.728828	0	0	0	0	0	0	0	0
4930540M05Rik	0	0	0	0	0	0	0	0	0.929952
4930542C12Rik	0	2.74895	0	0	3.20187	0	0	0	0
4930542C16Rik	0	0	0	0	0	0	0	0	0
4930543E12Rik	0.728828	0.916318	1.02943	0	0	0	0	0	0
4930543I11Rik	0	0	0	0	0	0	0	0	0
4930543K20Rik	0	0	0	0	0	0	0	0	0
4930543N07Rik	0	0	0	0	0	0	0	0	0
4930544D05Rik	0	0	0	0	0	1.18092	0	0	0
4930544G11Rik	0	0	0	0	0	0	0	0	0
4930544I03Rik	0	0	0	0	0	0	0	0	0
4930544L04Rik	0	0	0	0	0	0	0	0	0
4930544M13Rik	0	0	0	0	0	0	1.0805	0	0
4930545H06Rik	0	0	0	0	0	0	0	0	0
4930545L08Rik	0	0	0	0	0	0	0	0	0
4930545L23Rik	0	0	0	0	0	0	0	0	0
4930546C10Rik	0	0	0	0	0	0	0	0	0
4930546K05Rik	1.45766	0	0	0	0	0	0	0	0
4930547E08Rik	0	0	1.02943	0	0	0	0	0.889726	0
4930547H16Rik	0	0	0	0	0	0	0	0	0
4930547M16Rik	0	0.916318	2.05886	2.22955	3.20187	1.18092	9.72453	6.22808	2.78986
4930548G14Rik	0	0	0	0	0	0	0	0	0
4930548K13Rik	0	0	0	0	0	0	0	0	0
4930549C15Rik	0	0	0	0	0	0	0	0	0
4930550C14Rik	6.55945	13.7448	8.23544	2.22955	7.47102	2.36183	1.0805	2.66918	2.78986
4930550C17Rik	0	0	0	0	0	0	0	0	0
4930551E15Rik	0	0	0	0	0	0	0	0	0
4930551I15Rik	0	0	0	0	0	0	0	0	0
4930551L18Rik	0	0	0	0	0	0	0	0	0
4930551O13Rik	0	0	0	0	0	0	0	0	0
4930553I04Rik	0	0	0	0	0	0	0	0	0
4930553I21Rik	0	0	0	0	0	0	0	0.889726	0
4930553M12Rik	0	0	0	0	0	0	0	0	0
4930553P18Rik	0.728828	0.916318	2.05886	0	0	0	1.0805	0	0
4930554C24Rik	0	0	0	0	0	0	0	0	0
4930554G22Rik	0	0	0	0	0	0	0	0	0
4930554G24Rik	0	0	0	0	0	0	0	0	0
4930554H23Rik	0	0	0	0	0	0	0	0	0
4930555A03Rik	0	0	0	0	0	0	1.0805	0	0
4930555B11Rik	0	0	0	0	0	0	0	0	0
4930555B12Rik	0	0	0	0	0	0	0	0	0
4930555F03Rik	0	0	0	0	0	0	0	0	0
4930555G01Rik	0	0	0	0	0	0	0	0	0
4930555G07Rik	0	0	0	0	0	0	0	0	0
4930555G21Rik	0	0	0	0	0	0	0	0	0
4930555K19Rik	0	0	0	0	0	0	0	0	0
4930555M17Rik	0	0	0	0	0	0	0	0	0
4930555O08Rik	0	0	0	0	0	0	0	0	0
4930556G01Rik	0	0	0	0	0	0	0	0	0
4930556G22Rik	0	0	0	0	0	0	0	0	0
4930556H04Rik	0	0	0	0	0	0	0	0	0.929952
4930556I23Rik	0	0	0	0	0	0	0	0	0
4930556J24Rik	0	8.24686	2.05886	2.22955	0	4.72367	1.0805	0.889726	1.8599
4930556L07Rik	0	0	0	0	0	0	0	0	0
4930556M19Rik	2.91531	9.16318	7.20601	41.2466	21.3458	25.9802	35.6566	55.163	42.7778
4930556N09Rik	0	0	0	0	0	0	0	0	0
4930556N13Rik	0	0	1.02943	0	0	0	0	0	0
4930557B06Rik	0	0	0	0	0	0	0	0	0
4930557F10Rik	0.728828	0	0	0	0	0	0	0	0
4930557J02Rik	0	0	0	0	0	0	0	0	0
4930557K07Rik	0	0	0	1.11477	0	0	0	0.889726	0.929952
4930558F17Rik	0	0	0	0	0	0	0	0	0
4930558G05Rik	0	0	0	0	0	0	0	0	0
4930558J18Rik	14.5766	12.8285	12.3532	8.91818	8.53831	22.4374	6.48302	13.3459	5.57971
4930558J22Rik	0	0	0	0	0	0	0	0	0
4930558K02Rik	0	0	1.02943	0	0	0	0	0	0
4930558N11Rik	0	0	0	0	0	0	0	0	0
4930559C10Rik	0	0	0	0	0	0	0	0	0
4930560O18Rik	0	0	0	0	0	0	0	0	0
4930562A09Rik	0.728828	0	0	0	0	0	0	0	0
4930562C15Rik	1.45766	0	1.02943	0	0	0	0	0	0
4930562D21Rik	0	0	0	0	0	0	0	0	0
4930562F07Rik	0	0	0	0	0	0	0	0	0
4930562F17Rik	0	0	0	0	0	0	0	0	0
4930563E18Rik	0	0.916318	0	0	0	0	0	0	0
4930563E22Rik	3.64414	4.58159	15.4415	12.2625	14.942	11.8092	15.1271	22.2432	13.9493
4930563F08Rik	0	0	0	0	0	0	0	0	0
4930563H07Rik	0	0	0	0	0	0	0	0	0
4930563I02Rik	0	0	0	0	0	0	0	0	0
4930563J15Rik	0	0	0	0	0	0	0	0	0
4930563M21Rik	0	0	0	0	0	0	0	0	0
4930564D02Rik	0	0	0	0	0	0	0	0	0
4930565D16Rik	0	0	0	0	0	0	0	0	0
4930565N06Rik	0	0	0	0	0	0	0	0	0
4930566F21Rik	178.563	223.582	137.944	6.68864	6.40373	7.0855	0	0.889726	0
4930566N20Rik	0	0	0	0	0	0	0	0	0
4930567H12Rik	0	0	0	0	0	0	0	0	0
4930567H17Rik	0	0	0	0	0	0	0	0	0
4930567K12Rik	0	0	0	0	0	0	0	0	0
4930567K20Rik	0	0	0	0	0	0	0	0	0
4930568A12Rik	0.728828	0.916318	1.02943	0	0	0	0	0	0
4930568A13Rik	0	0	0	0	0	0	0	0	0
4930568D16Rik	0	0	0	0	0	0	0	0	0
4930568E12Rik	0	0	0	0	0	0	0	0	0
4930568G15Rik	0	0	0	0	0	0	0	0	0
4930569F06Rik	0	0	0	0	0	0	0	0	0
4930570D08Rik	0	0	0	0	0	0	0	0	0
4930570G19Rik	0	0	1.02943	0	0	0	0	0	0
4930570N18Rik	0	0	0	0	0	0	0	0	0
4930571K23Rik	0	0	0	0	0	0	0	0	0
4930571N24Rik	0.728828	0	0	0	0	0	0	0	0
4930572K03Rik	0	0	0	0	0	0	0	0	0
4930572O03Rik	0	0	0	0	0	0	0	0.889726	0
4930572O13Rik	0	0	0	0	0	0	0	0	0
4930573C15Rik	0	0	0	0	0	0	0	0	0
4930573H18Rik	0	0	0	0	0	0	0	0	0
4930573I07Rik	0	0	0	0	0	0	0	0	0
4930577H14Rik	0	0	0	0	0	0	0	0	0
4930577N17Rik	3.64414	0.916318	3.08829	10.033	9.6056	14.171	16.2076	13.3459	11.1594
4930578G10Rik	0	1.83264	0	0	0	0	0	0	0
4930578I06Rik	0	0	0	0	0	0	0	0	0
4930578I07Rik	1.45766	4.58159	1.02943	0	0	0	0	0	0
4930578M01Rik	0	0	1.02943	0	0	0	0	0	0
4930578M07Rik	0.728828	0	1.02943	0	0	0	0	0	0
4930579C12Rik	0	0	0	0	0	0	0	0	0
4930579D09Rik	0	0	0	0	0	0	0	0	0
4930579F01Rik	0	1.83264	2.05886	6.68864	8.53831	15.3519	7.56353	2.66918	3.71981
4930579G18Rik	2.18648	1.83264	2.05886	2.22955	1.06729	1.18092	2.16101	1.77945	0.929952
4930579G24Rik	177.105	163.105	221.328	207.348	240.14	214.927	227.986	259.8	225.049
4930579H20Rik	0	0	0	0	0	0	0	0	0
4930579J19Rik	0	0	0	0	0	0	0	0	0
4930579K19Rik	0.728828	0	0	0	5.33644	4.72367	3.24151	1.77945	5.57971
4930579M01Rik	0.728828	0	3.08829	0	0	0	0	0	0
4930579O11Rik	0	0	0	0	0	0	0	0	0
4930579P08Rik	0	0	0	0	0	0	0	0	0.929952
4930580E04Rik	0	0	0	0	0	0	0	0	0
4930581F22Rik	4.37297	7.33055	8.23544	5.57386	4.26915	3.54275	16.2076	8.00754	11.1594
4930583I09Rik	0	0	0	0	0	0	0	0	0
4930583K01Rik	0	0.916318	0	0	0	0	0	0	0
4930583P06Rik	0	0	0	0	0	0	0	0	0
4930584E12Rik	0	0	0	0	0	0	0	0	0.929952
4930584F24Rik	0	0.916318	3.08829	0	0	0	0	0	0
4930586N03Rik	0	0	0	0	0	0	0	0	0
4930587A21Rik	0	0	0	0	0	0	0	0	0
4930587E11Rik	0	0	0	0	0	0	0	0	0
4930588G17Rik	0	0	0	0	0	0	0	0	0
4930588K23Rik	0	0	0	0	0	0	0	0	0
4930589L23Rik	0	0.916318	1.02943	0	0	0	0	0.889726	0
4930589O11Rik	0	0	0	0	0	0	2.16101	7.11781	1.8599
4930589P08Rik	0.728828	0	0	0	0	0	0	0	0
4930590H14Rik	0	0	0	0	0	0	0	0	0
4930590J08Rik	5.10179	3.66527	12.3532	3.34432	2.13458	3.54275	1.0805	1.77945	2.78986
4930590L14Rik	1.45766	1.83264	1.02943	0	0	0	0	0	0
4930590L20Rik	0.728828	0	3.08829	0	0	1.18092	0	0	0
4930591A17Rik	10.2036	1.83264	9.26487	0	1.06729	0	0	0	0
4930591E09Rik	0	0	0	0	0	0	0	0	0
4930592C13Rik	0.728828	0.916318	0	5.57386	2.13458	0	1.0805	1.77945	0.929952
4930593A02Rik	0	0	0	0	0	0	0	0	0
4930593C16Rik	0	0	0	0	0	0	0	0	0
4930594A02Rik	0	0	0	0	0	0	0	0	0
4930594C11Rik	0	0.916318	0	0	0	0	0	0	0
4930594M17Rik	0	0	0	0	0	0	0	0	0
4930594M22Rik	5.10179	4.58159	2.05886	7.80341	4.26915	12.9901	9.72453	14.2356	5.57971
4930594O21Rik	0	0	0	0	0	0	0	0	0
4930595D18Rik	0	0	0	0	0	0	0	0	0
4930595L18Rik	0	0	0	0	0	0	0	0	0
4930595M18Rik	0	0	0	0	0	0	0	0	0
4930595O18Rik	0	0	0	0	0	0	0	0	0
4930596D02Rik	0	0	0	0	0	0	0	0	0
4930596I21Rik	0.728828	0.916318	1.02943	0	0	0	0	0	0
4930597A21Rik	0	0	0	0	0	0	0	0	0
4930597L12Rik	0	0	0	0	0	0	0	0	0
4930597O21Rik	0	0	0	1.11477	1.06729	2.36183	0	0	0
4930598F16Rik	1.45766	0.916318	4.11772	0	0	0	0	0	0
4930598N05Rik	0	0	0	0	0	0	0	0	0
4930599A14Rik	0	0	0	0	0	0	0	0	0
4930599N23Rik	0	1.83264	1.02943	0	0	0	0	0	0
4930599N24Rik	0	0	0	0	0	0	0	0	0
4931400O07Rik	0	0	0	0	0	0	0	0	0
4931403E22Rik	0	0	0	2.22955	0	3.54275	3.24151	4.44863	0
4931406B18Rik	0	0	1.02943	0	0	0	0	0	0
4931406C07Rik	195.326	196.092	282.064	206.233	154.757	364.903	227.986	189.512	287.355
4931406G06Rik	0	1.83264	0	0	0	0	0	0	0.929952
4931407E12Rik	0	0	0	0	0	0	0	0	0
4931408C20Rik	0	0	0	0	0	0	0	0	0
4931412I15Rik	0	0	0	0	0	0	0	0	0
4931413I07Rik	0	0	0	0	0	0	0	0	0
4931413K12Rik	0	0	0	0	1.06729	0	0	0	0
4931414P19Rik	99.8494	93.4645	61.7658	44.5909	41.6242	42.513	66.9912	55.163	79.9759
4931415C17Rik	0	0	0	3.34432	1.06729	3.54275	1.0805	0.889726	4.64976
4931419H13Rik	0	0	0	0	0	0	0	0	0
4931422A03Rik	0.728828	2.74895	0	0	0	0	0	0	0
4931428F04Rik	115.884	164.021	100.884	147.15	99.2578	95.6542	193.41	161.93	243.648
4931428L18Rik	1.45766	0	1.02943	2.22955	0	0	0	0.889726	0
4931429L15Rik	0	0	0	0	0	0	0	0	0
4931429P17Rik	0	0	0	0	0	0	0	0	0
4931431B13Rik	0	0	0	0	0	0	0	0	0
4931431C16Rik	0	0	0	0	0	0	0	0	0
4931440P22Rik	19.6783	13.7448	12.3532	2.22955	5.33644	8.26642	7.56353	4.44863	11.1594
4932411K12Rik	0	0	0	0	0	0	0	0	0
4932412D23Rik	15.3054	13.7448	22.6475	0	0	0	0	0	0
4932413F04Rik	0	0	0	0	0	0	0	0	0
4932414J04Rik	0	0	0	0	0	0	0	0	0
4932414N04Rik	0.728828	0	0	0	0	0	0	0	0
4932415D10Rik	0.728828	0	0	2.22955	2.13458	0	1.0805	3.5589	2.78986
4932415M13Rik	0	0	0	0	0	0	0	0	0
4932416K20Rik	0	0	1.02943	0	0	0	0	0	0
4932422M17Rik	10.2036	10.9958	9.26487	2.22955	2.13458	0	8.64403	1.77945	4.64976
4932429P05Rik	0	0	0	0	0	0	0	0	0
4932431L22Rik	0	0	0	0	0	0	0	0	0
4932435O22Rik	0	0	0	0	0	0	0	0	0
4932438H23Rik	0	0	0	0	0	1.18092	0	0	1.8599
4932441J04Rik	0	0	0	0	0	0	0	0	0
4932442E05Rik	0	0	0	0	0	0	0	0	0
4932443L11Rik	0	0.916318	0	0	0	0	0	0	0
4932702P03Rik	7.28828	2.74895	3.08829	0	0	0	0	0	0
4933400C23Rik	0	0	0	0	0	0	0	0	0
4933400F21Rik	0	0	0	0	0	0	0	0	0
4933400L20Rik	0	0	1.02943	0	0	0	0	0	0
4933401B06Rik	0	0	0	0	0	0	0	0	0
4933401H06Rik	0	0	0	0	0	0	0	0	0
4933401J01Rik	0	0	0	0	0	0	0	0	0
4933402C05Rik	0	0	0	0	0	0	0	0	0
4933402C06Rik	0	0	0	0	0	0	0	0	0
4933402D24Rik	0	0	0	0	0	0	0	0	0
4933402J07Rik	0	0.916318	0	0	0	0	0	0	0
4933402J10Rik	0	0	0	0	0	0	0	0	0
4933402N03Rik	0	0	0	0	0	0	0	0	0
4933402N22Rik	0	0	0	0	0	0	0	0	0
4933403L11Rik	0	0	0	1.11477	0	0	0	2.66918	0
4933403O08Rik	0	0	0	0	0	2.36183	0	0	0
4933404I11Rik	0	0	0	0	0	0	0	0	0
4933404K08Rik	0.728828	0	1.02943	0	1.06729	0	0	0	0
4933404K13Rik	0	0	0	0	0	0	0	0.889726	0
4933404O12Rik	167.63	190.594	113.237	90.2966	159.026	72.0359	88.6013	101.429	105.085
4933405D12Rik	0	0	2.05886	1.11477	0	1.18092	1.0805	1.77945	0.929952
4933405E24Rik	0	0	0	0	0	0	0	0	0
4933405L10Rik	1.45766	1.83264	7.20601	0	0	0	0	0	0.929952
4933405O20Rik	0	0	0	0	0	0	0	0	0
4933406B15Rik	0	0	0	0	0	0	0	0	0
4933406B17Rik	0	0	1.02943	0	0	0	0	0	0
4933406C10Rik	0	0.916318	0	1.11477	1.06729	0	1.0805	1.77945	2.78986
4933406D12Rik	0	0	0	0	0	0	0	0	0
4933406F09Rik	0	0	0	0	0	0	0	0	0
4933406G16Rik	0	0	0	0	0	0	0	0	0
4933406I18Rik	0.728828	0.916318	1.02943	0	0	0	0	0	0
4933406J09Rik	6.55945	0	4.11772	0	1.06729	0	0	0	0
4933406J10Rik	0.728828	0	0	0	0	0	0	0	0
4933406K04Rik	0	0	0	0	0	0	0	0	0
4933406L23Rik	0	0	0	0	0	0	0	0	0
4933406P04Rik	1.45766	0.916318	0	1.11477	2.13458	3.54275	3.24151	3.5589	2.78986
4933407E24Rik	0	0	0	0	0	0	0	0	0
4933407I05Rik	0	0	0	0	0	0	0	0	0
4933407I08Rik	0	0	0	0	0	0	0	0	0
4933407K13Rik	31.3396	27.4895	40.1478	83.6079	62.97	46.0557	58.3472	87.1932	62.3068
4933407L21Rik	0	0	0	0	0	0	0	0	0
4933408A14Rik	0	0	0	0	0	0	0	0	0
4933408J17Rik	0.728828	1.83264	2.05886	0	0	1.18092	1.0805	0	0
4933408N05Rik	5.10179	4.58159	1.02943	0	0	0	0	0	0
4933409D19Rik	0	0.916318	2.05886	0	0	0	0	0	0
4933409F18Rik	0	0	0	0	0	0	0	0	0
4933409G03Rik	0	0	0	0	0	0	0	0	0
4933409K07Rik	0	0	0	0	0	0	0	0	0
4933411E02Rik	0	0	0	0	0	0	0	0	0
4933411E06Rik	0	0	0	0	0	0	0	0	0
4933411E08Rik	0.728828	0.916318	1.02943	0	1.06729	0	1.0805	0.889726	1.8599
4933411G06Rik	0	0	0	0	0	0	0	0	0
4933411K16Rik	1.45766	1.83264	0	0	1.06729	0	0	0	0.929952
4933411O13Rik	0	0	0	0	0	0	0	0	0
4933412A08Rik	0	0.916318	0	0	0	0	2.16101	0.889726	0.929952
4933412E12Rik	14.5766	20.159	39.1183	56.8534	13.8747	20.0756	75.6353	59.6117	67.8865
4933412E24Rik	0	0	0	0	0	0	0	0	0
4933412L11Rik	0.728828	0	0	0	0	0	0	0	0
4933412O06Rik	0	0	0	0	0	0	0	0	0
4933413C19Rik	0	0	0	0	1.06729	0	0	0	0
4933413J09Rik	0.728828	3.66527	1.02943	0	0	1.18092	0	0	0
4933413L06Rik	0	0	0	0	0	0	0	0	0
4933414I15Rik	0	0	0	0	0	0	0	0	0
4933415A04Rik	17.4919	31.1548	15.4415	5.57386	2.13458	4.72367	3.24151	2.66918	4.64976
4933415J04Rik	0.728828	0	0	0	0	0	0	0	0
4933416E03Rik	0	0	0	0	0	0	0	0	0
4933416E14Rik	0	0	0	0	0	0	0	0	0
4933416I08Rik	0	0	0	0	0	0	0	0	0
4933416M07Rik	2.18648	1.83264	2.05886	2.22955	0	0	0	0	0
4933416O17Rik	0	0	0	0	0	0	0	0	0
4933417C20Rik	1.45766	0	2.05886	0	1.06729	0	2.16101	0	0.929952
4933417D19Rik	0.728828	0.916318	1.02943	0	0	0	0	0	0
4933417E11Rik	0	0	0	0	0	0	3.24151	0	0.929952
4933417G07Rik	0	0	0	0	0	0	0	0.889726	0
4933417O13Rik	0	0.916318	0	0	0	0	0	0	0
4933421A08Rik	0	0	0	0	0	0	0	0	0
4933421D24Rik	0	0	0	0	0	0	0	0	0
4933421I07Rik	0	0	0	0	0	0	0	0	0
4933421O10Rik	0.728828	9.16318	3.08829	10.033	4.26915	11.8092	29.1736	16.0151	24.1788
4933422A05Rik	0	3.66527	4.11772	1.11477	0	1.18092	4.32201	0	0
4933423L19Rik	0	0	0	0	0	0	0	0	0
4933423P22Rik	0	0	0	0	0	0	0	0	0
4933424G06Rik	1.45766	0.916318	1.02943	0	0	0	2.16101	0	1.8599
4933424H11Rik	0.728828	0	0	0	0	0	0	0	0
4933424L21Rik	0	0	0	0	0	0	0	0	0
4933424M12Rik	0	0	0	0	0	0	0	0	0
4933424N20Rik	0	1.83264	0	4.45909	5.33644	1.18092	0	0	0
4933425D22Rik	0	0.916318	0	6.68864	4.26915	1.18092	5.40252	9.78699	3.71981
4933425M03Rik	0	0	0	0	0	0	0	0	1.8599
4933426K07Rik	0	0	0	0	0	0	0	0	0
4933427D06Rik	15.3054	16.4937	52.5009	0	1.06729	2.36183	0	0	0
4933427D14Rik	150.867	181.431	152.356	173.905	181.439	158.243	198.813	222.432	231.558
4933427E11Rik	1.45766	0	0	1.11477	0	1.18092	1.0805	0.889726	1.8599
4933427E13Rik	0	0	0	0	0	0	0	0	0
4933427G23Rik	0	1.83264	0	0	0	0	0	0	0
4933427I04Rik	0	0	0	0	0	0	0	0	0
4933427I22Rik	0	0	0	0	0	0	0	0	0
4933427J07Rik	0	0	0	0	0	0	0	0	0
4933428C19Rik	0	0.916318	1.02943	0	0	0	0	0	0
4933428G20Rik	0	0.916318	0	1.11477	0	0	0	1.77945	0
4933428M09Rik	1.45766	1.83264	7.20601	0	0	0	0	0	0.929952
4933428P19Rik	0	1.83264	0	0	0	0	0	0.889726	0
4933429H19Rik	0	3.66527	1.02943	1.11477	1.06729	2.36183	0	2.66918	0
4933430A20Rik	0	0	0	0	0	0	0	0	0
4933430H06Rik	0	0	0	0	0	0	0	0	0
4933430H16Rik	0	0	0	0	0	0	0	0	0
4933430I17Rik	7.28828	5.49791	17.5003	5.57386	3.20187	0	3.24151	2.66918	8.36957
4933430L12Rik	0	0	0	0	0	0	0	0	0
4933430M04Rik	0	0	0	0	0	0	0	0	0
4933430N04Rik	0	0	0	0	0	0	0	0	0
4933431C10Rik	0	0	0	0	0	0	0	0	0
4933431E20Rik	6.55945	18.3264	12.3532	40.1318	16.0093	67.3122	44.3006	56.9425	104.155
4933431G14Rik	0	0	0	0	0	0	0	0	0
4933431K14Rik	2.18648	4.58159	4.11772	3.34432	3.20187	2.36183	2.16101	4.44863	7.43962
4933431K23Rik	0	0	1.02943	0	0	0	2.16101	0.889726	0
4933431M02Rik	0	0	0	0	0	0	0	0	0
4933432G23Rik	0	0	0	1.11477	0	0	0	0	0
4933432K03Rik	0	0	0	0	0	0	0	0	0
4933433F19Rik	0	0	2.05886	0	1.06729	0	0	0	0
4933433G08Rik	0	0	0	0	0	0	0	0	0
4933433G15Rik	1.45766	2.74895	1.02943	1.11477	3.20187	1.18092	4.32201	4.44863	3.71981
4933433G19Rik	7.28828	2.74895	7.20601	2.22955	1.06729	3.54275	2.16101	0	0.929952
4933433N18Rik	0	0	0	0	0	0	0	0	0
4933434E20Rik	239.055	293.222	326.329	498.303	462.136	531.412	613.726	553.41	600.749
4933434M16Rik	0	0	0	0	0	0	0	0	0
4933435F18Rik	0	0	0	0	0	0	0	0	0
4933435G04Rik	0	0	0	0	0	0	0	0	0
4933436E23Rik	0	0	0	0	0	0	0	0	0
4933436F18Rik	0	0	0	0	0	0	0	0	0
4933436H12Rik	0	0	0	0	0	0	0	0	0
4933436I01Rik	0	0	0	0	0	0	0	0	0
4933436I20Rik	0	0	0	0	0	0	0	0	0
4933436N17Rik	0	0	0	0	0	0	0	0	0
4933436P19Rik	0	0	0	0	0	0	0	0	0
4933437G19Rik	2.91531	6.41423	2.05886	0	2.13458	1.18092	3.24151	0.889726	1.8599
4933438A12Rik	0	0	0	0	0	0	0	0	0
4933438B17Rik	0	0	0	0	0	0	0	0	0
4933438K21Rik	1.45766	0	1.02943	0	1.06729	0	0	0	0.929952
4933439C10Rik	22.5937	25.6569	47.3538	47.9352	37.3551	44.8748	81.0378	55.163	70.6764
4933439J24Rik	0	0	0	0	0	0	0	0	0
4933439K11Rik	0.728828	1.83264	1.02943	0	0	0	0	0.889726	0
4933439N06Rik	0	0	0	0	0	0	0	0	0
4933439N14Rik	1.45766	0.916318	2.05886	0	0	0	0	0	0
4933440J02Rik	0	1.83264	0	0	0	0	0	0	0
4933440M02Rik	2.18648	0	0	0	0	0	0	0	0
4933440N22Rik	8.0171	10.0795	10.2943	10.033	7.47102	5.90458	3.24151	2.66918	6.50967
5031410I06Rik	0	0.916318	0	0	0	0	0	0	0
5031415H12Rik	4.37297	8.24686	3.08829	0	2.13458	0	3.24151	2.66918	1.8599
5031425E22Rik	46.645	91.6318	90.5899	50.1648	42.6915	47.2367	68.0717	56.0527	76.2561
5031425F14Rik	0	0	0	0	0	0	0	0	0
5031434C07Rik	2.18648	0	0	0	0	0	0	0	0
5031434O11Rik	0	0.916318	1.02943	8.91818	2.13458	3.54275	6.48302	3.5589	12.0894
5031439G07Rik	381.906	254.736	353.095	1201.72	880.513	924.658	1400.33	1154.86	1628.35
5033403F01Rik	0.728828	1.83264	0	8.91818	3.20187	3.54275	4.32201	5.33836	7.43962
5033403H07Rik	0	0	0	1.11477	0	4.72367	2.16101	0	0
5033404E19Rik	21.8648	21.9916	26.7652	1.11477	0	0	0	0	0
5033406O09Rik	7.28828	10.0795	3.08829	25.6398	16.0093	22.4374	5.40252	5.33836	2.78986
5033417F24Rik	0.728828	3.66527	3.08829	3.34432	1.06729	2.36183	4.32201	3.5589	2.78986
5033421B08Rik	0.728828	0	2.05886	0	1.06729	2.36183	0	0	0
5033423K11Rik	0	0	0	0	0	0	0	0	0
5033424D13Rik	0	0	0	0	0	0	0	0	0
5033425B01Rik	0	0	1.02943	0	0	0	0	0	0
5033426E14Rik	2.18648	9.16318	4.11772	0	0	0	0	0	0
5033426O07Rik	0	0	0	0	0	0	0	0	0
5033430I15Rik	2.18648	0.916318	4.11772	0	2.13458	10.6282	7.56353	16.0151	17.6691
5330406M23Rik	0	0	3.08829	0	0	0	0	0	0
5330409N07Rik	0	0	0	0	0	0	0	0	0
5330411J11Rik	18.2207	11.9121	84.4133	0	0	0	0	0.889726	0
5330411O13Rik	0	0	0	0	0	0	0	0	0
5330413D20Rik	0	0	0	0	0	0	0	0	0
5330413P13Rik	7.28828	6.41423	13.3826	5.57386	17.0766	10.6282	0	0.889726	0
5330416C01Rik	0	0	0	0	0	0	0	0	0
5330417H12Rik	0	0	0	0	0	0	0	0	0
5330425B07Rik	0	0	0	0	0	0	0	0	0
5330426L24Rik	1.45766	0	0	0	1.06729	0	0	0	0
5330429C05Rik	0	0	0	0	0	0	0	0	0
5330431K02Rik	3.64414	11.9121	2.05886	2.22955	0	1.18092	2.16101	0	0
5330432J10Rik	0.728828	0	0	0	0	0	0	0	0
5330434G04Rik	0	0	0	0	0	0	0	0	0
5330437M03Rik	0	0	0	0	0	0	0	0	0
5330438D12Rik	16.0342	21.0753	19.5592	16.7216	10.6729	16.5328	19.4491	8.00754	14.8792
5330438I03Rik	0	1.83264	0	1.11477	0	0	0	0	0
5330439A09Rik	0	0	0	0	0	0	0	0	0
5330439B14Rik	0	0	0	0	0	0	0	0	0
5330439K02Rik	2.91531	0	2.05886	0	0	1.18092	1.0805	0	1.8599
5330439M10Rik	0	0	0	0	0	0	0	0	0
5430400D12Rik	1.45766	0	4.11772	1.11477	2.13458	2.36183	2.16101	0.889726	4.64976
5430401F13Rik	1.45766	0	2.05886	0	0	0	0	0	0
5430401H09Rik	0	0	0	0	0	0	0	0	0
5430402E10Rik	0	0	0	0	0	0	0	0	0
5430402O13Rik	66.3233	174.1	92.6487	2.22955	3.20187	1.18092	0	0	0
5430402P08Rik	0	0	0	0	0	0	0	0	0
5430403G16Rik	49.5603	50.3975	60.7364	278.693	254.015	406.235	202.054	130.79	146.003
5430403N17Rik	0	0	0	0	0	0	0	0	0
5430405H02Rik	15.3054	20.159	31.9123	26.7545	8.53831	18.8947	21.6101	20.4637	33.4783
5430414B19Rik	3.64414	1.83264	4.11772	3.34432	3.20187	2.36183	8.64403	8.00754	7.43962
5430416N02Rik	180.02	176.849	143.091	93.6409	123.805	127.539	100.487	120.113	139.493
5430420F09Rik	0	0	0	0	0	0	1.0805	0	0
5430421F17Rik	0	0	0	0	0	0	0	0	0
5430425E15Rik	0	0	0	0	0	0	0	0	0
5430425K12Rik	0.728828	0	0	0	0	0	0	0	0
5430427M07Rik	0	0	0	0	0	0	0	0	0
5430427N15Rik	3.64414	8.24686	3.08829	14.492	2.13458	5.90458	15.1271	16.0151	5.57971
5430430B14Rik	3.64414	1.83264	4.11772	2.22955	3.20187	1.18092	2.16101	2.66918	2.78986
5430431A17Rik	0	0	0	0	0	0	0	0	0
5430433H01Rik	0	0	0	0	0	0	0	0	0
5430434F05Rik	0	0	0	0	0	0	1.0805	0	0.929952
5430434I15Rik	0	0	0	0	0	0	0	0	0
5430435K18Rik	0	0	0	0	0	0	0	0	0
5430437J10Rik	0	0	0	0	0	0	0	0	0
5530400C23Rik	0	0	0	0	0	0	0	0	0
5530400K19Rik	0	0	0	0	0	0	0	0	0
5530401A14Rik	0	0	0	0	0	0	0	0	0
5530402G07Rik	0	0	0	0	0	0	0	0	0
5530601H04Rik	76.5269	78.8034	73.0895	57.9682	53.3644	53.1412	54.0252	67.6192	66.9566
5730403I07Rik	0.728828	0.916318	0	0	0	1.18092	2.16101	0	0
5730405O15Rik	5.83062	2.74895	7.20601	3.34432	0	2.36183	4.32201	5.33836	7.43962
5730408A14Rik	0	0	0	0	0	0	0	0	0
5730409E04Rik	32.7972	60.477	39.1183	21.1807	12.8075	24.7992	5.40252	3.5589	14.8792
5730412P04Rik	0	0	0	0	0	0	0	0	0
5730416F02Rik	0	0	0	0	0	0	0	0	0
5730419F03Rik	0.728828	1.83264	3.08829	8.91818	37.3551	16.5328	6.48302	10.6767	5.57971
5730420D15Rik	0	0	0	0	0	0	0	0	0
5730435O14Rik	0	0	0	0	0	0	0	0	0
5730437C11Rik	0	0	0	0	0	0	0	0	0
5730455P16Rik	32.0684	54.9791	46.3244	39.017	23.4803	43.6939	37.8176	59.6117	76.2561
5730460C07Rik	0	0.916318	0	3.34432	7.47102	11.8092	4.32201	4.44863	0.929952
5730471H19Rik	117.341	63.226	54.5598	105.903	131.276	96.8352	104.809	123.672	119.964
5730480H06Rik	115.155	130.117	103.972	122.625	110.998	121.634	109.131	125.451	139.493
5730488B01Rik	0	0	0	0	0	0	0	0	0
5730507A11Rik	0	0	0	0	0	0	0	0	0
5730507C01Rik	4.37297	0	4.11772	0	2.13458	4.72367	0	0	0
5730522E02Rik	2.18648	3.66527	2.05886	0	1.06729	0	0	0	0
5730585A16Rik	0	0	0	0	0	0	0	0	0
5730596B20Rik	1.45766	0.916318	7.20601	0	0	0	0	0	0.929952
5830405F06Rik	0	0	0	0	0	0	0	0	0
5830408C22Rik	0	0	1.02943	6.68864	1.06729	2.36183	2.16101	3.5589	6.50967
5830411K02Rik	0	0	0	0	0	0	0	0	0
5830415G21Rik	0	0	0	0	0	0	0	0	0
5830416I19Rik	0	0	1.02943	0	0	0	0	0	0
5830417I10Rik	224.479	169.519	144.12	161.642	198.516	206.66	152.351	175.276	219.469
5830418P13Rik	13.8477	51.3138	35.0006	31.2136	17.0766	5.90458	15.1271	60.5014	11.1594
5830428M24Rik	0	0	1.02943	0	0	0	0	0	0
5830432E09Rik	0	0	0	0	0	0	0	0	0
5830437K03Rik	0	0	0	0	0	0	0	0	0
5830444B04Rik	0	0.916318	9.26487	2.22955	1.06729	0	1.0805	0	0
5830444F18Rik	0	0	1.02943	0	0	0	0	0	0
5830454E08Rik	3.64414	0	10.2943	2.22955	2.13458	3.54275	4.32201	2.66918	5.57971
5830462I19Rik	0	0.916318	1.02943	0	0	0	0	1.77945	0
5830462O15Rik	0	0	0	0	0	0	0	0	0
5830468F06Rik	0	0	0	0	0	0	0	0	0
5830487J09Rik	1.45766	1.83264	1.02943	0	0	1.18092	0	1.77945	0
5930403N24Rik	7.28828	10.9958	14.412	7.80341	17.0766	16.5328	2.16101	1.77945	2.78986
5930409G06Rik	0	0	0	0	0	0	0	0	0
5930411N13Rik	1.45766	0.916318	1.02943	2.22955	2.13458	0	0	1.77945	0
5930420M18Rik	18.2207	12.8285	21.618	31.2136	19.2112	21.2565	36.7371	46.2658	49.2875
5930430L01Rik	8.74593	9.16318	11.3237	7.80341	12.8075	25.9802	10.805	7.11781	11.1594
5930435M05Rik	0	0	0	0	0	0	0	0	0
5930438M14Rik	0	0	1.02943	0	0	0	0	0.889726	0
6030400A10Rik	0	0	0	0	0	0	1.0805	0.889726	0
6030407O03Rik	7.28828	10.0795	2.05886	2.22955	3.20187	3.54275	1.0805	0.889726	1.8599
6030440G07Rik	0	0	0	0	0	0	0	0.889726	0
6030442E23Rik	0	0	0	0	0	0	0	0	0
6030442K20Rik	2.18648	3.66527	4.11772	4.45909	1.06729	0	0	5.33836	1.8599
6030443J06Rik	10.9324	8.24686	4.11772	15.6068	23.4803	23.6183	24.8516	24.9123	32.5483
6030445D17Rik	0.728828	0.916318	0	3.34432	3.20187	0	5.40252	3.5589	0.929952
6030452D12Rik	0	0	0	0	0	0	0	0	0
6030458C11Rik	560.469	528.716	500.303	598.633	553.923	628.248	679.637	749.149	705.834
6030460B20Rik	0	0.916318	0	0	0	0	0	2.66918	1.8599
6030466F02Rik	0	0	1.02943	0	0	2.36183	1.0805	0.889726	1.8599
6030468B19Rik	0	0	1.02943	0	3.20187	0	0	0	0
6030469F06Rik	0	0	0	1.11477	0	0	0	0	0
6030471H07Rik	0	0	0	0	0	0	0	0	0
6030498E09Rik	0	0	0	0	0	0	0	0	0
6230400D17Rik	5.10179	3.66527	4.11772	5.57386	4.26915	10.6282	7.56353	11.5664	2.78986
6330403K07Rik	32.7972	30.2385	37.0595	1.11477	3.20187	0	0	0	4.64976
6330403L08Rik	13.1189	11.9121	9.26487	13.3773	5.33644	4.72367	9.72453	1.77945	17.6691
6330409D20Rik	0	0	0	0	0	0	0	0.889726	0
6330410L21Rik	56.8486	21.0753	68.9718	22.2955	11.7402	8.26642	3.24151	2.66918	1.8599
6330411D24Rik	0	0	0	0	0	0	0	0	0
6330415B21Rik	0	0	0	0	0	0	0	0	0.929952
6330418K02Rik	20.4072	10.0795	13.3826	33.4432	27.7495	12.9901	23.7711	18.6842	14.8792
6330419E04Rik	0	0	0	0	0	0	0	0	0
6330420H09Rik	0	0	0	0	0	0	0	0	0
6330537M06Rik	0.728828	0	0	4.45909	0	2.36183	1.0805	0.889726	7.43962
6330549D23Rik	2.18648	1.83264	1.02943	0	4.26915	2.36183	0	4.44863	0.929952
6330562C20Rik	0.728828	2.74895	0	7.80341	2.13458	4.72367	5.40252	1.77945	6.50967
6430500D05Rik	0	0	0	0	0	0	0	0	0
6430503K07Rik	0	0	0	0	0	0	0	0	0
6430511E19Rik	10.2036	6.41423	5.14715	3.34432	9.6056	3.54275	15.1271	8.89726	23.2488
6430548M08Rik	6.55945	3.66527	9.26487	32.3284	24.5476	23.6183	31.3346	9.78699	19.529
6430550D23Rik	1.45766	1.83264	2.05886	3.34432	1.06729	1.18092	0	8.00754	3.71981
6430562O15Rik	0.728828	2.74895	1.02943	0	0	2.36183	1.0805	0	1.8599
6430571L13Rik	2.18648	5.49791	6.17658	7.80341	3.20187	2.36183	3.24151	6.22808	0.929952
6430573P05Rik	0	0	0	1.11477	0	2.36183	1.0805	1.77945	0.929952
6430584L05Rik	0	0	0	0	0	0	0	0	0
6430590A07Rik	1.45766	1.83264	5.14715	0	1.06729	3.54275	0	0	2.78986
6430710C18Rik	1.45766	0.916318	0	1.11477	3.20187	2.36183	2.16101	0.889726	0
6430710M23Rik	0	0	0	0	0	1.18092	2.16101	1.77945	0
6530401F13Rik	0	0	0	0	1.06729	0	0	0	0
6530402F18Rik	0.728828	0.916318	0	2.22955	2.13458	1.18092	2.16101	0.889726	0
6530403H02Rik	14.5766	25.6569	16.4709	0	0	0	0	0	0
6530409C15Rik	0	0	1.02943	0	0	0	0	0	0
6530411M01Rik	0	0	0	0	0	0	0	0	0
6530413G14Rik	0	0	1.02943	0	0	0	0	0.889726	0.929952
6530437J22Rik	2.18648	2.74895	3.08829	3.34432	4.26915	1.18092	5.40252	1.77945	4.64976
6720427I07Rik	10.9324	13.7448	16.4709	13.3773	5.33644	4.72367	21.6101	14.2356	8.36957
6720432D03Rik	0.728828	0	1.02943	0	0	0	0	0	0
6720464F23Rik	0	0	1.02943	0	0	1.18092	0	0	0
6720469O03Rik	0	0	0	0	0	0	0	0	0
6720475M21Rik	0	0	0	0	0	0	1.0805	0	0
6720482G16Rik	0.728828	0	2.05886	0	0	1.18092	0	0.889726	0.929952
6720483E21Rik	2.18648	0	0	0	0	0	0	0	0
6720489N17Rik	48.1026	47.6485	56.6187	64.6568	64.0373	98.0161	69.1522	37.3685	52.0773
6820402A03Rik	0	0	0	0	0	0	0	0	0
6820408C15Rik	1.45766	9.16318	1.02943	1.11477	5.33644	2.36183	1.0805	1.77945	0
6820426E19Rik	0	0	0	0	0	0	0	0	0
6820431F20Rik	18.2207	8.24686	13.3826	18.9511	11.7402	14.171	32.4151	19.574	27.8986
7330404K18Rik	0.728828	0	0	0	0	0	0	0	0
7330423F06Rik	0	0.916318	2.05886	1.11477	0	0	1.0805	0	1.8599
7420426K07Rik	9.47476	16.4937	25.7358	3.34432	1.06729	0	0	0	0.929952
7420700N18Rik	0	0	0	0	0	0	0	0	0
7420701I03Rik	0	0	0	0	0	0	0	0	0
7530416G11Rik	0	0	0	0	0	0	0	0	0
7530428D23Rik	0	0	0	0	0	0	0	0	0
7630403G23Rik	0	0	0	0	0	0	0	0	0
8030423F21Rik	0	0	0	0	0	0	0	0	0
8030423J24Rik	0	0	0	0	0	0	0	0	0
8030442B05Rik	0	0	0	0	1.06729	0	0	0	0
8030443G20Rik	0	0	0	0	0	0	0	0	0
8030445P17Rik	0	0	0	0	0	0	0	0	0
8030451A03Rik	0	0	0	0	0	0	0	0	0
8030453O22Rik	10.2036	2.74895	9.26487	1.11477	3.20187	10.6282	1.0805	1.77945	3.71981
8030455M16Rik	0	0	0	0	0	0	0	0	0
8030462N17Rik	420.534	343.619	289.27	179.478	226.265	191.308	199.893	222.432	201.8
8030474K03Rik	82.3575	109.042	91.6193	63.542	38.4224	67.3122	51.8642	32.9199	18.599
8030487O14Rik	0	0	0	0	0	0	0	0	0
8430406P12Rik	0.728828	1.83264	0	5.57386	3.20187	0	2.16101	0.889726	2.78986
8430419K02Rik	0	0	0	1.11477	0	0	0	0	0
8430422M14Rik	21.8648	18.3264	37.0595	6.68864	4.26915	12.9901	8.64403	4.44863	8.36957
8430423G03Rik	0.728828	0	0	0	0	0	0	0	0
8430429K09Rik	13.1189	25.6569	24.7063	23.4102	13.8747	25.9802	30.2541	28.4712	33.4783
8430432A02Rik	0	0	0	2.22955	3.20187	0	0	1.77945	2.78986
8430436N08Rik	0	0	0	0	0	0	0	0	0
8430437L04Rik	0	0	0	0	0	0	0	0	0
9030204H09Rik	0	0	0	0	0	0	0	0	0
9030407P20Rik	4.37297	12.8285	10.2943	4.45909	17.0766	8.26642	4.32201	16.9048	6.50967
9030607J07Rik	0	0	0	0	0	0	0	0	0
9030612E09Rik	1.45766	0.916318	0	0	1.06729	0	0	0	0
9030616G12Rik	0	0	0	0	0	0	0	0	0
9030619P08Rik	0	0	0	0	0	0	0	0	0
9030622O22Rik	0	0	0	72.4602	22.4131	54.3222	89.6818	80.0754	134.843
9030624G23Rik	49.5603	40.318	18.5297	14.492	13.8747	4.72367	4.32201	6.22808	7.43962
9130008F23Rik	1.45766	0	1.02943	3.34432	1.06729	0	2.16101	11.5664	2.78986
9130015A21Rik	0.728828	0.916318	2.05886	0	0	0	0	0	0
9130015G15Rik	0	0	0	0	0	0	0	0	0
9130015L21Rik	0	0	0	0	0	0	0	0	0
9130017K11Rik	0.728828	0.916318	0	1.11477	1.06729	1.18092	0	0.889726	2.78986
9130019O22Rik	33.5261	22.908	23.6769	72.4602	27.7495	47.2367	45.3812	38.2582	44.6377
9130019P16Rik	0	0	0	0	0	0	1.0805	0	0.929952
9130023H24Rik	18.2207	15.5774	19.5592	51.2795	29.8841	34.2466	64.8302	56.0527	63.2368
9130024F11Rik	0.728828	1.83264	7.20601	17.8364	6.40373	16.5328	12.966	12.4562	19.529
9130204K15Rik	0	0.916318	3.08829	0	1.06729	0	0	0	0
9130213A22Rik	1.45766	0	0	0	0	0	3.24151	1.77945	0
9130214F15Rik	0	0	0	0	0	0	0	0	0
9130221F21Rik	0	0	0	1.11477	0	0	1.0805	0	0
9130221H12Rik	40.0855	54.9791	28.824	85.8375	54.4317	72.0359	91.8428	94.311	105.085
9130227L01Rik	16.0342	21.9916	11.3237	0	0	0	1.0805	0	0
9130230L23Rik	1.45766	3.66527	2.05886	22.2955	8.53831	20.0756	11.8855	14.2356	15.8092
9130230N09Rik	1.45766	3.66527	3.08829	2.22955	1.06729	0	0	0	0.929952
9130401M01Rik	166.173	247.406	295.446	85.8375	124.873	111.006	75.6353	100.539	85.5556
9130409I23Rik	0	0	0	0	0	0	0	0	0
9130410C08Rik	0	0	0	0	0	0	0	0	0
9130604C24Rik	5.83062	4.58159	10.2943	5.57386	8.53831	10.6282	3.24151	5.33836	2.78986
9230009I02Rik	0	0	0	0	0	0	0	0	0
9230019H11Rik	0	0	0	0	0	0	0	0	0
9230020A06Rik	0.728828	0	0	0	0	0	0	0	0
9230102K24Rik	0	0	0	0	1.06729	1.18092	1.0805	0	0.929952
9230102O04Rik	0	0	0	0	0	0	0	0	0
9230104M06Rik	0	0	0	0	0	0	0	0	0
9230105E05Rik	2.18648	0	9.26487	1.11477	0	2.36183	1.0805	0	0
9230106D20Rik	0	0	0	0	0	0	0	0	0
9230109A22Rik	0.728828	0	1.02943	0	3.20187	0	0	0	0.929952
9230110F11Rik	0	0	0	0	0	0	0	0	0
9230111E07Rik	1.45766	4.58159	1.02943	0	1.06729	0	1.0805	0	0
9230112D13Rik	0	0	0	0	0	0	0	0	0
9230112E08Rik	27.6955	29.3222	21.618	129.314	66.1719	81.4832	163.156	105.877	138.563
9230112J17Rik	0	0.916318	2.05886	0	0	0	0	0	0
9230114J08Rik	0	0	0	0	0	0	0	0	0
9230114K14Rik	39.3567	51.3138	55.5892	49.05	48.028	38.9702	49.7032	82.7445	43.7078
9230116L04Rik	1.45766	3.66527	1.02943	0	0	2.36183	0	4.44863	0
9230116N13Rik	3.64414	3.66527	9.26487	3.34432	4.26915	3.54275	1.0805	5.33836	1.8599
9230117E06Rik	0	0	1.02943	0	0	0	0	0	0
9330020H09Rik	5.10179	14.6611	8.23544	3.34432	16.0093	3.54275	6.48302	8.00754	12.0894
9330102E08Rik	23.3225	24.7406	23.6769	11.1477	20.2785	35.4275	5.40252	10.6767	12.0894
9330104G04Rik	8.0171	10.0795	12.3532	2.22955	2.13458	4.72367	3.24151	3.5589	4.64976
9330111N05Rik	0	0	0	0	0	1.18092	0	0	0.929952
9330118I20Rik	0	0	0	0	0	0	0	0	0
9330121J05Rik	2.91531	4.58159	10.2943	1.11477	0	2.36183	3.24151	0.889726	1.8599
9330121K16Rik	0	0	0	0	0	0	0	0	0
9330136K24Rik	0.728828	0.916318	2.05886	6.68864	1.06729	2.36183	2.16101	5.33836	1.8599
9330151L19Rik	13.1189	19.2427	21.618	25.6398	16.0093	21.2565	36.7371	23.1329	41.8479
9330154J02Rik	0	0	0	2.22955	2.13458	7.0855	4.32201	2.66918	0
9330154K18Rik	0	0	0	0	0	0	0	0	0
9330158H04Rik	0	0	0	0	0	0	0	0	0.929952
9330159F19Rik	204.072	44.8996	55.5892	11.1477	9.6056	8.26642	7.56353	7.11781	3.71981
9330159M07Rik	13.8477	11.9121	11.3237	0	3.20187	2.36183	1.0805	0	5.57971
9330159N22Rik	2.18648	2.74895	5.14715	0	1.06729	0	0	0	0
9330160F10Rik	1.45766	1.83264	0	3.34432	3.20187	1.18092	1.0805	5.33836	4.64976
9330161L09Rik	3.64414	1.83264	3.08829	3.34432	3.20187	2.36183	1.0805	6.22808	1.8599
9330162012Rik	2.18648	0	3.08829	0	2.13458	1.18092	1.0805	0.889726	2.78986
9330162B11Rik	0	0	0	0	0	0	0	0	0
9330162G02Rik	7.28828	8.24686	2.05886	2.22955	9.6056	4.72367	6.48302	4.44863	7.43962
9330171B17Rik	0.728828	0.916318	0	0	0	0	0	0	0
9330175E14Rik	0	0	5.14715	0	1.06729	0	0	0	0
9330175M20Rik	0	0	0	0	1.06729	0	0	0	0
9330178D15Rik	0	0	0	0	0	0	0	0	0
9330179D12Rik	0	0	0	0	0	2.36183	0	0	0
9330182O14Rik	0	0	0	0	0	0	0	0	0
9330185C12Rik	39.3567	28.4059	30.8829	0	0	0	0	0	0
9330198I05Rik	0.728828	0.916318	1.02943	0	2.13458	0	2.16101	0.889726	0.929952
9330198N18Rik	0.728828	0	0	1.11477	1.06729	2.36183	6.48302	4.44863	7.43962
9330199G10Rik	0	0	0	0	0	0	0	0	0
9430002A10Rik	7.28828	1.83264	6.17658	2.22955	2.13458	3.54275	0	0.889726	0.929952
9430007M09Rik	0	0	0	0	0	0	0	0	0
9430015G10Rik	381.906	361.946	257.358	469.319	399.166	457.015	430.04	344.324	424.058
9430018G01Rik	1.45766	0	1.02943	1.11477	1.06729	0	0	0	0
9430021M05Rik	1.45766	0.916318	0	0	0	0	0	0	0
9430024E24Rik	0	0	0	0	0	0	0	0	0
9430025C20Rik	0	0	0	0	0	0	0	0	0
9430031K09Rik	0.728828	2.74895	0	3.34432	0	0	0	0.889726	2.78986
9430034N14Rik	5.10179	6.41423	4.11772	4.45909	6.40373	2.36183	5.40252	6.22808	3.71981
9430037G07Rik	0.728828	0.916318	5.14715	2.22955	1.06729	2.36183	3.24151	0	1.8599
9430037O13Rik	3.64414	3.66527	8.23544	3.34432	0	0	1.0805	0	5.57971
9430038I01Rik	116.612	131.95	123.532	75.8045	58.7009	116.911	71.3132	81.8548	60.4469
9430041J12Rik	2.18648	5.49791	1.02943	0	1.06729	0	0	0.889726	0
9430053O09Rik	0	0	0	0	0	0	0	0	0
9430060I03Rik	0.728828	0.916318	1.02943	3.34432	0	0	4.32201	2.66918	1.8599
9430062P05Rik	1.45766	0.916318	1.02943	0	1.06729	0	2.16101	0	0
9430064I24Rik	2.91531	7.33055	3.08829	0	0	0	0	0.889726	0
9430065F17Rik	1.45766	0.916318	3.08829	0	0	0	2.16101	2.66918	1.8599
9430069I07Rik	0.728828	3.66527	2.05886	0	1.06729	0	0	0	0
9430073C21Rik	0	0	0	0	0	0	0	0	0
9430078K24Rik	0	0	0	0	0	0	0	0	0
9430081H08Rik	8.74593	4.58159	9.26487	10.033	9.6056	8.26642	11.8855	8.89726	10.2295
9430083B18Rik	0.728828	0	0	0	0	0	0	0	0
[truncated: 46,954 more rows]
