# Supplementary material for: The primitive endoderm supports lineage plasticity to enable regulative development
Source: Cell. 2024 Jul 25;187(15):4010–4029.e16. doi: 10.1016/j.cell.2024.05.051 (PMC11290322; doi:10.1016/j.cell.2024.05.051)
Supplement: Table S6. Details of antibodies and primers used, related to STAR Methods [file mmc6.xlsx]

## Sheet: Content
Table S6. Details of antibodies and primers used, related to STAR Methods
S6A. Details of antibodies used in this study
S6B. Details of primer and probe pairs used in this study

## Sheet: S6A. Antibodies
Name	Vendor	Catalogue number	RRID	Host species	Concentration
aPKC zeta	Santa Cruz	sc216	AB_2300359	Rabbit	1:200
BRACHYURY	R&D	AF2085	AB_2200235	Goat	1:200
CDX2	BioGenex	MU392A-UC	AB_2650531	Mouse	1:200
E-cadherin	R&D	AF748	AB_355568	Goat	1:1000
ESRRB	R&D	PP-H6705-00	AB_2100412	Mouse	1:500
GATA3	R&D	AF2605	AB_2108571	Goat	1:100
GATA6	Cell Signalling	5851	AB_10705521	Rabbit	1:1000
GATA6	R&D	AF1700	AB_2108901	Goat	1:500
H3K27ac	Abcam	ab4729	AB_2118291	Rabbit	1:100
H3K27me3	Cell Signalling	9733	AB_2616029	Rabbit	1:100
H3K4me1	Abcam	ab8895	AB_306847	Rabbit	1:100
H3K9me3	Upstate	7442	NA	Rabbit	1:100
H3K4me3	Diagenode	C15410030	NA	Rabbit	1:100
IgG	Abcam	ab171870	AB_2687657	Rabbit	1:100
KRT18	Abcam	ab668	AB_305647	Mouse	1:100
NANOG	eBioscience	14-5761	AB_763613	Rat	1:100
OCT4	Abcam	ab19857	AB_445175	Rabbit	1:500
OCT4	Santa Cruz	sc5279	AB_628051	Mouse	1:200
OCT4	Santa Cruz	sc8628	AB_653551	Goat	1:300
OTX2	R&D	AF1979	AB_2157172	Goat	1:250
PARD6B	Santa Cruz	sc166405	AB_2267890	Mouse	1:200
PDGFRA	eBioscience	14-1401-82	AB_467491	Rat	1:200
PDGFRA-APC	eBioscience	17-1401-81	AB_529482	Rat	1:200
PDGFRA-PeCy7	eBioscience	25-1401-82	AB_2573400	Rat	1:200
PECAM-FITC	eBioscience	11-0311-82	AB_465012	Rat	1:200
pSTAT3	Cell Signalling	9145	AB_2491009	Rabbit	1:200
SOX17	R&D	AF1924	AB_355060	Goat	1:200
SOX2	eBioscience	14981182	AB_11219471	Rat	1:200
SOX2	Santa Cruz	sc17320	AB_2286684	Goat	1:200
SOX2	Santa Cruz	sc365823	AB_10842165	Mouse	1:300
TFAP2C	Santa Cruz	sc12762	AB_667770	Mouse	1:200

## Sheet: S6B. Primers
Gene	Forward	Reverse	UPL Probe
Gapdh	gggttcctataaatacggact	ccattttgtctacgggacga	52
Sdha	tgttcagttccaccccaca	tctccacgacacccttctg	71
Gata6	ggtctctacagcaagatgaatgg	tggcacaggacagtccaag	40
Cdx2	caccatcaggaggaaaagtga	ctgcggttctgaaaccaaat	34
Oct4	gttggagaaggtggaaccaa	ctccttctgcagggctttc	95
Esrrb	cgattcatgaaatgcctcaa	atctccatccaggcactctg	89
Pdgfra	gtcgttgacctgcagtgga	ccagcatggtgatacctttgt	80
Hhex	cagaggtcgctggaggaa	ctacacgcacgccctactc	50
Dab2	gcagtcgaactttctggatctc	ggtgttactgggaccgtacct	51
Foxa2	gagcagcaacatcaccacag	cgtaggccttgaggtccat	77
Sparc	tgctgaggagatagtggagga	ggttggcacccacaggta	94
Plat	gcctgggcagacacaatta	cttcatcacatggcaccaa	9
Afp	catgctgcaaagctgacaa	ctttgcaatggatgctctctt	63
Zfp42	gcggtgtgtactgtggtgtc	ccctcagcttcttcttgcac	67
Sox17	cacaacgcagagctaagcaa	cgcttctctgccaaggtc	97
Gata4	ttcgctgtttctccctcaag	caatgttaacgggttgtgga	60
Pre-Oct4	ttactgaagaggttgggtgtga	gagccctactccacacatgg	66
